# Supplementary material for: During evolution from the earliest tetrapoda, newly-recruited genes are increasingly paralogues of existing genes and distribute non-randomly among the chromosomes
Source: BMC Genomics. 2021 Nov 4;22:794. doi: 10.1186/s12864-021-08066-3 (PMC8570013; doi:10.1186/s12864-021-08066-3)
Supplement: Supplementary file 1 — Additional file 1. . [file 12864_2021_8066_MOESM1_ESM.zip]

Archive with 14 entries (14 files):
- SUPPLEMENTARY MATERIALS  first part for integration into Supp Mat pdf.docx
- Table S1 Times of Appearance of the Phylostrata.docx
- TABLE S10_Major and Minor families excluded FULL PIVOT.xlsx
- Table S13_Comparing genes in and not in families.xlsx
- Table S14_BREAKDOWN OF PRIMATE GENES into in or not in families.xlsx
- Table S15 KRTAP20to4 against H sapiens and all other organisms.xlsx
- TABLE S2_HUMAN full PIVOT.xlsx
- TABLE S3_Chimpanzee genome FULL PIVOT.xlsx
- TABLE S4_bonobo full PIVOT.xlsx
- TABLE S5_MACAQUE genome FULL PIVOT.xlsx
- TABLE S6_Cow genome FULL PIVOT.xlsx
- TABLE S7_Dog genome FULL PIVOT.xlsx
- TABLE S8_chicken gallus  FULL PIVOT.xlsx
- TABLE S9_Fish Danio rario_FULL PIVOT.xlsx
