# Supplementary material for: During evolution from the earliest tetrapoda, newly-recruited genes are increasingly paralogues of existing genes and distribute non-randomly among the chromosomes
Source: BMC Genomics. 2021 Nov 4;22:794. doi: 10.1186/s12864-021-08066-3 (PMC8570013; doi:10.1186/s12864-021-08066-3)
Supplement: Supplementary file 1 — Additional file 1. . [file 12864_2021_8066_MOESM1_ESM.zip › TABLE S10_Major and Minor families excluded FULL PIVOT.xlsx]

## Sheet: INTRODUCTION
This file goes through the steps
of the MAD calculations, using the data for the full genome.
The MAD calculations are performed excluding the X and Y chromosomes.
Also included in the file are the Spearman rank order results for the corelations between succesive phylostrata.

## Sheet: genes list
HGNC	modal value	Chromosome
A2ML1	1	12
AACS	1	12
AADAC	1	3
AADACL2	1	3
AADACL3	1	1
AADACL4	1	1
AADAT	1	4
AAK1	1	2
AAMDC	1	11
AAMP	1	2
AARS	1	16
AARS2	1	6
AARSD1	1	17
AASDH	1	4
AASDHPPT	1	11
ABAT	1	16
ABCA1	1	9
ABCA10	1	17
ABCA12	1	2
ABCA13	1	7
ABCA2	1	9
ABCA3	1	16
ABCA4	1	1
ABCA5	1	17
ABCA6	1	17
ABCA7	1	19
ABCA8	1	17
ABCA9	1	17
ABCB1	1	7
ABCB10	1	1
ABCB11	1	2
ABCB4	1	7
ABCB5	1	7
ABCB6	1	2
ABCB7	1	X
ABCB8	1	7
ABCB9	1	12
ABCC12	1	16
ABCC3	1	17
ABCC4	1	13
ABCD1	1	X
ABCD2	1	12
ABCD3	1	1
ABCD4	1	14
ABCE1	1	4
ABCF2	1	7
ABCF3	1	3
ABCG1	1	21
ABCG2	1	4
ABCG4	1	11
ABCG5	1	2
ABHD1	1	2
ABHD10	1	3
ABHD11	1	7
ABHD12	1	20
ABHD12B	1	14
ABHD13	1	13
ABHD14A	1	3
ABHD14B	1	3
ABHD17A	1	19
ABHD17B	1	9
ABHD17C	1	15
ABHD2	1	15
ABHD3	1	18
ABHD4	1	14
ABHD5	1	3
ABHD6	1	3
ABHD8	1	19
ABL1	1	9
ABT1	1	6
ACAA1	1	3
ACAA2	1	18
ACACA	1	17
ACACB	1	12
ACAD10	1	12
ACAD11	1	3
ACAD8	1	11
ACAD9	1	3
ACADL	1	2
ACADM	1	1
ACADS	1	12
ACADSB	1	10
ACADVL	1	17
ACAP1	1	17
ACAP2	1	3
ACAP3	1	1
ACAT1	1	11
ACAT2	1	6
ACBD5	1	10
ACBD7	1	10
ACCS	1	11
ACCSL	1	11
ACE2	1	X
ACMSD	1	2
ACO1	1	9
ACO2	1	22
ACOD1	1	13
ACOT11	1	1
ACOT13	1	6
ACOT7	1	1
ACOT8	1	20
ACOX1	1	17
ACOX2	1	3
ACOX3	1	4
ACOXL	1	2
ACP1	1	2
ACP2	1	11
ACP4	1	19
ACP5	1	19
ACP6	1	1
ACP7	1	19
ACPP	1	3
ACSBG1	1	15
ACSBG2	1	19
ACSF2	1	17
ACSF3	1	16
ACSL1	1	4
ACSL3	1	2
ACSL4	1	X
ACSL5	1	10
ACSL6	1	5
ACSM1	1	16
ACSM2A	1	16
ACSM2B	1	16
ACSM3	1	16
ACSM4	1	12
ACSM5	1	16
ACSM6	1	10
ACSS1	1	20
ACSS2	1	20
ACSS3	1	12
ACTA1	1	1
ACTA2	1	10
ACTB	1	7
ACTC1	1	15
ACTG1	1	17
ACTG2	1	2
ACTL6A	1	3
ACTL6B	1	7
ACTL9	1	19
ACTN1	1	14
ACTN2	1	1
ACTR1A	1	10
ACTR2	1	2
ACTR3	1	2
ACTR3B	1	7
ACTR3C	1	7
ACY1	1	3
ACY3	1	11
ACYP1	1	14
ACYP2	1	2
ADA	1	20
ADAL	1	15
ADAP1	1	7
ADAR	1	1
ADARB1	1	21
ADAT2	1	6
ADAT3	1	19
ADCK1	1	14
ADCK2	1	7
ADCK5	1	8
ADCY10	1	1
ADD1	1	4
ADD2	1	2
ADD3	1	10
ADH1A	1	4
ADH1B	1	4
ADH4	1	4
ADH5	1	4
ADH6	1	4
ADH7	1	4
ADHFE1	1	8
ADI1	1	2
ADIPOR1	1	1
ADIPOR2	1	12
ADK	1	10
ADPRHL2	1	1
ADRM1	1	20
ADSL	1	22
ADSS	1	1
ADSSL1	1	14
AFG1L	1	6
AFG3L2	1	18
AFMID	1	17
AGAP1	1	2
AGAP11	1	10
AGAP2	1	12
AGAP3	1	7
AGAP4	1	10
AGAP5	1	10
AGAP6	1	10
AGAP9	1	10
AGBL1	1	15
AGBL2	1	11
AGBL3	1	7
AGBL4	1	1
AGBL5	1	2
AGFG1	1	2
AGFG2	1	7
AGL	1	1
AGMAT	1	1
AGMO	1	7
AGPAT1	1	6
AGPAT2	1	9
AGPAT3	1	21
AGPAT4	1	6
AGPAT5	1	8
AGPS	1	2
AGTPBP1	1	9
AGXT	1	2
AGXT2	1	5
AHCY	1	20
AHCYL1	1	1
AHI1	1	6
AHNAK	1	11
AHNAK2	1	14
AHSA1	1	14
AIFM1	1	X
AIFM2	1	10
AIFM3	1	22
AIMP1	1	4
AK1	1	9
AK2	1	1
AK3	1	9
AK4	1	1
AK5	1	1
AK7	1	14
AK8	1	9
AK9	1	6
AKAP7	1	6
AKR1A1	1	1
AKR1B1	1	7
AKR1B10	1	7
AKR1B15	1	7
AKR1C1	1	10
AKR1C2	1	10
AKR1C3	1	10
AKR1C4	1	10
AKR1D1	1	7
AKR1E2	1	10
AKT1	1	14
AKT2	1	19
AKT3	1	1
ALAD	1	9
ALAS1	1	3
ALAS2	1	X
ALDH16A1	1	19
ALDH18A1	1	10
ALDH1A1	1	9
ALDH1A2	1	15
ALDH1A3	1	15
ALDH1B1	1	9
ALDH1L1	1	3
ALDH2	1	12
ALDH3A1	1	17
ALDH3A2	1	17
ALDH3B1	1	11
ALDH3B2	1	11
ALDH4A1	1	1
ALDH5A1	1	6
ALDH6A1	1	14
ALDH7A1	1	5
ALDH8A1	1	6
ALDH9A1	1	1
ALDOA	1	16
ALDOB	1	9
ALDOC	1	17
ALG1	1	16
ALG11	1	13
ALG14	1	1
ALG1L	1	3
ALG1L2	1	3
ALG2	1	9
ALG3	1	3
ALG5	1	13
ALG9	1	11
ALKBH1	1	14
ALKBH3	1	11
ALKBH4	1	7
ALKBH7	1	19
ALKBH8	1	11
ALLC	1	2
ALOX12	1	17
ALOX12B	1	17
ALOX15B	1	17
ALOX5	1	10
ALOXE3	1	17
ALPI	1	2
ALPL	1	1
ALPP	1	2
ALPPL2	1	2
AMACR	1	5
AMD1	1	6
AMDHD1	1	12
AMDHD2	1	16
AMMECR1	1	X
AMMECR1L	1	2
AMPD1	1	1
AMPD2	1	1
AMPD3	1	11
AMT	1	3
AMY1A	1	1
AMY2A	1	1
AMY2B	1	1
AMZ2	1	17
ANAPC1	1	2
ANAPC10	1	4
ANAPC11	1	17
ANAPC2	1	9
ANGEL1	1	14
ANK1	1	8
ANK2	1	4
ANK3	1	10
ANKEF1	1	20
ANKFY1	1	17
ANKHD1	1	5
ANKIB1	1	7
ANKK1	1	11
ANKRD13A	1	12
ANKRD13B	1	17
ANKRD13C	1	1
ANKRD13D	1	11
ANKRD17	1	4
ANKRD20A1	1	9
ANKRD20A3	1	9
ANKRD24	1	19
ANKRD28	1	3
ANKRD29	1	18
ANKRD35	1	1
ANKRD39	1	2
ANKRD44	1	2
ANKRD49	1	11
ANKRD50	1	4
ANKRD7	1	7
ANO1	1	11
ANO3	1	11
ANO4	1	12
ANO5	1	11
ANO6	1	12
ANO7	1	2
ANPEP	1	15
ANXA11	1	10
ANXA2	1	15
ANXA3	1	4
ANXA4	1	2
ANXA6	1	5
ANXA7	1	10
ANXA8	1	10
ANXA8L1	1	10
AOC1	1	7
AOC2	1	17
AOC3	1	17
AOX1	1	2
AP1B1	1	22
AP1G1	1	16
AP1G2	1	14
AP1M1	1	19
AP1S1	1	7
AP1S2	1	X
AP1S3	1	2
AP2A1	1	19
AP2A2	1	11
AP2B1	1	17
AP2M1	1	3
AP2S1	1	19
AP3B1	1	5
AP3B2	1	15
AP3D1	1	19
AP3M1	1	10
AP3M2	1	8
AP3S1	1	5
AP3S2	1	15
AP4E1	1	15
APAF1	1	12
APEH	1	3
APEX1	1	14
APIP	1	11
APMAP	1	20
APOD	1	3
APRT	1	16
APTX	1	9
AQP1	1	7
AQP10	1	1
AQP2	1	12
AQP3	1	9
AQP4	1	18
AQP5	1	12
AQP6	1	12
AQP8	1	16
AQP9	1	15
ARCN1	1	11
ARF1	1	1
ARF3	1	12
ARF4	1	3
ARF5	1	7
ARF6	1	14
ARFGAP1	1	20
ARFGAP2	1	11
ARFGAP3	1	22
ARFGEF1	1	8
ARFGEF2	1	20
ARG1	1	6
ARG2	1	14
ARHGAP27	1	17
ARHGAP39	1	8
ARHGDIA	1	17
ARHGDIB	1	12
ARHGDIG	1	16
ARIH1	1	15
ARL1	1	12
ARL13A	1	X
ARL13B	1	3
ARL16	1	17
ARL2	1	11
ARL2BP	1	16
ARL3	1	10
ARL4A	1	7
ARL5A	1	2
ARL5B	1	10
ARL5C	1	17
ARL6	1	3
ARL8A	1	1
ARL8B	1	3
ARMC3	1	10
ARMC4	1	10
ARMC9	1	2
ARMT1	1	6
ARPC1A	1	7
ARPC1B	1	7
ARPC2	1	2
ARPC3	1	12
ARPC4	1	3
ARPC5	1	1
ARPC5L	1	9
ARSA	1	22
ARSB	1	5
ARSD	1	X
ARSE	1	X
ARSF	1	X
ARSH	1	X
ARSI	1	5
ARSJ	1	4
ARSK	1	5
AS3MT	1	10
ASAH2	1	10
ASAP1	1	8
ASAP2	1	2
ASAP3	1	1
ASCC3	1	6
ASF1A	1	6
ASF1B	1	19
ASL	1	7
ASMT	1	X
ASMTL	1	X
ASNA1	1	19
ASNS	1	7
ASNSD1	1	2
ASPA	1	17
ASPG	1	14
ASPH	1	8
ASPHD1	1	16
ASPHD2	1	22
ASRGL1	1	11
ASS1	1	9
ATAD1	1	10
ATAD2	1	8
ATAD2B	1	2
ATAD5	1	17
ATAT1	1	6
ATG16L1	1	2
ATG16L2	1	11
ATG3	1	3
ATG4A	1	X
ATG4B	1	2
ATG4C	1	1
ATG4D	1	19
ATG7	1	3
ATG9A	1	2
ATG9B	1	7
ATIC	1	2
ATM	1	11
ATP11C	1	X
ATP12A	1	13
ATP13A1	1	19
ATP1A1	1	1
ATP1A2	1	1
ATP1A3	1	19
ATP1A4	1	1
ATP2A1	1	16
ATP2A2	1	12
ATP2A3	1	17
ATP2B1	1	12
ATP2B2	1	3
ATP2B3	1	X
ATP2B4	1	1
ATP2C1	1	3
ATP2C2	1	16
ATP4A	1	19
ATP5A1	1	18
ATP5B	1	12
ATP5C1	1	10
ATP5D	1	19
ATP5G1	1	17
ATP5G2	1	12
ATP5G3	1	2
ATP5O	1	21
ATP6V0A1	1	17
ATP6V0A2	1	12
ATP6V0A4	1	7
ATP6V0B	1	1
ATP6V0C	1	16
ATP6V0D1	1	16
ATP6V0D2	1	8
ATP6V1A	1	3
ATP6V1B1	1	2
ATP6V1B2	1	8
ATP6V1C1	1	8
ATP6V1C2	1	2
ATP6V1D	1	14
ATP6V1E1	1	22
ATP6V1E2	1	2
ATP6V1F	1	7
ATP6V1G1	1	9
ATP6V1G3	1	1
ATP6V1H	1	8
ATP7A	1	X
ATP7B	1	13
ATP8A1	1	4
ATP8A2	1	13
ATP8B2	1	1
ATP8B4	1	15
ATP9A	1	20
ATP9B	1	18
ATPAF2	1	17
ATR	1	3
ATXN2L	1	16
AUH	1	9
AURKA	1	20
AURKB	1	17
AURKC	1	19
AVL9	1	7
AWAT1	1	X
AWAT2	1	X
AZIN1	1	8
AZIN2	1	1
B3GNTL1	1	17
B9D1	1	17
B9D2	1	19
BBOF1	1	14
BBS1	1	11
BBS2	1	16
BBS4	1	15
BBS5	1	2
BBS7	1	4
BBS9	1	7
BCAT1	1	12
BCAT2	1	19
BCKDHA	1	19
BCKDHB	1	6
BCO1	1	16
BCO2	1	11
BCS1L	1	2
BDH1	1	3
BDH2	1	4
BET1	1	7
BHMT2	1	5
BIVM	1	13
BLM	1	15
BLMH	1	17
BLOC1S1	1	12
BLVRA	1	7
BLVRB	1	19
BMP2K	1	4
BMS1	1	10
BOLA1	1	1
BOLA3	1	2
BOP1	1	8
BPGM	1	7
BPHL	1	6
BRAP	1	12
BRCA2	1	13
BRCC3	1	X
BRD2	1	6
BRD4	1	19
BRD9	1	5
BRDT	1	1
BRF1	1	14
BRIP1	1	17
BRIX1	1	5
BRK1	1	3
BRSK1	1	19
BRSK2	1	11
BRWD1	1	21
BRWD3	1	X
BTAF1	1	10
BTF3	1	5
BTF3L4	1	1
BUB3	1	10
BUD23	1	7
BUD31	1	7
BYSL	1	6
BZW1	1	2
BZW2	1	7
C11ORF65	1	11
C11ORF70	1	11
C12ORF10	1	12
C12ORF65	1	12
C15ORF40	1	15
C15ORF41	1	15
C16ORF58	1	16
C16ORF62	1	16
C17ORF105	1	17
C1ORF123	1	1
C21ORF2	1	21
C21ORF33	1	21
C21ORF59	1	21
C2CD5	1	12
C3	1	19
C4B	1	6
C4ORF22	1	4
C4ORF47	1	4
C8ORF37	1	8
C8ORF82	1	8
C9ORF64	1	9
C9ORF85	1	9
CA1	1	8
CA13	1	8
CA2	1	8
CA3	1	8
CA4	1	17
CA7	1	16
CAB39	1	2
CAB39L	1	13
CABLES2	1	20
CACNA1F	1	X
CACTIN	1	19
CACYBP	1	1
CAD	1	2
CALML3	1	10
CALML5	1	10
CALR	1	19
CALR3	1	19
CAMK1	1	3
CAMK1D	1	10
CAMK1G	1	1
CAMK2A	1	5
CAMK2B	1	7
CAMK2D	1	4
CAMK2G	1	10
CAMK4	1	5
CAMKK1	1	17
CAMKK2	1	12
CANX	1	5
CAP1	1	1
CAP2	1	6
CAPN1	1	11
CAPN11	1	6
CAPN12	1	19
CAPN15	1	16
CAPN3	1	15
CAPN5	1	11
CAPN6	1	X
CAPN7	1	3
CAPN8	1	1
CAPN9	1	1
CAPS	1	19
CAPS2	1	12
CAPSL	1	5
CAPZA1	1	1
CAPZA2	1	7
CAPZB	1	1
CARKD	1	13
CARNMT1	1	9
CARNS1	1	11
CARS	1	11
CARS2	1	13
CASC1	1	12
CAT	1	11
CBR1	1	21
CBR3	1	21
CBR4	1	4
CBS	1	21
CBWD1	1	9
CBWD2	1	2
CBWD3	1	9
CBWD5	1	9
CBWD6	1	9
CBX1	1	17
CBX3	1	7
CBX5	1	12
CC2D2A	1	4
CCDC112	1	5
CCDC113	1	16
CCDC114	1	19
CCDC124	1	19
CCDC146	1	7
CCDC148	1	2
CCDC151	1	19
CCDC173	1	2
CCDC189	1	16
CCDC22	1	X
CCDC25	1	8
CCDC38	1	12
CCDC39	1	3
CCDC40	1	17
CCDC42	1	17
CCDC61	1	19
CCDC63	1	12
CCDC65	1	12
CCDC88A	1	2
CCDC88C	1	14
CCDC93	1	2
CCDC94	1	19
CCDC96	1	4
CCNA1	1	13
CCNA2	1	4
CCNB1	1	5
CCNB2	1	15
CCNB3	1	X
CCNE2	1	8
CCNH	1	5
CCNI2	1	5
CCNK	1	14
CCS	1	11
CCT2	1	12
CCT3	1	1
CCT4	1	2
CCT5	1	5
CCT6A	1	7
CCT6B	1	17
CCT7	1	2
CCT8	1	21
CD109	1	6
CD2AP	1	6
CDA	1	1
CDC123	1	10
CDC14A	1	1
CDC14B	1	9
CDC16	1	13
CDC20	1	1
CDC23	1	5
CDC25A	1	3
CDC25B	1	20
CDC25C	1	5
CDC27	1	17
CDC34	1	19
CDC40	1	6
CDC45	1	22
CDC5L	1	6
CDC6	1	17
CDC7	1	1
CDC73	1	1
CDIPT	1	16
CDK12	1	17
CDK16	1	X
CDK17	1	12
CDK19	1	6
CDK2	1	12
CDK3	1	17
CDK4	1	12
CDK5	1	7
CDK5RAP1	1	20
CDK8	1	13
CDKAL1	1	6
CDKL1	1	14
CDKL2	1	4
CDKL4	1	2
CDKL5	1	X
CDKN2C	1	1
CDKN2D	1	19
CDKN3	1	14
CDS1	1	4
CDS2	1	20
CDY1	1	Y
CDY2A	1	Y
CDYL	1	6
CEBPZ	1	2
CECR2	1	22
CELF1	1	11
CELF2	1	10
CELF3	1	1
CELF4	1	18
CELF5	1	19
CELF6	1	15
CENPE	1	4
CENPJ	1	13
CENPV	1	17
CEP104	1	1
CEP120	1	5
CEP131	1	17
CEP164	1	11
CEP250	1	20
CEP41	1	7
CEP76	1	18
CEP95	1	17
CEPT1	1	1
CERS1	1	19
CERS2	1	1
CERS3	1	15
CERS4	1	19
CERS5	1	12
CERS6	1	2
CES2	1	16
CETN1	1	18
CETN2	1	X
CETN3	1	5
CFAP100	1	3
CFAP161	1	15
CFAP20	1	16
CFAP206	1	6
CFAP36	1	2
CFAP43	1	10
CFAP44	1	3
CFAP45	1	1
CFAP47	1	X
CFAP52	1	17
CFAP53	1	18
CFAP57	1	1
CFAP58	1	10
CFAP61	1	20
CFAP65	1	2
CFAP70	1	10
CFAP73	1	12
CFAP74	1	1
CFL1	1	11
CFL2	1	14
CGNL1	1	15
CHAC1	1	15
CHAC2	1	2
CHADL	1	22
CHAF1B	1	21
CHD2	1	15
CHD3	1	17
CHD6	1	20
CHD7	1	8
CHD9	1	16
CHDH	1	3
CHEK2	1	22
CHFR	1	12
CHI3L1	1	1
CHI3L2	1	1
CHIA	1	1
CHID1	1	11
CHIT1	1	1
CHKA	1	11
CHKB	1	22
CHMP1A	1	16
CHMP1B	1	18
CHMP2A	1	19
CHMP3	1	2
CHMP4A	1	14
CHMP4B	1	20
CHMP4C	1	8
CHMP5	1	9
CHMP6	1	17
CHORDC1	1	11
CHP1	1	15
CHP2	1	16
CHPT1	1	12
CHTF18	1	16
CIAO1	1	2
CIB2	1	15
CIRBP	1	19
CISD3	1	17
CKAP5	1	11
CKB	1	14
CKM	1	19
CKMT1A	1	15
CKMT2	1	5
CKS1B	1	1
CKS2	1	9
CLASP1	1	2
CLASP2	1	3
CLCN1	1	7
CLCN2	1	3
CLCN3	1	4
CLCN4	1	X
CLCN5	1	X
CLCN6	1	1
CLCN7	1	16
CLCNKA	1	1
CLCNKB	1	1
CLEC16A	1	16
CLGN	1	4
CLINT1	1	5
CLIP1	1	12
CLK1	1	2
CLK2	1	1
CLK3	1	15
CLK4	1	5
CLN3	1	16
CLP1	1	11
CLPB	1	11
CLPP	1	19
CLPTM1	1	19
CLPTM1L	1	5
CLPX	1	15
CLTB	1	5
CLTC	1	17
CLTCL1	1	22
CLUAP1	1	16
CLUH	1	17
CLYBL	1	13
CMAS	1	12
CMBL	1	5
CMPK1	1	1
CMPK2	1	2
CMTR1	1	6
CNBP	1	3
CNDP1	1	18
CNDP2	1	18
CNFN	1	19
CNN1	1	19
CNN2	1	19
CNN3	1	1
CNNM1	1	10
CNNM2	1	10
CNNM3	1	2
CNNM4	1	2
CNOT1	1	16
CNOT3	1	19
CNOT4	1	7
CNOT6	1	5
CNOT6L	1	4
CNOT7	1	8
CNOT8	1	5
CNOT9	1	2
CNPPD1	1	2
CNTRL	1	9
COASY	1	17
COG2	1	1
COG3	1	13
COG4	1	16
COG6	1	13
COG8	1	16
COMMD10	1	5
COMMD2	1	3
COMMD3	1	10
COMMD4	1	15
COMTD1	1	10
COPA	1	1
COPB1	1	11
COPB2	1	3
COPE	1	19
COPG1	1	3
COPG2	1	7
COPS2	1	15
COPS5	1	8
COPZ1	1	12
COPZ2	1	17
COQ10A	1	12
COQ10B	1	2
COQ2	1	4
COQ3	1	6
COQ4	1	9
COQ5	1	12
COQ6	1	14
COQ7	1	16
COQ8A	1	1
COQ8B	1	19
CORO1A	1	16
CORO1B	1	11
CORO1C	1	12
CORO2A	1	9
CORO2B	1	15
CORO6	1	17
CORO7	1	16
COTL1	1	16
COX10	1	17
COX11	1	17
COX15	1	10
COX17	1	3
COX18	1	4
COX19	1	7
CPA1	1	7
CPA2	1	7
CPA4	1	7
CPA6	1	8
CPAMD8	1	19
CPB1	1	3
CPN2	1	3
CPNE1	1	20
CPNE2	1	16
CPNE3	1	8
CPNE4	1	3
CPNE5	1	6
CPNE6	1	14
CPNE8	1	12
CPNE9	1	3
CPO	1	2
CPOX	1	3
CPPED1	1	16
CPS1	1	2
CPSF1	1	8
CPSF2	1	14
CPSF3	1	2
CPSF4	1	7
CPSF4L	1	17
CPT1A	1	11
CPT1B	1	22
CPT1C	1	19
CRLS1	1	20
CRMP1	1	4
CRNKL1	1	20
CRTAC1	1	10
CRY1	1	12
CRY2	1	11
CRYL1	1	13
CRYM	1	16
CRYZ	1	1
CS	1	12
CSAD	1	12
CSE1L	1	20
CSNK1A1	1	5
CSNK1A1L	1	13
CSNK1D	1	17
CSNK1E	1	22
CSNK2A1	1	20
CSNK2A2	1	16
CSNK2B	1	6
CSTF1	1	20
CSTF2T	1	10
CSTF3	1	11
CTBP1	1	4
CTBP2	1	10
CTDNEP1	1	17
CTDP1	1	18
CTDSP1	1	2
CTDSP2	1	12
CTDSPL	1	3
CTDSPL2	1	15
CTH	1	1
CTPS1	1	1
CTPS2	1	X
CTR9	1	11
CTSA	1	20
CTSB	1	8
CTSC	1	11
CTSD	1	11
CTSF	1	11
CTSK	1	1
CTSL	1	9
CTSO	1	4
CTSS	1	1
CTSV	1	9
CTU1	1	19
CUL1	1	7
CUL2	1	10
CUL3	1	2
CUL4B	1	X
CUTA	1	6
CUTC	1	10
CWC22	1	2
CWC27	1	5
CWH43	1	4
CYB5A	1	18
CYB5B	1	16
CYB5D1	1	17
CYB5R1	1	1
CYB5R2	1	11
CYB5R3	1	22
CYB5R4	1	6
CYB5RL	1	1
CYC1	1	8
CYCS	1	7
CYFIP1	1	15
CYFIP2	1	5
CYP11A1	1	15
CYP11B2	1	8
CYP26A1	1	10
CYP26B1	1	2
CYP26C1	1	10
CYP3A4	1	7
CYP3A43	1	7
CYP3A5	1	7
CYP3A7	1	7
CYP4A11	1	1
CYP4A22	1	1
CYP4B1	1	1
CYP4F11	1	19
CYP4F12	1	19
CYP4F2	1	19
CYP4F22	1	19
CYP4F3	1	19
CYP4F8	1	19
CYP4V2	1	4
CYP4X1	1	1
CYP51A1	1	7
CYTH1	1	17
CYTH3	1	7
CYTH4	1	22
D2HGDH	1	2
DAAM1	1	14
DAAM2	1	6
DAGLA	1	11
DAGLB	1	7
DAO	1	12
DAPK1	1	9
DAPK3	1	19
DARS	1	2
DARS2	1	1
DAW1	1	2
DBI	1	2
DBR1	1	3
DBT	1	1
DCAF1	1	3
DCAF13	1	8
DCAF7	1	17
DCAF8	1	1
DCAF8L1	1	X
DCAF8L2	1	X
DCAKD	1	17
DCK	1	4
DCLK1	1	13
DCLK2	1	4
DCLK3	1	3
DCLRE1B	1	1
DCLRE1C	1	10
DCTD	1	4
DCTN1	1	2
DCTPP1	1	16
DCXR	1	17
DDAH1	1	1
DDB1	1	11
DDC	1	7
DDI1	1	11
DDI2	1	1
DDO	1	6
DDOST	1	1
DDRGK1	1	20
DDX10	1	11
DDX11	1	12
DDX17	1	22
DDX18	1	2
DDX19A	1	16
DDX19B	1	16
DDX20	1	1
DDX21	1	10
DDX23	1	12
DDX24	1	14
DDX25	1	11
DDX27	1	20
DDX28	1	16
DDX31	1	9
DDX39A	1	19
DDX39B	1	6
DDX3X	1	X
DDX3Y	1	Y
DDX4	1	5
DDX46	1	5
DDX47	1	12
DDX49	1	19
DDX5	1	17
DDX50	1	10
DDX52	1	17
DDX53	1	X
DDX54	1	12
DDX55	1	12
DDX56	1	7
DDX58	1	9
DDX6	1	11
DDX60	1	4
DDX60L	1	4
DECR1	1	8
DECR2	1	16
DEGS1	1	1
DEGS2	1	14
DENND1A	1	9
DENND1B	1	1
DENND1C	1	19
DENND2C	1	1
DENND2D	1	1
DENND6A	1	3
DENND6B	1	22
DERA	1	12
DERL1	1	8
DERL2	1	17
DERL3	1	22
DESI1	1	22
DESI2	1	1
DGAT2	1	11
DGAT2L6	1	X
DGKA	1	12
DGKB	1	7
DGKD	1	2
DGKE	1	17
DGKG	1	3
DGKQ	1	4
DGLUCY	1	14
DGUOK	1	2
DHCR24	1	1
DHDDS	1	1
DHDH	1	19
DHFR	1	5
DHFR2	1	3
DHODH	1	16
DHPS	1	19
DHRS1	1	14
DHRS11	1	17
DHRS2	1	14
DHRS3	1	1
DHRS4	1	14
DHRS4L1	1	14
DHRS4L2	1	14
DHRS7B	1	17
DHRS9	1	2
DHRSX	1	X
DHX15	1	4
DHX16	1	6
DHX29	1	5
DHX30	1	3
DHX33	1	17
DHX35	1	20
DHX37	1	12
DHX38	1	16
DHX57	1	2
DHX58	1	17
DHX8	1	17
DIAPH1	1	5
DIAPH2	1	X
DIAPH3	1	13
DIEXF	1	1
DIMT1	1	5
DIP2A	1	21
DIP2B	1	12
DIP2C	1	10
DIRC2	1	3
DIS3	1	13
DIS3L	1	15
DIS3L2	1	2
DISP3	1	1
DKC1	1	X
DLAT	1	11
DLD	1	7
DLEC1	1	3
DLL1	1	6
DLST	1	14
DMC1	1	22
DMGDH	1	5
DMXL1	1	5
DMXL2	1	15
DNA2	1	10
DNAAF1	1	16
DNAAF2	1	14
DNAAF3	1	19
DNAAF4	1	15
DNAAF5	1	7
DNAH1	1	3
DNAH10	1	12
DNAH11	1	7
DNAH14	1	1
DNAH17	1	17
DNAH2	1	17
DNAH5	1	5
DNAH6	1	2
DNAH8	1	6
DNAH9	1	17
DNAI1	1	9
DNAI2	1	17
DNAJA1	1	9
DNAJA2	1	16
DNAJA3	1	16
DNAJA4	1	15
DNAJB1	1	19
DNAJB11	1	3
DNAJB13	1	11
DNAJB14	1	4
DNAJB2	1	2
DNAJB4	1	1
DNAJB5	1	9
DNAJB6	1	7
DNAJC1	1	10
DNAJC10	1	2
DNAJC11	1	1
DNAJC13	1	3
DNAJC15	1	13
DNAJC16	1	1
DNAJC18	1	5
DNAJC19	1	3
DNAJC2	1	7
DNAJC21	1	5
DNAJC24	1	11
DNAJC27	1	2
DNAJC3	1	13
DNAJC30	1	7
DNAJC5	1	20
DNAJC5B	1	8
DNAJC5G	1	2
DNAJC7	1	17
DNAL1	1	14
DNAL4	1	22
DNALI1	1	1
DNASE1	1	16
DNASE1L1	1	X
DNASE1L2	1	16
DNASE1L3	1	3
DNASE2	1	19
DNASE2B	1	1
DNLZ	1	9
DNM1L	1	12
DNM3	1	1
DNMT1	1	19
DNPEP	1	2
DNPH1	1	6
DOCK3	1	3
DOCK6	1	19
DOCK7	1	1
DOCK8	1	9
DOHH	1	19
DOLK	1	9
DOLPP1	1	9
DOPEY1	1	6
DOPEY2	1	21
DPAGT1	1	11
DPCD	1	10
DPEP1	1	16
DPEP2	1	16
DPEP3	1	16
DPH1	1	17
DPH2	1	1
DPH3	1	3
DPH3P1	1	20
DPH5	1	1
DPH6	1	15
DPM1	1	20
DPP10	1	2
DPP3	1	11
DPP4	1	2
DPP6	1	7
DPP8	1	15
DPP9	1	19
DPY30	1	2
DPYD	1	1
DPYS	1	8
DPYSL2	1	8
DPYSL3	1	5
DPYSL4	1	10
DPYSL5	1	2
DRC1	1	2
DRC3	1	17
DRC7	1	16
DRG1	1	22
DRG2	1	17
DROSHA	1	5
DSCR3	1	21
DSE	1	6
DSEL	1	18
DSPP	1	4
DSTN	1	20
DTD1	1	20
DTD2	1	14
DTWD1	1	15
DTWD2	1	5
DTYMK	1	2
DUOX1	1	15
DUOX2	1	15
DUS1L	1	17
DUS2	1	16
DUS3L	1	19
DUS4L	1	7
DUSP11	1	2
DUSP12	1	1
DUSP18	1	22
DUSP19	1	2
DUSP2	1	2
DUSP23	1	1
DUSP26	1	8
DUSP3	1	17
DUSP6	1	12
DUSP7	1	3
DUT	1	15
DYNC1H1	1	14
DYNC1I1	1	7
DYNC1I2	1	2
DYNC2H1	1	11
DYNC2LI1	1	2
DYNLL1	1	12
DYNLL2	1	17
DYNLRB1	1	20
DYNLRB2	1	16
DYNLT1	1	6
DYNLT3	1	X
DYRK1A	1	21
DYRK1B	1	19
DYRK2	1	12
DYRK3	1	1
DYRK4	1	12
DZIP1	1	13
DZIP1L	1	3
E2F2	1	1
E2F3	1	6
E2F4	1	16
E2F5	1	8
E2F6	1	2
EARS2	1	16
EBNA1BP2	1	1
ECE1	1	1
ECE2	1	3
ECEL1	1	2
ECH1	1	19
ECHDC2	1	1
ECHDC3	1	10
ECHS1	1	10
ECI1	1	16
ECI2	1	6
EDF1	1	9
EEA1	1	12
EEF1A1	1	6
EEF1A2	1	20
EEF1B2	1	2
EEF1D	1	8
EEF1G	1	11
EEF2	1	19
EEF2K	1	16
EEFSEC	1	3
EEPD1	1	7
EFCAB2	1	1
EFHC1	1	6
EFHC2	1	X
EFL1	1	15
EFTUD2	1	17
EHD1	1	11
EHD2	1	19
EHD3	1	2
EHD4	1	15
EHHADH	1	3
EHMT2	1	6
EIF1	1	17
EIF1AX	1	X
EIF1AY	1	Y
EIF1B	1	3
EIF2A	1	3
EIF2AK2	1	2
EIF2AK3	1	2
EIF2AK4	1	15
EIF2B1	1	12
EIF2B2	1	14
EIF2B3	1	1
EIF2B4	1	2
EIF2B5	1	3
EIF2D	1	1
EIF2S1	1	14
EIF2S2	1	20
EIF2S3	1	X
EIF3B	1	7
EIF3C	1	16
EIF3CL	1	16
EIF3D	1	22
EIF3E	1	8
EIF3I	1	1
EIF3L	1	22
EIF4A1	1	17
EIF4A2	1	3
EIF4A3	1	17
EIF4E	1	4
EIF4E1B	1	5
EIF4E2	1	2
EIF4G3	1	1
EIF5	1	14
EIF5A	1	17
EIF5A2	1	3
EIF5B	1	2
EIF6	1	20
EIPR1	1	2
ELAC1	1	18
ELAC2	1	17
ELAVL2	1	9
ELMOD1	1	11
ELMOD2	1	4
ELMOD3	1	2
ELOC	1	8
ELOF1	1	19
ELOVL1	1	1
ELOVL2	1	6
ELOVL3	1	10
ELOVL4	1	6
ELOVL5	1	6
ELOVL6	1	4
ELOVL7	1	5
ELP2	1	18
ELP3	1	8
EMC1	1	1
EMC2	1	8
EMC3	1	3
EMC4	1	15
EMC9	1	14
EMG1	1	12
EML1	1	14
ENDOG	1	9
ENDOU	1	12
ENDOV	1	17
ENGASE	1	17
ENKD1	1	16
ENKUR	1	10
ENO1	1	1
ENO2	1	12
ENO3	1	17
ENO4	1	10
ENOPH1	1	4
ENOSF1	1	18
ENPEP	1	4
ENPP1	1	6
ENPP2	1	8
ENPP4	1	6
ENPP5	1	6
ENTHD1	1	22
ENTPD1	1	10
ENTPD2	1	9
ENTPD3	1	3
ENTPD4	1	8
ENTPD5	1	14
ENTPD6	1	20
ENTPD7	1	10
EPHX1	1	1
EPHX2	1	8
EPHX3	1	19
EPHX4	1	1
EPN1	1	19
EPN2	1	17
EPN3	1	17
EPRS	1	1
EPX	1	17
ERAL1	1	17
ERAP2	1	5
ERBIN	1	5
ERC1	1	12
ERCC1	1	19
ERCC2	1	19
ERCC3	1	2
ERCC4	1	16
ERCC5	1	13
ERCC6	1	10
ERCC6L	1	X
ERCC8	1	5
ERGIC1	1	5
ERGIC3	1	20
ERI1	1	8
ERI2	1	16
ERI3	1	1
ERO1A	1	14
ERO1B	1	1
ESD	1	13
ESF1	1	20
ESPL1	1	12
ETF1	1	5
ETFA	1	15
ETFB	1	19
ETFBKMT	1	12
ETFDH	1	4
ETHE1	1	19
ETNK1	1	12
ETNK2	1	1
ETNPPL	1	4
EVI5	1	1
EVI5L	1	19
EXD1	1	15
EXD2	1	14
EXO1	1	1
EXOC6B	1	2
EXOG	1	3
EXOSC10	1	1
EXOSC2	1	9
EXOSC3	1	9
EXOSC4	1	8
EXOSC5	1	19
EXOSC6	1	16
EXOSC7	1	3
EXOSC8	1	13
EXOSC9	1	4
EXT1	1	8
EXTL2	1	1
FAAH2	1	X
FADS1	1	11
FADS2	1	11
FADS3	1	11
FAH	1	15
FAHD1	1	16
FAHD2A	1	2
FAHD2B	1	2
FAM172A	1	5
FAM173A	1	16
FAM173B	1	5
FAM184A	1	6
FAM184B	1	4
FAM206A	1	9
FAM221B	1	9
FAM45A	1	10
FAM49A	1	2
FAM49B	1	8
FAM91A1	1	8
FAM96A	1	15
FAM96B	1	16
FAN1	1	15
FANCD2	1	3
FANCL	1	2
FANCM	1	14
FANK1	1	10
FAP	1	2
FAR1	1	11
FAR2	1	12
FARS2	1	6
FARSA	1	19
FARSB	1	2
FASN	1	17
FAXC	1	6
FBL	1	19
FBP1	1	9
FBP2	1	9
FBXO10	1	9
FBXO11	1	2
FBXO18	1	10
FBXO21	1	12
FCF1	1	14
FDFT1	1	8
FDPS	1	1
FDX1	1	11
FDX2	1	19
FDXR	1	17
FECH	1	18
FEN1	1	11
FER	1	5
FGD2	1	6
FGGY	1	1
FH	1	1
FHIT	1	3
FICD	1	12
FIG4	1	6
FIGNL1	1	7
FKBP10	1	17
FKBP11	1	12
FKBP15	1	9
FKBP1A	1	20
FKBP1B	1	2
FKBP2	1	11
FKBP3	1	14
FKBP4	1	12
FKBP5	1	6
FKBP8	1	19
FKBP9	1	7
FKBPL	1	6
FLAD1	1	1
FLOT1	1	6
FLOT2	1	17
FLVCR1	1	1
FLVCR2	1	14
FMO1	1	1
FMO2	1	1
FMO3	1	1
FMO4	1	1
FMO5	1	1
FN3K	1	17
FN3KRP	1	17
FNTA	1	8
FNTB	1	14
FOLH1	1	11
FOLH1B	1	11
FOPNL	1	16
FOXRED1	1	11
FOXRED2	1	22
FPGS	1	9
FTCD	1	21
FTH1	1	11
FTHL17	1	X
FTL	1	19
FTMT	1	5
FTSJ1	1	X
FTSJ3	1	17
FUCA1	1	1
FUCA2	1	6
FUK	1	16
FUOM	1	10
FURIN	1	15
FUT2	1	19
FXN	1	9
FZR1	1	19
G6PD	1	X
GABARAP	1	17
GABARAPL1	1	12
GABARAPL2	1	16
GABPB1	1	15
GABPB2	1	1
GAD1	1	2
GADL1	1	3
GAK	1	4
GALE	1	1
GALK1	1	17
GALK2	1	15
GALM	1	2
GALNS	1	16
GALT	1	9
GANAB	1	11
GANC	1	15
GAPDH	1	12
GAPDHS	1	19
GAR1	1	4
GARS	1	7
GART	1	21
GAS8	1	16
GATB	1	4
GATM	1	15
GBA	1	1
GBA2	1	9
GBA3	1	4
GBE1	1	3
GCA	1	2
GCAT	1	22
GCDH	1	19
GCH1	1	14
GCK	1	7
GCKR	1	2
GCLC	1	6
GCN1	1	12
GCSH	1	16
GDA	1	9
GDAP2	1	1
GDE1	1	16
GDI1	1	X
GDI2	1	10
GDPD1	1	17
GDPD3	1	16
GEN1	1	2
GFER	1	16
GFM1	1	3
GFM2	1	5
GFOD1	1	6
GFOD2	1	16
GFPT1	1	2
GFPT2	1	5
GGACT	1	13
GGCT	1	7
GGCX	1	2
GGPS1	1	1
GGT1	1	22
GGT2	1	22
GGT5	1	22
GGT7	1	20
GGTLC1	1	20
GGTLC2	1	22
GHDC	1	17
GIMAP7	1	7
GINS1	1	20
GINS2	1	16
GINS3	1	16
GK	1	X
GK2	1	4
GK5	1	3
GLA	1	X
GLB1	1	3
GLB1L	1	2
GLB1L2	1	11
GLB1L3	1	11
GLCE	1	15
GLDC	1	9
GLO1	1	6
GLOD5	1	X
GLRA2	1	X
GLRX	1	5
GLRX2	1	1
GLRX3	1	10
GLRX5	1	14
GLS	1	2
GLS2	1	12
GLT1D1	1	12
GLT8D1	1	3
GLUD1	1	10
GLUD2	1	X
GLUL	1	1
GLYCTK	1	3
GLYR1	1	16
GMDS	1	6
GMFB	1	14
GMFG	1	19
GMPPA	1	2
GMPPB	1	3
GMPR	1	6
GMPR2	1	14
GMPS	1	3
GNB1	1	1
GNB1L	1	22
GNE	1	9
GNL1	1	6
GNL2	1	1
GNL3	1	3
GNL3L	1	X
GNPAT	1	1
GNPDA1	1	5
GNPDA2	1	4
GNPNAT1	1	14
GNS	1	12
GOLGA3	1	12
GOLGA6L1	1	15
GOLGA6L10	1	15
GOLGA6L2	1	15
GOLGA6L6	1	15
GOLGA8H	1	15
GOLGA8J	1	15
GOLGA8R	1	15
GOLT1A	1	1
GOLT1B	1	12
GORASP1	1	3
GORASP2	1	2
GOT1	1	10
GOT2	1	16
GP1BA	1	17
GPAM	1	10
GPAT3	1	4
GPAT4	1	8
GPCPD1	1	20
GPD1	1	12
GPD1L	1	3
GPD2	1	2
GPHN	1	14
GPI	1	19
GPN1	1	2
GPN2	1	1
GPN3	1	12
GPR89A	1	1
GPR98	1	5
GPSM1	1	9
GPSM2	1	1
GPT	1	8
GPT2	1	16
GPX2	1	14
GPX4	1	19
GPX5	1	6
GPX7	1	1
GPX8	1	5
GRHPR	1	9
GRPEL1	1	4
GRPEL2	1	5
GRTP1	1	13
GRWD1	1	19
GSK3A	1	19
GSK3B	1	3
GSPT1	1	16
GSPT2	1	X
GSR	1	8
GSS	1	20
GSTA4	1	6
GSTK1	1	7
GSTO1	1	10
GSTO2	1	10
GSTP1	1	11
GSTT2	1	22
GSTZ1	1	14
GTDC1	1	2
GTF2B	1	1
GTF2H2	1	5
GTF2H2C	1	5
GTF2H3	1	12
GTF2H4	1	6
GTF2H5	1	6
GTF3C3	1	2
GTF3C5	1	9
GTPBP1	1	22
GTPBP10	1	7
GTPBP2	1	6
GTPBP3	1	19
GTPBP4	1	10
GTPBP6	1	X
GTPBP8	1	3
GUCY1A2	1	11
GUCY1A3	1	4
GUCY2D	1	17
GUF1	1	4
GUK1	1	1
GUSB	1	7
GYG1	1	3
GYS1	1	19
GYS2	1	12
H2AFJ	1	12
H2AFV	1	7
H2AFX	1	11
H2AFZ	1	4
H2BFM	1	X
H2BFWT	1	X
H3F3A	1	1
H3F3C	1	12
H6PD	1	1
HACD1	1	10
HACD2	1	3
HACL1	1	3
HADH	1	4
HADHA	1	2
HADHB	1	2
HAGH	1	16
HAGHL	1	16
HAL	1	12
HAO1	1	20
HAO2	1	1
HARS	1	5
HARS2	1	5
HAS1	1	19
HAS2	1	8
HAS3	1	16
HBS1L	1	6
HCFC1	1	X
HCFC2	1	12
HCN2	1	19
HDAC1	1	1
HDAC10	1	22
HDAC11	1	3
HDAC2	1	6
HDAC3	1	5
HDAC4	1	2
HDAC5	1	17
HDAC6	1	X
HDAC7	1	12
HDAC8	1	X
HDAC9	1	7
HDC	1	15
HDDC2	1	6
HDDC3	1	15
HDHD2	1	18
HDHD3	1	9
HDHD5	1	22
HEATR1	1	1
HECTD3	1	1
HECW2	1	2
HELB	1	12
HELLS	1	10
HELQ	1	4
HEMK1	1	3
HENMT1	1	1
HERC4	1	10
HERC6	1	4
HEXA	1	15
HEXB	1	5
HFM1	1	1
HGD	1	3
HGSNAT	1	8
HHAT	1	1
HHIPL1	1	14
HHIPL2	1	1
HIBADH	1	7
HIBCH	1	2
HID1	1	17
HIF1AN	1	10
HINT1	1	5
HINT2	1	9
HIPK2	1	7
HIRA	1	22
HIST1H2AA	1	6
HIST1H2AB	1	6
HIST1H2AC	1	6
HIST1H2AD	1	6
HIST1H2AG	1	6
HIST1H2AH	1	6
HIST1H2AJ	1	6
HIST1H2BA	1	6
HIST1H2BB	1	6
HIST1H2BC	1	6
HIST1H2BD	1	6
HIST1H2BH	1	6
HIST1H2BJ	1	6
HIST1H2BL	1	6
HIST1H2BM	1	6
HIST1H2BN	1	6
HIST1H2BO	1	6
HIST1H3A	1	6
HIST1H4A	1	6
HIST1H4G	1	6
HIST2H2AA3	1	1
HIST2H2AB	1	1
HIST2H2AC	1	1
HIST2H2BF	1	1
HIST2H3A	1	1
HIST3H2A	1	1
HIST3H2BB	1	1
HIST3H3	1	1
HK1	1	10
HK2	1	2
HK3	1	5
HKDC1	1	10
HLCS	1	21
HLTF	1	3
HM13	1	20
HMBS	1	11
HMCES	1	3
HMGB1	1	13
HMGB2	1	4
HMGB3	1	X
HMGB4	1	1
HMGCL	1	1
HMGCLL1	1	6
HMGCR	1	5
HMGCS1	1	5
HMGCS2	1	1
HMOX1	1	22
HMOX2	1	16
HMSD	1	18
HNRNPA1L2	1	13
HNRNPA2B1	1	7
HNRNPL	1	19
HNRNPLL	1	2
HOGA1	1	10
HORMAD1	1	1
HORMAD2	1	22
HPD	1	12
[truncated: 16,579 more rows]

## Sheet: PIVOT RATIOS
Row Labels	1	2	3	4	5	6	7	8	9	10	11	12	13	14	15	16	17	18	19	20	21	22	Grand Total
1	501	383	288	200	199	270	214	174	192	202	258	267	98	185	168	246	306	69	261	141	46	127	4795	101.618	217.955	0.466233
2	168	111	85	50	71	84	82	56	57	81	93	82	32	51	56	67	103	26	89	43	15	42	1544	33.3404	70.1818	0.475058
3	74	54	45	49	44	47	60	32	35	37	44	38	15	25	26	32	30	13	41	16	14	24	795	15.6762	36.1364	0.433806
4	34	18	24	18	18	18	11	12	16	16	29	15	1	7	10	15	32	5	18	6	2	11	336	8.85966	15.2727	0.580097
6	222	145	123	91	104	99	110	78	83	79	117	122	35	76	81	80	115	32	86	54	17	52	2001	43.5009	90.9545	0.478271
7	128	83	58	49	41	81	45	41	55	59	57	65	17	40	37	47	78	19	49	37	18	20	1124	25.7699	51.0909	0.504393
9	44	34	16	15	18	20	20	19	20	18	28	22	9	7	17	16	24	5	15	9	0	10	386	9.65957	17.5455	0.550546
10	9	2	11	7	4	2	6	2	3	3	7	2	3	2	0	5	7	2	3	2	0	2	84	2.87247	3.81818	0.752313
12	374	269	226	133	167	186	156	125	140	121	232	179	67	154	98	119	203	58	220	93	46	88	3454	77.0677	157	0.490877
13	60	16	22	18	26	14	18	18	20	12	24	35	8	10	11	23	25	6	26	12	5	21	430	11.7219	19.5455	0.599724
14	42	30	36	18	14	24	19	8	14	10	26	22	9	12	9	10	16	3	10	16	9	15	372	9.70964	16.9091	0.574226
15.1	47	22	21	11	11	17	28	10	16	16	35	24	3	17	10	34	32	4	52	12	4	12	438	13.352	19.9091	0.670651
15.2	67	23	24	19	20	31	30	13	10	7	37	22	2	15	10	21	39	6	61	22	3	7	489	17.0543	22.2273	0.767271
17	95	36	30	27	27	61	32	28	37	23	52	40	4	24	10	23	43	3	105	39	2	15	756	26.0815	34.3636	0.758984
18	27	12	5	8	11	16	2	14	10	8	14	8	2	7	4	8	9	1	23	5	0	4	198	6.78233	9	0.753592
19.1	26	8	7	9	7	10	7	6	8	5	14	16	7	3	5	18	13	2	18	8	1	8	206	5.97252	9.36364	0.637842
19.2	31	16	6	12	7	12	7	8	14	13	22	19	3	4	15	25	18	3	23	10	2	11	281	7.82506	12.7727	0.612638
Grand Total	1949	1262	1027	734	789	992	847	644	730	710	1089	978	315	639	567	789	1093	257	1100	525	184	469	17689	386.178	804.045	0.480294
1	25.7055	30.3487	28.0428	27.248	25.2218	27.2177	25.2656	27.0186	26.3014	28.4507	23.6915	27.3006	31.1111	28.9515	29.6296	31.1787	27.9963	26.8482	23.7273	26.8571	25	27.0789	27.1072	2.10421	27.2814	0.0771298	1
2	8.61981	8.79556	8.27653	6.81199	8.99873	8.46774	9.68123	8.69565	7.80822	11.4085	8.53994	8.38446	10.1587	7.98122	9.87654	8.49176	9.4236	10.1167	8.09091	8.19048	8.15217	8.95522	8.72859	0.986346	8.8148	0.111896	2
3	3.79682	4.27892	4.38169	6.67575	5.57668	4.7379	7.08383	4.96894	4.79452	5.21127	4.0404	3.88548	4.7619	3.91236	4.58554	4.05577	2.74474	5.05837	3.72727	3.04762	7.6087	5.11727	4.49432	1.19896	4.72962	0.253499	3
4	1.74448	1.42631	2.3369	2.45232	2.28137	1.81452	1.2987	1.86335	2.19178	2.25352	2.66299	1.53374	0.31746	1.09546	1.76367	1.90114	2.92772	1.94553	1.63636	1.14286	1.08696	2.34542	1.89949	0.608424	1.81921	0.334444	4
6	11.3905	11.4897	11.9766	12.3978	13.1812	9.97984	12.987	12.1118	11.3699	11.1268	10.7438	12.4744	11.1111	11.8936	14.2857	10.1394	10.5215	12.4514	7.81818	10.2857	9.23913	11.0874	11.3121	1.41667	11.3665	0.124636	6
7	6.56747	6.57686	5.64752	6.67575	5.19645	8.16532	5.31287	6.36646	7.53425	8.30986	5.23416	6.64622	5.39683	6.25978	6.52557	5.95691	7.13632	7.393	4.45455	7.04762	9.78261	4.26439	6.35423	1.30298	6.47503	0.201231	7
9	2.25757	2.69414	1.55794	2.0436	2.28137	2.01613	2.36128	2.95031	2.73973	2.53521	2.57117	2.24949	2.85714	1.09546	2.99824	2.02788	2.19579	1.94553	1.36364	1.71429	0	2.1322	2.18215	0.685624	2.11764	0.323768	9
10	0.461775	0.158479	1.07108	0.953678	0.506971	0.201613	0.708383	0.310559	0.410959	0.422535	0.642792	0.204499	0.952381	0.312989	0	0.633714	0.640439	0.77821	0.272727	0.380952	0	0.426439	0.474871	0.29699	0.475053	0.625171	10
12	19.1893	21.3154	22.0058	18.1199	21.166	18.75	18.4179	19.4099	19.1781	17.0423	21.3039	18.3027	21.2698	24.1002	17.284	15.0824	18.5727	22.5681	20	17.7143	25	18.7633	19.5263	2.37794	19.7525	0.120386	12
13	3.0785	1.26783	2.14216	2.45232	3.29531	1.41129	2.12515	2.79503	2.73973	1.69014	2.20386	3.57873	2.53968	1.56495	1.94004	2.91508	2.28728	2.33463	2.36364	2.28571	2.71739	4.47761	2.43089	0.73749	2.46391	0.299317	13
14	2.15495	2.37718	3.50536	2.45232	1.7744	2.41935	2.24321	1.24224	1.91781	1.40845	2.38751	2.24949	2.85714	1.87793	1.5873	1.26743	1.46386	1.16732	0.909091	3.04762	4.8913	3.19829	2.103	0.918251	2.19998	0.417391	14
15.1	2.41149	1.74326	2.04479	1.49864	1.39417	1.71371	3.30579	1.5528	2.19178	2.25352	3.21396	2.45399	0.952381	2.66041	1.76367	4.30925	2.92772	1.55642	4.72727	2.28571	2.17391	2.55864	2.47612	0.920009	2.34969	0.391544	15.1
15.2	3.43766	1.8225	2.3369	2.58856	2.53485	3.125	3.54191	2.01863	1.36986	0.985915	3.39761	2.24949	0.634921	2.34742	1.76367	2.6616	3.56816	2.33463	5.54545	4.19048	1.63043	1.49254	2.76443	1.12645	2.52628	0.445893	15.2
17	4.87429	2.85261	2.92113	3.67847	3.42205	6.14919	3.77804	4.34783	5.06849	3.23944	4.77502	4.08998	1.26984	3.75587	1.76367	2.91508	3.93413	1.16732	9.54545	7.42857	1.08696	3.19829	4.27384	1.9978	3.87553	0.51549	17
18	1.38533	0.950872	0.486855	1.08992	1.39417	1.6129	0.236128	2.17391	1.36986	1.12676	1.28558	0.817996	0.634921	1.09546	0.705467	1.01394	0.823422	0.389105	2.09091	0.952381	0	0.852878	1.11934	0.535381	1.02222	0.523745	18
19.1	1.33402	0.633914	0.681597	1.22616	0.887199	1.00806	0.826446	0.931677	1.09589	0.704225	1.28558	1.63599	2.22222	0.469484	0.881834	2.28137	1.18939	0.77821	1.63636	1.52381	0.543478	1.70576	1.16457	0.506112	1.1583	0.436942	19.1
19.2	1.59056	1.26783	0.584226	1.63488	0.887199	1.20968	0.826446	1.24224	1.91781	1.83099	2.0202	1.94274	0.952381	0.625978	2.6455	3.16857	1.64684	1.16732	2.09091	1.90476	1.08696	2.34542	1.58856	0.662803	1.57225	0.421564	19.2
Row Labels	1	2	3	4	5	6	7	8	9	10	11	12	13	14	15	16	17	18	19	20	21	22	Grand Total		1.05198	19.1
	0.98626	0.786144	0.362262	1.01374	0.550126	0.750086	0.512455	0.770275	1.18918	1.13534	1.25267	1.20464	0.590544	0.388151	1.6404	1.96474	1.02116	0.723818	1.29651	1.18109	0.67399	1.45432			1.61272	19.2
	1.2681	0.602593	0.64792	1.16557	0.843363	0.958257	0.785612	0.885644	1.04174	0.66943	1.22206	1.55516	2.11242	0.446287	0.838263	2.16865	1.13062	0.739759	1.55551	1.44852	0.516625	1.62148			medians
1	0.674	1.205			0.531

## Sheet: MAD calculations
Row Labels	1	2	3	4	5	6	7	8	9	10	11	12	13	14	15	16	17	18	19	20	21	22	MEDIANS	1	2	3	4	5	6	7	8	9	10	11	12	13	14	15	16	17	18	19	20	21	22	MAD	MAD/MEDIAN	Row Labels	Age
1	25.7055	30.3487	28.0428	27.248	25.2218	27.2177	25.2656	27.0186	26.3014	28.4507	23.6915	27.3006	31.1111	28.9515	29.6296	31.1787	27.9963	26.8482	23.7273	26.8571	25	27.0789	27.1483	1.44283	3.20034	0.894527	0.0996398	1.92652	0.0694253	1.88267	0.129683	0.846947	1.30239	3.45686	0.152297	3.96279	1.80317	2.48131	4.03039	0.848024	0.300068	3.42104	0.291174	2.14832	0.0694253	1.37261	0.0505596	1	1
2	8.61981	8.79556	8.27653	6.81199	8.99873	8.46774	9.68123	8.69565	7.80822	11.4085	8.53994	8.38446	10.1587	7.98122	9.87654	8.49176	9.4236	10.1167	8.09091	8.19048	8.15217	8.95522	8.57987	0.0399301	0.215688	0.303341	1.76789	0.418858	0.112133	1.10135	0.115777	0.771656	2.82858	0.0399301	0.195417	1.57886	0.598654	1.29667	0.0881132	0.84373	1.53686	0.488966	0.389399	0.427701	0.375349	0.423279	0.049334	2	2
3	3.79682	4.27892	4.38169	6.67575	5.57668	4.7379	7.08383	4.96894	4.79452	5.21127	4.0404	3.88548	4.7619	3.91236	4.58554	4.05577	2.74474	5.05837	3.72727	3.04762	7.6087	5.11727	4.66172	0.864902	0.382798	0.280026	2.01403	0.914959	0.0761827	2.4221	0.307224	0.1328	0.549547	0.621317	0.77624	0.100184	0.749358	0.0761827	0.605954	1.91698	0.396645	0.934448	1.6141	2.94698	0.45555	0.613635	0.131633	3	3
4	1.74448	1.42631	2.3369	2.45232	2.28137	1.81452	1.2987	1.86335	2.19178	2.25352	2.66299	1.53374	0.31746	1.09546	1.76367	1.90114	2.92772	1.94553	1.63636	1.14286	1.08696	2.34542	1.83894	0.0944507	0.412628	0.497969	0.613381	0.442434	0.024419	0.540234	0.024419	0.352846	0.414586	0.824058	0.305193	1.52147	0.743473	0.0752667	0.0622056	1.08879	0.10659	0.202571	0.696078	0.751979	0.506481	0.42851	0.233021	4	4
6	11.3905	11.4897	11.9766	12.3978	13.1812	9.97984	12.987	12.1118	11.3699	11.1268	10.7438	12.4744	11.1111	11.8936	14.2857	10.1394	10.5215	12.4514	7.81818	10.2857	9.23913	11.0874	11.3802	0.0102968	0.109539	0.596471	1.01766	1.80108	1.40032	1.60685	0.731641	0.0102968	0.253399	0.636358	1.09428	0.269049	0.513424	2.90555	1.24074	0.858659	1.0712	3.56198	1.09445	2.14103	0.29274	0.93816	0.0824382	6	6
7	6.56747	6.57686	5.64752	6.67575	5.19645	8.16532	5.31287	6.36646	7.53425	8.30986	5.23416	6.64622	5.39683	6.25978	6.52557	5.95691	7.13632	7.393	4.45455	7.04762	9.78261	4.26439	6.54652	0.0209487	0.0303403	0.899005	0.129227	1.35007	1.6188	1.23365	0.180062	0.987725	1.76334	1.31236	0.0996949	1.1497	0.286741	0.0209487	0.589614	0.5898	0.846474	2.09198	0.501097	3.23609	2.28213	0.87274	0.133313	7	7
9	2.25757	2.69414	1.55794	2.0436	2.28137	2.01613	2.36128	2.95031	2.73973	2.53521	2.57117	2.24949	2.85714	1.09546	2.99824	2.02788	2.19579	1.94553	1.36364	1.71429	0	2.1322	2.22264	0.0349279	0.471496	0.664704	0.179043	0.0587287	0.206511	0.138635	0.72767	0.517086	0.312571	0.348526	0.0268487	0.634503	1.12718	0.775596	0.194757	0.0268487	0.277115	0.859004	0.508354	2.22264	0.0904439	0.330549	0.148719	9	9
10	0.461775	0.158479	1.07108	0.953678	0.506971	0.201613	0.708383	0.310559	0.410959	0.422535	0.642792	0.204499	0.952381	0.312989	0	0.633714	0.640439	0.77821	0.272727	0.380952	0	0.426439	0.424487	0.037288	0.266009	0.646594	0.529191	0.0824836	0.222874	0.283895	0.113928	0.0135283	0.00195201	0.218304	0.219988	0.527894	0.111498	0.424487	0.209226	0.215952	0.353723	0.15176	0.0435348	0.424487	0.00195201	0.217128	0.511507	10	12
12	19.1893	21.3154	22.0058	18.1199	21.166	18.75	18.4179	19.4099	19.1781	17.0423	21.3039	18.3027	21.2698	24.1002	17.284	15.0824	18.5727	22.5681	20	17.7143	25	18.7633	19.1837	0.00562283	2.13167	2.82214	1.06381	1.98233	0.433705	0.765759	0.226233	0.00562283	2.14145	2.12024	0.881047	2.08614	4.91645	1.89975	4.10132	0.610969	3.38439	0.816295	1.46942	5.81629	0.420379	1.68459	0.0878134	12	13
13	3.0785	1.26783	2.14216	2.45232	3.29531	1.41129	2.12515	2.79503	2.73973	1.69014	2.20386	3.57873	2.53968	1.56495	1.94004	2.91508	2.28728	2.33463	2.36364	2.28571	2.71739	4.47761	2.34913	0.729368	1.0813	0.206972	0.103183	0.946177	0.937843	0.223986	0.445898	0.390593	0.658993	0.145277	1.2296	0.190549	0.784188	0.409098	0.565949	0.0618506	0.014503	0.014503	0.0634191	0.368258	2.12848	0.399845	0.17021	13	14
14	2.15495	2.37718	3.50536	2.45232	1.7744	2.41935	2.24321	1.24224	1.91781	1.40845	2.38751	2.24949	2.85714	1.87793	1.5873	1.26743	1.46386	1.16732	0.909091	3.04762	4.8913	3.19829	2.19908	0.04413	0.178098	1.30627	0.253235	0.424683	0.220274	0.04413	0.956845	0.281273	0.790631	0.18843	0.0504075	0.658062	0.321147	0.61178	0.931654	0.73522	1.03177	1.28999	0.848538	2.69222	0.999213	0.634921	0.288721	14	15.1
15.1	2.41149	1.74326	2.04479	1.49864	1.39417	1.71371	3.30579	1.5528	2.19178	2.25352	3.21396	2.45399	0.952381	2.66041	1.76367	4.30925	2.92772	1.55642	4.72727	2.28571	2.17391	2.55864	2.22265	0.188842	0.479386	0.17786	0.724013	0.828481	0.508941	1.08313	0.669856	0.0308702	0.0308702	0.991307	0.231337	1.27027	0.437756	0.458983	2.0866	0.705071	0.666231	2.50462	0.0630633	0.0487379	0.335984	0.494164	0.222331	15.1	15.2
15.2	3.43766	1.8225	2.3369	2.58856	2.53485	3.125	3.54191	2.01863	1.36986	0.985915	3.39761	2.24949	0.634921	2.34742	1.76367	2.6616	3.56816	2.33463	5.54545	4.19048	1.63043	1.49254	2.34216	1.0955	0.519657	0.00525712	0.246395	0.192694	0.782839	1.19975	0.323527	0.972298	1.35625	1.05545	0.092672	1.70724	0.00525712	0.578492	0.319436	1.226	0.00753037	3.20329	1.84832	0.711726	0.849623	0.747283	0.319057	15.2	17
17	4.87429	2.85261	2.92113	3.67847	3.42205	6.14919	3.77804	4.34783	5.06849	3.23944	4.77502	4.08998	1.26984	3.75587	1.76367	2.91508	3.93413	1.16732	9.54545	7.42857	1.08696	3.19829	3.71717	1.15712	0.864556	0.796042	0.0386972	0.295118	2.43202	0.0608688	0.630655	1.35132	0.477735	1.05785	0.372808	2.44733	0.0386972	1.9535	0.802089	0.216955	2.54986	5.82828	3.7114	2.63021	0.518877	0.833323	0.224182	17
18	1.38533	0.950872	0.486855	1.08992	1.39417	1.6129	0.236128	2.17391	1.36986	1.12676	1.28558	0.817996	0.634921	1.09546	0.705467	1.01394	0.823422	0.389105	2.09091	0.952381	0	0.852878	0.983161	0.402164	0.0322897	0.496306	0.106757	0.411009	0.629742	0.747034	1.19075	0.386702	0.143599	0.302422	0.165165	0.348241	0.1123	0.277694	0.0307804	0.15974	0.594056	1.10775	0.0307804	0.983161	0.130283	0.325331	0.330903	18
19.1	1.33402	0.633914	0.681597	1.22616	0.887199	1.00806	0.826446	0.931677	1.09589	0.704225	1.28558	1.63599	2.22222	0.469484	0.881834	2.28137	1.18939	0.77821	1.63636	1.52381	0.543478	1.70576	1.05198	0.28204	0.418063	0.370381	0.174181	0.164778	0.0439129	0.225531	0.1203	0.0439129	0.347752	0.233606	0.584014	1.17024	0.582494	0.170143	1.22939	0.13741	0.273767	0.584386	0.471832	0.508499	0.653779	0.314896	0.299337	19.1
19.2	1.59056	1.26783	0.584226	1.63488	0.887199	1.20968	0.826446	1.24224	1.91781	1.83099	2.0202	1.94274	0.952381	0.625978	2.6455	3.16857	1.64684	1.16732	2.09091	1.90476	1.08696	2.34542	1.61272	0.0221591	0.344889	1.02849	0.0221591	0.725519	0.403041	0.786272	0.370482	0.30509	0.218268	0.407484	0.330022	0.660337	0.98674	1.03278	1.55585	0.0341252	0.445403	0.478191	0.292044	0.525762	0.732697	0.426443	0.264425	19.2
[truncated: 2 more columns]

## Sheet: SPEARMEN
	2	3	4	6	7	9	10	12	13	14	15.1	15.2	17	18	19.1	19.2
1	0.23	-0.162	-0.0977	0.119	0.106	0.171	0.00621	-0.283	-0.27	-0.0164	-0.174	-0.377	-0.442	-0.24	-0.0152	0.0423
	0.299	0.466	0.661	0.593	0.635	0.441	0.976	0.199	0.22	0.94	0.432	0.0827	0.0391	0.278	0.944	0.848
2		0.211	0.0785	0.289	-0.108	0.527	0.189	-0.132	-0.0988	-0.275	-0.19	-0.268	-0.436	-0.275	-0.0525	-0.057
		0.342	0.724	0.189	0.628	0.0119	0.394	0.554	0.657	0.212	0.391	0.224	0.0419	0.212	0.813	0.797
3			0.0796	0.317	0.0909	0.151	0.142	0.0807	0.102	0.171	-0.474	-0.505	-0.477	-0.217	-0.36	-0.339
			0.72	0.148	0.683	0.498	0.521	0.717	0.646	0.441	0.0259	0.0165	0.0247	0.326	0.0985	0.12
4				0.0728	-0.0706	0.117	0.455	-0.193	0.146	-0.146	0.0141	0.0853	0.083	0.234	0.111	0.274
				0.743	0.751	0.6	0.0334	0.386	0.511	0.511	0.948	0.702	0.709	0.289	0.617	0.214
6					-0.143	0.416	0.178	-0.0265	0.0198	-0.164	-0.386	-0.214	-0.257	-0.199	-0.348	-0.292
					0.521	0.0534	0.423	0.904	0.928	0.46	0.0751	0.334	0.244	0.369	0.11	0.184
7						-0.112	-0.295	-0.138	-0.24	0.0265	-0.26	-0.197	-0.0333	-0.109	-0.352	-0.0491
						0.614	0.179	0.534	0.278	0.904	0.238	0.374	0.88	0.624	0.107	0.825
9							-0.0113	-0.257	0.0333	-0.189	-0.286	-0.4	-0.0401	0.142	0.0999	0.197
							0.956	0.244	0.88	0.394	0.193	0.064	0.856	0.524	0.653	0.374
10								0.0294	0.133	0.0779	-0.0491	0.167	-0.14	-0.21	0.201	-0.267
								0.892	0.551	0.724	0.825	0.451	0.527	0.342	0.366	0.226
12									-0.0728	0.184	-0.219	-0.146	-0.244	-0.111	-0.446	-0.596
									0.743	0.409	0.324	0.511	0.269	0.617	0.0374	0.00352
13										-0.0107	-0.00282	-0.116	0.0254	0.0988	0.578	0.259
										0.96	0.988	0.603	0.908	0.657	0.00499	0.24
14											-0.187	-0.16	-0.128	-0.38	0.00395	-0.235
											0.4	0.472	0.565	0.0798	0.984	0.287
15.1												0.486	0.366	0.0119	0.261	0.433
												0.0218	0.0919	0.956	0.236	0.0437
15.2													0.596	0.249	0.231	0.0446
													0.00352	0.26	0.297	0.84
17														0.679	0.344	0.228
														0.000447	0.115	0.304
18															0.223	0.221
															0.314	0.319
19.1																0.609
																0.00267
19.2
	14	15.1	15.2	17	18	19.1	19.2
1	-0.0164	-0.174	-0.377	-0.442	-0.24	-0.0152	0.0423
	0.94	0.432	0.0827	0.0391	0.278	0.944	0.848
	22	22	22	22	22	22	22
2	-0.275	-0.19	-0.268	-0.436	-0.275	-0.0525	-0.057
	0.212	0.391	0.224	0.0419	0.212	0.813	0.797
	22	22	22	22	22	22	22
3	0.171	-0.474	-0.505	-0.477	-0.217	-0.36	-0.339
	0.441	0.0259	0.0165	0.0247	0.326	0.0985	0.12
	22	22	22	22	22	22	22
4	-0.146	0.0141	0.0853	0.083	0.234	0.111	0.274
	0.511	0.948	0.702	0.709	0.289	0.617	0.214
	22	22	22	22	22	22	22
6	-0.164	-0.386	-0.214	-0.257	-0.199	-0.348	-0.292
	0.46	0.0751	0.334	0.244	0.369	0.11	0.184
	22	22	22	22	22	22	22
7	0.0265	-0.26	-0.197	-0.0333	-0.109	-0.352	-0.0491
	0.904	0.238	0.374	0.88	0.624	0.107	0.825
	22	22	22	22	22	22	22
9	-0.189	-0.286	-0.4	-0.0401	0.142	0.0999	0.197
	0.394	0.193	0.064	0.856	0.524	0.653	0.374
	22	22	22	22	22	22	22
10	0.0779	-0.0491	0.167	-0.14	-0.21	0.201	-0.267
	0.724	0.825	0.451	0.527	0.342	0.366	0.226
	22	22	22	22	22	22	22
12	0.184	-0.219	-0.146	-0.244	-0.111	-0.446	-0.596
	0.409	0.324	0.511	0.269	0.617	0.0374	0.00352
	22	22	22	22	22	22	22
13	-0.0107	-0.00282	-0.116	0.0254	0.0988	0.578	0.259
	0.96	0.988	0.603	0.908	0.657	0.00499	0.24
	22	22	22	22	22	22	22
14		-0.187	-0.16	-0.128	-0.38	0.00395	-0.235
		0.4	0.472	0.565	0.0798	0.984	0.287
		22	22	22	22	22	22
15.1			0.486	0.366	0.0119	0.261	0.433
			0.0218	0.0919	0.956	0.236	0.0437
			22	22	22	22	22
15.2				0.596	0.249	0.231	0.0446
				0.00352	0.26	0.297	0.84
				22	22	22	22
17					0.679	0.344	0.228
					0.000447	0.115	0.304
					22	22	22
18						0.223	0.221
						0.314	0.319
						22	22
19.1							0.609
							0.00267
							22
19.2
