# Supplementary material for: During evolution from the earliest tetrapoda, newly-recruited genes are increasingly paralogues of existing genes and distribute non-randomly among the chromosomes
Source: BMC Genomics. 2021 Nov 4;22:794. doi: 10.1186/s12864-021-08066-3 (PMC8570013; doi:10.1186/s12864-021-08066-3)
Supplement: Supplementary file 1 — Additional file 1. . [file 12864_2021_8066_MOESM1_ESM.zip › Table S13_Comparing genes in and not in families.xlsx]

## Sheet: Sheet1
NOT IN FAMILIES	consensus age		IN FAMILIES	consensus age
A1BG	15.1		HLA-A	12
A1CF	2		HLA-B	12
A2M	13		HLA-C	12
A2ML1	1		HLA-DMA	12
A3GALT2	17		HLA-DMB	14
A4GALT	2		HLA-DOA	12
A4GNT	2		HLA-DOB	12
AAAS	2		HLA-DPA1	12
AACS	1		HLA-DPB1	12
AADAC	1		HLA-DQA1	12
AADACL2	1		HLA-DQA2	12
AADACL3	1		HLA-DQB1	12
AADACL4	1		HLA-DQB2	12
AADAT	1		HLA-DRA	12
AAED1	2		HLA-DRB1	12
AAGAB	7		HLA-DRB3	12
AAK1	1		HLA-DRB4	12
AAMDC	1		HLA-DRB5	12
AAMP	1		HLA-E	12
AANAT	3		HLA-F	12
AAR2	2		HLA-G	12
AARD	17		HLCS	1
AARS	1		HLF	7
AARS2	1		HLTF	1
AARSD1	1		HLX	6
AASDH	1		HM13	1
AASDHPPT	1		HMBOX1	7
AASS	2		HMBS	1
AATF	2		HMCES	1
AATK	9		HMCN1	7
ABAT	1		HMCN2	7
ABCA1	1		HMG20A	6
ABCA10	1		HMG20B	12
ABCA12	1		HMGA1	12
ABCA13	1		HMGA2	12
ABCA2	1		HMGB1	1
ABCA3	1		KIF11	1
ABCA4	1		KIF12	4
ABCA5	1		KIF13A	1
ABCA6	1		KIF13B	1
ABCA7	1		KIF14	1
ABCA8	1		KIF15	1
ABCA9	1		KIF16B	1
ABCB1	1		KIF17	1
ABCB10	1		KIF18A	1
ABCB11	1		KIF18B	1
ABCB4	1		KIF19	1
ABCB5	1		KIF1A	3
ABCB6	1		KIF1B	3
ABCB7	1		KIF1BP	1
ABCB8	1		KIF1C	3
ABCB9	1		KIF20A	3
ABCC1	2		KIF20B	2
ABCC10	2		KIF21A	1
ABCC11	15.1		KIF21B	2
ABCC12	1		KIF22	3
ABCC2	2		KIF23	3
ABCC3	1		KIF24	1
ABCC4	1		KIF25	6
ABCC5	4		KIF26A	6
ABCC6	15.1		KIF26B	7
ABCC8	12		KIF27	1
ABCC9	9		KIF2A	2
ABCD1	1		KIF2B	15.2
ABCD2	1		KIF2C	1
ABCD3	1		KIF3A	1
ABCD4	1		KIF3B	1
ABCE1	1		KIF3C	1
ABCF1	7		KIF4A	1
ABCF2	1		KIF4B	1
ABCF3	1		KIF5A	1
ABCG1	1		KIF5B	1
ABCG2	1		KIF5C	1
ABCG4	1		KIF6	1
ABCG5	1		KIF7	12
ABCG8	2		KIF9	1
ABHD1	1		KIFAP3	1
ABHD10	1		KIFC1	1
ABHD11	1		KIFC2	15.2
ABHD12	1		KIFC3	1
ABHD12B	1		KIR2DL1	14
ABHD13	1		KIR2DL2	19.1
ABHD14A	1		KIR2DL3	14
ABHD14A-ACY1	7		KIR2DL4	19.1
ABHD14B	1		KIR2DL5A	19.1
ABHD15	6		KIR2DL5B	19.1
ABHD16A	7		KIR2DS1	19.1
ABHD16B	15.1		KIR2DS2	19.1
ABHD17A	1		KIR2DS3	17
ABHD17B	1		KIR2DS4	15.2
ABHD17C	1		KIR2DS5	14
ABHD18	2		KIR3DL1	17
ABHD2	1		KIR3DL2	17
ABHD3	1		KIR3DL3	17
ABHD4	1		KIR3DS1	14
ABHD5	1		KRTAP10-1	15.1
ABHD6	1		KRTAP10-10	15.1
ABHD8	1		KRTAP10-11	15.1
ABI1	12		KRTAP10-12	15.1
ABI2	7		KRTAP10-2	19.2
ABI3	7		KRTAP10-3	15.1
ABI3BP	12		KRTAP10-4	15.1
ABL1	1		KRTAP10-5	15.1
ABL2	12		KRTAP10-6	15.1
ABLIM1	7		KRTAP10-7	17
ABLIM2	12		KRTAP10-8	15.1
ABLIM3	12		KRTAP10-9	15.1
ABO	13		KRTAP1-1	17
ABR	3		KRTAP11-1	15.1
ABRA	12		KRTAP12-1	17
ABRACL	2		KRTAP12-2	15.2
ABRAXAS1	2		KRTAP12-3	15.2
ABRAXAS2	2		KRTAP12-4	19.1
ABT1	1		KRTAP1-3	15.1
ABTB1	2		KRTAP13-1	15.1
ABTB2	6		KRTAP13-2	15.1
ACAA1	1		KRTAP13-3	19.1
ACAA2	1		KRTAP13-4	19.1
ACACA	1		KRTAP1-4	6
ACACB	1		KRTAP1-5	15.1
ACAD10	1		KRTAP15-1	18
ACAD11	1		KRTAP16-1	1
ACAD8	1		KRTAP17-1	6
ACAD9	1		KRTAP19-1	15
ACADL	1		KRTAP19-2	19.2
ACADM	1		KRTAP19-3	15.2
ACADS	1		KRTAP19-4	18
ACADSB	1		KRTAP19-5	19.2
ACADVL	1		KRTAP19-6	18
ACAN	12		KRTAP19-7	15.2
ACAP1	1		KRTAP19-8	19.2
ACAP2	1		KRTAP20-1	19.2
ACAP3	1		KRTAP20-2	18
ACAT1	1		KRTAP20-3	19.2
ACAT2	1		KRTAP20-4	19.2
ACBD3	4		KRTAP2-1	18
ACBD4	2		KRTAP21-1	17
ACBD5	1		KRTAP21-2	19.1
ACBD6	2		KRTAP21-3	19.2
ACBD7	1		KRTAP2-2	15.2
ACCS	1		KRTAP22-1	19.1
ACCSL	1		KRTAP22-2	19.1
ACD	13		KRTAP2-3	15.2
ACE	6		KRTAP23-1	19.2
ACE2	1		KRTAP2-4	15.2
ACER1	12		KRTAP24-1	17
ACER2	6		KRTAP25-1	18
ACER3	2		KRTAP26-1	17
ACHE	3		KRTAP27-1	17
ACIN1	2		KRTAP29-1	3
ACKR1	15.2		KRTAP3-1	15.1
ACKR2	14		KRTAP3-2	15.1
ACKR3	12		KRTAP3-3	15.1
ACKR4	12		KRTAP4-1	17
ACLY	2		KRTAP4-11	15.2
ACMSD	1		KRTAP4-12	6
ACO1	1		KRTAP4-2	19.2
ACO2	1		KRTAP4-3	6
ACOD1	1		KRTAP4-4	2
ACOT1	6		KRTAP4-5	19.2
ACOT11	1		KRTAP4-6	17
ACOT12	12		KRTAP4-7	19.1
ACOT13	1		KRTAP4-8	18
ACOT2	6		KRTAP4-9	19.2
ACOT4	6		KRTAP5-1	2
ACOT6	14		KRTAP5-10	2
ACOT7	1		KRTAP5-11	1
ACOT8	1		KRTAP5-2	9
ACOT9	2		KRTAP5-3	13
ACOX1	1		KRTAP5-4	13
ACOX2	1		KRTAP5-5	1
ACOX3	1		KRTAP5-6	19.2
ACOXL	1		KRTAP5-7	18
ACP1	1		KRTAP5-8	18
ACP2	1		KRTAP5-9	19.2
ACP4	1		KRTAP6-1	19.1
ACP5	1		KRTAP6-2	18
ACP6	1		KRTAP6-3	18
ACP7	1		KRTAP7-1	17
ACPP	1		KRTAP8-1	15.1
ACR	6		KRTAP9-1	19.2
ACRBP	14		KRTAP9-2	19.1
ACRV1	17		KRTAP9-3	19.2
ACSBG1	1		KRTAP9-4	17
ACSBG2	1		KRTAP9-6	17
ACSF2	1		KRTAP9-7	19.2
ACSF3	1		KRTAP9-8	17
ACSL1	1		KRTAP9-9	17
ACSL3	1		LILRA1	14
ACSL4	1		LILRA2	14
ACSL5	1		LILRA3	19.2
ACSL6	1		LILRA4	19.1
ACSM1	1		LILRA5	18
ACSM2A	1		LILRA6	17
ACSM2B	1		LILRB1	19.2
ACSM3	1		LILRB2	14
ACSM4	1		LILRB3	17
ACSM5	1		LILRB4	19.2
ACSM6	1		LILRB5	19.1
ACSS1	1		MAPK1	1
ACSS2	1		MAPK10	6
ACSS3	1		MAPK11	1
ACTA1	1		MAPK12	12
ACTA2	1		MAPK13	12
ACTB	1		MAPK14	1
ACTBL2	15.2		MAPK15	1
ACTC1	1		MAPK1IP1L	14
ACTG1	1		MAPK3	1
ACTG2	1		MAPK4	12
ACTL10	15.2		MAPK6	12
ACTL6A	1		MAPK7	1
ACTL6B	1		MAPK8	6
ACTL7A	15.2		MAPK8IP1	6
ACTL7B	15.2		MAPK8IP2	12
ACTL8	17		MAPK8IP3	12
ACTL9	1		MAPK9	12
ACTN1	1		MAPKAP1	3
ACTN2	1		MAPKAPK2	1
ACTN3	12		MAPKAPK3	1
ACTN4	3		MAPKAPK5	4
ACTR10	3		MAPKBP1	1
ACTR1A	1		MYO10	4
ACTR1B	2		MYO15A	4
ACTR2	1		MYO15B	12
ACTR3	1		MYO16	12
ACTR3B	1		MYO18A	7
ACTR3C	1		MYO18B	12
ACTR5	2		MYO19	6
ACTR6	2		MYO1A	14
ACTR8	2		MYO1B	4
ACTRT1	17		MYO1C	4
ACTRT2	15.1		MYO1D	6
ACTRT3	15.2		MYO1E	1
ACVR1	6		MYO1F	1
ACVR1B	6		MYO1G	14
ACVR1C	12		MYO1H	12
ACVR2A	6		MYO3A	4
ACVR2B	7		MYO3B	4
ACVRL1	6		MYO5A	2
ACY1	1		MYO5B	12
ACY3	1		MYO5C	2
ACYP1	1		MYO6	4
ACYP2	1		MYO7A	4
ADA	1		MYO7B	14
ADA2	3		MYO9A	6
ADAD1	12		MYO9B	12
ADAD2	12		MYOC	7
ADAL	1		MYOCD	12
ADAM10	6		MYOCOS	19.1
ADAM11	9		MYOD1	7
ADAM12	7		MYOF	2
ADAM15	13		MYOG	7
ADAM17	4		MYOM1	12
ADAM18	15.2		MYOM2	12
ADAM19	12		MYOM3	12
ADAM2	15.1		MYORG	1
ADAM20	17		MYOT	12
ADAM21	17		MYOZ1	12
ADAM22	12		MYOZ2	12
ADAM23	12		MYOZ3	11
ADAM28	3		NLRP1	3
ADAM29	17		NLRP10	15.1
ADAM30	15.1		NLRP11	19.1
ADAM32	15.2		NLRP12	15.1
ADAM33	3		NLRP13	17
ADAM7	15.1		NLRP14	3
ADAM8	12		NLRP2	17
ADAM9	12		NLRP2B	19.2
ADAMDEC1	15.1		NLRP3	14
ADAMTS1	12		NLRP4	3
ADAMTS10	12		NLRP5	17
ADAMTS12	6		NLRP6	17
ADAMTS13	12		NLRP7	19.1
ADAMTS14	12		NLRP8	17
ADAMTS15	6		NLRP9	17
ADAMTS16	9		OR10A2	13
ADAMTS17	12		OR10A3	15.1
ADAMTS18	12		OR10A4	15.2
ADAMTS19	6		OR10A5	13
ADAMTS2	12		OR10A6	17
ADAMTS20	6		OR10A7	17
ADAMTS3	9		OR10AC1	14
ADAMTS4	13		OR10AD1	17
ADAMTS5	12		OR10AG1	13
ADAMTS6	7		OR10C1	13
ADAMTS7	6		OR10D3	17
ADAMTS8	12		OR10G2	15.1
ADAMTS9	6		OR10G3	15.1
ADAMTSL1	7		OR10G4	15.1
ADAMTSL2	12		OR10G6	15.2
ADAMTSL3	7		OR10G7	19.1
ADAMTSL4	12		OR10G8	19.1
ADAMTSL5	9		OR10G9	19.2
ADAP1	1		OR10H1	15.1
ADAP2	12		OR10H2	19.2
ADAR	1		OR10H3	17
ADARB1	1		OR10H4	17
ADARB2	12		OR10H5	15.2
ADAT1	3		OR10J1	15.2
ADAT2	1		OR10J3	15.2
ADAT3	1		OR10J4	19.1
ADCK1	1		OR10J5	17
ADCK2	1		OR10K1	15.1
ADCK5	1		OR10K2	17
ADCY1	7		OR10P1	17
ADCY10	1		OR10Q1	15.2
ADCY2	12		OR10R2	15.2
ADCY3	6		OR10S1	15.2
ADCY4	7		OR10T2	15.2
ADCY5	6		OR10V1	15.1
ADCY6	6		OR10W1	15.2
ADCY7	14		OR10X1	15.2
ADCY8	7		OR10Z1	17
ADCY9	6		OR11A1	13
ADCYAP1	12		OR11G2	15.1
ADCYAP1R1	12		OR11H1	15.1
ADD1	1		OR11H12	17
ADD2	1		OR11H2	17
ADD3	1		OR11H4	15.2
ADGB	4		OR11H6	15.2
ADGRA1	6		OR11H7	17
ADGRA2	6		OR11L1	15.2
ADGRA3	6		OR12D1	14
ADGRB1	12		OR12D2	13
ADGRB2	12		OR12D3	13
ADGRB3	12		OR13A1	15.2
ADGRD1	6		OR13C2	15.2
ADGRD2	12		OR13C3	15.2
ADGRE1	15.1		OR13C4	17
ADGRE2	15.1		OR13C5	19.2
ADGRE3	15.2		OR13C7	18
ADGRF1	12		OR13C8	17
ADGRF2	15.1		OR13C9	15.2
ADGRF3	13		OR13D1	15.1
ADGRF4	15.1		OR13F1	13
ADGRF5	13		OR13G1	15.2
ADGRG1	13		OR13H1	15.2
ADGRG2	14		OR13J1	15.2
ADGRG3	14		OR14A16	14
ADGRG4	6		OR14A2	18
ADGRG5	15.1		OR14C36	15.2
ADGRG6	6		OR14I1	17
ADGRG7	12		OR14J1	14
ADGRL1	12		OR14K1	15
ADGRL2	12		OR1A1	17
ADGRL3	10		OR1A2	13
ADGRL4	12		OR1B1	15.2
ADGRV1	13		OR1C1	19.1
ADH1A	1		OR1D2	17
ADH1B	1		OR1D5	17
ADH1C	3		OR1E1	13
ADH4	1		OR1E2	13
ADH5	1		OR1E3	19.2
ADH6	1		OR1F1	13
ADH7	1		OR1G1	15.2
ADHFE1	1		OR1I1	15.2
ADI1	1		OR1J1	17
ADIG	17		OR1J2	19.2
ADIPOQ	12		OR1J4	17
ADIPOR1	1		OR1K1	15.2
ADIPOR2	1		OR1L1	13
ADIRF	15.2		OR1L3	9
ADK	1		OR1L4	19.2
ADM	12		OR1L6	15.2
ADM2	12		OR1L8	17
ADM5	17		OR1M1	17
ADNP	12		OR1N1	17
ADNP2	12		OR1N2	15.2
ADO	2		OR1P1	15.2
ADORA1	6		OR1Q1	15.2
ADORA2A	12		OR1S1	15.2
ADORA2B	6		OR1S2	13
ADORA3	13		OR2A1	15.1
ADPGK	3		OR2A12	17
ADPRH	3		OR2A14	17
ADPRHL1	12		OR2A2	17
ADPRHL2	1		OR2A25	15.1
ADPRM	2		OR2A4	15.1
ADRA1A	6		OR2A42	15.1
ADRA1B	6		OR2A5	17
ADRA1D	6		OR2A7	15.1
ADRA2A	6		OR2AE1	17
ADRA2B	6		OR2AG1	15.2
ADRA2C	6		OR2AG2	15.2
ADRB1	12		OR2AJ1	15.2
ADRB2	6		OR2AK2	17
ADRB3	6		OR2AP1	18
ADRM1	1		OR2AT4	17
ADSL	1		OR2B11	15.2
ADSS	1		OR2B2	15.1
ADSSL1	1		OR2B3	13
ADTRP	3		OR2B6	17
AEBP1	12		OR2C1	17
AEBP2	6		OR2C3	15.2
AEN	2		OR2D2	15.2
AES	12		OR2D3	17
AFAP1	9		OR2F1	15.2
AFAP1L1	12		OR2F2	13
AFAP1L2	9		OR2G2	17
AFDN	6		OR2G3	15.1
AFF1	14		OR2G6	15.2
AFF2	13		OR2H1	17
AFF3	6		OR2H2	13
AFF4	12		OR2J1	13
AFG1L	1		OR2J2	17
AFG3L2	1		OR2J3	17
AFM	15.1		OR2K2	15.2
AFMID	1		OR2L13	15.2
AFP	15.2		OR2L2	19.1
AFTPH	7		OR2L3	15.2
AGA	2		OR2L5	17
AGAP1	1		OR2L8	19.1
AGAP11	1		OR2M2	17
AGAP2	1		OR2M3	19.2
AGAP3	1		OR2M4	17
AGAP4	1		OR2M5	19.2
AGAP5	1		OR2M7	19.2
AGAP6	1		OR2S2	17
AGAP9	1		OR2T1	15.2
AGBL1	1		OR2T10	19.1
AGBL2	1		OR2T11	15.2
AGBL3	1		OR2T12	13
AGBL4	1		OR2T2	15.2
AGBL5	1		OR2T27	15.2
AGER	15.1		OR2T29	15.2
AGFG1	1		OR2T3	17
AGFG2	1		OR2T33	13
AGGF1	2		OR2T34	17
AGK	6		OR2T35	15.1
AGL	1		OR2T4	17
AGMAT	1		OR2T5	15.1
AGMO	1		OR2T6	17
AGO1	2		OR2T8	15.2
AGO2	2		OR2V1	15.2
AGO3	2		OR2V2	17
AGO4	12		OR2W1	15.2
AGPAT1	1		OR2W3	15.1
AGPAT2	1		OR2W5	15.2
AGPAT3	1		OR2Y1	17
AGPAT4	1		OR2Z1	17
AGPAT5	1		OR3A1	17
AGPS	1		OR3A2	17
AGR2	12		OR3A3	19.1
AGR3	12		OR4A15	15.1
AGRN	7		OR4A16	18
AGRP	12		OR4A47	17
AGT	12		OR4A5	18
AGTPBP1	1		OR4A8	18
AGTR1	12		OR4B1	15.1
AGTR2	12		OR4C11	15.1
AGTRAP	7		OR4C12	15.1
AGXT	1		OR4C13	19.2
AGXT2	1		OR4C15	15.1
AHCTF1	7		OR4C16	17
AHCY	1		OR4C3	15.2
AHCYL1	1		OR4C45	17
AHCYL2	6		OR4C46	15.2
AHDC1	15.1		OR4C5	17
AHI1	1		OR4C6	15.2
AHNAK	1		OR4D1	15.1
AHNAK2	1		OR4D10	17
AHR	6		OR4D11	17
AHRR	12		OR4D2	17
AHSA1	1		OR4D5	15.2
AHSG	12		OR4D6	15.2
AHSP	15.1		OR4D9	17
AICDA	12		OR4E1	15.2
AIDA	4		OR4E2	13
AIF1	3		OR4F15	17
AIF1L	3		OR4F16	17
AIFM1	1		OR4F17	17
AIFM2	1		OR4F21	17
AIFM3	1		OR4F29	17
AIG1	3		OR4F3	17
AIM2	18		OR4F4	17
AIMP1	1		OR4F5	15.1
AIMP2	6		OR4F6	18
AIP	6		OR4K1	15.2
AIPL1	12		OR4K13	15.2
AIRE	12		OR4K14	15.2
AJAP1	13		OR4K15	17
AJM1	7		OR4K17	19.1
AJUBA	12		OR4K2	15.2
AK1	1		OR4K3	15.2
AK2	1		OR4K5	17
AK3	1		OR4L1	15.2
AK4	1		OR4M1	14
AK5	1		OR4M2	13
AK6	3		OR4N2	17
AK7	1		OR4N4	17
AK8	1		OR4N5	15.2
AK9	1		OR4P4	15.1
AKAIN1	18		OR4Q2	15.2
AKAP1	6		OR4Q3	15.2
AKAP10	7		OR4S1	15.2
AKAP11	12		OR4S2	14
AKAP12	12		OR4X1	17
AKAP13	17		OR4X2	15.1
AKAP14	6		OR51A2	13
AKAP17A	6		OR51A4	17
AKAP2	12		OR51A7	15.2
AKAP3	15.2		OR51B2	18
AKAP4	15.1		OR51B4	17
AKAP5	14		OR51B5	19.1
AKAP6	9		OR51B6	15.2
AKAP7	1		OR51D1	15.2
AKAP8	15.2		OR51E1	13
AKAP8L	12		OR51E2	15.2
AKAP9	12		OR51F1	17
AKIP1	9		OR51F2	15.2
AKIRIN1	12		OR51G1	17
AKIRIN2	6		OR51G2	17
AKNA	12		OR51H1	15.2
AKNAD1	13		OR51I1	15.2
AKR1A1	1		OR51I2	15.2
AKR1B1	1		OR51J1	17
AKR1B10	1		OR51L1	17
AKR1B15	1		OR51M1	14
AKR1C1	1		OR51Q1	15.2
AKR1C2	1		OR51S1	15.2
AKR1C3	1		OR51T1	15.2
AKR1C4	1		OR51V1	15.1
AKR1D1	1		OR52A1	19.1
AKR1E2	1		OR52A5	12
AKR7A2	2		OR52B2	14
AKR7A3	2		OR52B4	17
AKR7L	2		OR52B6	15.2
AKT1	1		OR52D1	12
AKT1S1	12		OR52E1	15.2
AKT2	1		OR52E2	15.2
AKT3	1		OR52E4	12
AKTIP	2		OR52E5	15.2
ALAD	1		OR52E6	19.2
ALAS1	1		OR52E8	12
ALAS2	1		OR52H1	12
ALB	13		OR52I1	12
ALCAM	12		OR52I2	12
ALDH16A1	1		OR52J3	15.2
ALDH18A1	1		OR52K1	17
ALDH1A1	1		OR52K2	15.2
ALDH1A2	1		OR52L1	15.2
ALDH1A3	1		OR52M1	13
ALDH1B1	1		OR52N1	17
ALDH1L1	1		OR52N2	15.2
ALDH1L2	6		OR52N4	12
ALDH2	1		OR52N5	15.2
ALDH3A1	1		OR52R1	12
ALDH3A2	1		OR52W1	15.2
ALDH3B1	1		OR52Z1	12
ALDH3B2	1		OR56A1	15.1
ALDH4A1	1		OR56A3	18
ALDH5A1	1		OR56A4	17
ALDH6A1	1		OR56A5	15.2
ALDH7A1	1		OR56B1	17
ALDH8A1	1		OR56B4	15.2
ALDH9A1	1		OR5A1	15.2
ALDOA	1		OR5A2	15.1
ALDOB	1		OR5AC1	17
ALDOC	1		OR5AC2	19.2
ALF	12		OR5AK2	15.2
ALG1	1		OR5AL1	15.2
ALG10	2		OR5AN1	15.2
ALG10B	2		OR5AP2	13
ALG11	1		OR5AR1	15.2
ALG12	2		OR5AS1	15.2
ALG13	12		OR5AU1	17
ALG14	1		OR5B12	12
ALG1L	1		OR5B17	19.2
ALG1L2	1		OR5B2	17
ALG2	1		OR5B21	15.2
ALG3	1		OR5B3	17
ALG5	1		OR5C1	15.2
ALG6	2		OR5D13	15.2
ALG8	2		OR5D14	15.2
ALG9	1		OR5D16	18
ALK	2		OR5D18	15.2
ALKAL1	12		OR5F1	15.2
ALKAL2	12		OR5G3	15.1
ALKBH1	1		OR5H1	19.2
ALKBH2	2		OR5H14	17
ALKBH3	1		OR5H15	19.2
ALKBH4	1		OR5H2	17
ALKBH5	2		OR5H6	19.2
ALKBH6	2		OR5H8	15.2
ALKBH7	1		OR5I1	15.2
ALKBH8	1		OR5J2	14
ALLC	1		OR5K1	15.2
ALMS1	6		OR5K2	19.1
ALOX12	1		OR5K3	17
ALOX12B	1		OR5K4	17
ALOX15	17		OR5L1	17
ALOX15B	1		OR5L2	15.2
ALOX5	1		OR5M1	19.1
ALOX5AP	12		OR5M10	15.2
ALOXE3	1		OR5M11	15.2
ALPG	3		OR5M3	15.2
ALPI	1		OR5M8	15.2
ALPK1	12		OR5M9	15.2
ALPK2	15.1		OR5P2	17
ALPK3	12		OR5P3	15.1
ALPL	1		OR5R1	15.2
ALPP	1		OR5T1	15.2
ALPPL2	1		OR5T2	17
ALS2	7		OR5T3	13
ALS2CL	13		OR5V1	13
ALS2CR12	6		OR5W2	13
ALX1	12		OR6A2	15.2
ALX3	12		OR6B1	13
ALX4	6		OR6B2	15.2
ALYREF	2		OR6B3	15.2
AMACR	1		OR6C1	15.2
AMBN	13		OR6C2	17
AMBP	12		OR6C3	17
AMBRA1	2		OR6C4	17
AMD1	1		OR6C6	17
AMDHD1	1		OR6C65	18
AMDHD2	1		OR6C68	17
AMELX	13		OR6C70	18
AMELY	13		OR6C74	15.2
AMER1	15.2		OR6C75	17
AMER2	12		OR6C76	15.1
AMER3	15.1		OR6F1	15.2
AMFR	2		OR6J1	15.2
AMH	12		OR6K2	15.2
AMHR2	12		OR6K3	15.2
AMIGO1	12		OR6K6	15.2
AMIGO2	14		OR6M1	13
AMIGO3	12		OR6N1	15.2
AMMECR1	1		OR6N2	18
AMMECR1L	1		OR6P1	15.2
AMN	7		OR6Q1	15.2
AMN1	6		OR6S1	15.2
AMOT	7		OR6T1	15.2
AMOTL1	7		OR6V1	15.2
AMOTL2	7		OR6X1	15.2
AMPD1	1		OR6Y1	15.2
AMPD2	1		OR7A10	19.2
AMPD3	1		OR7A17	17
AMPH	12		OR7A5	19.2
AMT	1		OR7C1	17
AMTN	15.2		OR7C2	17
AMY1A	1		OR7D2	17
AMY1B	7		OR7D4	17
AMY1C	7		OR7E24	17
AMY2A	1		OR7G1	17
AMY2B	1		OR7G2	17
AMZ1	14		OR7G3	17
AMZ2	1		OR8A1	15.1
ANAPC1	1		OR8B12	17
ANAPC10	1		OR8B2	19.2
ANAPC11	1		OR8B3	19.2
ANAPC13	7		OR8B4	17
ANAPC15	9		OR8B8	17
ANAPC16	12		OR8D1	15.2
ANAPC2	1		OR8D2	15.2
ANAPC4	2		OR8D4	15.2
ANAPC5	2		OR8G1	15.2
ANAPC7	2		OR8G5	19.1
ANG	12		OR8H1	17
ANGEL1	1		OR8H2	19.2
ANGEL2	2		OR8H3	19.1
ANGPT1	12		OR8I2	15.2
ANGPT2	12		OR8J1	19.1
ANGPT4	15.2		OR8J2	17
ANGPTL1	12		OR8J3	17
ANGPTL2	12		OR8K1	17
ANGPTL3	12		OR8K3	15.2
ANGPTL4	12		OR8K5	17
ANGPTL5	12		OR8S1	17
ANGPTL6	15.2		OR8U1	18
ANGPTL7	12		OR8U8	15.2
ANGPTL8	15.1		OR9A2	15.2
ANHX	15.1		OR9A4	17
ANK1	1		OR9G1	17
ANK2	1		OR9G4	15.2
ANK3	1		OR9G9	15.2
ANKAR	6		OR9I1	15.2
ANKDD1A	7		OR9K2	15.1
ANKDD1B	12		OR9Q1	15.2
ANKEF1	1		OR9Q2	17
ANKFN1	4		PCDH1	12
ANKFY1	1		PCDH10	12
ANKH	4		PCDH11X	12
ANKHD1	1		PCDH11Y	12
ANKHD1-EIF4EBP3	7		PCDH12	12
ANKIB1	1		PCDH15	7
ANKK1	1		PCDH17	12
ANKLE1	7		PCDH18	12
ANKLE2	7		PCDH19	12
ANKMY1	9		PCDH20	12
ANKMY2	6		PCDH7	12
ANKRA2	12		PCDH8	12
ANKRD1	12		PCDH9	12
ANKRD10	6		PCDHA1	17
ANKRD11	7		PCDHA10	17
ANKRD12	3		PCDHA11	17
ANKRD13A	1		PCDHA12	17
ANKRD13B	1		PCDHA13	17
ANKRD13C	1		PCDHA2	18
ANKRD13D	1		PCDHA3	12
ANKRD16	10		PCDHA4	19.2
ANKRD17	1		PCDHA5	17
ANKRD18A	19.2		PCDHA6	17
ANKRD18B	19.1		PCDHA7	19.2
ANKRD2	13		PCDHA8	13
ANKRD20A1	1		PCDHA9	6
ANKRD20A2	12		PCDHAC1	6
ANKRD20A3	1		PCDHAC2	12
ANKRD20A4	19.1		PCDHB1	15.1
ANKRD22	12		PCDHB10	18
ANKRD23	15.2		PCDHB11	19.2
ANKRD24	1		PCDHB12	19.2
ANKRD26	12		PCDHB13	19.1
ANKRD27	12		PCDHB14	17
ANKRD28	1		PCDHB15	17
ANKRD29	1		PCDHB16	17
ANKRD30A	19.2		PCDHB2	17
ANKRD30B	19.2		PCDHB3	17
ANKRD30BL	12		PCDHB4	17
ANKRD31	2		PCDHB5	17
ANKRD33	17		PCDHB6	17
ANKRD33B	7		PCDHB7	17
ANKRD34A	12		PCDHB8	19.2
ANKRD34B	12		PCDHB9	19.2
ANKRD34C	12		PCDHGA1	17
ANKRD35	1		PCDHGA10	18
ANKRD36	12		PCDHGA11	12
ANKRD36B	19.2		PCDHGA12	12
ANKRD36C	7		PCDHGA2	12
ANKRD37	12		PCDHGA3	17
ANKRD39	1		PCDHGA4	12
ANKRD40	6		PCDHGA5	18
ANKRD42	10		PCDHGA6	12
ANKRD44	1		PCDHGA7	17
ANKRD45	6		PCDHGA8	18
ANKRD46	9		PCDHGA9	18
ANKRD49	1		PCDHGB1	15.2
ANKRD50	1		PCDHGB2	15.2
ANKRD52	12		PCDHGB3	19.2
ANKRD53	9		PCDHGB4	18
ANKRD54	4		PCDHGB5	6
ANKRD55	12		PCDHGB6	6
ANKRD6	12		PCDHGB7	12
ANKRD60	6		PCDHGC3	14
ANKRD61	15.1		PCDHGC4	6
ANKRD62	19.1		PCDHGC5	15.2
ANKRD63	18		TRAV10	15.1
ANKRD65	13		TRAV1-1	17
ANKRD66	12		TRAV1-2	12
ANKRD7	1		TRAV12-1	15.1
ANKRD9	12		TRAV12-2	15.1
ANKS1A	7		TRAV12-3	15.1
ANKS1B	12		TRAV13-1	15.1
ANKS3	7		TRAV13-2	15.1
ANKS4B	12		TRAV14DV4	15.1
ANKS6	9		TRAV16	13
ANKUB1	6		TRAV17	15.1
ANKZF1	2		TRAV18	12
ANLN	6		TRAV19	15.1
ANO1	1		TRAV2	15.1
ANO10	2		TRAV20	15.1
ANO2	7		TRAV21	15.1
ANO3	1		TRAV22	15.1
ANO4	1		TRAV23DV6	15.1
ANO5	1		TRAV24	15.1
ANO6	1		TRAV25	15.1
ANO7	1		TRAV26-1	15.1
ANO8	2		TRAV26-2	12
ANO9	12		TRAV27	15.1
ANOS1	6		TRAV29DV5	15.1
ANP32A	12		TRAV3	12
ANP32B	12		TRAV30	15.1
ANP32C	19.2		TRAV34	15.1
ANP32D	2		TRAV36DV7	12
ANP32E	12		TRAV38-1	15.1
ANPEP	1		TRAV38-2DV8	15.1
ANTXR1	9		TRAV39	15.1
ANTXR2	12		TRAV4	15.1
ANTXRL	17		TRAV40	12
ANXA1	12		TRAV41	15.1
ANXA10	14		TRAV5	15.1
ANXA11	1		TRAV6	15.1
ANXA13	2		TRAV7	15.1
ANXA2	1		TRAV8-1	12
ANXA2R	18		TRAV8-2	13
ANXA3	1		TRAV8-3	12
ANXA4	1		TRAV8-4	13
ANXA5	12		TRAV8-6	12
ANXA6	1		TRAV8-7	12
ANXA7	1		TRAV9-1	15.1
ANXA8	1		TRAV9-2	15.1
ANXA8L1	1		TRBV10-1	14
ANXA9	15.2		TRBV10-2	14
AOAH	3		TRBV10-3	14
AOC1	1		TRBV11-1	15.1
AOC2	1		TRBV12-3	15.1
AOC3	1		TRBV13	15.2
AOPEP	6		TRBV17	15.1
AOX1	1		TRBV19	14
AP1AR	12		TRBV2	15.1
AP1B1	1		TRBV20-1	15.1
AP1G1	1		TRBV24-1	14
AP1G2	1		TRBV25-1	14
AP1M1	1		TRBV27	14
AP1M2	12		TRBV28	14
AP1S1	1		TRBV29-1	15.1
AP1S2	1		TRBV30	14
AP1S3	1		TRBV3-1	14
AP2A1	1		TRBV4-1	15.1
AP2A2	1		TRBV4-2	14
AP2B1	1		TRBV5-1	15.2
AP2M1	1		TRBV5-4	15.2
AP2S1	1		TRBV5-5	15.2
AP3B1	1		TRBV5-6	15.1
AP3B2	1		TRBV5-7	15.2
AP3D1	1		TRBV6-1	14
AP3M1	1		TRBV6-4	14
AP3M2	1		TRBV6-5	14
AP3S1	1		TRBV6-6	14
AP3S2	1		TRBV6-8	14
AP4B1	2		TRBV7-3	15.1
AP4E1	1		TRBV7-4	15.1
AP4M1	2		TRBV7-6	15.1
AP4S1	2		TRBV7-7	15.1
AP5B1	3		TRBV7-9	15.1
AP5M1	2		TRBV9	15.2
AP5S1	9		ZNF10	17
AP5Z1	2		ZNF100	19.1
APAF1	1		ZNF101	19.1
APBA1	6		ZNF106	6
APBA2	6		ZNF107	19.1
APBA3	6		ZNF112	17
APBB1	6		ZNF114	19.1
APBB1IP	4		ZNF117	19.2
APBB2	6		ZNF12	17
APBB3	12		ZNF121	19.1
APC	6		ZNF124	19.1
APC2	12		ZNF131	12
APCDD1	6		ZNF132	17
APCDD1L	6		ZNF133	17
APCS	12		ZNF134	17
APEH	1		ZNF135	17
APELA	12		ZNF136	19.1
APEX1	1		ZNF138	7
APEX2	2		ZNF14	19.1
APH1A	2		ZNF140	17
APH1B	2		ZNF141	19.1
API5	2		ZNF142	12
APIP	1		ZNF143	2
APLF	6		ZNF146	17
APLN	15.2		ZNF148	12
APLNR	12		ZNF154	17
APLP1	6		ZNF155	19.1
APLP2	6		ZNF157	17
APMAP	1		ZNF16	19.1
APOA1	13		ZNF160	18
APOA2	15.2		ZNF165	17
APOA4	12		ZNF169	17
APOA5	14		ZNF17	19.1
APOB	7		ZNF174	17
APOBEC1	15.2		ZNF175	17
APOBEC2	12		ZNF177	17
APOBEC3A	19.2		ZNF18	15.2
APOBEC3B	19.2		ZNF180	17
APOBEC3C	19.1		ZNF181	17
APOBEC3D	19.2		ZNF182	17
APOBEC3F	19.2		ZNF184	15.2
APOBEC3G	17		ZNF185	12
APOBEC3H	17		ZNF189	17
APOBEC4	13		ZNF19	17
APOBR	17		ZNF195	19.1
APOC1	15.2		ZNF197	17
APOC2	15.1		ZNF2	15.2
APOC3	15.2		ZNF20	19.1
APOC4	17		ZNF200	15.2
APOD	1		ZNF202	15.2
APOE	12		ZNF205	17
APOF	12		ZNF207	1
APOH	12		ZNF208	9
APOL1	12		ZNF211	17
APOL2	12		ZNF212	15.2
APOL3	19.2		ZNF213	15.2
APOL4	19.1		ZNF214	17
APOL5	17		ZNF215	17
APOL6	12		ZNF217	12
APOLD1	13		ZNF219	12
APOM	13		ZNF22	15.2
APOO	12		ZNF221	19.1
APOOL	12		ZNF222	19.1
APOPT1	7		ZNF223	19.1
APP	6		ZNF224	19.1
APPBP2	6		ZNF225	19.2
APPL1	9		ZNF226	19.1
APPL2	12		ZNF227	17
APRG1	19.1		ZNF229	19.1
APRT	1		ZNF23	17
APTX	1		ZNF230	19.2
AQP1	1		ZNF232	19.1
AQP10	1		ZNF233	19.1
AQP11	6		ZNF234	17
AQP12A	6		ZNF235	17
AQP12B	12		ZNF236	7
AQP2	1		ZNF239	17
AQP3	1		ZNF24	15.2
AQP4	1		ZNF248	18
AQP5	1		ZNF25	17
AQP6	1		ZNF250	18
AQP7	3		ZNF251	18
AQP8	1		ZNF253	18
AQP9	1		ZNF254	19.1
AQR	2		ZNF256	19.1
AR	12		ZNF257	19.2
ARAF	12		ZNF26	17
ARAP1	12		ZNF260	18
ARAP2	4		ZNF263	15.2
ARAP3	12		ZNF264	17
ARC	13		ZNF266	19.2
ARCN1	1		ZNF267	19.1
AREG	14		ZNF268	15.2
AREL1	6		ZNF273	19.1
ARF1	1		ZNF274	17
ARF3	1		ZNF275	15.2
ARF4	1		ZNF276	12
ARF5	1		ZNF277	1
ARF6	1		ZNF28	19.2
ARFGAP1	1		ZNF280A	19.1
ARFGAP2	1		ZNF280B	7
ARFGAP3	1		ZNF280C	7
ARFGEF1	1		ZNF280D	7
ARFGEF2	1		ZNF281	12
ARFGEF3	6		ZNF282	15.1
ARFIP1	4		ZNF283	17
ARFIP2	4		ZNF284	19.1
ARFRP1	2		ZNF285	19.1
ARG1	1		ZNF286A	17
ARG2	1		ZNF286B	3
ARGFX	17		ZNF287	18
ARGLU1	2		ZNF292	11
ARHGAP1	3		ZNF296	15.2
ARHGAP10	12		ZNF3	15.2
ARHGAP11A	6		ZNF30	19.2
ARHGAP11B	9		ZNF300	17
ARHGAP12	12		ZNF302	19.1
ARHGAP15	3		ZNF304	17
ARHGAP17	3		ZNF311	19.1
ARHGAP18	6		ZNF316	15.2
ARHGAP19	6		ZNF317	17
ARHGAP20	6		ZNF318	6
ARHGAP21	3		ZNF319	12
ARHGAP22	12		ZNF32	17
ARHGAP23	3		ZNF320	19.1
ARHGAP24	2		ZNF322	17
ARHGAP25	12		ZNF324	17
ARHGAP26	3		ZNF324B	19.2
ARHGAP27	1		ZNF326	13
ARHGAP28	12		ZNF329	17
ARHGAP29	3		ZNF330	2
ARHGAP30	13		ZNF331	17
ARHGAP31	12		ZNF333	17
ARHGAP32	7		ZNF334	18
ARHGAP33	13		ZNF335	12
ARHGAP35	6		ZNF337	19.1
ARHGAP36	3		ZNF33A	19.1
ARHGAP39	1		ZNF33B	3
ARHGAP4	17		ZNF34	17
ARHGAP40	12		ZNF341	3
ARHGAP42	12		ZNF343	19.1
ARHGAP44	3		ZNF345	17
ARHGAP45	3		ZNF346	12
ARHGAP5	6		ZNF347	19.1
ARHGAP6	3		ZNF35	17
ARHGAP8	14		ZNF350	17
ARHGAP9	12		ZNF354A	17
ARHGDIA	1		ZNF354B	18
ARHGDIB	1		ZNF354C	17
ARHGDIG	1		ZNF358	17
ARHGEF1	12		ZNF362	7
ARHGEF10	6		ZNF365	12
ARHGEF10L	7		ZNF366	7
ARHGEF11	3		ZNF367	6
ARHGEF12	12		ZNF37A	19.1
ARHGEF15	12		ZNF382	18
ARHGEF16	12		ZNF383	17
ARHGEF17	6		ZNF384	12
ARHGEF18	3		ZNF385A	12
ARHGEF19	12		ZNF385B	12
ARHGEF2	12		ZNF385C	12
ARHGEF25	7		ZNF385D	12
ARHGEF26	12		ZNF391	17
ARHGEF28	6		ZNF394	17
ARHGEF3	12		ZNF395	6
ARHGEF33	18		ZNF396	15.2
ARHGEF35	15.2		ZNF397	15.1
ARHGEF37	3		ZNF398	15.2
ARHGEF38	10		ZNF404	17
ARHGEF39	12		ZNF407	3
ARHGEF4	6		ZNF408	12
ARHGEF40	15.2		ZNF41	17
ARHGEF5	4		ZNF410	12
ARHGEF6	7		ZNF414	11
ARHGEF7	12		ZNF415	19.1
ARHGEF9	12		ZNF416	17
ARID1A	7		ZNF417	19.2
ARID1B	7		ZNF418	19.2
ARID2	3		ZNF419	19.1
ARID3A	12		ZNF420	17
ARID3B	12		ZNF423	12
ARID3C	6		ZNF425	19.1
ARID4A	6		ZNF426	18
ARID4B	7		ZNF428	15.2
ARID5A	15.2		ZNF429	19.1
ARID5B	6		ZNF43	19.1
ARIH1	1		ZNF430	19.1
ARIH2	6		ZNF431	19.2
ARIH2OS	19.2		ZNF432	17
ARL1	1		ZNF433	19.2
ARL10	9		ZNF436	11
ARL11	12		ZNF438	12
ARL13A	1		ZNF439	19.2
ARL13B	1		ZNF44	19.1
ARL14	12		ZNF440	19.2
ARL14EP	6		ZNF441	19.1
ARL14EPL	7		ZNF442	19.1
ARL15	6		ZNF443	19.2
ARL16	1		ZNF444	17
ARL17A	19.2		ZNF445	17
ARL17B	19.2		ZNF446	17
ARL2	1		ZNF449	17
ARL2BP	1		ZNF45	17
ARL3	1		ZNF451	9
ARL4A	1		ZNF454	17
ARL4C	6		ZNF460	19.1
ARL4D	12		ZNF461	17
ARL5A	1		ZNF462	12
ARL5B	1		ZNF467	15.2
ARL5C	1		ZNF468	19.1
ARL6	1		ZNF469	14
ARL6IP1	7		ZNF470	17
ARL6IP4	3		ZNF471	17
ARL6IP5	6		ZNF473	17
ARL6IP6	15.2		ZNF474	1
ARL8A	1		ZNF479	19.2
ARL8B	1		ZNF48	15.2
ARL9	12		ZNF480	19.1
ARMC1	3		ZNF483	18
ARMC10	6		ZNF484	19.1
ARMC12	15.1		ZNF485	19.1
ARMC2	4		ZNF486	7
ARMC3	1		ZNF488	7
ARMC4	1		ZNF490	19.1
ARMC5	6		ZNF491	6
ARMC6	2		ZNF492	6
ARMC7	2		ZNF493	19.1
ARMC8	2		ZNF496	15.2
ARMC9	1		ZNF497	19.1
ARMCX1	17		ZNF500	15.1
ARMCX2	17		ZNF501	19.2
ARMCX3	17		ZNF502	17
ARMCX4	19.1		ZNF503	6
ARMCX5	17		ZNF506	19.1
ARMCX6	12		ZNF507	12
ARMH1	12		ZNF510	19.2
ARMH2	14		ZNF511	2
ARMH3	3		ZNF511-PRAP1	7
ARMH4	14		ZNF512	9
ARMS2	19.2		ZNF512B	2
ARMT1	1		ZNF513	12
ARNT	6		ZNF514	17
ARNT2	6		ZNF516	12
ARNTL	6		ZNF517	19.1
ARNTL2	6		ZNF518A	12
ARPC1A	1		ZNF518B	15.1
ARPC1B	1		ZNF519	19.2
ARPC2	1		ZNF521	7
ARPC3	1		ZNF524	17
ARPC4	1		ZNF525	17
ARPC4-TTLL3	3		ZNF526	15.2
ARPC5	1		ZNF527	17
ARPC5L	1		ZNF528	19.1
ARPIN	3		ZNF529	19.1
ARPP19	3		ZNF530	19.1
ARPP21	2		ZNF532	12
ARR3	4		ZNF534	19.1
ARRB1	4		ZNF536	12
ARRB2	4		ZNF540	19.1
ARRDC1	12		ZNF541	7
ARRDC2	12		ZNF543	19.1
ARRDC3	7		ZNF544	19.2
ARRDC4	13		ZNF546	15.2
ARRDC5	17		ZNF547	19.1
ARSA	1		ZNF548	17
ARSB	1		ZNF549	19.1
ARSD	1		ZNF550	17
ARSE	1		ZNF551	18
ARSF	1		ZNF552	19.1
ARSG	4		ZNF554	17
ARSH	1		ZNF555	17
ARSI	1		ZNF556	19.2
ARSJ	1		ZNF557	19.1
ARSK	1		ZNF558	17
ART1	12		ZNF559	19.1
ART3	15.2		ZNF559-ZNF177	18
ART4	14		ZNF560	19.1
ART5	12		ZNF561	19.1
ARTN	12		ZNF562	19.1
ARV1	2		ZNF563	19.1
ARVCF	6		ZNF564	19.1
ARX	7		ZNF565	17
AS3MT	1		ZNF566	17
ASAH1	4		ZNF567	17
ASAH2	1		ZNF568	17
ASAH2B	17		ZNF569	18
ASAP1	1		ZNF57	19.1
ASAP2	1		ZNF570	17
ASAP3	1		ZNF571	19.1
ASB1	7		ZNF572	15.2
ASB10	12		ZNF573	19.1
ASB11	14		ZNF574	12
ASB12	12		ZNF575	17
ASB13	12		ZNF576	17
ASB14	12		ZNF577	19.1
ASB15	12		ZNF578	1
ASB16	12		ZNF579	18
ASB17	15.1		ZNF580	15.2
ASB18	9		ZNF581	15.2
ASB2	10		ZNF582	17
ASB3	12		ZNF583	17
ASB4	12		ZNF584	17
ASB5	12		ZNF585A	3
ASB6	12		ZNF585B	19.2
ASB7	9		ZNF586	19.1
ASB8	7		ZNF587	19.1
ASB9	12		ZNF587B	17
ASCC1	2		ZNF589	19.1
ASCC2	2		ZNF592	12
ASCC3	1		ZNF593	1
ASCL1	7		ZNF594	19.2
ASCL2	7		ZNF595	19.1
ASCL3	7		ZNF596	17
ASCL4	6		ZNF597	17
ASCL5	19.1		ZNF598	1
ASF1A	1		ZNF599	19.1
ASF1B	1		ZNF600	19.1
ASGR1	17		ZNF605	17
ASGR2	17		ZNF606	17
ASH1L	12		ZNF607	19.1
ASH2L	2		ZNF608	6
ASIC1	6		ZNF609	12
ASIC2	6		ZNF610	19.1
ASIC3	6		ZNF611	19.2
ASIC4	6		ZNF613	17
ASIC5	7		ZNF614	17
ASIP	12		ZNF615	19.1
ASL	1		ZNF616	19.1
ASMT	1		ZNF618	12
ASMTL	1		ZNF619	17
ASNA1	1		ZNF620	19.1
ASNS	1		ZNF621	17
ASNSD1	1		ZNF622	1
ASPA	1		ZNF623	18
ASPDH	6		ZNF624	15.2
ASPG	1		ZNF625	19.1
ASPH	1		ZNF626	19.1
ASPHD1	1		ZNF627	19.1
ASPHD2	1		ZNF628	3
ASPM	2		ZNF629	15.1
ASPN	12		ZNF630	19.1
ASPRV1	13		ZNF638	11
ASPSCR1	2		ZNF639	13
ASRGL1	1		ZNF641	15.1
ASS1	1		ZNF644	12
ASTE1	6		ZNF645	2
ASTL	6		ZNF646	15.1
ASTN1	9		ZNF648	17
ASTN2	9		ZNF649	19.2
ASXL1	12		ZNF652	12
ASXL2	12		ZNF653	12
ASXL3	15.2		ZNF654	13
ASZ1	6		ZNF655	18
ATAD1	1		ZNF658	3
ATAD2	1		ZNF66	14
ATAD2B	1		ZNF660	17
ATAD3A	2		ZNF662	17
ATAD3B	2		ZNF664	17
ATAD3C	2		ZNF665	19.2
ATAD5	1		ZNF667	17
ATAT1	1		ZNF668	12
ATCAY	12		ZNF669	19.1
ATE1	2		ZNF670	19.2
ATF1	12		ZNF671	19.1
ATF2	3		ZNF672	15.2
ATF3	12		ZNF674	17
ATF4	12		ZNF675	19.1
ATF5	7		ZNF676	19.2
ATF6	12		ZNF677	17
ATF6B	6		ZNF678	19.1
ATF7	3		ZNF679	19.2
ATF7IP	7		ZNF680	19.2
ATF7IP2	12		ZNF681	19.1
ATG10	2		ZNF682	19.1
ATG101	2		ZNF683	7
ATG12	2		ZNF684	17
ATG13	7		ZNF687	12
ATG14	6		ZNF688	17
ATG16L1	1		ZNF689	17
ATG16L2	1		ZNF69	3
ATG2A	3		ZNF691	17
ATG2B	3		ZNF692	12
ATG3	1		ZNF695	19.1
ATG4A	1		ZNF696	19.2
ATG4B	1		ZNF697	15.1
ATG4C	1		ZNF699	17
ATG4D	1		ZNF7	17
ATG5	2		ZNF70	19.1
ATG7	1		ZNF700	19.1
ATG9A	1		ZNF701	19.2
ATG9B	1		ZNF703	6
ATIC	1		ZNF704	6
ATL1	2		ZNF705A	19.2
ATL2	2		ZNF705B	17
ATL3	2		ZNF705D	6
ATM	1		ZNF705E	19.2
ATMIN	12		ZNF705F	19.2
ATN1	13		ZNF705G	19.2
ATOH1	6		ZNF706	6
ATOH7	12		ZNF707	18
ATOH8	6		ZNF708	19.1
ATOX1	3		ZNF709	18
ATP10A	2		ZNF71	19.1
ATP10B	2		ZNF710	7
ATP10D	2		ZNF711	12
ATP11A	12		ZNF713	17
ATP11AUN	19.2		ZNF714	19.2
ATP11B	4		ZNF716	19.2
ATP11C	1		ZNF717	9
ATP12A	1		ZNF718	18
ATP13A1	1		ZNF720	19.2
ATP13A2	2		ZNF721	19.1
ATP13A3	2		ZNF724	19.2
ATP13A4	2		ZNF726	19.2
ATP13A5	14		ZNF727	19.2
ATP1A1	1		ZNF728	18
ATP1A2	1		ZNF729	9
ATP1A3	1		ZNF730	19.2
ATP1A4	1		ZNF732	3
ATP1B1	6		ZNF735	19.2
ATP1B2	6		ZNF736	19.1
ATP1B3	6		ZNF737	19.1
ATP1B4	12		ZNF738	19.2
ATP23	2		ZNF74	17
ATP2A1	1		ZNF740	9
ATP2A2	1		ZNF746	15.1
ATP2A3	1		ZNF747	19.1
ATP2B1	1		ZNF749	19.1
ATP2B2	1		ZNF750	12
ATP2B3	1		ZNF75A	17
ATP2B4	1		ZNF75D	17
ATP2C1	1		ZNF76	12
ATP2C2	1		ZNF761	19.1
ATP4A	1		ZNF763	19.2
ATP4B	6		ZNF764	18
ATP5A1	1		ZNF765	19.2
ATP5B	1		ZNF766	19.1
ATP5C1	1		ZNF768	17
ATP5D	1		ZNF77	17
ATP5E	15.1		ZNF770	13
ATP5F1	3		ZNF771	15.1
ATP5F1A	3		ZNF772	19.1
ATP5F1B	3		ZNF773	17
ATP5F1C	3		ZNF774	15.2
ATP5F1D	3		ZNF775	15.1
ATP5F1E	12		ZNF776	19.1
ATP5G1	1		ZNF777	14
ATP5G2	1		ZNF778	19.2
ATP5G3	1		ZNF780A	19.1
ATP5H	2		ZNF780B	19.2
ATP5I	7		ZNF781	19.2
ATP5IF1	12		ZNF782	17
ATP5J	6		ZNF783	19.1
ATP5J2	7		ZNF784	17
ATP5L	4		ZNF785	19.2
ATP5L2	4		ZNF786	17
ATP5MC1	7		ZNF787	17
ATP5MC2	3		ZNF788	19.1
ATP5MC3	12		ZNF789	19.1
ATP5MD	12		ZNF79	15.2
ATP5ME	7		ZNF790	18
ATP5MF	7		ZNF791	18
ATP5MF-PTCD1	7		ZNF792	17
ATP5MG	7		ZNF793	19.1
ATP5MGL	7		ZNF799	19.1
ATP5MPL	12		ZNF8	18
ATP5O	1		ZNF80	19.2
ATP5PB	3		ZNF800	7
ATP5PD	7		ZNF804A	12
ATP5PF	7		ZNF804B	13
ATP5PO	3		ZNF805	17
ATP5S	7		ZNF806	19.2
ATP6AP1	6		ZNF808	19.2
ATP6AP1L	3		ZNF81	17
ATP6AP2	6		ZNF813	19.1
ATP6V0A1	1		ZNF814	19.1
ATP6V0A2	1		ZNF816	19.2
ATP6V0A4	1		ZNF816-ZNF321P	17
ATP6V0B	1		ZNF821	12
ATP6V0C	1		ZNF823	19.1
ATP6V0D1	1		ZNF827	12
ATP6V0D2	1		ZNF829	17
ATP6V0E1	7		ZNF83	19.1
ATP6V0E2	12		ZNF830	2
ATP6V1A	1		ZNF831	15.1
ATP6V1B1	1		ZNF835	19.1
ATP6V1B2	1		ZNF836	19.2
ATP6V1C1	1		ZNF837	17
ATP6V1C2	1		ZNF839	9
ATP6V1D	1		ZNF84	17
ATP6V1E1	1		ZNF841	19.2
ATP6V1E2	1		ZNF843	19.2
ATP6V1F	1		ZNF844	12
ATP6V1FNB	13		ZNF845	3
ATP6V1G1	1		ZNF846	19.2
ATP6V1G2	15.2		ZNF85	19.1
ATP6V1G3	1		ZNF850	19.1
ATP6V1H	1		ZNF852	3
ATP7A	1		ZNF853	3
ATP7B	1		ZNF860	19.2
ATP8A1	1		ZNF862	15.1
ATP8A2	1		ZNF865	7
ATP8B1	12		ZNF878	19.1
ATP8B2	1		ZNF879	17
ATP8B3	14		ZNF880	3
ATP8B4	1		ZNF883	3
ATP9A	1		ZNF888	3
ATP9B	1		ZNF891	17
ATPAF1	2		ZNF90	19.2
ATPAF2	1		ZNF91	10
ATPIF1	6		ZNF92	19.1
ATR	1		ZNF93	19.2
ATRAID	10		ZNF98	19.1
ATRIP	6		ZNF99	17
ATRN	6
ATRNL1	6
ATRX	6
ATXN1	12
ATXN10	2
ATXN1L	15.1
ATXN2	2
ATXN2L	1
ATXN3	2
ATXN3L	2
ATXN7	12
ATXN7L1	13
ATXN7L2	12
ATXN7L3	6
ATXN7L3B	15.1
ATXN8	3
AUH	1
AUNIP	15.2
AUP1	3
AURKA	1
AURKAIP1	12
AURKB	1
AURKC	1
AUTS2	12
AVEN	6
AVIL	2
AVL9	1
AVP	12
AVPI1	13
AVPR1A	7
AVPR1B	6
AVPR2	12
AWAT1	1
AWAT2	1
AXDND1	6
AXIN1	6
AXIN2	12
AXL	12
AZGP1	15.2
AZI2	12
AZIN1	1
AZIN2	1
AZU1	19.1
B2M	12
B3GALNT1	7
B3GALNT2	9
B3GALT1	2
B3GALT2	12
B3GALT4	12
B3GALT5	2
B3GALT6	4
B3GAT1	2
B3GAT2	2
B3GAT3	2
B3GLCT	2
B3GNT2	12
B3GNT3	12
B3GNT4	13
B3GNT5	12
B3GNT6	17
B3GNT7	12
B3GNT8	15.2
B3GNT9	12
B3GNTL1	1
B4GALNT1	9
B4GALNT2	9
B4GALNT3	4
B4GALNT4	4
B4GALT1	2
B4GALT2	12
B4GALT3	2
B4GALT4	12
B4GALT5	2
B4GALT6	2
B4GALT7	4
B4GAT1	4
B9D1	1
B9D2	1
BAALC	12
BAAT	6
BABAM1	2
BABAM2	2
BACE1	2
BACE2	2
BACH1	12
BACH2	12
BAD	12
BAG1	3
BAG2	7
BAG3	6
BAG4	12
BAG5	12
BAG6	2
BAHCC1	12
BAHD1	6
BAIAP2	7
BAIAP2L1	12
BAIAP2L2	12
BAIAP3	7
BAK1	6
BAMBI	12
BANF1	6
BANF2	15.2
BANK1	13
BANP	7
BAP1	6
BAP18	6
BARD1	2
BARHL1	7
BARHL2	12
BARX1	9
BARX2	12
BASP1	14
BATF	12
BATF2	17
BATF3	14
BAX	6
BAZ1A	7
BAZ1B	4
BAZ2A	12
BAZ2B	6
BBC3	15.2
BBIP1	6
BBOF1	1
BBOX1	3
BBS1	1
BBS10	6
BBS12	6
BBS2	1
BBS4	1
BBS5	1
BBS7	1
BBS9	1
BBX	7
BCAM	12
BCAN	12
BCAP29	3
BCAP31	7
BCAR1	7
BCAR3	6
BCAS1	14
BCAS2	2
BCAS3	2
BCAS4	15.2
BCAT1	1
BCAT2	1
BCCIP	2
BCDIN3D	7
BCHE	3
BCKDHA	1
BCKDHB	1
BCKDK	3
BCL10	12
BCL11A	7
BCL11B	7
BCL2	3
BCL2A1	14
BCL2L1	12
BCL2L10	15.2
BCL2L11	15.1
BCL2L12	12
BCL2L13	12
BCL2L14	13
BCL2L15	14
BCL2L2	6
BCL2L2-PABPN1	12
BCL3	7
BCL6	12
BCL6B	10
BCL7A	6
BCL7B	6
BCL7C	6
BCL9	12
BCL9L	12
BCLAF1	14
BCLAF3	15.1
BCO1	1
BCO2	1
BCOR	7
BCORL1	13
BCR	6
BCS1L	1
BDH1	1
BDH2	1
BDKRB1	12
BDKRB2	12
BDNF	12
BDP1	2
BEAN1	12
BECN1	2
BECN2	2
BEGAIN	12
BEND2	12
BEND3	12
BEND4	12
BEND5	12
BEND6	14
BEND7	12
BEST1	7
BEST2	7
BEST3	7
BEST4	3
BET1	1
BET1L	6
BEX1	17
BEX2	17
BEX3	17
BEX4	17
BEX5	17
BFAR	12
BFSP1	12
BFSP2	12
BGLAP	13
BGN	12
BHLHA15	6
BHLHA9	12
BHLHB9	18
BHLHE22	7
BHLHE23	7
BHLHE40	12
BHLHE41	12
BHMG1	18
BHMT	6
BHMT2	1
BICC1	2
BICD1	12
BICD2	6
BICDL1	7
BICDL2	6
BICRA	9
BICRAL	12
BID	13
BIK	18
BIN1	7
BIN2	3
BIN3	3
BIRC2	3
BIRC3	3
BIRC5	4
BIRC6	7
BIRC7	14
BIRC8	19.1
BIVM	1
BIVM-ERCC5	3
BLCAP	6
BLID	19.2
BLK	12
BLM	1
BLMH	1
BLNK	12
BLOC1S1	1
BLOC1S2	2
BLOC1S3	12
BLOC1S4	6
BLOC1S5	6
BLOC1S6	6
BLVRA	1
BLVRB	1
BLZF1	6
BMF	13
BMI1	2
BMP1	6
BMP10	12
BMP15	12
BMP2	6
BMP2K	1
BMP3	12
BMP4	6
BMP5	6
BMP6	6
BMP7	6
BMP8A	6
BMP8B	6
BMPER	7
BMPR1A	6
BMPR1B	6
BMPR2	6
BMS1	1
BMT2	4
BMX	14
BNC1	7
BNC2	7
BNIP1	2
BNIP2	12
BNIP3	12
BNIP3L	12
BNIPL	15.2
BOC	12
BOD1	6
BOD1L1	6
BOD1L2	6
BOK	6
BOLA1	1
BOLA2	2
BOLA2B	3
BOLA2-SMG1P6	13
BOLA3	1
BOLL	6
BOP1	1
BORA	6
BORCS5	6
BORCS6	6
BORCS7	7
BORCS8	6
BORCS8-MEF2B	3
BPGM	1
BPHL	1
BPI	2
BPIFA1	15.1
BPIFA2	17
BPIFA3	17
BPIFB1	15.1
BPIFB2	15.2
BPIFB3	15.2
BPIFB4	13
BPIFB6	14
BPIFC	15.1
BPNT1	2
BPTF	2
BPY2	19.2
BPY2B	19.2
BPY2C	19.2
BRAF	6
BRAP	1
BRAT1	6
BRCA1	6
BRCA2	1
BRCC3	1
BRD1	12
BRD2	1
BRD3	3
BRD3OS	18
BRD4	1
BRD7	6
BRD8	3
BRD9	1
BRDT	1
BRF1	1
BRF2	9
BRI3	7
BRI3BP	12
BRICD5	12
BRINP1	12
BRINP2	9
BRINP3	12
BRIP1	1
BRIX1	1
BRK1	1
BRMS1	3
BRMS1L	6
BROX	2
BRPF1	2
BRPF3	2
BRS3	13
BRSK1	1
BRSK2	1
BRWD1	1
BRWD3	1
BSCL2	3
BSDC1	2
BSG	6
BSN	12
BSND	12
BSPH1	6
BSPRY	12
BST1	6
BST2	17
BSX	3
BTAF1	1
BTBD1	12
BTBD10	4
BTBD11	12
BTBD16	6
BTBD17	7
BTBD18	18
BTBD19	4
BTBD2	6
BTBD3	7
BTBD6	7
BTBD7	6
BTBD8	6
BTBD9	6
BTC	12
BTD	3
BTF3	1
BTF3L4	1
BTG1	12
BTG2	6
BTG3	3
BTG4	12
BTK	12
BTLA	15.1
BTN1A1	12
BTN2A1	12
BTN2A2	15.2
BTN3A1	19.2
BTN3A2	13
BTN3A3	19.1
BTNL2	15.1
BTNL3	19.1
BTNL8	19.2
BTNL9	15.2
BTRC	3
BUB1	2
BUB1B	2
BUB1B-PAK6	7
BUB3	1
BUD13	2
BUD23	1
BUD31	1
BVES	7
BYSL	1
BZW1	1
BZW2	1
C10ORF105	18
C10ORF111	19.2
C10ORF113	19.2
C10ORF120	15.2
C10ORF126	19.1
C10ORF128	17
C10ORF142	19.1
C10ORF143	18
C10ORF25	19.2
C10ORF53	6
C10ORF55	19.2
C10ORF62	15.1
C10ORF67	17
C10ORF71	18
C10ORF76	2
C10ORF82	15.1
C10ORF88	12
C10ORF90	14
C10ORF95	19.2
C10ORF99	17
C11ORF1	6
C11ORF16	14
C11ORF21	19.2
C11ORF24	14
C11ORF40	19.2
C11ORF42	15.2
C11ORF44	19.2
C11ORF45	19.2
C11ORF49	9
C11ORF52	15.2
C11ORF53	12
C11ORF54	4
C11ORF58	12
C11ORF65	1
C11ORF68	9
C11ORF70	1
C11ORF71	17
C11ORF74	12
C11orf80	12
C11ORF84	15.1
C11ORF86	15.1
C11ORF87	14
C11ORF88	9
C11ORF91	14
C11ORF94	15.2
C11ORF95	15.1
C11ORF96	18
C11ORF97	14
C11ORF98	13
C12ORF10	1
C12ORF29	9
C12ORF4	3
C12ORF40	15.1
C12ORF42	17
C12ORF43	12
C12ORF45	12
C12ORF49	2
C12ORF50	14
C12ORF54	17
C12ORF56	6
C12ORF57	6
C12ORF60	17
C12ORF65	1
C12ORF66	3
C12ORF71	15.2
C12ORF73	12
C12ORF74	17
C12ORF75	14
C12ORF76	19.1
C13ORF42	18
C13ORF46	15.2
C14ORF119	6
C14ORF132	12
C14ORF177	19.1
C14ORF178	19.1
C14orf180	15.2
C14ORF28	12
C14ORF37	15.1
C14orf39	15.1
C14ORF80	12
C14ORF93	13
C15ORF32	19.2
C15ORF38-AP3S2	12
C15ORF39	15.2
C15ORF40	1
C15ORF41	1
C15orf48	12
C15ORF53	19.2
C15ORF56	19.2
C15ORF59	12
C15ORF61	6
C15ORF62	14
C15ORF65	18
C16ORF45	12
C16ORF46	15.1
C16ORF47	19.2
C16ORF52	4
C16ORF54	15.1
C16ORF58	1
C16ORF59	14
C16ORF62	1
C16ORF70	2
C16ORF71	15.1
C16ORF72	6
C16ORF74	15.1
C16ORF78	17
C16ORF82	17
C16ORF86	17
C16ORF87	6
C16ORF89	6
C16ORF90	15.1
C16orf91	12
C16ORF92	17
C16ORF95	19.1
C16ORF96	6
C17ORF100	17
C17ORF102	19.2
C17ORF105	1
C17ORF107	18
C17ORF113	13
C17ORF47	15.1
C17orf49	12
C17ORF50	18
C17ORF51	19.1
C17ORF53	2
C17ORF58	12
C17ORF62	9
C17ORF64	15.1
C17ORF67	14
C17ORF75	6
C17ORF77	19.2
C17ORF78	15.2
C17ORF80	15.1
C17ORF82	19.2
C17orf97	17
C17ORF98	6
C17ORF99	15.1
C18ORF21	10
C18ORF25	12
C18ORF32	9
C18orf54	12
C18ORF63	6
C19ORF12	6
C19ORF18	17
C19ORF24	12
C19ORF25	9
C19orf33	19.1
C19orf38	15.1
C19ORF44	6
C19ORF47	4
C19ORF48	19.2
C19ORF53	12
C19ORF54	3
C19ORF57	17
C19orf66	12
C19ORF67	12
C19orf70	12
C19ORF71	15.1
C19ORF73	19.1
C19ORF81	17
C19ORF84	17
C19ORF85	18
C1D	2
C1GALT1	2
C1GALT1C1	12
C1GALT1C1L	19.2
C1ORF100	14
C1ORF105	17
C1ORF109	6
C1ORF112	6
C1ORF115	15.1
C1orf116	13
C1ORF122	18
C1ORF123	1
C1ORF127	19.1
C1ORF131	6
C1ORF134	19.2
C1ORF141	17
C1ORF146	12
C1ORF147	19.2
C1ORF158	6
C1ORF159	12
C1ORF162	17
C1ORF167	17
C1ORF174	12
C1ORF185	17
C1ORF186	17
C1ORF189	15.2
C1ORF194	6
C1ORF195	19.2
C1ORF196	14
C1ORF198	7
C1ORF21	9
C1ORF210	15.2
C1ORF216	13
C1ORF226	18
C1ORF228	6
C1ORF232	12
C1orf35	12
C1ORF43	6
C1ORF50	4
C1ORF52	9
C1ORF53	2
C1ORF54	15.2
C1orf56	15.2
C1ORF61	19.1
C1orf68	17
C1ORF74	6
C1ORF87	6
C1ORF94	14
C1QA	13
C1QB	13
C1QBP	6
C1QC	12
C1QL1	3
C1QL2	12
C1QL3	12
C1QL4	12
C1QTNF1	9
C1QTNF12	7
C1QTNF2	12
C1QTNF3	9
C1QTNF4	12
C1QTNF5	12
C1QTNF6	12
C1QTNF7	12
C1QTNF8	15.2
C1QTNF9	12
C1QTNF9B	12
C1R	12
C1RL	6
C1S	13
C2	6
C20ORF141	17
C20ORF144	15.2
C20ORF173	19.1
C20ORF194	6
C20ORF196	15.2
C20ORF197	19.2
C20ORF202	19.2
C20ORF203	19.2
C20ORF204	18
C20ORF24	2
C20ORF27	6
C20ORF78	19.2
[truncated: 16,438 more rows]
