# Supplementary material for: During evolution from the earliest tetrapoda, newly-recruited genes are increasingly paralogues of existing genes and distribute non-randomly among the chromosomes
Source: BMC Genomics. 2021 Nov 4;22:794. doi: 10.1186/s12864-021-08066-3 (PMC8570013; doi:10.1186/s12864-021-08066-3)
Supplement: Supplementary file 1 — Additional file 1. . [file 12864_2021_8066_MOESM1_ESM.zip › Table S14_BREAKDOWN OF PRIMATE GENES into in or not in families.xlsx]

## Sheet: Description of Table
This table list the 874 protein-coding genes that were added to the evolving genome as the primate clade emerged.
These are the genes having consensus ages listed as phylostrata 19.1 and 19.2 (see text for how these ages were determined).
The genes are divided into two groups. In the first group are listed the 457 genes that are not included in any of the gene families discussed in the text
while the second group lists the 417 genes that are present in one of these gene families.
Each gene is listed with its HGNC symbol, its consensus age and the chromosome number on which it is located.

## Sheet: 457 genes not in a family
HGNC symbol	Consensus age	Chromosome location
ASCL5	19.1	1
C1ORF127	19.1	1
C1ORF134	19.2	1
C1ORF147	19.2	1
C1ORF195	19.2	1
C1ORF61	19.1	1
CD1A	19.1	1
CELA2B	19.2	1
CELA3A	19.2	1
CFHR4	19.1	1
FCGR2A	19.2	1
FCGR3A	19.1	1
GSTM5	19.2	1
HHLA3	19.2	1
HNRNPCL1	19.2	1
MDS2	19.2	1
MYOCOS	19.1	1
NBPF10	19.2	1
NBPF15	19.2	1
NBPF3	19.2	1
NBPF4	19.1	1
OCLM	19.1	1
PPIAL4E	19.2	1
PPIAL4F	19.2	1
S100A7L2	19.1	1
SMCP	19.1	1
SPHAR	19.1	1
SPRR1A	19.2	1
SPRR1B	19.1	1
SPRR2A	19.2	1
SPRR2D	19.2	1
SPRR5	19.1	1
TMEM78	19.1	1
ZFP69B	19.1	1
C1GALT1C1L	19.2	2
C2ORF15	19.2	2
C2ORF27A	19.2	2
C2ORF83	19.2	2
C2ORF91	19.2	2
CCDC140	19.2	2
DIRC1	19.2	2
IGKV1-5	19.1	2
IGKV2D-29	19.2	2
IL36B	19.1	2
PLGLB1	19.2	2
PLGLB2	19.2	2
REG1B	19.1	2
REG3A	19.2	2
SP140L	19.1	2
TSPYL6	19.1	2
UGT1A5	19.2	2
APRG1	19.1	3
ARIH2OS	19.2	3
C3ORF36	19.2	3
C3ORF56	19.1	3
CCR2	19.1	3
EBLN2	19.1	3
FOXL2NB	19.2	3
KRBOX1	19.1	3
PRR23C	19.1	3
PYDC2	19.1	3
ROPN1	19.2	3
SPATA12	19.2	3
TXNRD3NB	19.2	3
ANP32C	19.2	4
CXCL1	19.2	4
DCAF4L1	19.1	4
ERVMER34-1	19.1	4
FDCSP	19.1	4
GYPA	19.2	4
GYPE	19.2	4
HTN1	19.2	4
HTN3	19.2	4
MRFAP1L1	19.1	4
MUC7	19.1	4
OPRPN	19.1	4
PF4V1	19.1	4
SMR3A	19.2	4
SMR3B	19.2	4
STATH	19.2	4
TMEM155	19.1	4
TRIM61	19.1	4
UGT2B10	19.2	4
UGT2B17	19.2	4
BTNL3	19.1	5
BTNL8	19.2	5
C5ORF38	19.1	5
C5ORF60	19.1	5
C5ORF64	19.2	5
C5ORF67	19.2	5
DCANP1	19.2	5
HMHB1	19.1	5
PCDHA4	19.2	5
PCDHA7	19.2	5
PCDHB11	19.2	5
PCDHB12	19.2	5
PCDHB13	19.1	5
PCDHB8	19.2	5
PCDHB9	19.2	5
PCDHGB3	19.2	5
SERF1A	19.2	5
SPINK9	19.1	5
UGT3A1	19.1	5
BTN3A1	19.2	6
BTN3A3	19.1	6
C6ORF223	19.1	6
C6ORF48	19.2	6
C6ORF99	19.2	6
CLPSL1	19.1	6
ERVFRD-1	19.2	6
GSTA2	19.2	6
GSTA3	19.2	6
GSTA5	19.2	6
GVQW2	19.2	6
HDGFL1	19.1	6
KAAG1	19.1	6
MAS1L	19.1	6
PBOV1	19.2	6
PSORS1C1	19.2	6
SMIM28	19.2	6
SMIM29	19.1	6
TCP10	19.1	6
TCP10L2	19.1	6
ULBP2	19.2	6
ZBED9	19.1	6
C7ORF33	19.2	7
C7ORF66	19.2	7
C7ORF69	19.2	7
C7ORF77	19.2	7
ERV3-1	19.1	7
ERVFC1-1	19.1	7
GATS	19.1	7
NFE4	19.2	7
POM121L12	19.2	7
SEM1	19.1	7
SMIM30	19.1	7
SPDYE16	19.1	7
SPDYE5	19.2	7
C8ORF17	19.2	8
C8ORF44	19.2	8
C8ORF86	19.2	8
CYP11B1	19.1	8
DCAF4L2	19.1	8
DEFA1	19.1	8
DEFA6	19.1	8
DEFB104A	19.1	8
DEFB104B	19.2	8
POTEA	19.2	8
PRR23D1	19.2	8
PRR23D2	19.2	8
TNFRSF10C	19.2	8
TNFRSF10D	19.1	8
DEC1	19.2	9
C9ORF118	19.1	9
C9ORF129	19.1	9
C9ORF153	19.2	9
C9ORF163	19.2	9
C9ORF170	19.2	9
C9ORF47	19.2	9
C9ORF62	19.2	9
C9ORF66	19.2	9
C9ORF92	19.2	9
FOXD4L4	19.2	9
IFNA6	19.2	9
IFNA8	19.1	9
INSL4	19.1	9
MFSD14C	19.2	9
NIPSNAP3B	19.1	9
PRR31	19.2	9
PRSS3	19.2	9
ARMS2	19.2	10
C10ORF111	19.2	10
C10ORF113	19.2	10
C10ORF126	19.1	10
C10ORF142	18.65	10
C10ORF25	19.2	10
C10ORF55	19.2	10
C10ORF95	19.2	10
CASC10	19.2	10
EBLN1	19.1	10
KLLN	19.2	10
PRR26	19.2	10
PTPN20	19.1	10
SFTPA1	19.2	10
SFTPA2	19.2	10
TUBB8	19.1	10
BLID	19.2	11
C11ORF21	19.2	11
C11ORF40	19.2	11
C11ORF44	19.2	11
C11ORF45	19.2	11
CARD16	19.2	11
CARD17	19.1	11
CARD18	19.1	11
CASP5	19.1	11
COLCA1	19.2	11
GLYATL1	19.1	11
HEPN1	19.2	11
HRASLS2	19.1	11
IFITM1	19.1	11
LBHD1	19.2	11
MRGPRX3	19.2	11
MRGPRX4	19.2	11
MS4A4E	19.1	11
MS4A6E	19.1	11
MYEOV	19.2	11
NCR3LG1	19.2	11
PANO1	19.2	11
PATE1	19.1	11
SCGB1D1	19.1	11
SLC22A18AS	19.2	11
SLC22A24	19.2	11
SRSF8	19.1	11
TMEM133	19.2	11
TP53AIP1	19.2	11
TRIM49B	19.1	11
TRIM49D1	19.1	11
TRIM49D2	19.2	11
TRIM51	19.1	11
TRIM64C	19.2	11
C12ORF76	19.1	12
CD163L1	19.1	12
CLEC2A	19.1	12
CLEC4C	19.2	12
CLECL1	19.2	12
CLLU1	19.2	12
CLLU1OS	19.2	12
DCD	19.1	12
DNAH10OS	19.2	12
KLRC1	19.1	12
KLRC2	19.1	12
KLRC3	19.2	12
KLRC4	19.2	12
KRT3	19.1	12
LACRT	19.1	12
MUCL1	19.2	12
MYRFL	19.1	12
NANOGNB	19.1	12
PRB3	19.2	12
PRB4	19.2	12
PRH1	19.2	12
PRH2	19.2	12
PRR4	19.1	12
PZP	19.2	12
SLCO1B1	19.1	12
SLCO1B7	19.2	12
ATP11AUN	19.2	13
DAOA	19.2	13
LMO7DN	19.2	13
PCOTH	19.1	13
PRR20A	19.1	13
PRR20B	19.1	13
PRR20C	19.1	13
PRR20D	19.1	13
PRR20E	19.1	13
SMIM2	19.1	13
C14ORF177	19.1	14
C14ORF178	19.1	14
EDDM3A	19.2	14
GON7	19.2	14
IFI27	19.1	14
POTEM	19.2	14
SFTA3	19.2	14
C15ORF32	19.2	15
C15ORF53	19.2	15
C15ORF56	19.2	15
CT62	19.2	15
HIGD2B	19.2	15
PIGBOS1	19.2	15
POTEB	19.2	15
SPATA8	19.2	15
ST20	19.2	15
C16ORF47	19.2	16
C16ORF95	19.1	16
CEMP1	19.2	16
CHST5	19.2	16
DPEP2NB	19.2	16
GS114	19.2	16
IL32	19.2	16
MT1A	19.2	16
MT1B	19.2	16
MT1F	19.1	16
MT1G	19.2	16
MT1H	19.2	16
PRM2	19.1	16
PRO0461	19.2	16
PRR25	19.1	16
PYDC1	19.1	16
SULT1A1	19.2	16
SULT1A2	19.2	16
TP53TG3	19.2	16
TP53TG3B	19.2	16
TP53TG3C	19.2	16
TP53TG3D	19.2	16
TP53TG3E	19.2	16
TP53TG3F	19.2	16
ZSCAN32	19.1	16
ARL17A	19.2	17
ARL17B	19.2	17
C17ORF102	19.2	17
C17ORF51	19.1	17
C17ORF77	19.2	17
C17ORF82	19.2	17
CCDC144NL	19.2	17
CCL13	19.1	17
CCL18	19.1	17
CDRT15	19.2	17
CDRT15L2	19.1	17
KRT33A	19.1	17
KRT33B	19.2	17
KRT37	19.2	17
KRT38	19.2	17
LIAT1	19.1	17
LRRC37B	19.1	17
PRAC1	19.1	17
PRAC2	19.2	17
SLFN12L	19.1	17
SMIM5	19.1	17
STH	19.2	17
TBC1D26	19.1	17
TBC1D29	19.1	17
TIAF1	19.2	17
TMEM105	19.1	17
TMEM99	19.2	17
TVP23C-CDRT4	19.2	17
USP6	19.2	17
CTAGE1	19.1	18
POTEC	19.2	18
SMIM21	19.2	18
AZU1	19.1	19
BIRC8	19.1	19
C19ORF48	19.2	19
C19ORF73	19.1	19
CGB7	19.2	19
CLEC4M	19.2	19
CNTD2	19.2	19
CYP2A6	19.1	19
DPRX	19.2	19
FPR3	19.1	19
HKR1	19.2	19
KLK2	19.2	19
KLK3	19.1	19
LAIR2	19.2	19
LEUTX	19.2	19
LGALS13	19.1	19
LGALS16	19.2	19
PLK5	19.2	19
PSG2	19.2	19
PSG3	19.2	19
PSG6	19.2	19
PSG8	19.2	19
PSG9	19.2	19
SCGB2B2	19.2	19
SRRM5	19.1	19
TPRX1	19.2	19
VN1R2	19.2	19
ZIM3	19.1	19
ZSCAN1	19.1	19
ZSCAN5A	19.1	19
C20ORF173	19.1	20
C20ORF197	19.2	20
C20ORF202	19.2	20
C20ORF203	19.2	20
C20ORF78	19.2	20
CST1	19.2	20
CST2	19.2	20
CST5	19.1	20
CST9	19.1	20
DUSP15	19.2	20
GDF5OS	19.1	20
GNRH2	19.1	20
MIR1-1HG	19.2	20
SEMG1	19.1	20
SEMG2	19.1	20
WFDC6	19.1	20
SMIM34A	19.2	21
SMIM34B	19.2	21
TCP10L	19.1	21
APOL3	19.2	22
APOL4	19.1	22
C22ORF24	19.1	22
C22ORF34	19.2	22
C22ORF42	19.2	22
DRICH1	19.1	22
IGLV1-40	19.1	22
IGLV3-25	19.1	22
POTEH	19.2	22
PRR34	19.2	22
RFPL2	19.1	22
RGL4	19.2	22
RTL10	19.1	22
XKR3	19.2	22
CBLL2	19.2	X
ARMCX4	19.1	X
CDR1	19.1	X
CSAG1	19.1	X
CSAG2	19.1	X
CSAG3	19.2	X
CT45A6	19.2	X
CT45A7	19.2	X
CT45A8	19.2	X
CT45A9	19.2	X
CT47A1	19.2	X
CT47B1	19.1	X
CT83	19.1	X
CTAG1A	19.1	X
CTAG1B	19.1	X
CTAG2	19.1	X
CXORF51A	19.1	X
CXORF51B	19.2	X
DUSP21	19.1	X
ERVFC1	19.1	X
HSFX1	19.1	X
MED14OS	19.2	X
PAGE1	19.1	X
PAGE2	19.1	X
PAGE2B	19.1	X
PAGE3	19.1	X
PAGE5	19.2	X
PASD1	19.1	X
RHOXF2	19.1	X
RHOXF2B	19.1	X
RTL8C	19.1	X
SAGE1	19.2	X
SPIN3	19.1	X
TCEAL2	19.1	X
TFDP3	19.1	X
TMEM31	19.1	X
VCX	19.1	X
VCX2	19.1	X
VCX3A	19.1	X
VCX3B	19.1	X
XAGE1A	19.1	X
XAGE1B	19.1	X
XAGE2	19.1	X
XAGE3	19.1	X
XAGE5	19.2	X
ZFP92	19.1	X
BPY2	19.2	Y
BPY2B	19.2	Y
BPY2C	19.2	Y
CDY2B	19.2	Y
DAZ1	19.2	Y
DAZ2	19.2	Y
DAZ3	19.2	Y
PRORY	19.2	Y
PRY	19.2	Y
PRY2	19.2	Y
RBMY1A1	19.2	Y
RBMY1F	19.2	Y
RBMY1J	19.2	Y
TMSB4Y	19.2	Y
USP9Y	19.2	Y
UTY	19.2	Y
VCY	19.1	Y
VCY1B	19.2	Y
ZFY	19.2	Y

## Sheet: 417 genes belonging to a family
HGNC symbol		Consensus age		Chromosome location
LCE2A		1		19.1
LCE2B		1		19.1
LCE2C		1		19.1
LCE3B		1		19.1
LCE3C		1		19.1
LCE3D		1		19.1
LCE5A		1		19.1
OR10J4		1		19.1
OR1C1		1		19.1
OR2L2		1		19.1
OR2L8		1		19.1
OR2T10		1		19.1
PRAMEF1		1		19.1
PRAMEF17		1		19.1
PRAMEF20		1		19.1
ZNF124		1		19.1
ZNF669		1		19.1
ZNF678		1		19.1
ZNF695		1		19.1
FAM231C		1		19.2
FAM231D		1		19.2
LCE1A		1		19.2
LCE1C		1		19.2
LCE1F		1		19.2
LCE3A		1		19.2
LCE3E		1		19.2
LCE4A		1		19.2
OR2M3		1		19.2
OR2M5		1		19.2
OR2M7		1		19.2
PRAMEF10		1		19.2
PRAMEF11		1		19.2
PRAMEF18		1		19.2
PRAMEF2		1		19.2
PRAMEF25		1		19.2
ZNF670		1		19.2
ANKRD36B		2		19.2
ZNF806		2		19.2
OR5K2		3		19.1
ZNF589		3		19.1
ZNF620		3		19.1
OR5AC2		3		19.2
OR5H1		3		19.2
OR5H15		3		19.2
OR5H6		3		19.2
ZNF501		3		19.2
ZNF80		3		19.2
ZNF860		3		19.2
ZNF141		4		19.1
ZNF595		4		19.1
ZNF721		4		19.1
FAM218A		4		19.2
FAM153A		5		19.1
FAM153B		5		19.2
FAM153C		5		19.2
ZNF311		6		19.1
FAM200A		7		19.1
ZNF107		7		19.1
ZNF273		7		19.1
ZNF425		7		19.1
ZNF736		7		19.1
ZNF783		7		19.1
ZNF789		7		19.1
ZNF92		7		19.1
ZNF117		7		19.2
ZNF479		7		19.2
ZNF679		7		19.2
ZNF680		7		19.2
ZNF716		7		19.2
ZNF727		7		19.2
ZNF735		7		19.2
ZNF16		8		19.1
ZNF517		8		19.1
ZNF696		8		19.2
ZNF705F		8		19.2
ZNF705G		8		19.2
ANKRD18B		9		19.1
ANKRD20A4		9		19.1
FAM120AOS		9		19.1
ZNF484		9		19.1
ANKRD18A		9		19.2
OR13C5		9		19.2
OR1J2		9		19.2
OR1L4		9		19.2
ZNF510		9		19.2
ZNF33A		10		19.1
ZNF37A		10		19.1
ZNF485		10		19.1
ANKRD30A		10		19.2
MTRNR2L5		10		19.2
OR10G7		11		19.1
OR10G8		11		19.1
OR51B5		11		19.1
OR52A1		11		19.1
OR5M1		11		19.1
OR8G5		11		19.1
OR8H3		11		19.1
OR8J1		11		19.1
ZNF195		11		19.1
FAM86C1		11		19.2
KRTAP5-6		11		19.2
KRTAP5-9		11		19.2
MTRNR2L8		11		19.2
OR10G9		11		19.2
OR4C13		11		19.2
OR52E6		11		19.2
OR5B17		11		19.2
OR8B2		11		19.2
OR8B3		11		19.2
OR8H2		11		19.2
ZNF705E		11		19.2
TAS2R20		12		19.1
TAS2R50		12		19.1
TAS2R8		12		19.1
TAS2R9		12		19.1
FAM90A1		12		19.2
TAS2R19		12		19.2
TAS2R30		12		19.2
TAS2R43		12		19.2
TAS2R45		12		19.2
ZNF705A		12		19.2
OR4K17		14		19.1
GOLGA6A		15		19.1
GOLGA6C		15		19.1
GOLGA6D		15		19.1
GOLGA6L4		15		19.1
GOLGA6L9		15		19.1
GOLGA6L22		15		19.2
GOLGA8A		15		19.2
GOLGA8B		15		19.2
GOLGA8F		15		19.2
GOLGA8O		15		19.2
GOLGA8S		15		19.2
NPIPA1		16		19.1
NPIPA2		16		19.1
NPIPA3		16		19.1
NPIPA5		16		19.1
NPIPA7		16		19.1
NPIPA8		16		19.1
NPIPB13		16		19.1
NPIPB3		16		19.1
NPIPB4		16		19.1
NPIPB5		16		19.1
NPIPB8		16		19.1
NPIPB9		16		19.1
ZNF267		16		19.1
ZNF747		16		19.1
MTRNR2L4		16		19.2
NPIPB11		16		19.2
NPIPB12		16		19.2
NPIPB15		16		19.2
NPIPB2		16		19.2
NPIPB6		16		19.2
ZNF720		16		19.2
ZNF778		16		19.2
ZNF785		16		19.2
ZNF843		16		19.2
KRTAP4-7		17		19.1
KRTAP9-2		17		19.1
OR3A3		17		19.1
ZNF232		17		19.1
FAM106A		17		19.2
KRTAP4-2		17		19.2
KRTAP4-5		17		19.2
KRTAP4-9		17		19.2
KRTAP9-1		17		19.2
KRTAP9-3		17		19.2
KRTAP9-7		17		19.2
MTRNR2L1		17		19.2
OR1E3		17		19.2
ZNF594		17		19.2
ANKRD62		18		19.1
ANKRD30B		18		19.2
ZNF519		18		19.2
CEACAM4		19		19.1
CEACAM6		19		19.1
CEACAM8		19		19.1
KIR2DL2		19		19.1
KIR2DL4		19		19.1
KIR2DL5A		19		19.1
KIR2DL5B		19		19.1
KIR2DS1		19		19.1
KIR2DS2		19		19.1
LILRA4		19		19.1
LILRB5		19		19.1
NLRP11		19		19.1
NLRP7		19		19.1
SIGLEC10		19		19.1
SIGLEC11		19		19.1
SIGLEC6		19		19.1
ZNF100		19		19.1
ZNF101		19		19.1
ZNF114		19		19.1
ZNF121		19		19.1
ZNF136		19		19.1
ZNF14		19		19.1
ZNF155		19		19.1
ZNF17		19		19.1
ZNF20		19		19.1
ZNF221		19		19.1
ZNF222		19		19.1
ZNF223		19		19.1
ZNF224		19		19.1
ZNF226		19		19.1
ZNF229		19		19.1
ZNF233		19		19.1
ZNF254		19		19.1
ZNF256		19		19.1
ZNF284		19		19.1
ZNF285		19		19.1
ZNF302		19		19.1
ZNF320		19		19.1
ZNF347		19		19.1
ZNF415		19		19.1
ZNF419		19		19.1
ZNF429		19		19.1
ZNF43		19		19.1
ZNF430		19		19.1
ZNF44		19		19.1
ZNF441		19		19.1
ZNF442		19		19.1
ZNF460		19		19.1
ZNF468		19		19.1
ZNF480		19		19.1
ZNF490		19		19.1
ZNF493		19		19.1
ZNF497		19		19.1
ZNF506		19		19.1
ZNF528		19		19.1
ZNF529		19		19.1
ZNF530		19		19.1
ZNF534		19		19.1
ZNF540		19		19.1
ZNF543		19		19.1
ZNF547		19		19.1
ZNF549		19		19.1
ZNF552		19		19.1
ZNF557		19		19.1
ZNF559		19		19.1
ZNF560		19		19.1
ZNF561		19		19.1
ZNF562		19		19.1
ZNF563		19		19.1
ZNF564		19		19.1
ZNF57		19		19.1
ZNF571		19		19.1
ZNF573		19		19.1
ZNF577		19		19.1
ZNF586		19		19.1
ZNF587		19		19.1
ZNF599		19		19.1
ZNF600		19		19.1
ZNF607		19		19.1
ZNF610		19		19.1
ZNF615		19		19.1
ZNF616		19		19.1
ZNF625		19		19.1
ZNF626		19		19.1
ZNF627		19		19.1
ZNF671		19		19.1
ZNF675		19		19.1
ZNF681		19		19.1
ZNF682		19		19.1
ZNF700		19		19.1
ZNF708		19		19.1
ZNF71		19		19.1
ZNF737		19		19.1
ZNF749		19		19.1
ZNF761		19		19.1
ZNF766		19		19.1
ZNF772		19		19.1
ZNF776		19		19.1
ZNF780A		19		19.1
ZNF788		19		19.1
ZNF793		19		19.1
ZNF799		19		19.1
ZNF813		19		19.1
ZNF814		19		19.1
ZNF823		19		19.1
ZNF83		19		19.1
ZNF835		19		19.1
ZNF85		19		19.1
ZNF850		19		19.1
ZNF878		19		19.1
ZNF98		19		19.1
CEACAM3		19		19.2
CEACAM7		19		19.2
LILRA3		19		19.2
LILRB1		19		19.2
LILRB4		19		19.2
OR10H2		19		19.2
OR7A10		19		19.2
OR7A5		19		19.2
SIGLEC16		19		19.2
SIGLEC7		19		19.2
ZNF225		19		19.2
ZNF230		19		19.2
ZNF257		19		19.2
ZNF266		19		19.2
ZNF28		19		19.2
ZNF30		19		19.2
ZNF324B		19		19.2
ZNF417		19		19.2
ZNF418		19		19.2
ZNF431		19		19.2
ZNF433		19		19.2
ZNF439		19		19.2
ZNF440		19		19.2
ZNF443		19		19.2
ZNF544		19		19.2
ZNF556		19		19.2
ZNF585B		19		19.2
ZNF611		19		19.2
ZNF649		19		19.2
ZNF665		19		19.2
ZNF676		19		19.2
ZNF701		19		19.2
ZNF714		19		19.2
ZNF724		19		19.2
ZNF726		19		19.2
ZNF730		19		19.2
ZNF738		19		19.2
ZNF763		19		19.2
ZNF765		19		19.2
ZNF780B		19		19.2
ZNF781		19		19.2
ZNF808		19		19.2
ZNF816		19		19.2
ZNF836		19		19.2
ZNF841		19		19.2
ZNF846		19		19.2
ZNF90		19		19.2
ZNF93		19		19.2
ZNF337		20		19.1
ZNF343		20		19.1
FAM209A		20		19.2
MTRNR2L3		20		19.2
KRTAP12-4		21		19.1
KRTAP13-3		21		19.1
KRTAP13-4		21		19.1
KRTAP21-2		21		19.1
KRTAP22-1		21		19.1
KRTAP22-2		21		19.1
KRTAP6-1		21		19.1
KRTAP10-2		21		19.2
KRTAP19-2		21		19.2
KRTAP19-5		21		19.2
KRTAP19-8		21		19.2
KRTAP20-1		21		19.2
KRTAP20-3		21		19.2
KRTAP20-4		21		19.2
KRTAP21-3		21		19.2
KRTAP23-1		21		19.2
APOBEC3C		22		19.1
ZNF280A		22		19.1
ZNF70		22		19.1
APOBEC3A		22		19.2
APOBEC3B		22		19.2
APOBEC3D		22		19.2
APOBEC3F		22		19.2
FAM104B		X		19.1
FAM47A		X		19.1
FAM47B		X		19.1
FAM47C		X		19.1
FAM9A		X		19.1
FAM9B		X		19.1
FAM9C		X		19.1
GAGE10		X		19.1
GAGE12B		X		19.1
GAGE12H		X		19.1
GAGE12J		X		19.1
GAGE13		X		19.1
GAGE2A		X		19.1
GAGE2B		X		19.1
GAGE2E		X		19.1
MAGEA1		X		19.1
MAGEA11		X		19.1
MAGEA2		X		19.1
MAGEA3		X		19.1
MAGEA4		X		19.1
MAGEA8		X		19.1
MAGEA9		X		19.1
MAGEB1		X		19.1
MAGEB17		X		19.1
MAGEB2		X		19.1
MAGEB3		X		19.1
MAGEB4		X		19.1
MAGEC2		X		19.1
MAGEC3		X		19.1
SPANXA1		X		19.1
SPANXB1		X		19.1
SPANXN1		X		19.1
SPANXN2		X		19.1
SPANXN4		X		19.1
ZNF630		X		19.1
FAM122C		X		19.2
FAM236A		X		19.2
FAM236B		X		19.2
FAM236C		X		19.2
FAM236D		X		19.2
GAGE1		X		19.2
GAGE12C		X		19.2
GAGE12D		X		19.2
GAGE12E		X		19.2
GAGE12F		X		19.2
GAGE12G		X		19.2
MAGEA12		X		19.2
MAGEA5		X		19.2
MAGEB6		X		19.2
MAGEC1		X		19.2
MTRNR2L10		X		19.2
NLRP2B		X		19.2
SPANXA2		X		19.2
SPANXC		X		19.2
SPANXD		X		19.2
SPANXN3		X		19.2
SPANXN5		X		19.2
