# Supplementary material for: During evolution from the earliest tetrapoda, newly-recruited genes are increasingly paralogues of existing genes and distribute non-randomly among the chromosomes
Source: BMC Genomics. 2021 Nov 4;22:794. doi: 10.1186/s12864-021-08066-3 (PMC8570013; doi:10.1186/s12864-021-08066-3)
Supplement: Supplementary file 1 — Additional file 1. . [file 12864_2021_8066_MOESM1_ESM.zip › Table S15 KRTAP20to4 against H sapiens and all other organisms.xlsx]

## Sheet: SHEET 1 _ KRTAP20-4 vs Human
	Scientific Name	Max Score	Total Score	Query Cover	E value	Per. Ident	Acc. Len	Accession
	putative keratin-associated protein 20-4 [Homo sapiens]	96.3	96.3	1	5e-28	1	44	NP_001337906.1
	keratin-associated protein 20-2 [Homo sapiens]	30.8	30.8	0.86	0.062	0.4211	65	NP_853647.1
	hCG2040497 [Homo sapiens]	26.6	26.6	0.75	5.4	0.3939	590	EAW49277.1

## Sheet: SHEET 2 _ against all organisms
Scientific Name	Max Score	Total Score	Query Cover	E value	Per. Ident	Acc. Len	Accession
putative keratin-associated protein 20-4 [Homo sapiens]	87	87	1	2e-21	1	44	NP_001337906.1
putative keratin-associated protein 20-4 [Gorilla gorilla gorilla]	85.5	85.5	1	8e-21	0.9773	44	XP_030860970.1
LOW QUALITY PROTEIN: KRTAP20-4 isoform 1 [Pongo abelii]	79.7	79.7	1	2e-18	0.86	50	PNJ45874.1
LOW QUALITY PROTEIN: putative keratin-associated protein 20-4 [Nomascus leucogenys]	77.4	77.4	1	1e-17	0.9318	43	XP_030661960.1
LOW QUALITY PROTEIN: putative keratin-associated protein 20-4 [Theropithecus gelada]	68.2	68.2	1	5e-14	0.8182	43	XP_025234931.1
LOW QUALITY PROTEIN: putative keratin-associated protein 20-4 [Papio anubis]	67.8	67.8	1	1e-13	0.7955	65	XP_031521564.1
LOW QUALITY PROTEIN: putative keratin-associated protein 20-4 [Piliocolobus tephrosceles]	64.3	64.3	1	2e-12	0.7727	43	XP_026311836.1
LOW QUALITY PROTEIN: putative keratin-associated protein 20-4 [Macaca nemestrina]	62.8	62.8	1	6e-12	0.7727	43	XP_024645846.1
putative keratin-associated protein 20-4 [Callithrix jacchus]	45.4	45.4	0.65	6e-05	0.7931	38	XP_035139264.1

## Sheet: SHEET 3 _ KRTAP10-2
Scientific Name		Max Score	Total Score	Query Cover	E value	Per. Ident	Acc. Len	Accession
keratin associated protein		498	498	1	9e-180	0.7774	292	BAD01543.1
Keratin associated protein 10-9		498	498	1	9e-180	0.7774	292	AAI31614.1
keratin-associated protein 10-9		493	493	1	4e-178	0.774	292	NP_941963.2
keratin associated protein		484	484	1	1e-174	0.8378	282	BAD01534.1
keratin-associated protein 10-1		484	484	1	2e-174	0.8378	282	NP_941964.2
keratin associated protein 10-1		483	483	1	6e-174	0.834	282	EAX09420.1
Keratin associated protein 10-1		479	479	1	2e-172	0.8301	282	AAI20961.1
Keratin associated protein 10-1		477	477	1	8e-172	0.8263	282	AAI20960.1
Keratin associated protein 10-11		477	593	1	1e-171	0.8127	298	AAI31612.1
keratin-associated protein 10-11		477	595	1	1e-171	0.8127	298	NP_941965.2
keratin associated protein		475	591	1	1e-170	0.809	298	BAD01546.1
keratin-associated protein 10-5		468	635	1	3e-168	0.8374	271	NP_941967.3
keratin associated protein		463	751	1	2e-166	0.8333	271	BAD01539.1
Keratin associated protein 10-5		461	749	1	9e-166	0.8293	271	AAI20951.1
KRTAP10-6 protein		422	422	1	1e-148	0.5703	370	AAI40726.1
keratin-associated protein 10-7		416	1066	1	3e-146	0.6159	370	NP_941962.1
Keratin associated protein 10-4		416	807	0.95	1e-145	0.5493	401	AAI25049.1
keratin-associated protein 10-4		414	805	0.95	7e-145	0.544	401	NP_941960.2
keratin-associated protein 10-6		410	410	1	6e-144	0.5622	365	NP_941961.3
keratin-associated protein 10-10		396	396	1	2e-140	0.7266	251	NP_859016.1
keratin-associated protein 10-12		365	756	0.98	4e-128	0.6757	245	NP_941972.1
keratin-associated protein 10-8		347	621	0.96	1e-120	0.633	259	NP_941968.2
KRTAP10-8 protein		347	621	0.96	1e-120	0.633	259	AAI27017.1
keratin-associated protein 10-3		323	542	1	1e-111	0.6578	221	NP_941969.2
KRTAP10-3 protein		300	523	1	4e-103	0.7062	194	AAI33678.1
keratin associated protein 4-7		214	613	0.97	5e-69	0.4667	210	EAW60704.1
keratin-associated protein 4-7		214	612	0.97	6e-69	0.4667	210	NP_001352181.1
keratin-associated protein 4-12		212	939	0.97	3e-68	0.4815	201	NP_114060.1
keratin-associated protein 4-9		209	961	0.97	3e-67	0.4476	210	NP_001139513.1
keratin-associated protein 9-1		211	544	0.98	3e-67	0.4	250	NP_001177389.1
keratin-associated protein 4-3		206	832	0.97	6e-66	0.4247	195	NP_149443.1
keratin-associated protein 4-6		206	477	0.97	8e-66	0.4265	205	NP_112238.1
keratin associated protein 4.15		202	682	0.97	1e-64	0.4396	193	CAC27584.1
keratin associated protein 4.9		202	750	0.97	2e-64	0.4502	191	CAC27580.1
Keratin associated protein 4-11		199	466	0.97	3e-63	0.4292	195	AAI26132.1
keratin-associated protein 4-8 isoform 2		196	548	0.97	3e-62	0.4667	195	NP_001309386.1
keratin-associated protein 4-11		195	462	0.97	7e-62	0.4201	195	NP_149048.2
keratin associated protein 4-5		186	900	0.98	2e-58	0.4279	186	EAW60711.1
keratin-associated protein 4-8 isoform 1		184	713	0.97	9e-58	0.4154	185	NP_114166.1
keratin associated protein 4.5		182	885	0.98	1e-56	0.4231	186	CAC27576.1
keratin-associated protein 16-1		191	705	0.99	1e-56	0.3741	517	NP_001139654.1
keratin-associated protein 4-4		177	578	0.97	4e-55	0.3854	166	NP_115913.1
keratin-associated protein 4-5		174	854	0.98	7e-54	0.4029	181	NP_149445.3
keratin-associated protein 9-9 isoform KRTAP9.9		170	704	0.98	4e-52	0.4141	174	NP_001305156.1
keratin-associated protein 9-2 isoform X1		169	687	0.98	1e-51	0.4141	174	XP_035717090.1
keratin-associated protein 9-2		168	688	0.98	2e-51	0.4141	174	NP_114167.2
KRTAP9-2 protein		168	541	0.98	2e-51	0.4141	173	AAH69560.1
keratin-associated protein 9-9 isoform KRTAP9.5		164	689	0.98	6e-50	0.4103	169	NP_112237.2
Keratin associated protein 9-2		162	813	0.98	3e-49	0.4059	174	AAI10620.1
keratin-associated protein 5-3		164	318	0.96	4e-49	0.4	238	NP_001012726.1
keratin-associated protein 29-1		166	635	0.97	1e-48	0.3633	341	NP_001244238.1
keratin-associated protein 9-6 isoform X1		160	555	0.98	2e-48	0.404	174	XP_003846529.1
keratin-associated protein 9-7		157	406	0.98	3e-47	0.4078	169	NP_001264261.1
Keratin associated protein 4-2		152	583	0.97	1e-45	0.4177	136	AAI27253.1
keratin-associated protein 4-1 isoform 1		151	822	0.98	3e-45	0.3908	146	NP_001373770.1
keratin-associated protein 9-4		150	616	0.98	1e-44	0.436	154	NP_149461.2
keratin-associated protein 4-2		147	573	0.97	6e-44	0.4114	136	NP_149051.2
Keratin associated protein 9-4		147	729	0.98	1e-43	0.4302	154	AAI21095.1
keratin-associated protein 5-9		147	603	0.98	2e-43	0.4663	169	NP_005544.4
keratin-associated protein 9-6		146	422	0.97	4e-43	0.4379	160	NP_001264260.1
Keratin associated protein 9-8		144	360	0.98	2e-42	0.3897	159	AAH74981.1
keratin-associated protein 5-8		145	514	0.96	2e-42	0.3897	187	NP_066384.2
keratin-associated protein 9-8		144	355	0.98	4e-42	0.3846	159	NP_114169.2
keratin associated protein 5-9		142	942	0.98	1e-41	0.4464	167	CAF31638.1
keratin-associated protein 9-3		140	361	0.98	9e-41	0.4046	159	NP_114168.1
keratin-associated protein 12-2		139	606	0.97	1e-40	0.4235	146	NP_859012.1
keratin-associated protein 5-4 isoform 1		141	335	0.92	2e-40	0.3745	228	NP_001334603.1
keratin associated protein 12-2		137	494	0.97	7e-40	0.4233	146	EAX09406.1
keratin-associated protein 9-8 isoform X1		137	343	0.98	1e-39	0.3795	154	XP_035717089.1
keratin-associated protein 5-7		136	414	0.96	5e-39	0.3876	165	NP_001012521.1
keratin-associated protein 5-11		134	503	0.98	1e-38	0.4074	156	NP_001005405.1
Keratin associated protein 4-1		133	543	0.97	2e-38	0.4014	127	AAI03846.1
keratin-associated protein 4-1 isoform 2		132	540	0.97	5e-38	0.4014	127	NP_149049.2
keratin-associated protein 5-5		133	351	0.9	4e-37	0.3632	237	NP_001001480.2
keratin associated protein 4.8		128	799	0.99	1e-36	0.4655	114	CAC27579.1
keratin-associated protein 1-1		128	598	0.99	6e-36	0.3627	177	NP_112229.1
keratin-associated protein 5-5 isoform X1		129	389	0.87	2e-35	0.3978	221	XP_006725597.1
keratin-associated protein 1-3		126	440	0.99	3e-35	0.375	167	NP_112228.1
keratin-associated protein 5-2		126	289	0.96	4e-35	0.385	177	NP_001004325.1
keratin-associated protein 5-4 isoform 2		127	576	0.98	4e-34	0.3182	288	NP_001012727.1
keratin-associated protein 5-1		126	424	0.96	5e-34	0.3306	278	NP_001005922.1
