# Supplementary material for: During evolution from the earliest tetrapoda, newly-recruited genes are increasingly paralogues of existing genes and distribute non-randomly among the chromosomes
Source: BMC Genomics. 2021 Nov 4;22:794. doi: 10.1186/s12864-021-08066-3 (PMC8570013; doi:10.1186/s12864-021-08066-3)
Supplement: Supplementary file 1 — Additional file 1. . [file 12864_2021_8066_MOESM1_ESM.zip › TABLE S2_HUMAN full PIVOT.xlsx]

## Sheet: INTRODUCTION
This file goes through the steps
of the MAD calculations, using the data for the full genome.
The MAD calculations are performed excluding the X and Y chromosomes.
Also included in the file are the Spearman rank order results for the corelations between succesive phylostrata.

## Sheet: FULL DATA with pivot
HGNC	modal value	Chromosome	Count of HGNC	Column Labels
A1BG	15.1	19	Row Labels	1	2	3	4	5	6	7	8	9	10	11	12	13	14	15	16	17	18	19	20	21	22	MT	Un	X	Y	Grand Total
A1CF	2	10	1	502	383	288	200	201	270	215	174	192	202	260	267	98	185	168	247	308	69	262	141	46	127	10		177	11	5003
A2M	13	12	2	168	111	85	51	71	84	82	56	57	82	96	82	32	51	56	67	105	26	89	44	15	42			58	6	1616
A2ML1	1	12	3	74	54	46	50	44	47	61	32	37	38	45	38	15	25	26	32	33	14	48	17	14	24			36	1	851
A3GALT2	17	1	4	33	18	24	18	18	18	11	12	16	16	29	15	1	7	10	15	32	5	18	6	2	11			9		344
A4GALT	2	22	5	1																										1
A4GNT	2	3	6	222	145	123	91	110	100	110	83	84	80	117	122	35	76	82	80	119	32	88	54	17	52		1	65		2088
AAAS	2	12	7	130	83	58	49	42	81	47	41	55	63	57	65	17	40	39	47	78	21	52	37	18	21	1		46	4	1192
AACS	1	12	9	44	35	17	15	18	21	20	19	21	18	29	23	9	8	17	16	24	5	17	9		10			11		406
AADAC	1	3	10	9	2	10	7	4	2	6	2	3	3	6	2	3	2		5	7	2	4	2		1			2		84
AADACL2	1	3	11			1																			1					2
AADACL3	1	1	12	378	273	228	137	179	188	156	125	142	124	244	181	71	166	100	124	206	60	226	95	46	88	1		146	3	3687
AADACL4	1	1	13	63	17	24	18	27	22	21	18	22	12	37	35	8	14	13	24	28	6	26	12	5	21			18	1	492
AADAT	1	4	14	45	30	36	18	15	26	37	8	14	10	30	22	9	13	9	11	16	3	19	16	9	15			9	1	421
AAED1	2	9	15.1	55	22	21	12	12	19	49	10	17	16	52	27	3	51	10	38	38	5	54	13	18	13	1		10		566
AAGAB	7	15	15.2	97	26	26	19	24	33	44	14	22	9	111	25	2	29	11	25	47	8	70	22	8	7			6		685
AAK1	1	2	17	113	37	43	27	54	68	41	33	47	26	94	57	4	32	13	33	57	3	203	40	9	16			126		1176
AAMDC	1	11	18	29	12	5	9	19	16	3	18	12	9	23	11	2	7	5	9	12	1	38	6	7	4			18	1	276
AAMP	1	2	19.1	35	8	10	12	8	11	14	8	9	7	23	16	7	4	5	20	17	2	123	10	8	10			69	1	437
AANAT	3	17	19.2	35	17	13	12	14	12	14	11	18	13	32	20	3	4	15	29	26	4	67	10	11	11			34	18	443
AAR2	2	20	10											1																1
AARD	17	8	15.2	1																										1
AARS	1	16	17							1																				1
AARS2	1	6	18																									1		1
AARSD1	1	17	19.1										1																	1
AASDH	1	4	(blank)		3			1	1																					5
AASDHPPT	1	11	Grand Total	2034	1276	1058	745	861	1019	932	664	768	729	1286	1008	319	714	579	822	1153	266	1404	534	233	474	13	1	841	47	19780
AASS	2	7
AATF	2	17
AATK	9	17
ABAT	1	16
ABCA1	1	9
ABCA10	1	17
ABCA12	1	2
ABCA13	1	7
ABCA2	1	9
ABCA3	1	16
ABCA4	1	1
ABCA5	1	17
ABCA6	1	17
ABCA7	1	19
ABCA8	1	17
ABCA9	1	17
ABCB1	1	7
ABCB10	1	1
ABCB11	1	2
ABCB4	1	7
ABCB5	1	7
ABCB6	1	2
ABCB7	1	X
ABCB8	1	7
ABCB9	1	12
ABCC1	2	16
ABCC10	2	6
ABCC11	15.1	16
ABCC12	1	16
ABCC2	2	10
ABCC3	1	17
ABCC4	1	13
ABCC5	4	3
ABCC6	15.1	16
ABCC8	12	11
ABCC9	9	12
ABCD1	1	X
ABCD2	1	12
ABCD3	1	1
ABCD4	1	14
ABCE1	1	4
ABCF1	7	6
ABCF2	1	7
ABCF3	1	3
ABCG1	1	21
ABCG2	1	4
ABCG4	1	11
ABCG5	1	2
ABCG8	2	2
ABHD1	1	2
ABHD10	1	3
ABHD11	1	7
ABHD12	1	20
ABHD12B	1	14
ABHD13	1	13
ABHD14A	1	3
ABHD14A-ACY1	7	3
ABHD14B	1	3
ABHD15	6	17
ABHD16A	7	6
ABHD16B	15.1	20
ABHD17A	1	19
ABHD17B	1	9
ABHD17C	1	15
ABHD18	2	4
ABHD2	1	15
ABHD3	1	18
ABHD4	1	14
ABHD5	1	3
ABHD6	1	3
ABHD8	1	19
ABI1	12	10
ABI2	7	2
ABI3	7	17
ABI3BP	12	3
ABL1	1	9
ABL2	12	1
ABLIM1	7	10
ABLIM2	12	4
ABLIM3	12	5
ABO	13	9
ABR	3	17
ABRA	12	8
ABRACL	2	6
ABRAXAS1	2	4
ABRAXAS2	2	10
ABT1	1	6
ABTB1	2	3
ABTB2	6	11
ACAA1	1	3
ACAA2	1	18
ACACA	1	17
ACACB	1	12
ACAD10	1	12
ACAD11	1	3
ACAD8	1	11
ACAD9	1	3
ACADL	1	2
ACADM	1	1
ACADS	1	12
ACADSB	1	10
ACADVL	1	17
ACAN	12	15
ACAP1	1	17
ACAP2	1	3
ACAP3	1	1
ACAT1	1	11
ACAT2	1	6
ACBD3	4	1
ACBD4	2	17
ACBD5	1	10
ACBD6	2	1
ACBD7	1	10
ACCS	1	11
ACCSL	1	11
ACD	13	16
ACE	6	17
ACE2	1	X
ACER1	12	19
ACER2	6	9
ACER3	2	11
ACHE	3	7
ACIN1	2	14
ACKR1	15.2	1
ACKR2	14	3
ACKR3	12	2
ACKR4	12	3
ACLY	2	17
ACMSD	1	2
ACO1	1	9
ACO2	1	22
ACOD1	1	13
ACOT1	6	14
ACOT11	1	1
ACOT12	12	5
ACOT13	1	6
ACOT2	6	14
ACOT4	6	14
ACOT6	14	14
ACOT7	1	1
ACOT8	1	20
ACOT9	2	X
ACOX1	1	17
ACOX2	1	3
ACOX3	1	4
ACOXL	1	2
ACP1	1	2
ACP2	1	11
ACP4	1	19
ACP5	1	19
ACP6	1	1
ACP7	1	19
ACPP	1	3
ACR	6	22
ACRBP	14	12
ACRV1	17	11
ACSBG1	1	15
ACSBG2	1	19
ACSF2	1	17
ACSF3	1	16
ACSL1	1	4
ACSL3	1	2
ACSL4	1	X
ACSL5	1	10
ACSL6	1	5
ACSM1	1	16
ACSM2A	1	16
ACSM2B	1	16
ACSM3	1	16
ACSM4	1	12
ACSM5	1	16
ACSM6	1	10
ACSS1	1	20
ACSS2	1	20
ACSS3	1	12
ACTA1	1	1
ACTA2	1	10
ACTB	1	7
ACTBL2	15.2	5
ACTC1	1	15
ACTG1	1	17
ACTG2	1	2
ACTL10	15.2	20
ACTL6A	1	3
ACTL6B	1	7
ACTL7A	15.2	9
ACTL7B	15.2	9
ACTL8	17	1
ACTL9	1	19
ACTN1	1	14
ACTN2	1	1
ACTN3	12	11
ACTN4	3	19
ACTR10	3	14
ACTR1A	1	10
ACTR1B	2	2
ACTR2	1	2
ACTR3	1	2
ACTR3B	1	7
ACTR3C	1	7
ACTR5	2	20
ACTR6	2	12
ACTR8	2	3
ACTRT1	17	X
ACTRT2	15.1	1
ACTRT3	15.2	3
ACVR1	6	2
ACVR1B	6	12
ACVR1C	12	2
ACVR2A	6	2
ACVR2B	7	3
ACVRL1	6	12
ACY1	1	3
ACY3	1	11
ACYP1	1	14
ACYP2	1	2
ADA	1	20
ADA2	3	22
ADAD1	12	4
ADAD2	12	16
ADAL	1	15
ADAM10	6	15
ADAM11	9	17
ADAM12	7	10
ADAM15	13	1
ADAM17	4	2
ADAM18	15.2	8
ADAM19	12	5
ADAM2	15.1	8
ADAM20	17	14
ADAM21	17	14
ADAM22	12	7
ADAM23	12	2
ADAM28	3	8
ADAM29	17	4
ADAM30	15.1	1
ADAM32	15.2	8
ADAM33	3	20
ADAM7	15.1	8
ADAM8	12	10
ADAM9	12	8
ADAMDEC1	15.1	8
ADAMTS1	12	21
ADAMTS10	12	19
ADAMTS12	6	5
ADAMTS13	12	9
ADAMTS14	12	10
ADAMTS15	6	11
ADAMTS16	9	5
ADAMTS17	12	15
ADAMTS18	12	16
ADAMTS19	6	5
ADAMTS2	12	5
ADAMTS20	6	12
ADAMTS3	9	4
ADAMTS4	13	1
ADAMTS5	12	21
ADAMTS6	7	5
ADAMTS7	6	15
ADAMTS8	12	11
ADAMTS9	6	3
ADAMTSL1	7	9
ADAMTSL2	12	9
ADAMTSL3	7	15
ADAMTSL4	12	1
ADAMTSL5	9	19
ADAP1	1	7
ADAP2	12	17
ADAR	1	1
ADARB1	1	21
ADARB2	12	10
ADAT1	3	16
ADAT2	1	6
ADAT3	1	19
ADCK1	1	14
ADCK2	1	7
ADCK5	1	8
ADCY1	7	7
ADCY10	1	1
ADCY2	12	5
ADCY3	6	2
ADCY4	7	14
ADCY5	6	3
ADCY6	6	12
ADCY7	14	16
ADCY8	7	8
ADCY9	6	16
ADCYAP1	12	18
ADCYAP1R1	12	7
ADD1	1	4
ADD2	1	2
ADD3	1	10
ADGB	4	6
ADGRA1	6	10
ADGRA2	6	8
ADGRA3	6	4
ADGRB1	12	8
ADGRB2	12	1
ADGRB3	12	6
ADGRD1	6	12
ADGRD2	12	9
ADGRE1	15.1	19
ADGRE2	15.1	19
ADGRE3	15.2	19
ADGRF1	12	6
ADGRF2	15.1	6
ADGRF3	13	2
ADGRF4	15.1	6
ADGRF5	13	6
ADGRG1	13	16
ADGRG2	14	X
ADGRG3	14	16
ADGRG4	6	X
ADGRG5	15.1	16
ADGRG6	6	6
ADGRG7	12	3
ADGRL1	12	19
ADGRL2	12	1
ADGRL3	10	4
ADGRL4	12	1
ADGRV1	13	5
ADH1A	1	4
ADH1B	1	4
ADH1C	3	4
ADH4	1	4
ADH5	1	4
ADH6	1	4
ADH7	1	4
ADHFE1	1	8
ADI1	1	2
ADIG	17	20
ADIPOQ	12	3
ADIPOR1	1	1
ADIPOR2	1	12
ADIRF	15.2	10
ADK	1	10
ADM	12	11
ADM2	12	22
ADM5	17	19
ADNP	12	20
ADNP2	12	18
ADO	2	10
ADORA1	6	1
ADORA2A	12	22
ADORA2B	6	17
ADORA3	13	1
ADPGK	3	15
ADPRH	3	3
ADPRHL1	12	13
ADPRHL2	1	1
ADPRM	2	17
ADRA1A	6	8
ADRA1B	6	5
ADRA1D	6	20
ADRA2A	6	10
ADRA2B	6	2
ADRA2C	6	4
ADRB1	12	10
ADRB2	6	5
ADRB3	6	8
ADRM1	1	20
ADSL	1	22
ADSS	1	1
ADSSL1	1	14
ADTRP	3	6
AEBP1	12	7
AEBP2	6	12
AEN	2	15
AES	12	19
AFAP1	9	4
AFAP1L1	12	5
AFAP1L2	9	10
AFDN	6	6
AFF1	14	4
AFF2	13	X
AFF3	6	2
AFF4	12	5
AFG1L	1	6
AFG3L2	1	18
AFM	15.1	4
AFMID	1	17
AFP	15.2	4
AFTPH	7	2
AGA	2	4
AGAP1	1	2
AGAP11	1	10
AGAP2	1	12
AGAP3	1	7
AGAP4	1	10
AGAP5	1	10
AGAP6	1	10
AGAP9	1	10
AGBL1	1	15
AGBL2	1	11
AGBL3	1	7
AGBL4	1	1
AGBL5	1	2
AGER	15.1	6
AGFG1	1	2
AGFG2	1	7
AGGF1	2	5
AGK	6	7
AGL	1	1
AGMAT	1	1
AGMO	1	7
AGO1	2	1
AGO2	2	8
AGO3	2	1
AGO4	12	1
AGPAT1	1	6
AGPAT2	1	9
AGPAT3	1	21
AGPAT4	1	6
AGPAT5	1	8
AGPS	1	2
AGR2	12	7
AGR3	12	7
AGRN	7	1
AGRP	12	16
AGT	12	1
AGTPBP1	1	9
AGTR1	12	3
AGTR2	12	X
AGTRAP	7	1
AGXT	1	2
AGXT2	1	5
AHCTF1	7	1
AHCY	1	20
AHCYL1	1	1
AHCYL2	6	7
AHDC1	15.1	1
AHI1	1	6
AHNAK	1	11
AHNAK2	1	14
AHR	6	7
AHRR	12	5
AHSA1	1	14
AHSG	12	3
AHSP	15.1	16
AICDA	12	12
AIDA	4	1
AIF1	3	6
AIF1L	3	9
AIFM1	1	X
AIFM2	1	10
AIFM3	1	22
AIG1	3	6
AIM2	18	1
AIMP1	1	4
AIMP2	6	7
AIP	6	11
AIPL1	12	17
AIRE	12	21
AJAP1	13	1
AJM1	7	9
AJUBA	12	14
AK1	1	9
AK2	1	1
AK3	1	9
AK4	1	1
AK5	1	1
AK6	3	5
AK7	1	14
AK8	1	9
AK9	1	6
AKAIN1	18	18
AKAP1	6	17
AKAP10	7	17
AKAP11	12	13
AKAP12	12	6
AKAP13	17	15
AKAP14	6	X
AKAP17A	6	X
AKAP2	12	9
AKAP3	15.2	12
AKAP4	15.1	X
AKAP5	14	14
AKAP6	9	14
AKAP7	1	6
AKAP8	15.2	19
AKAP8L	12	19
AKAP9	12	7
AKIP1	9	11
AKIRIN1	12	1
AKIRIN2	6	6
AKNA	12	9
AKNAD1	13	1
AKR1A1	1	1
AKR1B1	1	7
AKR1B10	1	7
AKR1B15	1	7
AKR1C1	1	10
AKR1C2	1	10
AKR1C3	1	10
AKR1C4	1	10
AKR1D1	1	7
AKR1E2	1	10
AKR7A2	2	1
AKR7A3	2	1
AKR7L	2	1
AKT1	1	14
AKT1S1	12	19
AKT2	1	19
AKT3	1	1
AKTIP	2	16
ALAD	1	9
ALAS1	1	3
ALAS2	1	X
ALB	13	4
ALCAM	12	3
ALDH16A1	1	19
ALDH18A1	1	10
ALDH1A1	1	9
ALDH1A2	1	15
ALDH1A3	1	15
ALDH1B1	1	9
ALDH1L1	1	3
ALDH1L2	6	12
ALDH2	1	12
ALDH3A1	1	17
ALDH3A2	1	17
ALDH3B1	1	11
ALDH3B2	1	11
ALDH4A1	1	1
ALDH5A1	1	6
ALDH6A1	1	14
ALDH7A1	1	5
ALDH8A1	1	6
ALDH9A1	1	1
ALDOA	1	16
ALDOB	1	9
ALDOC	1	17
ALF	12	2
ALG1	1	16
ALG10	2	12
ALG10B	2	12
ALG11	1	13
ALG12	2	22
ALG13	12	X
ALG14	1	1
ALG1L	1	3
ALG1L2	1	3
ALG2	1	9
ALG3	1	3
ALG5	1	13
ALG6	2	1
ALG8	2	11
ALG9	1	11
ALK	2	2
ALKAL1	12	8
ALKAL2	12	2
ALKBH1	1	14
ALKBH2	2	12
ALKBH3	1	11
ALKBH4	1	7
ALKBH5	2	17
ALKBH6	2	19
ALKBH7	1	19
ALKBH8	1	11
ALLC	1	2
ALMS1	6	2
ALOX12	1	17
ALOX12B	1	17
ALOX15	17	17
ALOX15B	1	17
ALOX5	1	10
ALOX5AP	12	13
ALOXE3	1	17
ALPG	3	2
ALPI	1	2
ALPK1	12	4
ALPK2	15.1	18
ALPK3	12	15
ALPL	1	1
ALPP	1	2
ALPPL2	1	2
ALS2	7	2
ALS2CL	13	3
ALS2CR12	6	2
ALX1	12	12
ALX3	12	1
ALX4	6	11
ALYREF	2	17
AMACR	1	5
AMBN	13	4
AMBP	12	9
AMBRA1	2	11
AMD1	1	6
AMDHD1	1	12
AMDHD2	1	16
AMELX	13	X
AMELY	13	Y
AMER1	15.2	X
AMER2	12	13
AMER3	15.1	2
AMFR	2	16
AMH	12	19
AMHR2	12	12
AMIGO1	12	1
AMIGO2	14	12
AMIGO3	12	3
AMMECR1	1	X
AMMECR1L	1	2
AMN	7	14
AMN1	6	12
AMOT	7	X
AMOTL1	7	11
AMOTL2	7	3
AMPD1	1	1
AMPD2	1	1
AMPD3	1	11
AMPH	12	7
AMT	1	3
AMTN	15.2	4
AMY1A	1	1
AMY1B	7	1
AMY1C	7	1
AMY2A	1	1
AMY2B	1	1
AMZ1	14	7
AMZ2	1	17
ANAPC1	1	2
ANAPC10	1	4
ANAPC11	1	17
ANAPC13	7	3
ANAPC15	9	11
ANAPC16	12	10
ANAPC2	1	9
ANAPC4	2	4
ANAPC5	2	12
ANAPC7	2	12
ANG	12	14
ANGEL1	1	14
ANGEL2	2	1
ANGPT1	12	8
ANGPT2	12	8
ANGPT4	15.2	20
ANGPTL1	12	1
ANGPTL2	12	9
ANGPTL3	12	1
ANGPTL4	12	19
ANGPTL5	12	11
ANGPTL6	15.2	19
ANGPTL7	12	1
ANGPTL8	15.1	19
ANHX	15.1	12
ANK1	1	8
ANK2	1	4
ANK3	1	10
ANKAR	6	2
ANKDD1A	7	15
ANKDD1B	12	5
ANKEF1	1	20
ANKFN1	4	17
ANKFY1	1	17
ANKH	4	5
ANKHD1	1	5
ANKHD1-EIF4EBP3	7	5
ANKIB1	1	7
ANKK1	1	11
ANKLE1	7	19
ANKLE2	7	12
ANKMY1	9	2
ANKMY2	6	7
ANKRA2	12	5
ANKRD1	12	10
ANKRD10	6	13
ANKRD11	7	16
ANKRD12	3	18
ANKRD13A	1	12
ANKRD13B	1	17
ANKRD13C	1	1
ANKRD13D	1	11
ANKRD16	10	10
ANKRD17	1	4
ANKRD18A	19.2	9
ANKRD18B	19.1	9
ANKRD2	13	10
ANKRD20A1	1	9
ANKRD20A2	12	9
ANKRD20A3	1	9
ANKRD20A4	19.1	9
ANKRD22	12	10
ANKRD23	15.2	2
ANKRD24	1	19
ANKRD26	12	10
ANKRD27	12	19
ANKRD28	1	3
ANKRD29	1	18
ANKRD30A	19.2	10
ANKRD30B	19.2	18
ANKRD30BL	12	2
ANKRD31	2	5
ANKRD33	17	12
ANKRD33B	7	5
ANKRD34A	12	1
ANKRD34B	12	5
ANKRD34C	12	15
ANKRD35	1	1
ANKRD36	12	2
ANKRD36B	19.2	2
ANKRD36C	7	2
ANKRD37	12	4
ANKRD39	1	2
ANKRD40	6	17
ANKRD42	10	11
ANKRD44	1	2
ANKRD45	6	1
ANKRD46	9	8
ANKRD49	1	11
ANKRD50	1	4
ANKRD52	12	12
ANKRD53	9	2
ANKRD54	4	22
ANKRD55	12	5
ANKRD6	12	6
ANKRD60	6	20
ANKRD61	15.1	7
ANKRD62	19.1	18
ANKRD63	18	15
ANKRD65	13	1
ANKRD66	12	6
ANKRD7	1	7
ANKRD9	12	14
ANKS1A	7	6
ANKS1B	12	12
ANKS3	7	16
ANKS4B	12	16
ANKS6	9	9
ANKUB1	6	3
ANKZF1	2	2
ANLN	6	7
ANO1	1	11
ANO10	2	3
ANO2	7	12
ANO3	1	11
ANO4	1	12
ANO5	1	11
ANO6	1	12
ANO7	1	2
ANO8	2	19
ANO9	12	11
ANOS1	6	X
ANP32A	12	15
ANP32B	12	9
ANP32C	19.2	4
ANP32D	2	12
ANP32E	12	1
ANPEP	1	15
ANTXR1	9	2
ANTXR2	12	4
ANTXRL	17	10
ANXA1	12	9
ANXA10	14	4
ANXA11	1	10
ANXA13	2	8
ANXA2	1	15
ANXA2R	18	5
ANXA3	1	4
ANXA4	1	2
ANXA5	12	4
ANXA6	1	5
ANXA7	1	10
ANXA8	1	10
ANXA8L1	1	10
ANXA9	15.2	1
AOAH	3	7
AOC1	1	7
AOC2	1	17
AOC3	1	17
AOPEP	6	9
AOX1	1	2
AP1AR	12	4
AP1B1	1	22
AP1G1	1	16
AP1G2	1	14
AP1M1	1	19
AP1M2	12	19
AP1S1	1	7
AP1S2	1	X
AP1S3	1	2
AP2A1	1	19
AP2A2	1	11
AP2B1	1	17
AP2M1	1	3
AP2S1	1	19
AP3B1	1	5
AP3B2	1	15
AP3D1	1	19
AP3M1	1	10
AP3M2	1	8
AP3S1	1	5
AP3S2	1	15
AP4B1	2	1
AP4E1	1	15
AP4M1	2	7
AP4S1	2	14
AP5B1	3	11
AP5M1	2	14
AP5S1	9	20
AP5Z1	2	7
APAF1	1	12
APBA1	6	9
APBA2	6	15
APBA3	6	19
APBB1	6	11
APBB1IP	4	10
APBB2	6	4
APBB3	12	5
APC	6	5
APC2	12	19
APCDD1	6	18
APCDD1L	6	20
APCS	12	1
APEH	1	3
APELA	12	4
APEX1	1	14
APEX2	2	X
APH1A	2	1
APH1B	2	15
API5	2	11
APIP	1	11
APLF	6	2
APLN	15.2	X
APLNR	12	11
APLP1	6	19
APLP2	6	11
APMAP	1	20
APOA1	13	11
APOA2	15.2	1
APOA4	12	11
APOA5	14	11
APOB	7	2
APOBEC1	15.2	12
APOBEC2	12	6
APOBEC3A	19.2	22
APOBEC3B	19.2	22
APOBEC3C	19.1	22
APOBEC3D	19.2	22
APOBEC3F	19.2	22
APOBEC3G	17	22
APOBEC3H	17	22
APOBEC4	13	1
APOBR	17	16
APOC1	15.2	19
APOC2	15.1	19
APOC3	15.2	11
APOC4	17	19
APOD	1	3
APOE	12	19
APOF	12	12
APOH	12	17
APOL1	12	22
APOL2	12	22
APOL3	19.2	22
APOL4	19.1	22
APOL5	17	22
APOL6	12	22
APOLD1	13	12
APOM	13	6
APOO	12	X
APOOL	12	X
APOPT1	7	14
APP	6	21
APPBP2	6	17
APPL1	9	3
APPL2	12	12
APRG1	19.1	3
APRT	1	16
APTX	1	9
AQP1	1	7
AQP10	1	1
AQP11	6	11
AQP12A	6	2
AQP12B	12	2
AQP2	1	12
AQP3	1	9
AQP4	1	18
AQP5	1	12
AQP6	1	12
AQP7	3	9
AQP8	1	16
AQP9	1	15
AQR	2	15
AR	12	X
ARAF	12	X
ARAP1	12	11
ARAP2	4	4
ARAP3	12	5
ARC	13	8
ARCN1	1	11
AREG	14	4
AREL1	6	14
ARF1	1	1
ARF3	1	12
ARF4	1	3
ARF5	1	7
ARF6	1	14
ARFGAP1	1	20
ARFGAP2	1	11
ARFGAP3	1	22
ARFGEF1	1	8
ARFGEF2	1	20
ARFGEF3	6	6
ARFIP1	4	4
ARFIP2	4	11
ARFRP1	2	20
ARG1	1	6
ARG2	1	14
ARGFX	17	3
ARGLU1	2	13
ARHGAP1	3	11
ARHGAP10	12	4
ARHGAP11A	6	15
ARHGAP11B	9	15
ARHGAP12	12	10
ARHGAP15	3	2
ARHGAP17	3	16
ARHGAP18	6	6
ARHGAP19	6	10
ARHGAP20	6	11
ARHGAP21	3	10
ARHGAP22	12	10
ARHGAP23	3	17
ARHGAP24	2	4
ARHGAP25	12	2
ARHGAP26	3	5
ARHGAP27	1	17
ARHGAP28	12	18
ARHGAP29	3	1
ARHGAP30	13	1
ARHGAP31	12	3
ARHGAP32	7	11
ARHGAP33	13	19
ARHGAP35	6	19
ARHGAP36	3	X
ARHGAP39	1	8
ARHGAP4	17	X
ARHGAP40	12	20
ARHGAP42	12	11
ARHGAP44	3	17
ARHGAP45	3	19
ARHGAP5	6	14
ARHGAP6	3	X
ARHGAP8	14	22
ARHGAP9	12	12
ARHGDIA	1	17
ARHGDIB	1	12
ARHGDIG	1	16
ARHGEF1	12	19
ARHGEF10	6	8
ARHGEF10L	7	1
ARHGEF11	3	1
ARHGEF12	12	11
ARHGEF15	12	17
ARHGEF16	12	1
ARHGEF17	6	11
ARHGEF18	3	19
ARHGEF19	12	1
ARHGEF2	12	1
ARHGEF25	7	12
ARHGEF26	12	3
ARHGEF28	6	5
ARHGEF3	12	3
ARHGEF33	18	2
ARHGEF35	15.2	7
ARHGEF37	3	5
ARHGEF38	10	4
ARHGEF39	12	9
ARHGEF4	6	2
ARHGEF40	15.2	14
ARHGEF5	4	7
ARHGEF6	7	X
ARHGEF7	12	13
ARHGEF9	12	X
ARID1A	7	1
ARID1B	7	6
ARID2	3	12
ARID3A	12	19
ARID3B	12	15
ARID3C	6	9
ARID4A	6	14
ARID4B	7	1
ARID5A	15.2	2
ARID5B	6	10
ARIH1	1	15
ARIH2	6	3
ARIH2OS	19.2	3
ARL1	1	12
ARL10	9	5
ARL11	12	13
ARL13A	1	X
ARL13B	1	3
ARL14	12	3
ARL14EP	6	11
ARL14EPL	7	5
ARL15	6	5
ARL16	1	17
ARL17A	19.2	17
ARL17B	19.2	17
ARL2	1	11
ARL2BP	1	16
ARL3	1	10
ARL4A	1	7
ARL4C	6	2
ARL4D	12	17
ARL5A	1	2
ARL5B	1	10
ARL5C	1	17
ARL6	1	3
ARL6IP1	7	16
ARL6IP4	3	12
ARL6IP5	6	3
ARL6IP6	15.2	2
ARL8A	1	1
ARL8B	1	3
ARL9	12	4
ARMC1	3	8
ARMC10	6	7
ARMC12	15.1	6
ARMC2	4	6
ARMC3	1	10
ARMC4	1	10
ARMC5	6	16
ARMC6	2	19
ARMC7	2	17
ARMC8	2	3
ARMC9	1	2
ARMCX1	17	X
ARMCX2	17	X
ARMCX3	17	X
ARMCX4	19.1	X
ARMCX5	17	X
ARMCX6	12	X
ARMH1	12	1
ARMH2	14	6
ARMH3	3	10
ARMH4	14	14
ARMS2	19.2	10
ARMT1	1	6
ARNT	6	1
ARNT2	6	15
ARNTL	6	11
ARNTL2	6	12
ARPC1A	1	7
ARPC1B	1	7
ARPC2	1	2
ARPC3	1	12
ARPC4	1	3
ARPC4-TTLL3	3	3
ARPC5	1	1
ARPC5L	1	9
ARPIN	3	15
ARPP19	3	15
ARPP21	2	3
ARR3	4	X
ARRB1	4	11
ARRB2	4	17
ARRDC1	12	9
ARRDC2	12	19
ARRDC3	7	5
ARRDC4	13	15
ARRDC5	17	19
ARSA	1	22
ARSB	1	5
ARSD	1	X
ARSE	1	X
ARSF	1	X
ARSG	4	17
ARSH	1	X
ARSI	1	5
ARSJ	1	4
ARSK	1	5
ART1	12	11
ART3	15.2	4
ART4	14	12
ART5	12	11
ARTN	12	1
ARV1	2	1
ARVCF	6	22
ARX	7	X
AS3MT	1	10
ASAH1	4	8
ASAH2	1	10
ASAH2B	17	10
ASAP1	1	8
ASAP2	1	2
ASAP3	1	1
ASB1	7	2
ASB10	12	7
ASB11	14	X
ASB12	12	X
ASB13	12	10
ASB14	12	3
ASB15	12	7
ASB16	12	17
ASB17	15.1	1
ASB18	9	2
ASB2	10	14
ASB3	12	2
ASB4	12	7
ASB5	12	4
ASB6	12	9
ASB7	9	15
ASB8	7	12
ASB9	12	X
ASCC1	2	10
ASCC2	2	22
ASCC3	1	6
ASCL1	7	12
ASCL2	7	11
ASCL3	7	11
ASCL4	6	12
ASCL5	19.1	1
ASF1A	1	6
ASF1B	1	19
ASGR1	17	17
ASGR2	17	17
ASH1L	12	1
ASH2L	2	8
ASIC1	6	12
ASIC2	6	17
ASIC3	6	7
ASIC4	6	2
ASIC5	7	4
ASIP	12	20
ASL	1	7
ASMT	1	X
ASMTL	1	X
ASNA1	1	19
ASNS	1	7
ASNSD1	1	2
ASPA	1	17
ASPDH	6	19
ASPG	1	14
ASPH	1	8
ASPHD1	1	16
ASPHD2	1	22
ASPM	2	1
ASPN	12	9
ASPRV1	13	2
ASPSCR1	2	17
ASRGL1	1	11
ASS1	1	9
ASTE1	6	3
ASTL	6	2
ASTN1	9	1
ASTN2	9	9
ASXL1	12	20
ASXL2	12	2
ASXL3	15.2	18
ASZ1	6	7
ATAD1	1	10
ATAD2	1	8
ATAD2B	1	2
ATAD3A	2	1
ATAD3B	2	1
ATAD3C	2	1
ATAD5	1	17
ATAT1	1	6
ATCAY	12	19
ATE1	2	10
ATF1	12	12
ATF2	3	2
ATF3	12	1
ATF4	12	22
ATF5	7	19
ATF6	12	1
ATF6B	6	6
ATF7	3	12
ATF7IP	7	12
ATF7IP2	12	16
ATG10	2	5
ATG101	2	12
ATG12	2	5
ATG13	7	11
ATG14	6	14
ATG16L1	1	2
ATG16L2	1	11
ATG2A	3	11
ATG2B	3	14
ATG3	1	3
ATG4A	1	X
ATG4B	1	2
ATG4C	1	1
ATG4D	1	19
ATG5	2	6
ATG7	1	3
ATG9A	1	2
ATG9B	1	7
ATIC	1	2
ATL1	2	14
ATL2	2	2
ATL3	2	11
ATM	1	11
ATMIN	12	16
ATN1	13	12
ATOH1	6	4
ATOH7	12	10
ATOH8	6	2
ATOX1	3	5
ATP10A	2	15
ATP10B	2	5
ATP10D	2	4
ATP11A	12	13
ATP11AUN	19.2	13
ATP11B	4	3
ATP11C	1	X
ATP12A	1	13
ATP13A1	1	19
ATP13A2	2	1
ATP13A3	2	3
ATP13A4	2	3
ATP13A5	14	3
ATP1A1	1	1
ATP1A2	1	1
ATP1A3	1	19
ATP1A4	1	1
ATP1B1	6	1
ATP1B2	6	17
ATP1B3	6	3
ATP1B4	12	X
ATP23	2	12
ATP2A1	1	16
ATP2A2	1	12
ATP2A3	1	17
ATP2B1	1	12
ATP2B2	1	3
ATP2B3	1	X
ATP2B4	1	1
ATP2C1	1	3
ATP2C2	1	16
ATP4A	1	19
ATP4B	6	13
ATP5A1	1	18
ATP5B	1	12
ATP5C1	1	10
ATP5D	1	19
ATP5E	15.1	20
ATP5F1	3	1
ATP5F1A	3	18
ATP5F1B	3	12
ATP5F1C	3	10
ATP5F1D	3	19
ATP5F1E	12	20
ATP5G1	1	17
ATP5G2	1	12
ATP5G3	1	2
ATP5H	2	17
ATP5I	7	4
ATP5IF1	12	1
ATP5J	6	21
ATP5J2	7	7
ATP5L	4	11
ATP5L2	4	22
ATP5MC1	7	17
ATP5MC2	3	12
ATP5MC3	12	2
ATP5MD	12	10
ATP5ME	7	4
ATP5MF	7	7
ATP5MF-PTCD1	7	7
ATP5MG	7	11
ATP5MGL	7	22
ATP5MPL	12	14
ATP5O	1	21
ATP5PB	3	1
ATP5PD	7	17
ATP5PF	7	21
ATP5PO	3	21
ATP5S	7	14
ATP6AP1	6	X
ATP6AP1L	3	5
ATP6AP2	6	X
ATP6V0A1	1	17
ATP6V0A2	1	12
ATP6V0A4	1	7
ATP6V0B	1	1
ATP6V0C	1	16
ATP6V0D1	1	16
ATP6V0D2	1	8
ATP6V0E1	7	5
ATP6V0E2	12	7
ATP6V1A	1	3
ATP6V1B1	1	2
ATP6V1B2	1	8
ATP6V1C1	1	8
ATP6V1C2	1	2
ATP6V1D	1	14
ATP6V1E1	1	22
ATP6V1E2	1	2
ATP6V1F	1	7
ATP6V1FNB	13	7
ATP6V1G1	1	9
ATP6V1G2	15.2	6
ATP6V1G3	1	1
ATP6V1H	1	8
ATP7A	1	X
ATP7B	1	13
ATP8A1	1	4
ATP8A2	1	13
ATP8B1	12	18
ATP8B2	1	1
ATP8B3	14	19
ATP8B4	1	15
ATP9A	1	20
ATP9B	1	18
ATPAF1	2	1
ATPAF2	1	17
ATPIF1	6	1
ATR	1	3
ATRAID	10	2
ATRIP	6	3
ATRN	6	20
ATRNL1	6	10
ATRX	6	X
ATXN1	12	6
ATXN10	2	22
ATXN1L	15.1	16
ATXN2	2	12
ATXN2L	1	16
ATXN3	2	14
ATXN3L	2	X
ATXN7	12	3
ATXN7L1	13	7
ATXN7L2	12	1
ATXN7L3	6	17
ATXN7L3B	15.1	12
ATXN8	3	13
AUH	1	9
AUNIP	15.2	1
AUP1	3	2
AURKA	1	20
AURKAIP1	12	1
AURKB	1	17
AURKC	1	19
AUTS2	12	7
AVEN	6	15
AVIL	2	12
AVL9	1	7
AVP	12	20
AVPI1	13	10
AVPR1A	7	12
AVPR1B	6	1
AVPR2	12	X
AWAT1	1	X
AWAT2	1	X
AXDND1	6	1
AXIN1	6	16
AXIN2	12	17
AXL	12	19
AZGP1	15.2	7
AZI2	12	3
AZIN1	1	8
AZIN2	1	1
AZU1	19.1	19
B2M	12	15
B3GALNT1	7	3
B3GALNT2	9	1
B3GALT1	2	2
B3GALT2	12	1
B3GALT4	12	6
B3GALT5	2	21
B3GALT6	4	1
B3GAT1	2	11
B3GAT2	2	6
B3GAT3	2	11
B3GLCT	2	13
B3GNT2	12	2
B3GNT3	12	19
B3GNT4	13	12
B3GNT5	12	3
B3GNT6	17	11
B3GNT7	12	2
B3GNT8	15.2	19
B3GNT9	12	16
B3GNTL1	1	17
B4GALNT1	9	12
B4GALNT2	9	17
B4GALNT3	4	12
B4GALNT4	4	11
B4GALT1	2	9
B4GALT2	12	1
B4GALT3	2	1
B4GALT4	12	3
B4GALT5	2	20
B4GALT6	2	18
B4GALT7	4	5
B4GAT1	4	11
B9D1	1	17
B9D2	1	19
BAALC	12	8
BAAT	6	9
BABAM1	2	19
BABAM2	2	2
BACE1	2	11
BACE2	2	21
BACH1	12	21
BACH2	12	6
BAD	12	11
BAG1	3	9
BAG2	7	6
BAG3	6	10
BAG4	12	8
BAG5	12	14
BAG6	2	6
BAHCC1	12	17
BAHD1	6	15
BAIAP2	7	17
BAIAP2L1	12	7
BAIAP2L2	12	22
BAIAP3	7	16
BAK1	6	6
BAMBI	12	10
BANF1	6	11
BANF2	15.2	20
BANK1	13	4
BANP	7	16
BAP1	6	3
BAP18	6	17
BARD1	2	2
BARHL1	7	9
BARHL2	12	1
BARX1	9	9
BARX2	12	11
BASP1	14	5
BATF	12	14
BATF2	17	11
BATF3	14	1
BAX	6	19
BAZ1A	7	14
BAZ1B	4	7
BAZ2A	12	12
BAZ2B	6	2
BBC3	15.2	19
BBIP1	6	10
BBOF1	1	14
BBOX1	3	11
BBS1	1	11
BBS10	6	12
BBS12	6	4
BBS2	1	16
BBS4	1	15
BBS5	1	2
BBS7	1	4
BBS9	1	7
BBX	7	3
BCAM	12	19
BCAN	12	1
BCAP29	3	7
BCAP31	7	X
BCAR1	7	16
BCAR3	6	1
BCAS1	14	20
BCAS2	2	1
BCAS3	2	17
BCAS4	15.2	20
BCAT1	1	12
BCAT2	1	19
BCCIP	2	10
BCDIN3D	7	12
BCHE	3	3
BCKDHA	1	19
BCKDHB	1	6
BCKDK	3	16
BCL10	12	1
BCL11A	7	2
BCL11B	7	14
BCL2	3	18
BCL2A1	14	15
BCL2L1	12	20
BCL2L10	15.2	15
BCL2L11	15.1	2
BCL2L12	12	19
BCL2L13	12	22
BCL2L14	13	12
BCL2L15	14	1
BCL2L2	6	14
BCL2L2-PABPN1	12	14
BCL3	7	19
BCL6	12	3
BCL6B	10	17
BCL7A	6	12
BCL7B	6	7
BCL7C	6	16
BCL9	12	1
BCL9L	12	11
BCLAF1	14	6
BCLAF3	15.1	X
BCO1	1	16
BCO2	1	11
BCOR	7	X
BCORL1	13	X
BCR	6	22
BCS1L	1	2
BDH1	1	3
BDH2	1	4
BDKRB1	12	14
BDKRB2	12	14
BDNF	12	11
BDP1	2	5
BEAN1	12	16
BECN1	2	17
BECN2	2	1
BEGAIN	12	14
BEND2	12	X
BEND3	12	6
BEND4	12	4
BEND5	12	1
BEND6	14	6
BEND7	12	10
BEST1	7	11
BEST2	7	19
BEST3	7	12
BEST4	3	1
BET1	1	7
BET1L	6	11
BEX1	17	X
BEX2	17	X
BEX3	17	X
BEX4	17	X
BEX5	17	X
BFAR	12	16
BFSP1	12	20
BFSP2	12	3
BGLAP	13	1
BGN	12	X
BHLHA15	6	7
BHLHA9	12	17
BHLHB9	18	X
BHLHE22	7	8
BHLHE23	7	20
BHLHE40	12	3
BHLHE41	12	12
BHMG1	18	19
BHMT	6	5
BHMT2	1	5
BICC1	2	10
BICD1	12	12
BICD2	6	9
BICDL1	7	12
BICDL2	6	16
BICRA	9	19
BICRAL	12	6
BID	13	22
BIK	18	22
BIN1	7	2
BIN2	3	12
BIN3	3	8
BIRC2	3	11
BIRC3	3	11
BIRC5	4	17
BIRC6	7	2
BIRC7	14	20
BIRC8	19.1	19
BIVM	1	13
BIVM-ERCC5	3	13
BLCAP	6	20
BLID	19.2	11
BLK	12	8
BLM	1	15
BLMH	1	17
BLNK	12	10
BLOC1S1	1	12
BLOC1S2	2	10
BLOC1S3	12	19
BLOC1S4	6	4
BLOC1S5	6	6
BLOC1S6	6	15
BLVRA	1	7
BLVRB	1	19
BLZF1	6	1
BMF	13	15
BMI1	2	10
BMP1	6	8
BMP10	12	2
BMP15	12	X
BMP2	6	20
BMP2K	1	4
BMP3	12	4
BMP4	6	14
BMP5	6	6
BMP6	6	6
BMP7	6	20
BMP8A	6	1
BMP8B	6	1
BMPER	7	7
BMPR1A	6	10
BMPR1B	6	4
BMPR2	6	2
BMS1	1	10
BMT2	4	7
BMX	14	X
BNC1	7	15
BNC2	7	9
BNIP1	2	5
BNIP2	12	15
BNIP3	12	10
BNIP3L	12	8
BNIPL	15.2	1
BOC	12	3
BOD1	6	5
BOD1L1	6	4
BOD1L2	6	18
BOK	6	2
BOLA1	1	1
BOLA2	2	16
BOLA2B	3	16
BOLA2-SMG1P6	13	16
BOLA3	1	2
BOLL	6	2
BOP1	1	8
BORA	6	13
BORCS5	6	12
BORCS6	6	17
BORCS7	7	10
BORCS8	6	19
BORCS8-MEF2B	3	19
BPGM	1	7
BPHL	1	6
BPI	2	20
BPIFA1	15.1	20
BPIFA2	17	20
BPIFA3	17	20
BPIFB1	15.1	20
BPIFB2	15.2	20
BPIFB3	15.2	20
BPIFB4	13	20
BPIFB6	14	20
BPIFC	15.1	22
BPNT1	2	1
BPTF	2	17
BPY2	19.2	Y
BPY2B	19.2	Y
BPY2C	19.2	Y
BRAF	6	7
BRAP	1	12
BRAT1	6	7
BRCA1	6	17
BRCA2	1	13
BRCC3	1	X
BRD1	12	22
BRD2	1	6
BRD3	3	9
BRD3OS	18	9
BRD4	1	19
BRD7	6	16
BRD8	3	5
BRD9	1	5
BRDT	1	1
BRF1	1	14
BRF2	9	8
BRI3	7	7
BRI3BP	12	12
BRICD5	12	16
BRINP1	12	9
BRINP2	9	1
BRINP3	12	1
BRIP1	1	17
BRIX1	1	5
BRK1	1	3
BRMS1	3	11
BRMS1L	6	14
BROX	2	1
BRPF1	2	3
BRPF3	2	6
BRS3	13	X
BRSK1	1	19
BRSK2	1	11
BRWD1	1	21
BRWD3	1	X
BSCL2	3	11
BSDC1	2	1
BSG	6	19
BSN	12	3
BSND	12	1
BSPH1	6	19
BSPRY	12	9
BST1	6	4
BST2	17	19
BSX	3	11
BTAF1	1	10
BTBD1	12	15
BTBD10	4	11
BTBD11	12	12
BTBD16	6	10
BTBD17	7	17
BTBD18	18	11
BTBD19	4	1
BTBD2	6	19
BTBD3	7	20
BTBD6	7	14
BTBD7	6	14
BTBD8	6	1
BTBD9	6	6
BTC	12	4
BTD	3	3
BTF3	1	5
BTF3L4	1	1
BTG1	12	12
BTG2	6	1
BTG3	3	21
BTG4	12	11
BTK	12	X
BTLA	15.1	3
BTN1A1	12	6
BTN2A1	12	6
BTN2A2	15.2	6
BTN3A1	19.2	6
BTN3A2	13	6
BTN3A3	19.1	6
BTNL2	15.1	6
BTNL3	19.1	5
BTNL8	19.2	5
BTNL9	15.2	5
BTRC	3	10
BUB1	2	2
BUB1B	2	15
BUB1B-PAK6	7	15
BUB3	1	10
BUD13	2	11
BUD23	1	7
BUD31	1	7
BVES	7	6
BYSL	1	6
BZW1	1	2
BZW2	1	7
C10ORF105	18	10
C10ORF111	19.2	10
C10ORF113	19.2	10
C10ORF120	15.2	10
C10ORF126	19.1	10
C10ORF128	17	10
C10ORF142	19.1	10
C10ORF143	18	10
C10ORF25	19.2	10
C10ORF53	6	10
C10ORF55	19.2	10
C10ORF62	15.1	10
C10ORF67	17	10
C10ORF71	18	10
C10ORF76	2	10
C10ORF82	15.1	10
C10ORF88	12	10
C10ORF90	14	10
C10ORF95	19.2	10
C10ORF99	17	10
C11ORF1	6	11
C11ORF16	14	11
C11ORF21	19.2	11
C11ORF24	14	11
C11ORF40	19.2	11
C11ORF42	15.2	11
C11ORF44	19.2	11
C11ORF45	19.2	11
C11ORF49	9	11
C11ORF52	15.2	11
C11ORF53	12	11
C11ORF54	4	11
C11ORF58	12	11
C11ORF65	1	11
C11ORF68	9	11
C11ORF70	1	11
C11ORF71	17	11
C11ORF74	12	11
C11orf80	12	11
C11ORF84	15.1	11
C11ORF86	15.1	11
C11ORF87	14	11
C11ORF88	9	11
C11ORF91	14	11
C11ORF94	15.2	11
C11ORF95	15.1	11
C11ORF96	18	11
C11ORF97	14	11
C11ORF98	13	11
C12ORF10	1	12
C12ORF29	9	12
C12ORF4	3	12
C12ORF40	15.1	12
C12ORF42	17	12
C12ORF43	12	12
C12ORF45	12	12
C12ORF49	2	12
C12ORF50	14	12
C12ORF54	17	12
C12ORF56	6	12
C12ORF57	6	12
C12ORF60	17	12
C12ORF65	1	12
C12ORF66	3	12
C12ORF71	15.2	12
C12ORF73	12	12
C12ORF74	17	12
C12ORF75	14	12
C12ORF76	19.1	12
C13ORF42	18	13
C13ORF46	15.2	13
C14ORF119	6	14
C14ORF132	12	14
C14ORF177	19.1	14
C14ORF178	19.1	14
C14orf180	15.2	14
C14ORF28	12	14
C14ORF37	15.1	14
C14orf39	15.1	14
C14ORF80	12	14
C14ORF93	13	14
C15ORF32	19.2	15
C15ORF38-AP3S2	12	15
C15ORF39	15.2	15
C15ORF40	1	15
C15ORF41	1	15
C15orf48	12	15
C15ORF53	19.2	15
C15ORF56	19.2	15
C15ORF59	12	15
C15ORF61	6	15
C15ORF62	14	15
C15ORF65	18	15
C16ORF45	12	16
C16ORF46	15.1	16
C16ORF47	19.2	16
C16ORF52	4	16
C16ORF54	15.1	16
C16ORF58	1	16
C16ORF59	14	16
C16ORF62	1	16
C16ORF70	2	16
C16ORF71	15.1	16
C16ORF72	6	16
C16ORF74	15.1	16
C16ORF78	17	16
C16ORF82	17	16
C16ORF86	17	16
C16ORF87	6	16
C16ORF89	6	16
C16ORF90	15.1	16
C16orf91	12	16
C16ORF92	17	16
C16ORF95	19.1	16
C16ORF96	6	16
C17ORF100	17	17
C17ORF102	19.2	17
C17ORF105	1	17
C17ORF107	18	17
C17ORF113	13	17
C17ORF47	15.1	17
C17orf49	12	17
C17ORF50	18	17
C17ORF51	19.1	17
C17ORF53	2	17
C17ORF58	12	17
C17ORF62	9	17
C17ORF64	15.1	17
C17ORF67	14	17
C17ORF75	6	17
C17ORF77	19.2	17
C17ORF78	15.2	17
C17ORF80	15.1	17
C17ORF82	19.2	17
C17orf97	17	17
C17ORF98	6	17
C17ORF99	15.1	17
C18ORF21	10	18
C18ORF25	12	18
C18ORF32	9	18
C18orf54	12	18
C18ORF63	6	18
C19ORF12	6	19
C19ORF18	17	19
C19ORF24	12	19
C19ORF25	9	19
C19orf33	19.1	19
C19orf38	15.1	19
C19ORF44	6	19
C19ORF47	4	19
C19ORF48	19.2	19
C19ORF53	12	19
C19ORF54	3	19
C19ORF57	17	19
C19orf66	12	19
C19ORF67	12	19
C19orf70	12	19
C19ORF71	15.1	19
C19ORF73	19.1	19
C19ORF81	17	19
C19ORF84	17	19
C19ORF85	18	19
C1D	2	2
C1GALT1	2	7
C1GALT1C1	12	X
C1GALT1C1L	19.2	2
C1ORF100	14	1
C1ORF105	17	1
C1ORF109	6	1
C1ORF112	6	1
C1ORF115	15.1	1
C1orf116	13	1
C1ORF122	18	1
C1ORF123	1	1
C1ORF127	19.1	1
C1ORF131	6	1
C1ORF134	19.2	1
C1ORF141	17	1
C1ORF146	12	1
C1ORF147	19.2	1
C1ORF158	6	1
C1ORF159	12	1
C1ORF162	17	1
C1ORF167	17	1
C1ORF174	12	1
C1ORF185	17	1
C1ORF186	17	1
C1ORF189	15.2	1
C1ORF194	6	1
C1ORF195	19.2	1
C1ORF196	14	1
C1ORF198	7	1
C1ORF21	9	1
C1ORF210	15.2	1
C1ORF216	13	1
C1ORF226	18	1
C1ORF228	6	1
C1ORF232	12	1
C1orf35	12	1
C1ORF43	6	1
C1ORF50	4	1
C1ORF52	9	1
C1ORF53	2	1
C1ORF54	15.2	1
C1orf56	15.2	1
C1ORF61	19.1	1
C1orf68	17	1
C1ORF74	6	1
C1ORF87	6	1
C1ORF94	14	1
C1QA	13	1
C1QB	13	1
C1QBP	6	17
C1QC	12	1
C1QL1	3	17
C1QL2	12	2
C1QL3	12	10
C1QL4	12	12
C1QTNF1	9	17
C1QTNF12	7	1
C1QTNF2	12	5
C1QTNF3	9	5
C1QTNF4	12	11
C1QTNF5	12	11
C1QTNF6	12	22
C1QTNF7	12	4
C1QTNF8	15.2	16
C1QTNF9	12	13
C1QTNF9B	12	13
C1R	12	12
C1RL	6	12
C1S	13	12
C2	6	6
C20ORF141	17	20
C20ORF144	15.2	20
C20ORF173	19.1	20
C20ORF194	6	20
C20ORF196	15.2	20
C20ORF197	19.2	20
C20ORF202	19.2	20
C20ORF203	19.2	20
C20ORF204	18	20
C20ORF24	2	20
C20ORF27	6	20
C20ORF78	19.2	20
[truncated: 17,781 more rows]

## Sheet: MAD calculations
Row Labels	1	2	3	4	5	6	7	8	9	10	11	12	13	14	15	16	17	18	19	20	21	22	Row Labels	MEDIANS	1	2	3	4	5	6	7	8	9	10	11	12	13	14	15	16	17	18	19	20	21	22	MAD	MAD/median	Row Labels
1	24.6804	30.0157	27.2212	26.8456	23.3449	26.4966	23.0687	26.2048	25	27.7092	20.2177	26.4881	30.721	25.9104	29.0155	30.0487	26.7129	25.9398	18.661	26.4045	19.7425	26.7932	1	26.4463	1.76586	3.56938	0.774877	0.399343	3.10135	0.0502705	3.37763	0.241476	1.44629	1.2629	6.22857	0.0418004	4.27471	0.535931	2.56925	3.60237	0.266628	0.506445	7.78533	0.0418004	6.70381	0.346954	1.3546	0.0512206	1
2	8.25959	8.69906	8.03403	6.84564	8.24623	8.24338	8.79828	8.43373	7.42188	11.2483	7.46501	8.13492	10.0313	7.14286	9.67185	8.15085	9.10668	9.77444	6.33903	8.2397	6.43777	8.86076	2	8.2448	0.0147864	0.454259	0.210774	1.39916	0.00142473	0.00142473	0.553483	0.188934	0.822926	3.00348	0.779793	0.10988	1.78655	1.10194	1.42705	0.093949	0.861878	1.52964	1.90577	0.00510021	1.80703	0.615959	0.697876	0.0846444	2
3	3.63815	4.23197	4.34783	6.71141	5.11034	4.61237	6.54506	4.81928	4.81771	5.21262	3.49922	3.76984	4.70219	3.5014	4.4905	3.89294	2.8621	5.26316	3.4188	3.18352	6.00858	5.06329	3	4.55143	0.913282	0.319458	0.203607	2.15998	0.558904	0.0609321	1.99363	0.267844	0.266275	0.661187	1.05221	0.781592	0.150761	1.05003	0.0609321	0.658489	1.68933	0.711725	1.13263	1.36791	1.45715	0.511858	0.686456	0.150822	3
4	1.62242	1.41066	2.26843	2.41611	2.09059	1.76644	1.18026	1.80723	2.08333	2.19479	2.25505	1.4881	0.31348	0.980392	1.72712	1.82482	2.77537	1.8797	1.28205	1.1236	0.858369	2.32068	4	1.78683	0.164414	0.376175	0.481598	0.629274	0.303759	0.0203956	0.606576	0.0203956	0.2965	0.407954	0.468221	0.298738	1.47335	0.806441	0.0597176	0.0379842	0.988535	0.0928659	0.504782	0.663238	0.928464	0.533842	0.438088	0.245175	4
6	10.9636	11.3636	11.6257	12.2148	12.7758	9.81354	11.8026	12.5	10.9375	10.9739	9.09798	12.1032	10.9718	10.6443	14.1623	9.73236	10.3209	12.0301	6.26781	10.1124	7.29614	10.9705	6	10.9711	0.007507	0.392511	0.654583	1.24364	1.80472	1.15758	0.83145	1.52887	0.0336255	0.00281142	1.87315	1.13205	0.000661349	0.326868	3.19122	1.23877	0.650223	1.05895	4.70332	0.858766	3.67499	0.000661349	0.958858	0.0873983	6
7	6.39135	6.5047	5.48204	6.57718	4.87805	7.94897	5.04292	6.1747	7.16146	8.64198	4.43235	6.44841	5.32915	5.60224	6.73575	5.71776	6.76496	7.89474	3.7037	6.92884	7.72532	4.43038	7	6.41988	0.0285328	0.0848223	0.937838	0.157301	1.54183	1.52909	1.37696	0.245181	0.741578	2.2221	1.98753	0.0285328	1.09073	0.817639	0.315871	0.702118	0.345081	1.47486	2.71618	0.508959	1.30544	1.9895	0.877739	0.136722	7
9	2.16323	2.74295	1.60681	2.01342	2.09059	2.06084	2.14592	2.86145	2.73438	2.46914	2.25505	2.28175	2.82132	1.12045	2.9361	1.94647	2.08153	1.8797	1.21083	1.68539	0	2.1097	9	2.10015	0.0630767	0.642798	0.493343	0.0867257	0.00955615	0.0393045	0.0457743	0.761297	0.634227	0.368987	0.154906	0.181598	0.721168	0.9797	0.835948	0.153676	0.018622	0.220449	0.889322	0.414755	2.10015	0.00955615	0.294718	0.140332	9
10	0.442478	0.15674	1.0397	0.939597	0.464576	0.196271	0.643777	0.301205	0.390625	0.411523	0.544323	0.198413	0.940439	0.280112	0	0.608273	0.607112	0.75188	0.2849	0.374532	0	0.421941	10	0.416732	0.0257461	0.259992	0.622966	0.522866	0.0478443	0.220461	0.227045	0.115527	0.0261068	0.00520915	0.127592	0.218319	0.523707	0.13662	0.416732	0.191541	0.19038	0.335148	0.131831	0.0421999	0.416732	0.00520915	0.19096	0.458233	10
12	18.5841	21.395	21.6446	18.3893	20.7898	18.4495	16.7382	18.8253	18.4896	17.0096	18.9736	17.9563	22.2571	23.2493	17.2712	15.0852	17.8664	22.5564	16.0969	17.7903	19.7425	18.7764	12	18.5368	0.0472437	2.85816	3.10779	0.147565	2.25295	0.0873668	1.79863	0.288474	0.0472437	1.52722	0.436734	0.580478	3.72023	4.71247	1.26567	3.45167	0.670392	4.01956	2.43996	0.746565	1.20566	0.239544	1.23567	0.0666601	12
13	3.09735	1.33229	2.26843	2.41611	3.13589	2.15898	2.25322	2.71084	2.86458	1.64609	2.87714	3.47222	2.50784	1.96078	2.24525	2.91971	2.42845	2.25564	1.85185	2.24719	2.14592	4.43038	13	2.34227	0.755076	1.00998	0.0738382	0.0738382	0.793619	0.18329	0.0890503	0.368574	0.522314	0.696179	0.534869	1.12995	0.165568	0.381485	0.0970188	0.577439	0.0861783	0.0866301	0.490417	0.0950782	0.196346	2.08811	0.37503	0.160114	13
14	2.21239	2.3511	3.40265	2.41611	1.74216	2.55152	3.96996	1.20482	1.82292	1.37174	2.33281	2.18254	2.82132	1.82073	1.5544	1.3382	1.38768	1.12782	1.35328	2.99625	3.86266	3.16456	14	2.19746	0.0149248	0.153633	1.20518	0.218643	0.455304	0.354057	1.77249	0.992645	0.374548	0.825722	0.13535	0.0149248	0.623852	0.376736	0.64306	0.859265	0.80978	1.06964	0.844188	0.79879	1.6652	0.967092	0.720925	0.328071	14
15.1	2.70403	1.72414	1.98488	1.61074	1.39373	1.86457	5.25751	1.50602	2.21354	2.19479	4.04355	2.67857	0.940439	7.14286	1.72712	4.62287	3.29575	1.8797	3.84615	2.43446	7.72532	2.74262	15.1	2.324	0.380032	0.599861	0.339122	0.713261	0.930271	0.459426	2.93351	0.817975	0.110458	0.129212	1.71955	0.354572	1.38356	4.81886	0.596884	2.29887	0.971751	0.4443	1.52215	0.110458	5.40132	0.418617	0.656561	0.282514	15.1
15.2	4.81809	2.03762	2.45747	2.55034	2.78746	3.23847	4.72103	2.10843	2.86458	1.23457	8.63142	2.48016	0.626959	4.06162	1.89983	3.04136	4.07632	3.00752	4.98575	4.11985	3.43348	1.47679	15.2	2.93605	1.88204	0.898434	0.478584	0.385715	0.148595	0.302418	1.78498	0.827617	0.0714677	1.70148	5.69536	0.455892	2.30909	1.12557	1.03622	0.105311	1.14027	0.0714677	2.0497	1.1838	0.497425	1.45926	0.967329	0.329466	15.2
17	5.55556	2.89969	4.06427	3.62416	6.27178	6.67321	4.50644	4.96988	6.11979	3.56653	7.30949	5.65476	1.25392	4.48179	2.24525	4.0146	4.94363	1.12782	14.4587	7.49064	3.86266	3.37553	17	4.49412	1.06144	1.59443	0.429843	0.869954	1.77766	2.17909	0.0123225	0.475764	1.62568	0.927586	2.81537	1.16065	3.2402	0.0123225	2.24886	0.479517	0.44951	3.3663	9.96457	2.99652	0.631454	1.11859	1.13962	0.25358	17
18	1.42576	0.940439	0.47259	1.20805	2.20674	1.57017	0.321888	2.71084	1.5625	1.23457	1.78849	1.09127	0.626959	0.980392	0.863558	1.09489	1.04076	0.37594	2.70655	1.1236	3.00429	0.843882	18	1.10924	0.316519	0.168804	0.636653	0.0988107	1.09749	0.460924	0.787355	1.6016	0.453257	0.125325	0.679248	0.0179732	0.482284	0.128851	0.245685	0.0143525	0.0684798	0.733303	1.59731	0.0143525	1.89505	0.265361	0.384888	0.346983	18
19.1	1.72075	0.626959	0.94518	1.61074	0.929152	1.07949	1.50215	1.20482	1.17188	1.09739	1.78849	1.5873	2.19436	0.560224	0.863558	2.43309	1.47441	0.75188	8.76068	1.87266	3.43348	2.1097	19.1	1.48828	0.232467	0.861321	0.543101	0.122458	0.559128	0.408791	0.0138657	0.283461	0.316405	0.390887	0.300211	0.0990213	0.706077	0.928056	0.624722	0.94481	0.0138657	0.736401	7.2724	0.384379	1.9452	0.621424	0.475946	0.319796	19.1
19.2	1.72075	1.33229	1.22873	1.61074	1.62602	1.17763	1.50215	1.65663	2.34375	1.78326	2.48834	1.98413	0.940439	0.560224	2.59067	3.52798	2.25499	1.50376	4.77208	1.87266	4.72103	2.32068	19.2	1.75201	0.0312587	0.419718	0.523273	0.141268	0.12599	0.574381	0.24986	0.0953795	0.591744	0.0312587	0.73633	0.232121	0.811567	1.19178	0.838668	1.77597	0.502981	0.248247	3.02007	0.120653	2.96902	0.568669	0.513127	0.29288	19.2
Grand Total	100	100	100	100	100	100	100	100	100	100	100	100	100	100	100	100	100	100	100	100	100	100	Grand Total																										Grand Total
Row Labels	1	2	3	4	5	6	7	8	9	10	11	12	13	14	15	16	17	18	19	20	21	22	Row Labels																										Row Labels

## Sheet: Spearmen
18	19.1	19.2
17	0.504	0.222	0.156
	0.0122	0.294	0.463
	24	24	24
18		0.39	0.514
		0.0593	0.0104
		24	24
19.1			0.63
			0.000971
			24
19.2

## Sheet: r and P values
	13	14	15.1	15.2	17	18	19.1	19.2
12	0.168	0.217	-0.0539	0.00348	-0.158	-0.21	-0.454	-0.616
	0.429	0.304	0.799	0.985	0.456	0.32	0.0259	0.0014
	24	24	24	24	24	24	24	24
13		0.0922	0.08	0.103	0.14	-0.0878	0.115	0.00087
		0.664	0.706	0.626	0.51	0.679	0.589	0.995
		24	24	24	24	24	24	24
14			0.21	0.13	-0.112	-0.281	0.0791	-0.302
			0.32	0.542	0.597	0.181	0.709	0.15
			24	24	24	24	24	24
15.1				0.73	0.219	-0.0965	0.138	0.155
				2e-07	0.3	0.65	0.515	0.466
				24	24	24	24	24
15.2					0.536	0.117	0.053	0.00261
					0.00716	0.583	0.802	0.989
					24	24	24	24
17						0.504	0.222	0.156
						0.0122	0.294	0.463
						24	24	24
18							0.39	0.514
							0.0593	0.0104
							24	24
19.1								0.63
								0.000971
								24
19.2

## Sheet: P values cleaned up
	13	14	15.1	15.2	17	18	19.1	19.2
12	0.429	0.304	0.799	0.985	0.456	0.32	0.0259	0.0014
13		0.664	0.706	0.626	0.51	0.679	0.589	0.995
14			0.32	0.542	0.597	0.181	0.709	0.15
15.1				2e-07	0.3	0.65	0.515	0.466
15.2					0.00716	0.583	0.802	0.989
17						0.0122	0.294	0.463
18							0.0593	0.0104
19.1								0.000971
	signifies P<0.05
