# Supplementary material for: During evolution from the earliest tetrapoda, newly-recruited genes are increasingly paralogues of existing genes and distribute non-randomly among the chromosomes
Source: BMC Genomics. 2021 Nov 4;22:794. doi: 10.1186/s12864-021-08066-3 (PMC8570013; doi:10.1186/s12864-021-08066-3)
Supplement: Supplementary file 1 — Additional file 1. . [file 12864_2021_8066_MOESM1_ESM.zip › TABLE S3_Chimpanzee genome FULL PIVOT.xlsx]

## Sheet: INTRODUCTION
This file goes through the steps
of the MAD calculations, using the data for the full genome.
The MAD calculations are performed excluding the X and Y chromosomes.

## Sheet: DIRECT FROM BIOMART
Gene name	Gene type	Chromosome/scaffold name	Gene start (bp)	Gene end (bp)	HGNC symbol			Chromosome/scaffold name
	Mt_tRNA	MT	1	71				1
	Mt_rRNA	MT	72	1020				3
	Mt_tRNA	MT	1021	1089				4
	Mt_rRNA	MT	1090	2647				5
	Mt_tRNA	MT	2648	2722				6
VGNC:11717	protein_coding	MT	2725	3681				7
	Mt_tRNA	MT	3681	3749				8
	Mt_tRNA	MT	3747	3818				9
	Mt_tRNA	MT	3820	3887				10
MT-ND2	protein_coding	MT	3888	4931				11
	Mt_tRNA	MT	4930	4997				12
MT-TA	Mt_tRNA	MT	5005	5073	MT-TA			13
	Mt_tRNA	MT	5075	5147				14
	Mt_tRNA	MT	5179	5244				15
	Mt_tRNA	MT	5244	5309				16
VGNC:11714	protein_coding	MT	5321	6862				17
	Mt_tRNA	MT	6862	6933				18
	Mt_tRNA	MT	6935	7002				19
VGNC:11715	protein_coding	MT	7003	7686				20
	Mt_tRNA	MT	7713	7782				21
VGNC:11713	protein_coding	MT	7784	7990				22
VGNC:11712	protein_coding	MT	7945	8625				2A
VGNC:11716	protein_coding	MT	8625	9408				2B
	Mt_tRNA	MT	9409	9476				AACZ04000548.1
VGNC:11720	protein_coding	MT	9477	9822				AACZ04000690.1
	Mt_tRNA	MT	9823	9887				AACZ04000774.1
VGNC:11722	protein_coding	MT	9888	10184				AACZ04000800.1
VGNC:11721	protein_coding	MT	10178	11555				AACZ04000832.1
	Mt_tRNA	MT	11556	11624				AACZ04000969.1
	Mt_tRNA	MT	11625	11683				AACZ04001026.1
	Mt_tRNA	MT	11684	11754				AACZ04001219.1
VGNC:11723	protein_coding	MT	11755	13566				AACZ04001230.1
VGNC:11724	protein_coding	MT	13567	14091				AACZ04001289.1
MT-TE	Mt_tRNA	MT	14092	14160	MT-TE			AACZ04001451.1
VGNC:11718	protein_coding	MT	14165	15305				AACZ04001470.1
	Mt_tRNA	MT	15306	15371				AACZ04001496.1
	Mt_tRNA	MT	15374	15441				AACZ04001507.1
CYP51A1	protein_coding	KV420888.1	4451966	4472824				AACZ04001525.1
FAM209A	protein_coding	20	58505272	58509102				AACZ04001650.1
SDC2	protein_coding	8	98172124	98289165				AACZ04001765.1
	protein_coding	9	566266	567011				AACZ04001813.1
C8orf89	protein_coding	8	74509900	74571162	C8orf89			AACZ04002174.1
FGF23	protein_coding	12	4569798	4580649				AACZ04002436.1
	protein_coding	2A	104183510	104187266				AACZ04002723.1
	protein_coding	KV420913.1	813018	822641				AACZ04002978.1
CYP2C9	protein_coding	10	96219640	96270539				AACZ04003092.1
SPTSSA	protein_coding	14	18315890	18343786				AACZ04003364.1
ARSK	protein_coding	5	19868508	19918494				AACZ04003559.1
	protein_coding	22	7653800	7654112				AACZ04003684.1
VGNC:4585	protein_coding	7	102430804	102461868				AACZ04003783.1
ADRB2	protein_coding	5	149033788	149072869				AACZ04003842.1
	protein_coding	18	18940379	18940610				AACZ04003845.1
	protein_coding	2B	25857225	25858613				AACZ04003938.1
MMP15	protein_coding	16	48717372	48738690				AACZ04004114.1
	protein_coding	8	71310909	71313848				AACZ04004584.1
	protein_coding	AACZ04044213.1	3258	3603				AACZ04004590.1
CFAP65	protein_coding	2B	109921944	109960851				AACZ04004657.1
	protein_coding	Y	13528882	13529360				AACZ04004741.1
	protein_coding	5	161640686	161640993				AACZ04004764.1
	pseudogene	11	54036237	54037172				AACZ04004860.1
ZNF700	protein_coding	19	12579212	12614094				AACZ04005402.1
HOXA11	protein_coding	7	26355852	26360018				AACZ04005426.1
	protein_coding	1	139598069	139599225				AACZ04005720.1
OPTN	protein_coding	10	13459863	13497970				AACZ04005968.1
	miRNA	7	34121116	34121191				AACZ04006123.1
TBX6	protein_coding	16	29066590	29072987				AACZ04006124.1
METTL4	protein_coding	18	15461770	15497878				AACZ04006166.1
EPG5	protein_coding	18	43094561	43214296				AACZ04006223.1
	TR_V_gene	KV420933.1	136402	136755				AACZ04006445.1
RF00001	rRNA	5	130029014	130029115				AACZ04006978.1
	protein_coding	1	193624556	193627719				AACZ04007151.1
PDSS1	protein_coding	10	27547050	27595743				AACZ04007247.1
RF02206	misc_RNA	11	32499680	32499807				AACZ04007289.1
VGNC:9801	protein_coding	17	4934931	4941266				AACZ04007366.1
	processed_pseudogene	3	194398926	194399402				AACZ04007423.1
RF00100	misc_RNA	2B	23015930	23016219				AACZ04007428.1
	processed_pseudogene	22	17121639	17123150				AACZ04007582.1
RF00066	snRNA	1	133231044	133231105				AACZ04007818.1
	miRNA	AACZ04039578.1	577	646				AACZ04007832.1
RF00619	snRNA	3	58808660	58808785				AACZ04007854.1
	processed_pseudogene	X	102755255	102755806				AACZ04007883.1
FZR1	protein_coding	19	3664915	3695964				AACZ04007978.1
ptr-mir-601	miRNA	9	101480283	101480361				AACZ04007991.1
ACR	protein_coding	KV421361.1	110673	119153				AACZ04009012.1
PLEKHG1	protein_coding	6	154804381	154926595				AACZ04009090.1
RF00017	misc_RNA	12	6368002	6368273				AACZ04009176.1
TMPRSS3	protein_coding	21	28904935	28932489				AACZ04009306.1
NDEL1	protein_coding	17	48192577	48225006				AACZ04009448.1
HOOK1	protein_coding	1	59635589	59697076				AACZ04009537.1
HPD	protein_coding	12	125222436	125241492				AACZ04009610.1
SLC47A1	protein_coding	17	36893297	36938116				AACZ04009685.1
	IG_V_gene	KV421360.1	56699	57058				AACZ04009772.1
	miRNA	8	137716452	137716521				AACZ04009814.1
RF02042	misc_RNA	KV420913.1	270576	270912				AACZ04010114.1
RF00017	misc_RNA	22	7757350	7757628				AACZ04010166.1
RF00066	snRNA	2B	89776298	89776359				AACZ04010210.1
RF00001	rRNA	3	81338976	81339075				AACZ04010288.1
RF00619	snRNA	2B	72127488	72127597				AACZ04010354.1
RF00100	misc_RNA	16	58199414	58199743				AACZ04010417.1
MIR4276	miRNA	4	178672285	178672354	MIR4276			AACZ04010465.1
ZFAT	protein_coding	8	136944623	137186102				AACZ04010694.1
	IG_V_gene	22	7232444	7232743				AACZ04010754.1
HIST1H2AJ	protein_coding	6	28042557	28042943	HIST1H2AJ			AACZ04010874.1
RARG	protein_coding	12	36573725	36595361				AACZ04010927.1
RF02042	misc_RNA	7	26377046	26377382				AACZ04010961.1
	miRNA	10	74628998	74629067				AACZ04011265.1
RF00017	misc_RNA	8	119232285	119232587				AACZ04011592.1
RF00619	snRNA	1	199923155	199923272				AACZ04011715.1
RF00066	snRNA	15	66063088	66063149				AACZ04011793.1
	miRNA	10	12938847	12938917				AACZ04011891.1
RF00100	misc_RNA	10	22592481	22592776				AACZ04011954.1
RF00001	rRNA	1	147329209	147329309				AACZ04012341.1
	protein_coding	6	115754337	115754504				AACZ04012594.1
	miRNA	11	1888771	1888873				AACZ04012687.1
RF00191	snoRNA	10	27646660	27646800				AACZ04012807.1
RF00017	misc_RNA	3	46730080	46730374				AACZ04012959.1
	miRNA	AACZ04026285.1	1132	1195				AACZ04013149.1
RF00100	misc_RNA	4	7471525	7471841				AACZ04013267.1
RF00066	snRNA	7	39730619	39730680				AACZ04013337.1
RF00001	rRNA	X	29176704	29176822				AACZ04013348.1
RF00619	snRNA	20	18578269	18578389				AACZ04013381.1
PPHLN1	protein_coding	12	47611045	47743549				AACZ04013545.1
	TR_V_gene	14	5835095	5835424				AACZ04013691.1
	protein_coding	10	98266334	98266504				AACZ04014009.1
BCOR	protein_coding	KV421450.1	19508	67086				AACZ04014013.1
RF00017	misc_RNA	3	43582041	43582343				AACZ04014062.1
ptr-mir-182	miRNA	7	134293099	134293208				AACZ04014102.1
RF00066	snRNA	20	61911614	61911677				AACZ04014115.1
KRTAP22-1	protein_coding	21	16952539	16952685	KRTAP22-1			AACZ04014600.1
RF00001	rRNA	4	181731587	181731704				AACZ04014749.1
RF00191	snoRNA	5	172820484	172820628				AACZ04014798.1
	miRNA	8	58578795	58578864				AACZ04014807.1
RF00100	misc_RNA	3	42620535	42620839				AACZ04014829.1
RF00001	rRNA	11	88313008	88313096				AACZ04014892.1
	processed_pseudogene	20	37196161	37196967				AACZ04014921.1
MPC1L	protein_coding	X	40738684	40739097	MPC1L			AACZ04014971.1
MIR4686	miRNA	11	2187252	2187327	MIR4686			AACZ04015595.1
RF00017	misc_RNA	X	44958182	44958470				AACZ04015627.1
RF00001	rRNA	14	52043728	52043844				AACZ04015755.1
	miRNA	11	905444	905513				AACZ04015794.1
RF00191	snoRNA	11	62635504	62635652				AACZ04015913.1
RF00100	misc_RNA	12	99203819	99204104				AACZ04016948.1
RF00066	snRNA	13	51739708	51739769				AACZ04017157.1
RF00001	rRNA	10	78847307	78847417				AACZ04017177.1
ptr-mir-1258	miRNA	2B	70230043	70230115				AACZ04017585.1
RF00017	misc_RNA	5	95496842	95497109				AACZ04017625.1
	TR_V_gene	14	5615842	5616180				AACZ04017734.1
RF00105	snoRNA	15	6181456	6181537				AACZ04017740.1
	miRNA	AACZ04051620.1	1354	1417				AACZ04017893.1
RF02186	misc_RNA	7	121686756	121686828				AACZ04018094.1
RF00100	misc_RNA	14	74434223	74434512				AACZ04018243.1
RNF223	protein_coding	1	183880	184602	RNF223			AACZ04018272.1
RF00001	rRNA	13	35859940	35860058				AACZ04018302.1
RF00001	rRNA	14	60159001	60159106				AACZ04018315.1
	IG_V_gene	2A	90165945	90166307				AACZ04018402.1
	miRNA	5	21899928	21900020				AACZ04018508.1
RF00017	misc_RNA	17	10682960	10683240				AACZ04018820.1
	protein_coding	7	55602385	55602776				AACZ04018869.1
RF00001	rRNA	11	75953989	75954092				AACZ04018927.1
RF00026	snRNA	4	113264428	113264534				AACZ04019140.1
RF00026	snRNA	X	134796714	134796820				AACZ04019156.1
	processed_pseudogene	KV421144.1	12980	13549				AACZ04019192.1
	TR_V_gene	14	5825425	5825727				AACZ04019329.1
RF00001	rRNA	6	144119425	144119528				AACZ04019858.1
	miRNA	AACZ04040454.1	976	1039				AACZ04020049.1
	protein_coding	20	62135291	62135593				AACZ04020086.1
ACTL7A	protein_coding	9	86730212	86731519				AACZ04020171.1
RF00100	misc_RNA	8	93189319	93189595				AACZ04020305.1
PCDHB9	protein_coding	5	141226339	141228732				AACZ04020613.1
RF00017	misc_RNA	12	12685380	12685655				AACZ04020651.1
	miRNA	14	86058820	86058903				AACZ04020665.1
	protein_coding	20	37498194	37498529				AACZ04020730.1
RF00026	snRNA	3	39802952	39803058				AACZ04020860.1
RF00001	rRNA	3	34211691	34211806				AACZ04020889.1
RF00026	snRNA	16	49068579	49068679				AACZ04020969.1
SLC5A8	protein_coding	12	103972803	104034005				AACZ04020992.1
RF00001	rRNA	8	16961878	16961990				AACZ04021050.1
RF00100	misc_RNA	5	5270984	5271275				AACZ04021082.1
RF00017	misc_RNA	12	127024222	127024509				AACZ04021406.1
	miRNA	AACZ04050961.1	514	577				AACZ04021445.1
MIR6865	miRNA	17	5182202	5182266	MIR6865			AACZ04021462.1
RF00026	snRNA	4	46151114	46151220				AACZ04021506.1
RF00026	snRNA	22	27562107	27562210				AACZ04021643.1
	protein_coding	8	54672071	54672283				AACZ04021700.1
	protein_coding	7	55321819	55384059				AACZ04021748.1
OSMR	protein_coding	5	75303350	75391489				AACZ04021848.1
RF00201	snoRNA	15	10553634	10553745				AACZ04022172.1
VGNC:12245	protein_coding	3	144880063	144883650				AACZ04022499.1
RF00001	rRNA	7	135146878	135146996				AACZ04023067.1
RF00100	misc_RNA	10	91394652	91394961				AACZ04023095.1
	miRNA	KV420965.1	319858	319970				AACZ04023515.1
RF00026	snRNA	X	102280278	102280384				AACZ04023539.1
RF00026	snRNA	4	41594588	41594691				AACZ04023609.1
RF00017	misc_RNA	13	61485068	61485363				AACZ04023773.1
	TR_V_gene	14	5844372	5844719				AACZ04024280.1
TLE1	protein_coding	9	58895522	59007957				AACZ04024310.1
	miRNA	15	83230060	83230127				AACZ04024797.1
RF01968	misc_RNA	12	100312741	100313008				AACZ04025182.1
RF00001	rRNA	KV420981.1	271017	271135				AACZ04025331.1
RF00100	misc_RNA	2B	109414683	109414992				AACZ04025354.1
RPS18	protein_coding	X	46083575	46084033				AACZ04025469.1
	TR_C_gene	AACZ04019192.1	1778	2149				AACZ04025470.1
RF00026	snRNA	3	134384465	134384571				AACZ04025594.1
	miRNA	7	64802862	64802974				AACZ04025908.1
RF00017	misc_RNA	19	11615374	11615672				AACZ04026220.1
RF00026	snRNA	2B	91493396	91493502				AACZ04026285.1
	processed_pseudogene	8	29667674	29668027				AACZ04026613.1
RF00586	snoRNA	2A	56816361	56816508				AACZ04026783.1
	miRNA	18	64610210	64610312				AACZ04027373.1
RF00001	rRNA	2B	11347064	11347169				AACZ04027537.1
MIR4743	miRNA	18	45907397	45907465	MIR4743			AACZ04027811.1
RF00100	misc_RNA	6	140454752	140455051				AACZ04027849.1
RF00026	snRNA	X	42344412	42344518				AACZ04027994.1
RF02136	misc_RNA	4	3486580	3486639				AACZ04028086.1
RF00017	misc_RNA	4	143919803	143920100				AACZ04028401.1
PRR9	protein_coding	1	131278984	131279334	PRR9			AACZ04028430.1
DNAJC28	protein_coding	21	19933216	19934382				AACZ04028478.1
MTCH2	protein_coding	11	47889716	47919571				AACZ04028608.1
RF00026	snRNA	18	43371473	43371579				AACZ04028649.1
RF00001	rRNA	2B	72437387	72437470				AACZ04028846.1
RF00017	misc_RNA	13	29682474	29682762				AACZ04028989.1
RF00586	snoRNA	10	101675165	101675311				AACZ04029082.1
RF00100	misc_RNA	1	208371062	208371319				AACZ04029208.1
	miRNA	16	67857225	67857276				AACZ04029296.1
ptr-mir-326	miRNA	11	75359379	75359473				AACZ04029343.1
RF00026	snRNA	3	53669583	53669680				AACZ04029354.1
RAB31	protein_coding	18	8127031	8280905	RAB31			AACZ04029513.1
MIR493	miRNA	14	86113436	86113524	MIR493			AACZ04030125.1
RF00586	snoRNA	8	132578054	132578209				AACZ04030282.1
HIST2H2BE	protein_coding	1	127800526	127800906	HIST2H2BE			AACZ04030472.1
RF00001	rRNA	19	367490	367601				AACZ04030802.1
RF00026	snRNA	19	40791455	40791562				AACZ04030817.1
RF00100	misc_RNA	21	11409112	11409402				AACZ04031004.1
RF00017	misc_RNA	14	57563767	57564064				AACZ04031234.1
ptr-mir-33a	miRNA	22	28560707	28560775				AACZ04031639.1
RF02275	misc_RNA	9	36925484	36925560				AACZ04031937.1
	miRNA	11	1220185	1220250				AACZ04031941.1
RF00001	rRNA	16	35902451	35902559				AACZ04031978.1
RF00004	snRNA	3	63340541	63340751				AACZ04032002.1
	miRNA	3	127361149	127361244				AACZ04032174.1
RF00026	snRNA	2B	62123815	62123919				AACZ04032194.1
RF00017	misc_RNA	7	104822856	104823128				AACZ04032355.1
RF00092	snoRNA	15	59092295	59092420				AACZ04032435.1
PRKY	protein_coding	Y	25143378	25246574				AACZ04032455.1
RF00026	snRNA	4	59912539	59912642				AACZ04032854.1
RF00001	rRNA	3	14724968	14725076				AACZ04032865.1
ptr-mir-576	miRNA	4	112464631	112464728				AACZ04033055.1
RF00017	misc_RNA	10	63913062	63913358				AACZ04033160.1
RF00004	snRNA	14	54837802	54837998				AACZ04033187.1
	miRNA	1	59553969	59554038				AACZ04033346.1
RF00026	snRNA	15	34461170	34461276				AACZ04033544.1
RF00092	snoRNA	3	187415804	187415935				AACZ04034080.1
ptr-mir-577	miRNA	4	117796611	117796706				AACZ04034152.1
MIR6070	miRNA	21	30107295	30107397	MIR6070			AACZ04034281.1
RF00026	snRNA	12	27379988	27380094				AACZ04034286.1
RF00092	snoRNA	3	187417757	187417887				AACZ04034399.1
RF00049	snoRNA	13	7399402	7399477				AACZ04034415.1
RF00004	snRNA	2A	88756223	88756413				AACZ04034549.1
RF00017	misc_RNA	1	158417872	158418174				AACZ04034558.1
RF00001	rRNA	3	137053090	137053181				AACZ04034903.1
SSH2	protein_coding	17	27175413	27487667				AACZ04034983.1
ptr-mir-369	miRNA	14	86313847	86313916				AACZ04035178.1
ptr-mir-1263	miRNA	3	167838638	167838723				AACZ04035370.1
RF00026	snRNA	2B	129546907	129547010				AACZ04035575.1
RF00004	snRNA	8	77533253	77533442				AACZ04035660.1
RF00092	snoRNA	4	14980348	14980470				AACZ04035665.1
RF00001	rRNA	1	198818005	198818091				AACZ04035698.1
RF00026	snRNA	10	30698303	30698396				AACZ04035852.1
RF00413	snoRNA	10	120837096	120837223				AACZ04035865.1
RF00017	misc_RNA	11	74846205	74846504				AACZ04036147.1
	miRNA	10	25138509	25138605				AACZ04036511.1
MIR4519	miRNA	16	29772981	29773038	MIR4519			AACZ04036517.1
RF00092	snoRNA	1	157261582	157261700				AACZ04036522.1
RF00001	rRNA	8	31185910	31186015				AACZ04037012.1
RF00026	snRNA	6	114314865	114314962				AACZ04037039.1
SLC30A9	protein_coding	4	42472167	42574484				AACZ04037049.1
ptr-mir-320d-3	miRNA	X	140909877	140909924				AACZ04037163.1
RF00092	snoRNA	7	16442227	16442352				AACZ04037465.1
RF00004	snRNA	6	27327099	27327289				AACZ04037560.1
	miRNA	AACZ04045898.1	11199	11285				AACZ04038054.1
RF00026	snRNA	16	29598954	29599052				AACZ04038375.1
RF00026	snRNA	6	110605940	110606039				AACZ04038703.1
RF00017	misc_RNA	1	65706855	65707149				AACZ04038896.1
RF00001	rRNA	6	169886835	169886949				AACZ04039220.1
TAS2R3	protein_coding	7	146377229	146378179				AACZ04039328.1
FAM217B	protein_coding	20	62011338	62012489	FAM217B			AACZ04039359.1
	miRNA	19	23579666	23579747				AACZ04039578.1
RF00004	snRNA	1	65341602	65341792				AACZ04039653.1
RF00092	snoRNA	3	190917460	190917582				AACZ04039655.1
RF00026	snRNA	12	27160109	27160212				AACZ04039813.1
RF00017	misc_RNA	KV421445.1	377266	377549				AACZ04039940.1
ptr-mir-663a	miRNA	20	30127383	30127475				AACZ04040114.1
RF00001	rRNA	1	12726908	12727008				AACZ04040454.1
RF00026	snRNA	12	119210053	119210159				AACZ04040762.1
ptr-mir-1233-2	miRNA	15	12828417	12828498				AACZ04040923.1
	IG_V_gene	22	8614325	8614759				AACZ04041384.1
	miRNA	KV421416.1	32580	32706				AACZ04041668.1
RF00026	snRNA	8	27891238	27891341				AACZ04041898.1
RF00026	snRNA	X	114728826	114728932				AACZ04041909.1
RF00004	snRNA	3	74532189	74532379				AACZ04041932.1
RF00092	snoRNA	1	35750867	35750995				AACZ04041987.1
RF00001	rRNA	5	173920636	173920738				AACZ04042028.1
RF00017	misc_RNA	3	198074382	198074612				AACZ04042263.1
ptr-mir-1233-1	miRNA	15	9299444	9299525				AACZ04042301.1
RF00604	snoRNA	19	53030800	53030890				AACZ04042623.1
ptr-mir-1233-1	miRNA	15	10973668	10973749				AACZ04042866.1
RF00001	rRNA	7	77021863	77021981				AACZ04043084.1
RF00026	snRNA	10	47097556	47097662				AACZ04043178.1
RF00026	snRNA	13	23582536	23582628				AACZ04043307.1
RF00017	misc_RNA	19	60521943	60522200				AACZ04043439.1
	miRNA	X	146957341	146957467				AACZ04043477.1
RF00004	snRNA	7	52730423	52730611				AACZ04043678.1
RF00092	snoRNA	3	190918436	190918567				AACZ04043889.1
	protein_coding	3	176398614	176398871				AACZ04044011.1
FKBP8	protein_coding	19	19600543	19612462				AACZ04044097.1
	TR_V_gene	14	5716611	5716940				AACZ04044101.1
RF00017	misc_RNA	KV420904.1	271204	271502				AACZ04044180.1
RF00026	snRNA	8	10777137	10777243				AACZ04044213.1
	miRNA	X	146921597	146921723				AACZ04044254.1
	miRNA	15	80851319	80851400				AACZ04044368.1
RF00001	rRNA	18	41299000	41299118				AACZ04044374.1
RF00026	snRNA	10	27648189	27648295				AACZ04044655.1
RF00092	snoRNA	7	65503598	65503695				AACZ04044687.1
	IG_V_gene	14	91888520	91888921				AACZ04044727.1
GIMAP7	protein_coding	KV420955.1	1215899	1216801				AACZ04044985.1
	protein_coding	6	141610117	141611962				AACZ04045011.1
	IG_C_gene	22	11746062	11746382				AACZ04045124.1
RF00004	snRNA	2A	74192290	74192487				AACZ04045146.1
ptr-mir-518e	miRNA	19	56077247	56077334				AACZ04045295.1
RF00026	snRNA	12	100500572	100500678				AACZ04045412.1
	IG_V_gene	14	91838841	91839146				AACZ04045414.1
	processed_pseudogene	AACZ04000969.1	4693	4923				AACZ04045424.1
	TR_V_gene	14	5907689	5907970				AACZ04045542.1
MRM2	protein_coding	7	1371465	1379448				AACZ04045740.1
RF00026	snRNA	7	140232796	140232897				AACZ04045751.1
RF00092	snoRNA	1	35746211	35746340				AACZ04045788.1
	miRNA	15	71076961	71077042				AACZ04045898.1
RF00017	misc_RNA	15	21047352	21047638				AACZ04046049.1
RF00001	rRNA	15	37252368	37252469				AACZ04046060.1
RF00026	snRNA	17	6443305	6443411				AACZ04046219.1
ptr-mir-216b	miRNA	2A	57268665	57268746				AACZ04046261.1
DONSON	protein_coding	21	20022508	20033294				AACZ04046409.1
RF00004	snRNA	17	14239101	14239292				AACZ04046417.1
PPP1R3B	protein_coding	8	8475827	8476684	PPP1R3B			AACZ04046709.1
	miRNA	15	14673356	14673436				AACZ04046839.1
	miRNA	4	39816627	39816691				AACZ04047002.1
RF00004	snRNA	KV420802.1	49272	49458				AACZ04047184.1
RF00001	rRNA	7	125608827	125608940				AACZ04047234.1
RF00026	snRNA	3	138120592	138120692				AACZ04047340.1
PEX2	protein_coding	8	78257249	78258166				AACZ04047412.1
TEKT1	protein_coding	17	7020962	7061483				AACZ04047755.1
RF00026	snRNA	8	98109520	98109626				AACZ04047934.1
RF00017	misc_RNA	7	147988326	147988624				AACZ04048129.1
HIST1H2BJ	protein_coding	6	27349694	27350074	HIST1H2BJ			AACZ04048359.1
RF00026	snRNA	6	155035439	155035541				AACZ04048434.1
RF00004	snRNA	6	125301521	125301710				AACZ04048580.1
RF00001	rRNA	16	41441503	41441623				AACZ04048602.1
	miRNA	15	82866278	82866355				AACZ04048681.1
ptr-mir-613	miRNA	12	13338298	13338391				AACZ04048865.1
RF00004	snRNA	9	47350683	47350873				AACZ04049035.1
RF00017	misc_RNA	2B	86851641	86851939				AACZ04049479.1
RF00026	snRNA	9	109345382	109345483				AACZ04049485.1
IFIT5	protein_coding	10	90648126	90655257				AACZ04049562.1
	miRNA	15	14828148	14828213				AACZ04049881.1
RF00026	snRNA	6	155384009	155384102				AACZ04049925.1
RF00004	snRNA	10	61776654	61776816				AACZ04049936.1
RF00001	rRNA	11	111422095	111422205				AACZ04050182.1
RF00017	misc_RNA	11	126767837	126768084				AACZ04050382.1
ptr-mir-1179	miRNA	15	69333378	69333468				AACZ04050599.1
RF00004	snRNA	13	5178322	5178499				AACZ04050608.1
RF00026	snRNA	1	133509495	133509598				AACZ04050857.1
SPDEF	protein_coding	6	34855340	34863229				AACZ04050961.1
MIR4706	miRNA	14	49413107	49413188	MIR4706			AACZ04051251.1
RF00026	snRNA	X	74092259	74092365				AACZ04051463.1
RF00004	snRNA	8	81951307	81951496				AACZ04051561.1
RF00001	rRNA	1	77892878	77892973				AACZ04051617.1
RF00017	misc_RNA	19	37822528	37822791				AACZ04051620.1
RF00004	snRNA	14	49492614	49492804				AACZ04051683.1
	miRNA	16	74696563	74696624				AACZ04051717.1
RF00004	snRNA	3	200296115	200296301				AACZ04051737.1
RF00017	misc_RNA	18	22909492	22909790				AACZ04051840.1
RF00004	snRNA	20	18247219	18247409				AACZ04051904.1
RF00001	rRNA	8	28021415	28021523				AACZ04051984.1
RF00026	snRNA	3	90295466	90295569				AACZ04052142.1
	miRNA	7	1394798	1394860				AACZ04052426.1
RF00026	snRNA	1	133448765	133448869				AACZ04052509.1
ptr-mir-548b	miRNA	6	122780873	122780969				AACZ04052657.1
RF00001	rRNA	KV420895.1	119509	119627				AACZ04053216.1
RF00004	snRNA	3	83073102	83073290				AACZ04053335.1
TRAV10	TR_V_gene	14	5553061	5553363	TRAV10			AACZ04053498.1
RF00026	snRNA	7	23730527	23730633				AACZ04053771.1
RF00066	snRNA	2B	35893161	35893222				AACZ04053865.1
	miRNA	20	42779368	42779423				AACZ04053868.1
RF00017	misc_RNA	6	11734942	11735218				AACZ04053907.1
RF00004	snRNA	11	65187762	65187956				AACZ04054222.1
	TR_V_gene	14	5960704	5961060				AACZ04054279.1
	protein_coding	1	137487181	137488118				AACZ04054681.1
	miRNA	20	59310475	59310564				AACZ04054875.1
RF00004	snRNA	3	172168505	172168695				AACZ04055037.1
RF00001	rRNA	KV420848.1	32994	33100				AACZ04055049.1
TRAV20	TR_V_gene	14	5779293	5779628	TRAV20			AACZ04055092.1
RF00004	snRNA	KV421409.1	185412	185602				AACZ04055224.1
RF00026	snRNA	6	170198993	170199096				AACZ04055590.1
	protein_coding	18	60317567	60317875				AACZ04056016.1
	processed_pseudogene	20	19833979	19834476				AACZ04056053.1
	miRNA	1	50664046	50664114				AACZ04056674.1
ptr-mir-519d	miRNA	19	56060273	56060360				AACZ04057062.1
RF00017	misc_RNA	11	86500684	86500981				AACZ04057065.1
RF00066	snRNA	10	28104226	28104287				AACZ04057258.1
RF00001	rRNA	2B	102334537	102334653				AACZ04057286.1
RF00004	snRNA	20	42633912	42634101				AACZ04057874.1
RF00004	snRNA	X	91351195	91351385				AACZ04057965.1
RF00026	snRNA	4	123684736	123684836				AACZ04058862.1
	processed_pseudogene	8	125184131	125184373				AACZ04058876.1
MIR6797	miRNA	19	43793003	43793074	MIR6797			AACZ04058927.1
RF00003	snRNA	5	179436152	179436316				AACZ04058940.1
RF00017	misc_RNA	11	59070758	59071039				AACZ04059051.1
	miRNA	16	61011558	61011634				AACZ04059277.1
MS4A14	protein_coding	11	60212142	60232538				AACZ04059935.1
RF00066	snRNA	20	53715224	53715285				AACZ04059950.1
ARMC2	protein_coding	6	112337217	112479011				AACZ04059985.1
RF00001	rRNA	20	31601284	31601402				AACZ04060301.1
RF00004	snRNA	4	64672880	64673075				AACZ04060331.1
RF00004	snRNA	4	186870229	186870392				AACZ04060591.1
RF00026	snRNA	9	65704261	65704367				AACZ04060632.1
PDIA3	protein_coding	15	24333475	24358193				AACZ04060907.1
	miRNA	20	62630621	62630684				AACZ04060928.1
	miRNA	10	14847553	14847636				AACZ04060955.1
RF00017	misc_RNA	1	160215624	160215902				AACZ04061020.1
RF00066	snRNA	1	53400024	53400086				AACZ04061107.1
BLCAP	protein_coding	20	39058834	39059097	BLCAP			AACZ04061180.1
RF00001	rRNA	16	75226037	75226152				AACZ04061271.1
RF00004	snRNA	5	115368796	115368979				AACZ04061299.1
RF00026	snRNA	1	128762176	128762283				AACZ04061308.1
RF00004	snRNA	2B	48930441	48930628				AACZ04061505.1
	miRNA	6	34221315	34221380				AACZ04061522.1
ptr-mir-23a	miRNA	19	14579433	14579505				AACZ04061525.1
RF00017	misc_RNA	X	63199869	63200166				AACZ04061743.1
RF00019	misc_RNA	6	122769747	122769841				AACZ04062562.1
SAXO1	protein_coding	9	19373615	19489053				AACZ04063016.1
RF00001	rRNA	6	41709444	41709550				AACZ04063321.1
RF00004	snRNA	AACZ04050608.1	5202	5392				AACZ04063337.1
RF00004	snRNA	9	2109488	2109678				AACZ04063485.1
TNFSF14	protein_coding	19	6981171	6990457				AACZ04063745.1
	miRNA	5	175406305	175406358				AACZ04063859.1
RF00017	misc_RNA	KV420980.1	525304	525538				AACZ04063911.1
RF00026	snRNA	1	178724508	178724610				AACZ04064036.1
RF00066	snRNA	5	42052166	42052227				AACZ04064040.1
ptr-mir-494	miRNA	14	86278151	86278231				AACZ04064701.1
RF00004	snRNA	1	215377600	215377777				AACZ04065786.1
	protein_coding	5	141265078	141267419				AACZ04065821.1
RF00004	snRNA	2B	807931	808104				AACZ04066002.1
RF00001	rRNA	2A	34014789	34014898				AACZ04066071.1
	miRNA	2A	107886326	107886380				AACZ04066306.1
RF02219	misc_RNA	6	30275651	30275726				AACZ04066453.1
RPP25L	protein_coding	9	35368483	35368974				AACZ04066591.1
PHLDB3	protein_coding	19	45493617	45522738				AACZ04066762.1
MIR6802	miRNA	19	57635721	57635785	MIR6802			AACZ04066809.1
RF00004	snRNA	X	71817102	71817292				AACZ04066855.1
RF00066	snRNA	3	173870363	173870424				AACZ04067065.1
	miRNA	19	48828944	48828996				AACZ04067068.1
RF00017	misc_RNA	3	12248736	12249033				AACZ04067808.1
RF00004	snRNA	21	9734499	9734672				AACZ04067828.1
RF02104	misc_RNA	13	35142737	35143078				AACZ04067927.1
RF00001	rRNA	2B	54979351	54979451				AACZ04068413.1
	protein_coding	KV421276.1	33219	34107				AACZ04068727.1
MIR6832	miRNA	6	31791829	31791900	MIR6832			AACZ04068783.1
MIR4298	miRNA	11	1868613	1868685	MIR4298			AACZ04068796.1
RF00004	snRNA	9	12573076	12573261				AACZ04068910.1
RF02120	misc_RNA	X	73663318	73663411				AACZ04069387.1
RF00066	snRNA	6	153619306	153619367				AACZ04069391.1
LPAR2	protein_coding	19	20741627	20746873				AACZ04069420.1
RF00004	snRNA	1	154748525	154748692				AACZ04069732.1
RF00017	misc_RNA	12	7103416	7103714				AACZ04069748.1
RF00001	rRNA	1	86305145	86305263				AACZ04069920.1
PPARD	protein_coding	6	35681981	35760795				AACZ04070561.1
ptr-mir-195	miRNA	17	7272654	7272740				AACZ04070685.1
RF00066	snRNA	16	59843757	59843820				AACZ04070892.1
RF00004	snRNA	21	7130221	7130377				AACZ04070897.1
MIR6499	miRNA	5	151738250	151738311	MIR6499			AACZ04071040.1
RF00004	snRNA	1	128166461	128166650				AACZ04071093.1
RF00001	rRNA	8	12550468	12550574				AACZ04071116.1
RF01156	snoRNA	5	9784443	9784512				AACZ04071119.1
RF00017	misc_RNA	3	199520740	199521015				AACZ04071293.1
RF00017	misc_RNA	7	103861894	103862128				AACZ04071308.1
	miRNA	12	16616689	16616769				AACZ04071381.1
	miRNA	17	81125989	81126051				AACZ04071804.1
RF02203	misc_RNA	11	32498345	32498453				AACZ04071805.1
RF00004	snRNA	5	158291869	158292059				AACZ04072033.1
RF00066	snRNA	16	63643063	63643124				AACZ04072061.1
RF00001	rRNA	11	13765150	13765256				AACZ04072130.1
RF00004	snRNA	10	102751918	102752107				AACZ04072390.1
HTATSF1	protein_coding	X	136319263	136337619	HTATSF1			AACZ04072454.1
TRAV38-1	TR_V_gene	14	6015617	6015922	TRAV38-1			AACZ04072628.1
RF02252	misc_RNA	2A	45958417	45958614				KV420726.1
	miRNA	11	96423290	96423378				KV420727.1
RF00001	rRNA	8	52458128	52458242				KV420728.1
RF00017	misc_RNA	11	100829501	100829799				KV420730.1
	processed_pseudogene	4	42463491	42464681				KV420731.1
RF00066	snRNA	10	51448626	51448686				KV420733.1
RF00004	snRNA	17	16158600	16158790				KV420735.1
	TR_V_gene	14	5580090	5580485				KV420736.1
	miRNA	2A	62103171	62103247				KV420737.1
RF00277	snoRNA	17	38757427	38757498				KV420739.1
ptr-mir-527	miRNA	19	56101440	56101526				KV420740.1
RF00019	misc_RNA	13	17507912	17508026				KV420743.1
RF00066	snRNA	7	112554456	112554517				KV420745.1
RF00017	misc_RNA	6	36831399	36831688				KV420746.1
RF00001	rRNA	13	75739222	75739351				KV420747.1
RF00004	snRNA	15	76664375	76664565				KV420748.1
	TR_V_gene	14	5649782	5650141				KV420749.1
RF00277	snoRNA	17	38757959	38758029				KV420751.1
	miRNA	1	50664227	50664312				KV420752.1
SLC10A3	protein_coding	X	154011164	154014106	SLC10A3			KV420753.1
CDC42EP3	protein_coding	2A	38401473	38402237				KV420764.1
	protein_coding	18	59278216	59278524				KV420771.1
PITPNM1	protein_coding	11	67591650	67605615				KV420772.1
MIR8054	miRNA	11	23367599	23367684	MIR8054			KV420773.1
RF00004	snRNA	11	62835590	62835780				KV420774.1
RF00019	misc_RNA	19	48855956	48856063				KV420777.1
RF00001	rRNA	16	70328739	70328853				KV420778.1
RF00611	snoRNA	19	36583835	36583920				KV420781.1
RF00066	snRNA	16	29387401	29387461				KV420782.1
RF00017	misc_RNA	5	144200223	144200509				KV420786.1
RF00213	snoRNA	17	76146762	76146845				KV420789.1
	miRNA	5	68325090	68325168				KV420792.1
	processed_pseudogene	17	17166521	17166733				KV420794.1
RF00004	snRNA	6	92270573	92270763				KV420797.1
	miRNA	12	42603126	42603208				KV420798.1
RF00611	snoRNA	16	61436109	61436202				KV420800.1
RF00019	misc_RNA	15	45287891	45288004				KV420802.1
RF00001	rRNA	3	140911489	140911604				KV420805.1
RF00066	snRNA	22	21844173	21844234				KV420808.1
RF00017	misc_RNA	1	70235408	70235704				KV420809.1
MIR6761	miRNA	12	114871012	114871083	MIR6761			KV420813.1
	protein_coding	6	163740420	163741475				KV420814.1
	protein_coding	6	59529481	59530511				KV420815.1
	protein_coding	13	36870362	36870694				KV420817.1
RF00001	rRNA	1	207610535	207610655				KV420818.1
BDKRB1	protein_coding	14	81459967	81464803				KV420820.1
RF00611	snoRNA	16	61427633	61427712				KV420821.1
RF00004	snRNA	13	31306902	31307091				KV420823.1
ptr-mir-524	miRNA	19	56057932	56058018				KV420824.1
DOCK9	protein_coding	13	84498592	84790020				KV420828.1
	miRNA	12	114847677	114847751				KV420829.1
RF00017	misc_RNA	14	52092567	52092865				KV420831.1
RF00066	snRNA	6	73157325	73157387				KV420833.1
RF00019	misc_RNA	17	77042316	77042420				KV420834.1
ILF3	protein_coding	19	11207092	11245259				KV420836.1
	protein_coding	KV421237.1	31307	47110				KV420838.1
	protein_coding	10	88296395	88296874				KV420839.1
FAM71A	protein_coding	1	191578209	191579993				KV420846.1
RF02247	misc_RNA	2A	45952429	45952645				KV420847.1
C8B	protein_coding	1	56713377	56752684				KV420848.1
	protein_coding	15	11658321	11658947				KV420849.1
RF00019	misc_RNA	3	109428813	109428914				KV420850.1
RF00017	misc_RNA	3	49428227	49428525				KV420855.1
ptr-mir-154	miRNA	14	86308003	86308086				KV420878.1
RF00066	snRNA	3	96586787	96586846				KV420879.1
RF00017	misc_RNA	5	146573217	146573503				KV420882.1
RF00001	rRNA	20	23295885	23295999				KV420883.1
	miRNA	2A	33291605	33291681				KV420884.1
OR1L1	protein_coding	9	100736922	100738004				KV420885.1
KIF11	protein_coding	10	93956053	94018028				KV420887.1
RF00429	snoRNA	6	164094724	164094863				KV420888.1
	protein_coding	KV421308.1	75657	76478				KV420889.1
SERTM1	protein_coding	13	21470168	21470491	SERTM1			KV420890.1
MIR6084	miRNA	1	19654403	19654512	MIR6084			KV420891.1
RF00019	misc_RNA	X	52954317	52954429				KV420892.1
RF00001	rRNA	20	36639383	36639500				KV420894.1
	miRNA	17	49891428	49891508				KV420895.1
RF00017	misc_RNA	14	16264508	16264806				KV420896.1
RF00066	snRNA	KV421274.1	24763	24824				KV420897.1
RF00282	snoRNA	6	32009939	32010001				KV420898.1
RF02128	misc_RNA	20	60862258	60862372				KV420899.1
	protein_coding	3	134657347	134661035				KV420901.1
	protein_coding	1	51920254	51922074				KV420902.1
	miRNA	17	43689947	43690021				KV420903.1
RF00017	misc_RNA	1	131772552	131772849				KV420904.1
RF00001	rRNA	6	32281187	32281307				KV420905.1
ptr-let-7c	miRNA	21	2986488	2986571				KV420906.1
RF00019	misc_RNA	8	13384536	13384647				KV420908.1
ZNF467	protein_coding	7	154247211	154256920				KV420909.1
RF00289	snoRNA	17	63630600	63630669				KV420910.1
RF02176	misc_RNA	5	136100327	136100493				KV420911.1
ptr-mir-1247	miRNA	14	86818832	86818967				KV420912.1
RF00066	snRNA	15	38483550	38483606				KV420913.1
ptr-mir-372	miRNA	19	56133918	56133984				KV420914.1
UCN3	protein_coding	10	5565034	5565519				KV420915.1
RF00017	misc_RNA	11	119463386	119463682				KV420916.1
RF00001	rRNA	14	33642154	33642280				KV420917.1
RF00019	misc_RNA	1	39287081	39287193				KV420918.1
HIST1H2BH	protein_coding	6	26616685	26617065	HIST1H2BH			KV420920.1
MIR6806	miRNA	19	61005672	61005735	MIR6806			KV420922.1
RF00001	rRNA	12	112055038	112055152				KV420923.1
RF02134	misc_RNA	4	3475580	3475809				KV420926.1
ptr-mir-1197	miRNA	14	86274064	86274151				KV420927.1
RF00066	snRNA	16	30172666	30172723				KV420928.1
RF00019	misc_RNA	2A	66195510	66195611				KV420929.1
RF02200	misc_RNA	22	14517774	14517954				KV420930.1
RF00026	snRNA	18	23452909	23453014				KV420931.1
VGNC:14767	protein_coding	7	24307544	24310895				KV420933.1
FN3KRP	protein_coding	17	82545411	82556678				KV420935.1
RF01880	misc_RNA	X	73186800	73186884				KV420936.1
MIR4664	miRNA	8	146503666	146503736	MIR4664			KV420938.1
RF00066	snRNA	X	121046370	121046431				KV420939.1
	miRNA	20	40058794	40058863				KV420940.1
RF00019	misc_RNA	6	42380259	42380369				KV420941.1
RF00397	snoRNA	7	78179151	78179285				KV420942.1
	TR_V_gene	14	5871755	5872090				KV420943.1
RF00026	snRNA	16	63793330	63793435				KV420944.1
PCBP1	protein_coding	2A	71512586	71513656				KV420945.1
RF00001	rRNA	7	133215771	133215891				KV420946.1
AAGAB	protein_coding	15	48142153	48199934				KV420948.1
RF00019	misc_RNA	10	126682716	126682820				KV420949.1
RF00397	snoRNA	KV420952.1	97580	97714				KV420950.1
RF00019	misc_RNA	4	170351701	170351800				KV420951.1
	miRNA	10	98168173	98168268				KV420952.1
	miRNA	14	88165999	88166065				KV420955.1
RF00066	snRNA	7	126602204	126602265				KV420956.1
RF00026	snRNA	13	65789592	65789700				KV420957.1
RF00001	rRNA	1	208526145	208526262				KV420958.1
	TR_V_gene	14	5672424	5672810				KV420959.1
AKR1D1	protein_coding	7	142685296	142727202				KV420961.1
RF00026	snRNA	11	106211882	106211987				KV420964.1
	miRNA	2B	67625574	67625650				KV420965.1
RF00066	snRNA	X	120132996	120133045				KV420966.1
	miRNA	15	31228891	31228953				KV420970.1
RF00019	misc_RNA	11	119303438	119303539				KV420971.1
RF00019	misc_RNA	14	47957195	47957306				KV420972.1
RF00397	snoRNA	1	214193879	214194013				KV420974.1
RF00001	rRNA	1	38569220	38569352				KV420975.1
	TR_V_gene	14	5439769	5440053				KV420976.1
	protein_coding	22	11028531	11028782				KV420977.1
RF00066	snRNA	3	167138144	167138205				KV420980.1
MIR4766	miRNA	22	27459097	27459172	MIR4766			KV420981.1
RF00026	snRNA	18	55138180	55138286				KV420982.1
	miRNA	2B	63228889	63228955				KV420983.1
RF00019	misc_RNA	3	58889597	58889672				KV420984.1
GPR183	protein_coding	13	84988437	84989522				KV420985.1
RF00397	snoRNA	KV420730.1	4718	4852				KV420987.1
RF00019	misc_RNA	8	71569595	71569696				KV420988.1
RF00001	rRNA	KV420828.1	127859	127978				KV420996.1
ptr-mir-3664	miRNA	11	70784711	70784809				KV420999.1
RF00066	snRNA	1	164076443	164076504				KV421001.1
SSTR3	protein_coding	22	23743330	23744586	SSTR3			KV421005.1
SLC27A6	protein_coding	5	128861787	128933379				KV421007.1
RF00026	snRNA	2B	120965012	120965119				KV421009.1
RF00019	misc_RNA	1	162810624	162810733				KV421011.1
RF00001	rRNA	KV420818.1	2406	2527				KV421012.1
RF00015	snRNA	11	130670739	130670823				KV421013.1
	miRNA	9	80060742	80060808				KV421017.1
RF01291	snoRNA	11	10675989	10676130				KV421019.1
VGNC:11541	protein_coding	19	45626158	45639394				KV421021.1
SLC25A31	protein_coding	4	130736977	130780862				KV421031.1
RF00066	snRNA	10	135761054	135761102				KV421033.1
MIR3671	miRNA	1	64977687	64977774	MIR3671			KV421043.1
RF00001	rRNA	KV420888.1	1226710	1226823				KV421044.1
RF00019	misc_RNA	1	95678922	95679020				KV421046.1
RF00026	snRNA	20	31514506	31514612				KV421061.1
	miRNA	X	129977840	129977905				KV421062.1
RF01229	snoRNA	9	69997604	69997736				KV421063.1
MIR3610	miRNA	8	119087560	119087632	MIR3610			KV421068.1
RF00019	misc_RNA	18	8741761	8741858				KV421069.1
RF00026	snRNA	AACZ04017157.1	416	520				KV421072.1
	protein_coding	AACZ04033187.1	164	498				KV421074.1
	protein_coding	1	176256921	176257090				KV421076.1
RF00026	snRNA	17	13462550	13462654				KV421077.1
ELFN2	protein_coding	22	23916850	23919312				KV421078.1
RF00019	misc_RNA	2B	25458413	25458523				KV421080.1
ptr-mir-181b-1	miRNA	1	177685187	177685296				KV421084.1
RF00001	rRNA	15	81137072	81137181				KV421085.1
RF00019	misc_RNA	5	2272485	2272595				KV421086.1
	miRNA	KV420883.1	19360	19421				KV421092.1
FBN2	protein_coding	5	128146303	128426702				KV421094.1
RF00477	snoRNA	11	112991326	112991424				KV421095.1
RF00026	snRNA	6	121126576	121126684				KV421096.1
KLHDC7A	protein_coding	1	17447315	17449648	KLHDC7A			KV421097.1
RF00026	snRNA	1	75636631	75636735				KV421098.1
RF00416	snoRNA	3	3147707	3147809				KV421099.1
	miRNA	4	178483563	178483630				KV421105.1
RF00136	snoRNA	7	141871154	141871229				KV421129.1
RF00019	misc_RNA	2B	7480014	7480114				KV421130.1
RF00026	snRNA	11	119760457	119760572				KV421131.1
RF00002	rRNA	Y	16230898	16231049				KV421132.1
	protein_coding	KV420898.1	399709	448424				KV421133.1
	miRNA	3	170512536	170512601				KV421137.1
MRGPRG	protein_coding	11	3228208	3229077				KV421138.1
	miRNA	7	102753833	102753894				KV421142.1
	protein_coding	KV421415.1	439744	444696				KV421144.1
RF00001	rRNA	7	91831220	91831333				KV421145.1
RF00026	snRNA	7	148330896	148331000				KV421149.1
	miRNA	KV420945.1	356015	356080				KV421150.1
RF00019	misc_RNA	10	112252707	112252808				KV421153.1
RF00026	snRNA	KV421472.1	34234	34340				KV421156.1
RF00004	snRNA	9	35031262	35031403				KV421163.1
RF00019	misc_RNA	17	63884800	63884905				KV421164.1
TCEAL8	protein_coding	X	102891060	102891413				KV421166.1
NDUFA13	protein_coding	KV421308.1	62881	75320				KV421167.1
	miRNA	2B	98496638	98496712				KV421169.1
RF00026	snRNA	AACZ04046219.1	382	488				KV421171.1
	miRNA	7	56687104	56687169				KV421176.1
RF00004	snRNA	4	158672159	158672324				KV421177.1
RF00001	rRNA	18	18954968	18955077				KV421178.1
DNAJC28	protein_coding	KV421332.1	895713	896879				KV421180.1
RF00019	misc_RNA	13	34097420	34097517				KV421181.1
RF00026	snRNA	5	88637685	88637792				KV421182.1
RF00019	misc_RNA	6	18475103	18475204				KV421183.1
TCF7L1	protein_coding	2A	86849727	87024982				KV421187.1
ATP5MPL	protein_coding	14	89244283	89267039				KV421188.1
RF00026	snRNA	1	38324105	38324212				KV421190.1
RF00019	misc_RNA	8	99527338	99527450				KV421191.1
ptr-mir-557	miRNA	1	146628439	146628536				KV421192.1
ptr-mir-632	miRNA	17	24871997	24872090				KV421193.1
RF00001	rRNA	20	21213850	21213971				KV421194.1
RF00026	snRNA	KV420961.1	34119	34225				KV421197.1
RF00019	misc_RNA	17	60104192	60104298				KV421198.1
RF00004	snRNA	15	53051075	53051233				KV421200.1
STAG1	protein_coding	3	139699741	140002714				KV421201.1
	IG_V_gene	22	8928667	8928933				KV421203.1
NPBWR1	protein_coding	8	53866354	53867340				KV421204.1
MIR2115	miRNA	3	49361775	49361874	MIR2115			KV421206.1
RF00002	rRNA	Y	11115770	11115917				KV421207.1
RF00026	snRNA	19	835823	835929				KV421209.1
RF00001	rRNA	15	22402283	22402399				KV421213.1
ptr-mir-219-1	miRNA	6	33533154	33533255				KV421214.1
	protein_coding	AACZ04001026.1	7432	8001				KV421216.1
RF00019	misc_RNA	6	35152198	35152295				KV421218.1
	protein_coding	7	74510214	74510431				KV421219.1
TRAV21	TR_V_gene	14	5791196	5791519	TRAV21			KV421220.1
RF00026	snRNA	2B	81930507	81930614				KV421221.1
RF00004	snRNA	3	131293991	131294167				KV421222.1
ptr-mir-424	miRNA	X	134417240	134417337				KV421224.1
RF00019	misc_RNA	10	22282073	22282174				KV421231.1
	processed_pseudogene	2A	8705442	8705600				KV421234.1
	processed_pseudogene	18	20786510	20786722				KV421236.1
RF00026	snRNA	15	48794467	48794573				KV421237.1
	protein_coding	KV421150.1	4734	4911				KV421239.1
ptr-mir-6129	miRNA	KV421274.1	62447	62555				KV421240.1
RF00001	rRNA	3	131182422	131182538				KV421244.1
RF00019	misc_RNA	4	77930213	77930314				KV421246.1
ZBTB9	protein_coding	6	33787567	33788988				KV421247.1
	miRNA	KV421444.1	7071	7147				KV421249.1
RF00004	snRNA	14	81580697	81580888				KV421252.1
RF00002	rRNA	19	25030944	25031093				KV421256.1
RF00026	snRNA	17	54785764	54785874				KV421268.1
	protein_coding	21	25838945	25846139				KV421269.1
	protein_coding	KV420980.1	427622	502019				KV421270.1
RF00026	snRNA	7	92624548	92624654				KV421271.1
ptr-mir-6129	miRNA	17	8584029	8584137				KV421272.1
RF00001	rRNA	X	146147353	146147469				KV421273.1
FAM47B	protein_coding	X	35210355	35212292				KV421274.1
	processed_pseudogene	22	3751855	3752436				KV421275.1
RF00004	snRNA	11	126170843	126170984				KV421276.1
RF00019	misc_RNA	6	132441938	132442039				KV421277.1
	miRNA	X	47799452	47799528				KV421278.1
RF00026	snRNA	2A	54785327	54785434				KV421279.1
RF00019	misc_RNA	10	105161673	105161780				KV421280.1
RF00026	snRNA	2A	72833772	72833875				KV421284.1
PURA	pseudogene	5	140126833	140127801				KV421285.1
RF00001	rRNA	KV421478.1	204529	204641				KV421286.1
	miRNA	8	6986448	6986544				KV421289.1
LRRC75B	protein_coding	22	11033934	11041529				KV421290.1
RF00004	snRNA	10	102814944	102815134				KV421291.1
RF00026	snRNA	5	99447685	99447792				KV421294.1
RF00019	misc_RNA	2B	92429000	92429101				KV421295.1
ptr-mir-302a	miRNA	4	115711477	115711545				KV421298.1
RF00026	snRNA	17	77669986	77670092				KV421299.1
ptr-mir-30d	miRNA	8	137277018	137277087				KV421301.1
RF00004	snRNA	9	64104433	64104623				KV421302.1
RF00001	rRNA	Y	11928983	11929095				KV421303.1
MYBPHL	protein_coding	1	109795134	109812065	MYBPHL			KV421304.1
RF00002	rRNA	20	26691187	26691338				KV421305.1
	TR_C_gene	7	37477319	37477462				KV421306.1
PGAM5	protein_coding	12	136539822	136550263				KV421307.1
PLPPR2	protein_coding	19	11974624	11984978	PLPPR2			KV421308.1
RF00019	misc_RNA	6	16426941	16427040				KV421309.1
ptr-mir-589	miRNA	7	4636811	4636909				KV421310.1
	processed_pseudogene	4	188609291	188609809				KV421311.1
RF00026	snRNA	7	99203001	99203107				KV421312.1
	protein_coding	13	23172883	23173149				KV421313.1
RF00001	rRNA	Y	3231714	3231826				KV421314.1
RF00004	snRNA	10	127812085	127812197				KV421315.1
	miRNA	10	14794297	14794374				KV421316.1
RF00019	misc_RNA	17	7797350	7797450				KV421317.1
	IG_V_gene	14	91867699	91868088				KV421319.1
RF00026	snRNA	KV421378.1	32190	32296				KV421322.1
RF00019	misc_RNA	1	39347086	39347194				KV421323.1
	miRNA	2A	10327035	10327092				KV421324.1
RF00026	snRNA	13	48879607	48879710				KV421325.1
CRH	protein_coding	8	67272170	67272760				KV421326.1
	miRNA	4	13039314	13039376				KV421327.1
RF00019	misc_RNA	14	23011135	23011237				KV421328.1
RF00001	rRNA	Y	4648842	4648954				KV421329.1
RF00004	snRNA	10	17272106	17272267				KV421330.1
RF00026	snRNA	6	90615660	90615767				KV421332.1
RF00002	rRNA	2B	21863506	21863657				KV421333.1
GATA3	protein_coding	10	8303939	8334050				KV421334.1
CHST5	protein_coding	16	66522986	66524221				KV421336.1
MPHOSPH6	protein_coding	16	73320423	73345120				KV421337.1
RF00026	snRNA	2B	77764575	77764681				KV421338.1
	miRNA	17	18932188	18932257				KV421344.1
RF00001	rRNA	Y	13319045	13319157				KV421346.1
	IG_C_gene	22	9554061	9554381				KV421349.1
IQCF6	protein_coding	3	52883950	52884273				KV421350.1
MIR6516	miRNA	17	76686837	76686917	MIR6516			KV421352.1
RF00004	snRNA	2B	122592756	122592967				KV421353.1
RF00019	misc_RNA	10	93632512	93632615				KV421354.1
RF00026	snRNA	1	72789998	72790104				KV421356.1
RF00019	misc_RNA	1	176461994	176462094				KV421357.1
	miRNA	KV421457.1	287340	287419				KV421358.1
RF00548	snRNA	14	13206008	13206136				KV421359.1
ptr-mir-671	miRNA	KV420955.1	1944655	1944772				KV421360.1
RF00001	rRNA	18	75615251	75615354				KV421361.1
RF00002	rRNA	16	34808518	34808660				KV421362.1
RF00004	snRNA	10	28065356	28065497				KV421363.1
	protein_coding	15	64089577	64089831				KV421364.1
KRTAP10-8	protein_coding	21	31164985	31165764	KRTAP10-8			KV421366.1
	IG_V_gene	22	9815537	9815887				KV421367.1
PRAME	protein_coding	22	9940216	9948329				KV421368.1
RF00019	misc_RNA	12	103045442	103045544				KV421370.1
	protein_coding	KV421009.1	19594	19994				KV421372.1
RF00026	snRNA	21	2049081	2049187				KV421373.1
RF00019	misc_RNA	10	93695147	93695248				KV421375.1
CD33	protein_coding	19	53433679	53450094				KV421378.1
RF00001	rRNA	15	6759072	6759184				KV421379.1
ptr-mir-671	miRNA	7	155489073	155489190				KV421380.1
	miRNA	X	149954210	149954289				KV421381.1
RF00004	snRNA	11	111765250	111765377				KV421382.1
RF00026	snRNA	2B	121844083	121844189				KV421384.1
OR5K3	protein_coding	3	101035580	101036545				KV421385.1
CHRM5	protein_coding	15	14328686	14330284				KV421387.1
RF00003	snRNA	1	110401557	110401720				KV421388.1
RF00002	rRNA	20	31147162	31147313				KV421390.1
RF00019	misc_RNA	12	59287097	59287196				KV421393.1
	TR_V_gene	14	5965475	5965813				KV421394.1
RF00026	snRNA	21	12520417	12520523				KV421395.1
RF00001	rRNA	12	135373476	135373587				KV421397.1
	miRNA	3	25081738	25081811				KV421399.1
ptr-mir-125b-1	miRNA	11	122594973	122595060				KV421401.1
RF00026	snRNA	12	38811918	38812021				KV421402.1
RF00003	snRNA	1	15810651	15810814				KV421403.1
RF00002	rRNA	20	30934595	30934746				KV421404.1
RF00019	misc_RNA	X	136652214	136652311				KV421408.1
	protein_coding	10	35938142	35938399				KV421409.1
ptr-mir-135a-1	miRNA	3	53408177	53408266				KV421411.1
RF00026	snRNA	6	57665067	57665173				KV421413.1
	miRNA	15	46895643	46895742				KV421415.1
RF00002	rRNA	KV421328.1	298882	299033				KV421416.1
UBE2L5	protein_coding	13	15178713	15179177	UBE2L5			KV421417.1
AJUBA	protein_coding	14	6712533	6723953				KV421424.1
SLFN12	protein_coding	KV421276.1	17985	34106				KV421425.1
	protein_coding	KV420905.1	609726	610676				KV421426.1
RF00001	rRNA	16	35922251	35922354				KV421427.1
RF00003	snRNA	KV420739.1	52437	52600				KV421429.1
RF00019	misc_RNA	X	107494317	107494418				KV421430.1
RF00548	snRNA	10	104797752	104797884				KV421431.1
MIR6737	miRNA	1	132030423	132030492	MIR6737			KV421433.1
	protein_coding	10	95980593	95982814				KV421434.1
RF00002	rRNA	20	5208586	5208742				KV421436.1
	miRNA	22	32895635	32895688				KV421438.1
RF00026	snRNA	7	54043080	54043186				KV421441.1
MAGEB18	protein_coding	KV421382.1	45259	46290				KV421442.1
RF00001	rRNA	13	5942294	5942403				KV421443.1
HTD2	protein_coding	3	59521749	59522345	HTD2			KV421444.1
RF00548	snRNA	1	27829032	27829165				KV421445.1
RF00019	misc_RNA	X	71721289	71721389				KV421446.1
RF00003	snRNA	6	53875195	53875358				KV421447.1
	miRNA	3	39917777	39917837				KV421449.1
RF00001	rRNA	2B	91460682	91460788				KV421450.1
	miRNA	16	79788348	79788461				KV421452.1
RF00002	rRNA	Y	2390608	2390755				KV421454.1
RF00026	snRNA	X	31554629	31554735				KV421455.1
	IG_V_gene	22	8627483	8627812				KV421457.1
GABRA5	protein_coding	15	7924106	8007339				KV421459.1
ptr-mir-660	miRNA	KV421460.1	342291	342387				KV421460.1
RF00001	rRNA	5	7221794	7221903				KV421461.1
RF00003	snRNA	1	197169546	197169703				KV421462.1
	IG_V_gene	22	8768595	8768978				KV421463.1
RF00019	misc_RNA	9	105586941	105587049				KV421464.1
	protein_coding	5	158134490	158135399				KV421465.1
RF00026	snRNA	4	63545700	63545809				KV421466.1
RF00026	snRNA	12	8851112	8851218				KV421467.1
MIR4736	miRNA	17	57620612	57620658	MIR4736			KV421468.1
RF00003	snRNA	3	145864252	145864414				KV421470.1
RF00001	rRNA	KV420818.1	5110	5227				KV421471.1
RF00002	rRNA	9	86859225	86859385				KV421472.1
ptr-mir-660	miRNA	X	49897994	49898090				KV421474.1
RF00026	snRNA	X	123497059	123497165				KV421475.1
RF00019	misc_RNA	11	33269400	33269509				KV421478.1
	IG_V_gene	2A	90098253	90098591				KV421479.1
TAS2R5	protein_coding	7	146402200	146403099				KV421481.1
RF00001	rRNA	1	144271804	144271910				KV421482.1
	miRNA	KV421483.1	59864	59978				KV421483.1
PIRT	protein_coding	17	45812886	45813299	PIRT			KV421485.1
RF00003	snRNA	7	20492438	20492576				KV421488.1
RF00002	rRNA	KV421483.1	166045	166190				KV421501.1
RF00026	snRNA	17	18083319	18083459				KV421513.1
	miRNA	5	43717168	43717239				KV421519.1
RF00026	snRNA	X	80394881	80394987				KV421523.1
RF00019	misc_RNA	6	48036404	48036507				KV421544.1
MTRNR2L14	protein_coding	9	23006244	23006318				KV421551.1
	miRNA	KV421483.1	162943	163057				KV421553.1
ptr-mir-507	miRNA	X	146962370	146962463				KV421564.1
RF00002	rRNA	KV421483.1	57829	57979				KV421567.1
RF00026	snRNA	6	157836432	157836538				KV421573.1
RF00026	snRNA	16	62600624	62600730				KV421593.1
AKAP5	protein_coding	14	48820490	48821773				KV421618.1
	processed_pseudogene	14	34171541	34172464				KV421661.1
RF00003	snRNA	X	26985002	26985144				KV421675.1
RF00019	misc_RNA	1	180929047	180929149				KV421691.1
RF00001	rRNA	6	109893125	109893242				KV421692.1
NNMT	protein_coding	11	114698087	114711125				KV421698.1
	miRNA	KV421328.1	295068	295182				KV421720.1
DPP8	protein_coding	15	46300849	46375864				KV421721.1
MEGF10	protein_coding	5	127167274	127338722				KV421738.1
RF00002	rRNA	KV421176.1	7936	8083				KV421803.1
ptr-mir-92-1	miRNA	13	77007420	77007497				KV421804.1
RF00026	snRNA	17	14214003	14214109				KV421819.1
RF00017	misc_RNA	8	144956911	144957193				KV421845.1
	protein_coding	1	203127778	203128008				KV421846.1
MAGEB17	protein_coding	X	16097420	16098430				KV421895.1
RF00001	rRNA	14	51632212	51632315				KV421955.1
RF00003	snRNA	AACZ04059950.1	1501	1664				KV421959.1
RF00019	misc_RNA	8	102026387	102026494				KV422110.1
MIR6894	miRNA	X	52821633	52821689	MIR6894			KV422115.1
RF00026	snRNA	2B	73311780	73311886				KV422155.1
RF00002	rRNA	AACZ04045898.1	6586	6738				KV422180.1
	miRNA	Y	7399941	7400055				KV422188.1
RF00017	misc_RNA	9	6673647	6673906				KV422199.1
	protein_coding	KV421359.1	73380	74018				KV422210.1
	protein_coding	9	39432683	39433417				KV422254.1
RF00001	rRNA	4	19510126	19510211				KV422316.1
RF02142	misc_RNA	KV420913.1	257132	257310				KV422332.1
RF00003	snRNA	KV420745.1	179920	180083				KV422424.1
RF00019	misc_RNA	12	136973046	136973150				KV422512.1
	miRNA	16	58080367	58080428				KV422589.1
RF00100	misc_RNA	8	100747094	100747412				KV422594.1
	miRNA	Y	7296923	7297037				KV422597.1
RF00017	misc_RNA	11	47825785	47826084				KV422610.1
RF01296	snoRNA	12	6817658	6817987				KV422726.1
OR1N2	protein_coding	9	100625830	100626822				KV422873.1
	protein_coding	KV421275.1	454257	454619				KV422888.1
ITIH1	protein_coding	3	53906739	53921194				KV422892.1
RF02142	misc_RNA	7	26363602	26363780				KV422900.1
	miRNA	3	10600757	10600813				KV422928.1
RF00001	rRNA	10	27413507	27413622				KV422971.1
RF00019	misc_RNA	3	200516636	200516740				KV422992.1
RF00017	misc_RNA	3	112316146	112316404				KV423127.1
RF00019	misc_RNA	6	125111006	125111107				KV423179.1
	miRNA	2B	21867318	21867432				KV423188.1
RF00003	snRNA	4	182395779	182395919				KV423189.1
RF01872	misc_RNA	14	86073759	86073863				KV423234.1
ptr-mir-548l	miRNA	11	94539921	94540006				KV423286.1
ptr-mir-663b	miRNA	20	31150977	31151091				KV423313.1
RF00019	misc_RNA	9	52406102	52406203				KV423395.1
RF00003	snRNA	6	78204995	78205162				KV423396.1
RF00100	misc_RNA	17	72117216	72117542				KV423491.1
RF00017	misc_RNA	14	67139295	67139579				KV423542.1
RF00001	rRNA	X	150765230	150765341				KV423600.1
RF02157	misc_RNA	1	11320373	11320521				KV423605.1
TRMT2A	protein_coding	22	6701941	6707387				KV423637.1
RF00003	snRNA	KV420739.1	5998	6157				KV423679.1
	miRNA	20	30930781	30930895				KV423742.1
MIR6734	miRNA	1	42852114	42852181	MIR6734			KV423756.1
RF00017	misc_RNA	14	55921577	55921849				KV423769.1
RF00003	snRNA	17	8867027	8867186				KV423802.1
RF00156	snoRNA	12	77967701	77967827				KV423809.1
RF00019	misc_RNA	1	133207978	133208086				KV423830.1
CAMK2D	protein_coding	4	116560373	116860049				KV423834.1
RF00100	misc_RNA	6	145457732	145458031				KV423869.1
RF00618	snRNA	6	164029083	164029208				MT
RF00156	snoRNA	19	10351424	10351536				X
	processed_pseudogene	14	90200439	90200678				Y
RF00003	snRNA	6	32893036	32893172
	miRNA	3	49598384	49598444
RF00017	misc_RNA	X	154019642	154019940
	IG_V_gene	Y	322428	322766
RF00413	snoRNA	10	120838055	120838183
RF00019	misc_RNA	17	10266196	10266296
MIR8081	miRNA	9	84436421	84436515	MIR8081
RF00100	misc_RNA	10	86948298	86948543
	protein_coding	2A	26561486	26561731
	protein_coding	2A	103939981	103940202
RF00017	misc_RNA	KV423234.1	11629	11888
RF00003	snRNA	6	125935463	125935625
MIR1273C	miRNA	6	159035751	159035827	MIR1273C
RF00618	snRNA	5	113036219	113036344
RF00156	snoRNA	19	46858535	46858685
	protein_coding	AACZ04014062.1	697	1002
RF00019	misc_RNA	X	93766389	93766490
RF00019	misc_RNA	13	10617436	10617553
ptr-mir-892a	miRNA	KV421417.1	399396	399469
RF00181	snoRNA	14	86226053	86226130
RF00263	snoRNA	19	18888162	18888294
RF00618	snRNA	12	832679	832804
CDC42EP5	protein_coding	KV421314.1	66993	67439
	miRNA	11	61693133	61693212
NPBWR2	protein_coding	20	66343804	66344805	NPBWR2
RF00156	snoRNA	8	5404462	5404595
RF00003	snRNA	4	116511843	116512006
RF00017	misc_RNA	13	19676533	19676803
MLNR	protein_coding	13	34215287	34220241	MLNR
RF00019	misc_RNA	6	17941279	17941377
RF00100	misc_RNA	14	85730660	85730904
ptr-mir-892a	miRNA	X	145723139	145723212
RF00618	snRNA	12	136884574	136884686
MIR4255	miRNA	1	36505414	36505485	MIR4255
	protein_coding	AACZ04021445.1	1000	2157
RF00017	misc_RNA	15	21714436	21714736
RF00003	snRNA	1	96793305	96793464
RF00156	snoRNA	9	95193383	95193517
	protein_coding	20	64488944	64489195
RF00019	misc_RNA	11	76430331	76430443
RF00003	snRNA	20	24385505	24385648
	protein_coding	5	89158491	89159166
ptr-mir-885	miRNA	3	10665672	10665745
RF00156	snoRNA	5	27260374	27260509
MIR4773-2	miRNA	2B	41173752	41173829	MIR4773-2
RF00003	snRNA	KV420739.1	43546	43709
RF00618	snRNA	20	56772235	56772359
RF00017	misc_RNA	18	18806001	18806281
GJC2	protein_coding	1	207198918	207200237
RF00019	misc_RNA	3	104169126	104169222
RF00100	misc_RNA	10	28722886	28723036
TFAP2C	protein_coding	20	58609964	58619964
OR1Q1	protein_coding	9	100690046	100690990
SOX1	protein_coding	13	98022247	98023422	SOX1
	protein_coding	13	17155809	17156090
RF00156	snoRNA	2B	54770098	54770232
	miRNA	1	21761606	21761685
RF00618	snRNA	5	159656518	159656643
RF00017	misc_RNA	17	37415323	37415619
RF00003	snRNA	21	3170235	3170394
MIR3617	miRNA	20	47400268	47400346	MIR3617
RF00019	misc_RNA	5	42783539	42783649
OR93CH	protein_coding	11	56512962	56517719
RF00019	misc_RNA	16	65408114	65408214
AURKB	protein_coding	KV421271.1	39403	45391
PIK3C2G	protein_coding	12	18917763	19325210
RF00003	snRNA	11	124275191	124275353
ptr-let-7a-2	miRNA	11	122642009	122642080
RF00100	misc_RNA	5	125181506	125181770
	miRNA	19	46852235	46852298
RF00019	misc_RNA	9	61312676	61312777
RF00618	snRNA	4	57589649	57589774
RF00156	snoRNA	1	181397149	181397266
RF00017	misc_RNA	15	55149575	55149855
	protein_coding	KV420906.1	427054	427385
	processed_pseudogene	1	112559294	112559929
	protein_coding	1	126477613	126478089
	miRNA	7	142732685	142732748
ptr-mir-26a-1	miRNA	3	38717680	38717756
RF00003	snRNA	10	85259883	85260015
RF00019	misc_RNA	2B	14617819	14617920
RF00618	snRNA	1	67266267	67266392
RF00019	misc_RNA	1	27583325	27583426
RF00156	snoRNA	17	29213453	29213587
RF00017	misc_RNA	X	96948232	96948530
	IG_C_gene	22	11922891	11923211
	protein_coding	10	60811411	60811797
	miRNA	2B	67567674	67567739
RF00156	snoRNA	1	11707869	11707992
ptr-mir-196a-2	miRNA	12	35785466	35785574
RF00017	misc_RNA	3	25586348	25586645
RF00003	snRNA	18	17280699	17280845
RF00019	misc_RNA	8	48653682	48653782
RF00100	misc_RNA	1	97260425	97260736
RF00618	snRNA	9	33897997	33898122
RNF152	protein_coding	18	59285979	59286590	RNF152
MRPL57	protein_coding	13	5773203	5773511	MRPL57
	miRNA	6	34023441	34023547
RF00156	snoRNA	3	111591925	111592058
ptr-mir-559	miRNA	2A	48459312	48459407
RF00003	snRNA	6	149506198	149506359
RF00618	snRNA	2B	7975580	7975706
RF00017	misc_RNA	X	112574619	112574907
RF00019	misc_RNA	KV421464.1	62597	62698
RF00019	misc_RNA	14	87970651	87970759
	protein_coding	X	149957244	149959073
	protein_coding	4	115867915	115868226
	protein_coding	KV420923.1	488379	489377
	miRNA	15	6879869	6879947
	miRNA	19	5134031	5134085
RF00003	snRNA	5	73978247	73978408
RF00019	misc_RNA	Y	15864143	15864243
RF00156	snoRNA	9	44905251	44905345
RF00100	misc_RNA	4	148739485	148739789
RF00618	snRNA	3	8589878	8589997
RF00017	misc_RNA	1	18976744	18977044
	TR_C_gene	7	37482554	37482925
RF00019	misc_RNA	Y	11269791	11269891
ptr-mir-335	miRNA	7	135040241	135040334
MIR566	miRNA	3	51259084	51259177	MIR566
RF00001	rRNA	20	47239785	47239903
RF00618	snRNA	9	34600473	34600598
RF00156	snoRNA	16	62633007	62633141
RF00017	misc_RNA	19	43288724	43288993
	protein_coding	20	4738590	4738919
RF00019	misc_RNA	11	70613137	70613239
RF00156	snoRNA	12	70740224	70740358
RF00019	misc_RNA	18	59799375	59799476
ALDH1B1	protein_coding	9	39301003	39302556
RF00001	rRNA	19	34108149	34108267
	IG_V_gene	22	8842438	8842827
	protein_coding	8	87161506	87163578
	miRNA	15	51059613	51059709
RF00017	misc_RNA	11	118512361	118512663
	miRNA	6	166903367	166903460
RF00618	snRNA	11	122944458	122944579
RF00100	misc_RNA	1	73298835	73299086
RF00019	misc_RNA	15	20375629	20375733
SIMC1	protein_coding	5	176879320	176988035
RF00156	snoRNA	1	180836645	180836779
RF00001	rRNA	12	23573050	23573167
SMIM12	protein_coding	1	34176914	34177477
	TR_V_gene	14	5697025	5697363
RF00618	snRNA	10	29614739	29614864
MIR6739	miRNA	1	180722101	180722175	MIR6739
RF00100	misc_RNA	4	186151398	186151641
RF00019	misc_RNA	20	52337279	52337380
RF00017	misc_RNA	2A	47497827	47498114
	miRNA	17	54154323	54154413
	protein_coding	22	7594256	7595182
HAUS4	protein_coding	14	6688051	6698967
RF00003	snRNA	KV420749.1	33334	33489
RF00017	misc_RNA	6	76162101	76162388
RF00001	rRNA	2B	100513854	100513961
RF00618	snRNA	16	20381936	20382030
DCAF8L2	protein_coding	X	28177525	28179360
	miRNA	X	122952319	122952408
MIR5187	miRNA	1	139415424	139415499	MIR5187
RF00019	misc_RNA	1	134614768	134614880
RF00019	misc_RNA	15	25596798	25596910
RF00156	snoRNA	8	8294809	8294942
	processed_pseudogene	4	143020305	143020715
PCSK7	protein_coding	11	117627173	117651029
KCNG2	protein_coding	18	77787817	77850172
RF00017	misc_RNA	8	5418550	5418846
	miRNA	9	107071066	107071156
RF00156	snoRNA	12	124392120	124392251
RF00618	snRNA	13	77733563	77733688
	miRNA	20	53235425	53235497
RF00001	rRNA	13	43040901	43041015
RF00100	misc_RNA	3	37398734	37399063
	TR_V_gene	14	5622337	5622672
RF00019	misc_RNA	6	102860481	102860588
PABPC3	protein_coding	13	9727019	9728920
RF00017	misc_RNA	1	110835832	110836113
RF00618	snRNA	1	73988450	73988558
RF00001	rRNA	2B	99709492	99709609
RF00156	snoRNA	6	84786428	84786560
RF00019	misc_RNA	2A	29524749	29524846
	miRNA	19	46713451	46713540
CYP2D6	protein_coding	22	28813248	28817407
KCNA1	protein_coding	12	5147503	5148990
RF00019	misc_RNA	18	29342128	29342227
ptr-mir-31	miRNA	9	22036238	22036308
	miRNA	2B	128656991	128657080
RF00001	rRNA	6	4423334	4423452
RF00017	misc_RNA	5	28371370	28371654
RF00100	misc_RNA	10	6340892	6341195
RF00156	snoRNA	X	153916691	153916825
RF00618	snRNA	11	122946725	122946849
MIR5003	miRNA	5	173250803	173250901	MIR5003
RF00019	misc_RNA	12	8144218	8144324
CHFR	protein_coding	12	136710704	136765406
RF00618	snRNA	14	59740649	59740770
RF00017	misc_RNA	4	29105733	29106011
RF00001	rRNA	6	147468917	147469019
RF00019	misc_RNA	6	38997258	38997367
ptr-let-7b	miRNA	22	32895717	32895799
TRAV27	TR_V_gene	14	5887358	5887645	TRAV27
	miRNA	11	46983473	46983540
RF00156	snoRNA	2A	62729700	62729834
RF00019	misc_RNA	15	23833856	23833957
RF00494	snoRNA	4	113418308	113418387
RF00017	misc_RNA	1	118548086	118548382
RF00019	misc_RNA	2B	73457652	73457764
ptr-mir-208a	miRNA	14	7136905	7136975
RF00001	rRNA	1	33441107	33441221
	protein_coding	KV421314.1	349400	360202
	protein_coding	10	39558827	39560903
TIMM29	protein_coding	19	11514917	11516445
A4GALT	protein_coding	22	29424787	29425848
RF00100	misc_RNA	16	73127341	73127658
RF00017	misc_RNA	8	96318015	96318312
RF00001	rRNA	1	141620476	141620585
RF00494	snoRNA	7	59304949	59305028
	miRNA	10	44796383	44796501
RF00156	snoRNA	14	35374880	35375004
ptr-mir-302c	miRNA	4	115711657	115711724
RF00100	misc_RNA	12	82756032	82756315
SHARPIN	protein_coding	8	146878784	146884475
	miRNA	7	103213487	103213551
RF00156	snoRNA	4	134847557	134847666
RF00017	misc_RNA	1	45935824	45936102
	protein_coding	19	7353584	7353827
RF00100	misc_RNA	3	196398642	196398956
ptr-mir-766	miRNA	X	119274953	119275063
MIR4728	miRNA	17	17903248	17903314	MIR4728
RF00494	snoRNA	11	93805726	93805805
RF00001	rRNA	14	7837893	7838012
RF00019	misc_RNA	13	25065022	25065127
RF00156	snoRNA	5	171909913	171910047
RF00017	misc_RNA	AACZ04034415.1	5064	5360
	protein_coding	5	173243033	173243227
SLC5A5	protein_coding	19	18896276	18920708
RF00019	misc_RNA	10	128878516	128878612
MIR6775	miRNA	16	79140485	79140553	MIR6775
RF00494	snoRNA	X	20189464	20189543
RF00001	rRNA	1	163655725	163655841
MIR3138	miRNA	4	10255771	10255852	MIR3138
RF00100	misc_RNA	5	28580857	28581100
RF00156	snoRNA	2B	105729340	105729474
RF00017	misc_RNA	20	25889441	25889727
ptr-mir-610	miRNA	11	28062144	28062239
RF00019	misc_RNA	9	73795596	73795691
RF00494	snoRNA	AACZ04013149.1	21087	21166
	miRNA	21	29497155	29497241
	protein_coding	KV420879.1	287210	289539
FAM110A	protein_coding	20	761713	762600
RF00100	misc_RNA	5	144621785	144622101
RF00001	rRNA	9	59213904	59214006
RF00017	misc_RNA	2B	92971749	92972038
	miRNA	13	26278022	26278109
RF00001	rRNA	13	57222107	57222225
	miRNA	KV421470.1	34746	34826
RF00494	snoRNA	KV421043.1	12694	12767
RF00001	rRNA	1	209824063	209824171
RF00100	misc_RNA	3	146119025	146119332
RF00100	misc_RNA	13	31182610	31182881
LMTK2	protein_coding	7	101012897	101115647
	protein_coding	X	30799342	30799581
	protein_coding	16	26587845	26588498
RF00017	misc_RNA	2A	44900565	44900846
MTRNR2L3	protein_coding	20	59347931	59348005
	miRNA	3	8934056	8934143
	miRNA	X	153644966	153645046
RF00001	rRNA	5	136959079	136959185
RF00019	misc_RNA	15	28895671	28895784
RF02117	misc_RNA	X	147635268	147635323
RF00001	rRNA	14	4152455	4152566
RF00100	misc_RNA	7	53020204	53020496
GATA6	protein_coding	18	19195578	19228128
RF01884	misc_RNA	3	120070381	120070532
RF00017	misc_RNA	7	103947322	103947603
OR5M10	protein_coding	11	56277815	56278762	OR5M10
RF00100	misc_RNA	7	72314744	72315039
	protein_coding	14	4863710	4864988
	miRNA	3	128917106	128917193
RF00100	misc_RNA	9	55417186	55417492
RF00001	rRNA	AACZ04061505.1	231709	231822
RF00001	rRNA	2A	70587005	70587111
DUS3L	protein_coding	19	6038290	6046084
POU5F1B	protein_coding	8	129820494	129821573	POU5F1B
	miRNA	KV421416.1	9320	9448
PSMD6	protein_coding	3	65222871	65236433
RF01518	misc_RNA	Y	7299016	7299104
	miRNA	11	127533012	127533095
RF00017	misc_RNA	14	5147203	5147501
RF00001	rRNA	16	35910586	35910694
RF00019	misc_RNA	13	43589179	43589275
CCT2	protein_coding	12	71739132	71753956
RF00100	misc_RNA	4	75076517	75076801
RF00001	rRNA	18	8144683	8144812
RF01518	misc_RNA	Y	15537089	15537178
RF00001	rRNA	12	135545299	135545395
	miRNA	X	146944857	146944985
RF00017	misc_RNA	6	52558952	52559238
RF00003	snRNA	5	103478191	103478355
ptr-mir-628	miRNA	15	36168582	36168676
	protein_coding	KV421076.1	85428	97707
RF00100	misc_RNA	2B	110510346	110510643
NUDT12	protein_coding	5	102919595	102936181
	protein_coding	13	39416836	39417447
ptr-mir-221	miRNA	KV421445.1	707046	707155
RF00100	misc_RNA	1	166803419	166803760
RF00026	snRNA	19	56629121	56629223
RF00001	rRNA	16	35905803	35905910
ptr-mir-569	miRNA	3	174828496	174828591
RF00100	misc_RNA	8	16523611	16523856
RF00001	rRNA	19	30791145	30791250
	protein_coding	KV421098.1	11737	12102
RF00017	misc_RNA	9	110799597	110799875
RF00026	snRNA	18	36218330	36218433
RF00100	misc_RNA	9	19061003	19061306
ptr-mir-221	miRNA	X	45931543	45931652
RF00334	snoRNA	21	28414177	28414272
RF00001	rRNA	X	69032083	69032201
RF00017	misc_RNA	10	127790845	127791126
RF00019	misc_RNA	17	40171151	40171229
MIR769	miRNA	19	48155052	48155169	MIR769
RF00026	snRNA	2B	119179186	119179292
RF00019	misc_RNA	4	41308802	41308912
ptr-mir-30c-1	miRNA	1	40188187	40188275
RF00334	snoRNA	8	57130385	57130495
TLR5	protein_coding	1	202263710	202266286
NEUROG3	protein_coding	10	70648459	70649103
RF00017	misc_RNA	AACZ04018820.1	1560	1796
ptr-mir-498	miRNA	19	56022327	56022451
RF00100	misc_RNA	8	35961688	35961979
RF00026	snRNA	KV420905.1	1496020	1496126
RF00001	rRNA	20	15201301	15201410
RF00019	misc_RNA	14	18882464	18882563
	miRNA	15	70095209	70095280
RF00334	snoRNA	4	57264790	57264914
SH2D7	protein_coding	15	59091570	59105444
ptr-mir-889	miRNA	14	86296135	86296213
RF00017	misc_RNA	19	51125220	51125496
ptr-mir-1207	miRNA	8	130462511	130462597
RF00334	snoRNA	11	8535034	8535164
RF00100	misc_RNA	KV421063.1	45932	46234
RF00100	misc_RNA	12	63008782	63009090
RF00001	rRNA	2B	37483803	37483903
RF00026	snRNA	2A	37708995	37709094
GPR55	protein_coding	2B	122001262	122002221
	miRNA	X	147010550	147010647
	miRNA	6	162911399	162911482
RF00017	misc_RNA	13	12692812	12693100
RF00001	rRNA	15	50339719	50339815
RF00334	snoRNA	11	8533823	8533952
RF00100	misc_RNA	2A	49338491	49338815
RF00019	misc_RNA	4	144130249	144130351
RF00026	snRNA	X	51717206	51717309
2008-03-01	protein_coding	10	47453076	47548166	2008-03-01
UMODL1	protein_coding	21	28603385	28669828
	processed_pseudogene	2B	104080800	104081288
	miRNA	AACZ04053335.1	126277	126362
	miRNA	KV420941.1	243813	243892
RF00001	rRNA	5	139024690	139024802
KCTD11	protein_coding	17	7617091	7617789
RF00017	misc_RNA	15	9298276	9298566
RF02172	misc_RNA	22	18942832	18942902
RF00019	misc_RNA	12	41003143	41003237
	protein_coding	15	28301836	28303560
RF00019	misc_RNA	1	214117408	214117486
RF00026	snRNA	2B	65327175	65327283
RF00100	misc_RNA	12	122854626	122854922
RF00017	misc_RNA	22	4533549	4533843
RF01979	misc_RNA	KV420913.1	168179	168323
	miRNA	KV420996.1	67714	67793
RF00001	rRNA	7	134278912	134279023
RF00019	misc_RNA	18	20100764	20100871
	miRNA	10	668851	668936
RF00026	snRNA	15	64780378	64780468
RF00017	misc_RNA	KV420942.1	314901	315198
RF00100	misc_RNA	2B	77615516	77615814
RF01979	misc_RNA	7	26274660	26274804
MTRNR2L7	protein_coding	10	38745993	38746067
ptr-mir-1181	miRNA	19	10940193	10940273
	miRNA	7	4418333	4418412
RF00100	misc_RNA	9	25661573	25661913
RF00001	rRNA	3	185761255	185761373
LARP1B	protein_coding	4	131083523	131235161
RF00019	misc_RNA	16	43854478	43854571
RF01299	snoRNA	2B	87972999	87973065
RF00026	snRNA	13	12026713	12026772
	IG_V_gene	2A	89919816	89920214
TAS2R4	protein_coding	KV420905.1	596622	597521
C2BH2orf88	protein_coding	2B	80751062	80751349
RF00017	misc_RNA	2B	58574999	58575301
RF00001	rRNA	4	8894723	8894832
	protein_coding	1	127753556	127753966
	miRNA	7	58287382	58287461
	miRNA	8	95538953	95539050
RF00019	misc_RNA	3	128760784	128760895
RF00100	misc_RNA	12	96734340	96734648
RF00001	rRNA	10	15075192	15075291
RF00017	misc_RNA	19	17104004	17104293
RF00026	snRNA	13	12187397	12187491
RF01299	snoRNA	3	190915925	190915993
	protein_coding	22	4090283	4090651
ptr-mir-34a	miRNA	1	8482192	8482301
ptr-mir-548f-1	miRNA	18	57191370	57191451
RF01299	snoRNA	10	57487596	57487664
RF00019	misc_RNA	12	56706121	56706222
RF00017	misc_RNA	5	119057729	119058018
RF00100	misc_RNA	18	16748302	16748593
RF00001	rRNA	7	133216025	133216142
RF00019	misc_RNA	4	100826426	100826520
RF00017	misc_RNA	3	123273292	123273589
ptr-mir-520b	miRNA	19	56049348	56049408
	miRNA	2B	103226444	103226539
RF00001	rRNA	10	29853389	29853503
RF00019	misc_RNA	1	143896209	143896311
RF00554	snoRNA	15	7052675	7052809
	protein_coding	15	3594043	3595023
SOWAHD	protein_coding	X	119403194	119404141	SOWAHD
TMEM42	protein_coding	3	45832290	45836055
	miRNA	5	132312721	132312830
RF00001	rRNA	15	8335376	8335494
	miRNA	8	36390927	36391004
RF00017	misc_RNA	8	127698949	127699246
RF00100	misc_RNA	22	23593117	23593431
RF00100	misc_RNA	20	37084761	37085041
RF00554	snoRNA	2B	117976246	117976379
RF00026	snRNA	6	27822261	27822366
ISLR	protein_coding	15	55162093	55163379
	TR_V_gene	14	5863013	5863366
	miRNA	5	69108292	69108376
RF00017	misc_RNA	17	66865482	66865749
RF00100	misc_RNA	6	155423156	155423469
RF00001	rRNA	17	73897379	73897489
MIR3164	miRNA	11	68963192	68963274	MIR3164
RF00554	snoRNA	Y	25055751	25055885
RF00100	misc_RNA	19	34754743	34755024
RF00026	snRNA	4	45495135	45495235
RF00181	snoRNA	14	86217578	86217652
DSEL	protein_coding	18	65066578	65070246	DSEL
	miRNA	11	86763621	86763703
RF00019	misc_RNA	7	9863920	9864016
	miRNA	5	140572630	140572710
RF00017	misc_RNA	2A	22333653	22333948
RF00001	rRNA	8	49174640	49174741
RF00554	snoRNA	18	10701676	10701809
SCN2A	protein_coding	2B	55396009	55496199
UBE3A	protein_coding	15	6349899	6451853
ZNF711	protein_coding	X	84752260	84781462
RF00019	misc_RNA	6	140848839	140848940
RF00026	snRNA	17	18146713	18146817
	miRNA	1	46240531	46240611
	protein_coding	13	99861995	99862369
ptr-mir-27b	miRNA	9	72783971	72784067
RF00554	snoRNA	15	45178917	45179055
RF00001	rRNA	7	85813416	85813529
RF00100	misc_RNA	3	134105249	134105576
	miRNA	5	92736586	92736674
RF00100	misc_RNA	8	43111309	43111608
RF00017	misc_RNA	2A	24468913	24469183
RF00026	snRNA	X	36290375	36290481
MYOT	protein_coding	5	137864246	137884274
ptr-mir-30c-2	miRNA	6	74025074	74025145
RF00001	rRNA	1	207608157	207608265
RF00019	misc_RNA	11	119463612	119463707
RF00017	misc_RNA	2B	48422510	48422805
RF00554	snoRNA	16	11678942	11679065
	miRNA	1	212672049	212672116
RF00026	snRNA	4	119957761	119957867
RF00001	rRNA	16	35911632	35911736
	miRNA	6	48572170	48572250
	protein_coding	22	9385792	9386286
RF00019	misc_RNA	3	123361689	123361790
RF00100	misc_RNA	2B	22140065	22140384
	protein_coding	2B	66481519	66481776
RF00001	rRNA	9	72841033	72841125
RF00026	snRNA	2B	88018958	88019064
RF00100	misc_RNA	15	27846751	27847043
SMIM10L1	protein_coding	12	11702425	11702631	SMIM10L1
RNASE11	protein_coding	14	4315543	4316142
	protein_coding	6	29816017	29816955
TNKS	protein_coding	8	8888702	9122750
RF00017	misc_RNA	6	100204878	100205174
	miRNA	7	71936766	71936864
	miRNA	1	223668130	223668215
RF00100	misc_RNA	X	148542451	148542735
RF00001	rRNA	11	13978327	13978438
RF00554	snoRNA	X	3395192	3395326
	pseudogene	11	56177678	56178601
	protein_coding	4	40416398	40416604
	miRNA	KV422199.1	2394	2453
RF00019	misc_RNA	4	90711711	90711813
RF00017	misc_RNA	3	1074145	1074440
RF00001	rRNA	14	3850136	3850233
RF00026	snRNA	12	40315992	40316101
RF00100	misc_RNA	9	60524691	60524979
RF00554	snoRNA	6	30346324	30346485
	miRNA	12	25842217	25842273
RF00017	misc_RNA	9	85649571	85649869
RF00100	misc_RNA	22	12484377	12484667
RF00026	snRNA	AACZ04053216.1	5952	6015
	miRNA	KV421564.1	14248	14307
KCNA5	protein_coding	12	5288104	5289912
	miRNA	2A	45061460	45061516
RF00026	snRNA	3	78607204	78607310
RF00001	rRNA	5	77817379	77817476
RF00017	misc_RNA	1	8310803	8311105
RF00019	misc_RNA	14	6604518	6604617
RF01295	scaRNA	3	164120566	164120895
TTC9	protein_coding	14	55115703	55149591
RF00026	snRNA	1	50340147	50340204
	miRNA	4	105675673	105675729
DLX3	protein_coding	17	49104249	49109495
	miRNA	AACZ04001496.1	868	927
RF00026	snRNA	4	83974889	83974996
RF00001	rRNA	21	11505830	11505938
RF00017	misc_RNA	10	79172572	79172846
RF00001	rRNA	4	10292962	10293090
PPIH	protein_coding	1	42109473	42127776
RF00100	misc_RNA	12	23299246	23299550
MIR7705	miRNA	8	102576681	102576737	MIR7705
RF00001	rRNA	8	31790572	31790697
	miRNA	16	2306098	2306157
RF00017	misc_RNA	10	73708638	73708921
RF00017	misc_RNA	1	131567287	131567588
RF00001	rRNA	3	52793282	52793400
RF00026	snRNA	1	93540795	93540889
	protein_coding	20	3898152	3898679
ZNF260	protein_coding	19	38998799	39000037
RF00001	rRNA	5	152091420	152091546
RF00019	misc_RNA	11	3577464	3577560
RF00017	misc_RNA	15	65903698	65903944
	TR_V_gene	7	37538375	37538728
RF00026	snRNA	19	2571711	2571805
	miRNA	14	43917868	43917926
RF00017	misc_RNA	12	19877441	19877744
AIMP2	protein_coding	7	5773450	5788023
RF00001	rRNA	1	183454009	183454117
ptr-mir-496	miRNA	14	86308821	86308922
CBFA2T2	protein_coding	KV421323.1	41987	194596
RF00604	snoRNA	19	53027917	53028007
RF00100	misc_RNA	12	31833750	31834058
	processed_pseudogene	5	141352849	141353754
RF00017	misc_RNA	15	36840297	36840590
RF00001	rRNA	AACZ04061505.1	334351	334478
RIC3	protein_coding	11	7934582	8000828
RF00017	misc_RNA	3	49131099	49131401
ptr-mir-378a	miRNA	5	149930258	149930323
	miRNA	19	13653461	13653545
RF00026	snRNA	11	123069113	123069215
RF00001	rRNA	8	92114084	92114196
RF00100	misc_RNA	15	27297765	27298066
RRS1	protein_coding	8	67528830	67529927
RF00001	rRNA	7	125506162	125506289
RF00017	misc_RNA	19	4285550	4285790
RF00026	snRNA	9	46100223	46100329
DCAF1	protein_coding	3	52481535	52586143
MIR4535	miRNA	22	35621591	35621649	MIR4535
	miRNA	2A	11928176	11928257
RF00017	misc_RNA	12	102946189	102946452
RF00001	rRNA	5	156118828	156118919
RF00100	misc_RNA	18	36195104	36195389
GCNT4	protein_coding	5	40830475	40831836
RF00001	rRNA	11	27515293	27515414
ptr-mir-147b	miRNA	15	25983942	25984021
RF00017	misc_RNA	12	98877374	98877672
RF00548	snRNA	8	82114054	82114187
ptr-mir-1-1	miRNA	20	64662319	64662389
RF00026	snRNA	11	126094242	126094341
RF00100	misc_RNA	4	143007301	143007589
RF00001	rRNA	1	137311417	137311503
ZBED8	protein_coding	5	160731969	160733753
RF00001	rRNA	11	125152216	125152349
ptr-mir-412	miRNA	14	86313696	86313786
RF00100	misc_RNA	7	126256049	126256331
RF00017	misc_RNA	16	15046503	15046774
RF00001	rRNA	1	186586544	186586627
RF01518	misc_RNA	Y	16013459	16013548
MIR3134	miRNA	3	16078582	16078655	MIR3134
RF00017	misc_RNA	5	153994758	153995056
MIR3682	miRNA	2A	55062935	55063018	MIR3682
RF00001	rRNA	1	152328016	152328146
RF01518	misc_RNA	Y	11120451	11120540
ptr-mir-125b-2	miRNA	21	3035946	3036034
RF00001	rRNA	10	127544183	127544217
RF00017	misc_RNA	5	41559250	41559538
RF00017	misc_RNA	10	69003562	69003859
RF00100	misc_RNA	9	52018095	52018422
	miRNA	3	189855546	189855603
TFDP3	protein_coding	X	133044523	133045740
	protein_coding	11	69039199	69039354
RF00001	rRNA	3	31913224	31913357
MIR3117	miRNA	1	66618000	66618077	MIR3117
RF01518	misc_RNA	Y	11917877	11917966
GFOD1	protein_coding	6	13475823	13598577	GFOD1
RF00001	rRNA	2B	132800500	132800607
RF00017	misc_RNA	6	2857904	2858138
MIR3917	miRNA	1	24974842	24974934	MIR3917
RF00100	misc_RNA	2B	10291797	10292112
RF01518	misc_RNA	Y	3220605	3220694
	miRNA	1	146831918	146831982
RF00017	misc_RNA	10	33020451	33020745
RF00001	rRNA	11	68670660	68670781
	protein_coding	8	130141061	130141405
RF01518	misc_RNA	Y	4659973	4660062
	protein_coding	13	7430517	7431739
EXOSC6	protein_coding	16	61141306	61142124
RF00100	misc_RNA	4	123943523	123943829
	miRNA	AACZ04015595.1	6377	6462
RF00017	misc_RNA	7	5010419	5010716
RF00017	misc_RNA	11	75765506	75765803
RF00001	rRNA	11	102284199	102284320
	miRNA	X	13345598	13345654
RF00001	rRNA	5	39723905	39723998
	protein_coding	5	89169446	89169781
RF00100	misc_RNA	17	57062059	57062330
	miRNA	8	57052148	57052205
RF00001	rRNA	21	19008355	19008490
RF01518	misc_RNA	21	488480	488568
RF02147	misc_RNA	14	86151023	86151088
RF00017	misc_RNA	4	73771168	73771465
	miRNA	17	25095720	25095805
RF00001	rRNA	9	50947851	50947956
	protein_coding	8	125619619	125619852
OR1L8	protein_coding	9	100640173	100641102
	miRNA	2B	109244519	109244588
RF00100	misc_RNA	4	171707277	171707588
PLSCR4	protein_coding	3	149664955	149723444
	miRNA	9	27210631	27210716
RF01518	misc_RNA	Y	13329986	13330075
	miRNA	20	48863922	48864013
RF00017	misc_RNA	3	80477059	80477353
RF00001	rRNA	2B	44444963	44445084
RF00001	rRNA	17	66043983	66044097
RF00100	misc_RNA	6	12503563	12503858
RF00419	snoRNA	11	763882	764015
	processed_pseudogene	6	122197445	122197717
	miRNA	19	2985300	2985385
TMEM121B	protein_coding	22	4292643	4294379
RF01518	misc_RNA	KV421478.1	215662	215751
RF00017	misc_RNA	3	200614270	200614554
	miRNA	4	64183027	64183131
RF01894	misc_RNA	9	54037134	54037542
	processed_pseudogene	KV421084.1	306490	306636
COMMD5	protein_coding	8	147710248	147710922
	miRNA	14	3970851	3970936
RF00100	misc_RNA	9	95289607	95289908
RF00001	rRNA	KV421425.1	373013	373123
RF00001	rRNA	15	74289320	74289440
GPR3	protein_coding	1	26511399	26512391	GPR3
	protein_coding	20	64536174	64536662
	IG_C_gene	AACZ04022499.1	260	310
	protein_coding	6	135108412	135109574
	miRNA	X	112499573	112499644
RF00017	misc_RNA	16	59653578	59653867
RF01518	misc_RNA	Y	2395286	2395375
RF00017	misc_RNA	1	92904984	92905277
	miRNA	7	105302030	105302115
RF00001	rRNA	10	14121197	14121317
RF01984	misc_RNA	2B	34240742	34240869
RF00001	rRNA	12	104618822	104618937
	miRNA	11	18218178	18218251
	miRNA	3	187859929	187860014
RF01518	misc_RNA	KV421483.1	160875	160964
RF00001	rRNA	10	108501738	108501867
RF00286	scaRNA	9	19518620	19518750
RF00001	rRNA	12	104683152	104683259
RF00017	misc_RNA	3	73236571	73236865
RF00017	misc_RNA	15	71075852	71076089
	protein_coding	8	142543047	142543346
ERVV-2	protein_coding	19	55373378	55374985
ACSBG1	protein_coding	15	59173108	59237577
RF01518	misc_RNA	8	47055996	47056084
RF00001	rRNA	2A	83155772	83155885
	miRNA	KV421068.1	19448	19533
	miRNA	3	137778356	137778435
RF00017	misc_RNA	8	71691890	71692185
NPY2R	protein_coding	4	159111043	159112194
RF00001	rRNA	19	33508118	33508223
RF00017	misc_RNA	20	42907025	42907322
RF00002	rRNA	Y	7293790	7293935
	processed_pseudogene	13	56911736	56912146
RF00001	rRNA	16	35910832	35910954
ptr-mir-133a-2	miRNA	20	64673757	64673858
RF01518	misc_RNA	12	52017879	52017967
RF00002	rRNA	Y	7401940	7402090
	miRNA	19	34241273	34241355
RF00017	misc_RNA	2A	87278086	87278384
RF00001	rRNA	16	35902703	35902813
RF00017	misc_RNA	15	53648223	53648471
	processed_pseudogene	5	178672544	178674124
GON4L	protein_coding	1	133840932	133965986
MIR5186	miRNA	3	155093628	155093747	MIR5186
RF00002	rRNA	Y	15532407	15532554
RF00001	rRNA	4	41471399	41471518
RF00001	rRNA	16	35906056	35906166
RF00020	snRNA	7	54718471	54718594
	miRNA	19	59240294	59240379
RF00017	misc_RNA	12	119649501	119649782
	miRNA	12	97307642	97307763
RF00002	rRNA	Y	15303468	15303619
OR2Y1	protein_coding	5	181351064	181351999
	protein_coding	12	126114923	126115873
RF00017	misc_RNA	13	53866138	53866415
RF00001	rRNA	17	45752426	45752533
RF00100	misc_RNA	1	221413431	221413573
RF00020	snRNA	8	24750942	24751059
RF00002	rRNA	Y	16018082	16018229
RF00017	misc_RNA	13	30650496	30650784
TDO2	protein_coding	4	159802887	159819464
	miRNA	17	82607376	82607461
RF01881	misc_RNA	X	73167455	73167580
ptr-mir-1226	miRNA	3	48892295	48892369
	protein_coding	2B	38655581	38655819
MYCNOS	protein_coding	2A	16249822	16250151
RF00001	rRNA	X	111337319	111337438
ptr-mir-1827	miRNA	15	59039467	59039532
RF00100	misc_RNA	2B	47205896	47206247
RF00020	snRNA	11	47846815	47846932
RF00002	rRNA	Y	16264153	16264304
	miRNA	2B	132951164	132951249
RF00017	misc_RNA	2A	63577906	63578190
RF00017	misc_RNA	3	185751804	185752105
TMEM65	protein_coding	8	126724075	126785028
TOB1	protein_coding	17	49982607	49983644
RF00001	rRNA	9	81513790	81513894
MIR6889	miRNA	22	27919061	27919119	MIR6889
	miRNA	20	35710306	35710391
RF00017	misc_RNA	19	12133907	12134190
RF00100	misc_RNA	14	42064404	42064673
RF00100	misc_RNA	16	67308209	67308318
	processed_pseudogene	14	63930798	63931022
RF00017	misc_RNA	3	76632502	76632796
RF00020	snRNA	1	219824828	219824941
RF00001	rRNA	19	8280429	8280548
RF00017	misc_RNA	KV420901.1	66978	67274
RF00393	snoRNA	11	93816504	93816642
RF00100	misc_RNA	KV421417.1	1321788	1322117
TMEM238L	protein_coding	17	45834585	45834824	TMEM238L
	misc_RNA	20	21717003	21717460
ptr-mir-935	miRNA	19	56344760	56344850
	miRNA	2A	110261126	110261211
RF00020	snRNA	1	210687522	210687637
RF00001	rRNA	10	26700673	26700779
CCDC70	protein_coding	13	36922593	36923294
	miRNA	KV421086.1	31769	31835
RF00001	rRNA	12	92333605	92333711
RF00606	snoRNA	KV420911.1	588068	588141
RF00393	snoRNA	6	42297273	42297412
RF00020	snRNA	10	110736043	110736110
SIM1	protein_coding	6	103750128	103824114
SMYD5	protein_coding	2A	74684647	74697616
	miRNA	4	67851101	67851186
	protein_coding	7	21853202	21853357
RF00017	misc_RNA	18	21256043	21256300
RF00100	misc_RNA	20	17543322	17543660
	protein_coding	KV420911.1	74454	74792
RF00606	snoRNA	7	21986005	21986078
	miRNA	13	9188793	9188875
RF00393	snoRNA	X	132980162	132980300
	miRNA	9	108849143	108849209
RF00001	rRNA	19	12750764	12750871
RF00017	misc_RNA	17	12844245	12844517
PDP2	protein_coding	16	57699994	57701583	PDP2
RF00100	misc_RNA	10	26265523	26265810
RF00020	snRNA	3	46008069	46008184
RF00072	snoRNA	15	3640476	3640604
ptr-mir-617	miRNA	12	83252251	83252347
	miRNA	3	71259069	71259154
RHEX	protein_coding	1	184988282	184993703
RF00017	misc_RNA	19	35847683	35847944
RF02216	misc_RNA	20	51028042	51028134
RF00001	rRNA	1	152376253	152376371
C5H5orf52	protein_coding	5	157958644	157967383
	protein_coding	Y	10849362	10861035
RF00100	misc_RNA	X	144800262	144800591
MIR6758	miRNA	12	32304313	32304375	MIR6758
RF00020	snRNA	X	15805225	15805339
RF00072	snoRNA	12	9678692	9678841
RF02108	misc_RNA	13	35106015	35106072
	miRNA	1	75952994	75953076
RF00001	rRNA	11	21269769	21269877
RF00017	misc_RNA	19	15519228	15519528
	miRNA	2B	79672108	79672181
RF00020	snRNA	1	44345384	44345499
RF00100	misc_RNA	11	127969126	127969443
RF00001	rRNA	4	155787912	155788028
	miRNA	8	146623772	146623857
RF00072	snoRNA	12	9975633	9975724
RF00096	snoRNA	10	5262713	5262848
RF00017	misc_RNA	20	40906539	40906837
HLF	protein_coding	17	54505696	54565602
RF00020	snRNA	2A	16174840	16174956
	miRNA	9	111302637	111302719
RF00001	rRNA	X	131747888	131747998
RF00100	misc_RNA	8	130631576	130631875
RF00017	misc_RNA	7	153634382	153634678
MIR5008	miRNA	1	206973479	206973572	MIR5008
RF00096	snoRNA	12	75977781	75977915
RF00072	snoRNA	2B	122546968	122547104
RF00181	snoRNA	14	86185867	86185944
TBC1D19	protein_coding	4	27019501	27190337
RF00003	snRNA	4	42253349	42253507
	miRNA	1	68074680	68074761
RF00001	rRNA	17	6830910	6831017
RF00020	snRNA	1	189269101	189269215
RF00100	misc_RNA	7	97682944	97683242
	miRNA	1	357158	357237
RF00072	snoRNA	4	50629028	50629154
RF00017	misc_RNA	1	9739089	9739381
RF00096	snoRNA	3	42775289	42775431
OR5M1	protein_coding	11	56314064	56315011	OR5M1
	processed_pseudogene	14	8951973	8952245
SRCAP	protein_coding	16	29595892	29637453
	miRNA	10	135600791	135600872
ptr-mir-329-2	miRNA	14	86275606	86275688
RF00020	snRNA	2B	68436747	68436850
RF00001	rRNA	7	144986912	144987016
GPR101	protein_coding	X	136879507	136881033
RF00100	misc_RNA	7	2127250	2127550
RF00096	snoRNA	3	157575245	157575380
RF00017	misc_RNA	1	128504910	128505208
RF00072	snoRNA	2A	51073955	51074081
	protein_coding	1	44532862	44533278
MIR4672	miRNA	9	106009228	106009308	MIR4672
	miRNA	2B	122581306	122581383
RF00001	rRNA	3	50538025	50538138
RF00100	misc_RNA	5	100036943	100037271
RF00100	misc_RNA	5	111244761	111245053
RF00096	snoRNA	1	213653184	213653311
	protein_coding	2A	71527359	71527670
EGR1	protein_coding	5	138471801	138475627	EGR1
	protein_coding	13	3185182	3185532
RF00017	misc_RNA	4	142611590	142611875
RF00072	snoRNA	4	17649766	17649902
RF00263	snoRNA	17	8934245	8934372
	miRNA	AACZ04028478.1	846	929
RF00001	rRNA	5	58458375	58458482
	miRNA	2B	104569013	104569105
RF00100	misc_RNA	6	48262054	48262372
RF00096	snoRNA	12	106459239	106459370
RF00100	misc_RNA	10	22740174	22740469
RF00017	misc_RNA	3	60791736	60792018
	IG_V_gene	14	91923880	91924185
	protein_coding	5	24325774	24326217
RF00072	snoRNA	KV421846.1	10590	10739
	miRNA	KV421198.1	83697	83754
EID2	protein_coding	19	41553824	41554534
	protein_coding	5	151000921	151001115
	protein_coding	3	60510358	60510939
RF00100	misc_RNA	12	10524129	10524433
	miRNA	19	60335165	60335247
RF00001	rRNA	1	36620413	36620523
RF00100	misc_RNA	X	142873369	142873699
RF00017	misc_RNA	15	11033523	11033759
RF00096	snoRNA	11	123804729	123804862
MOS	protein_coding	8	57122080	57123120
	miRNA	19	51295617	51295699
RF00017	misc_RNA	7	99810630	99810926
	miRNA	14	38125771	38125828
	protein_coding	12	3400985	3401239
RF00341	snoRNA	5	29085265	29085327
RF00100	misc_RNA	1	205482427	205482754
RF00100	misc_RNA	10	123255766	123256050
RF00001	rRNA	1	78212772	78212880
RF00096	snoRNA	8	73041141	73041272
RF02201	misc_RNA	22	14525789	14525900
RF00100	misc_RNA	3	85302620	85302912
RF00017	misc_RNA	15	56780161	56780424
	miRNA	12	78805798	78805880
	miRNA	9	36573713	36573786
RF00100	misc_RNA	1	104291841	104292158
RF00096	snoRNA	KV421271.1	8335	8468
RF00554	snoRNA	7	105257444	105257532
	protein_coding	KV421084.1	373712	374080
	protein_coding	20	18356681	18357178
RF00017	misc_RNA	2A	66178850	66179147
RF02045	misc_RNA	9	22558486	22558629
RF00100	misc_RNA	1	30055701	30056009
	miRNA	17	27093931	27094016
	protein_coding	KV423756.1	47	355
RF00096	snoRNA	15	11001875	11002007
RF00100	misc_RNA	8	103022904	103023257
RF00554	snoRNA	4	1327490	1327619
	miRNA	6	171554650	171554748
ZNF770	protein_coding	15	15260782	15262857
RF00017	misc_RNA	1	43628744	43629043
	miRNA	17	81446438	81446523
RF00377	snoRNA	14	5109750	5109853
RF00096	snoRNA	2A	88064830	88064963
RF00554	snoRNA	12	32966144	32966277
RF00100	misc_RNA	14	34189781	34190089
RF00100	misc_RNA	6	78389795	78390124
	miRNA	6	171554225	171554323
	IG_C_gene	AACZ04029513.1	4080	4472
VSIR	protein_coding	10	72855116	72880646
FAIM	protein_coding	3	142021394	142046178
SLC9A7	protein_coding	X	46790763	46955947
	miRNA	2B	133089713	133089798
RF00100	misc_RNA	20	54951154	54951486
RF00017	misc_RNA	4	156082785	156083082
	miRNA	2B	67524373	67524446
RF00377	snoRNA	14	5114909	5115018
	processed_pseudogene	6	43869199	43869414
RF00100	misc_RNA	11	28262691	28263016
RF00554	snoRNA	2B	38032825	38032961
	miRNA	22	29261329	29261411
RF00096	snoRNA	17	48504920	48505053
RF00017	misc_RNA	5	154600407	154600704
	miRNA	15	9563012	9563102
RF02250	misc_RNA	2A	45955797	45956067
RF00100	misc_RNA	KV421324.1	36225	36505
RF00100	misc_RNA	11	101060182	101060498
OR6S1	protein_coding	14	4375173	4376168
SFN	protein_coding	1	25951452	25952198
PEX11G	protein_coding	19	7863402	7876349
	miRNA	15	4465779	4465868
RF02210	misc_RNA	11	32502705	32502979
	miRNA	7	105545923	105546008
RF00096	snoRNA	3	184457150	184457285
RF00017	misc_RNA	13	81826894	81827196
RF00100	misc_RNA	11	120833874	120834171
RF00554	snoRNA	16	59092962	59093096
RF00100	misc_RNA	18	17490611	17490944
	processed_pseudogene	8	122007072	122007746
ptr-mir-181a-1	miRNA	1	177685358	177685467
RF01976	misc_RNA	KV420913.1	167113	167327
RF00100	misc_RNA	5	7021088	7021423
RF00096	snoRNA	2B	76126785	76126917
	miRNA	19	55578717	55578793
RF00100	misc_RNA	8	121962060	121962375
OR4F6	protein_coding	15	82898995	82899933	OR4F6
RF00017	misc_RNA	13	95919985	95920285
	protein_coding	KV421352.1	102190	121978
RF00554	snoRNA	17	7834528	7834662
	miRNA	7	105639854	105639939
	miRNA	8	27996138	27996204
RF01976	misc_RNA	7	26273594	26273808
RF00019	misc_RNA	13	12085315	12085422
RF00100	misc_RNA	13	41893459	41893777
RF00096	snoRNA	9	39047560	39047693
RF00017	misc_RNA	1	171963625	171963937
PEX26	protein_coding	22	5292458	5293096
RF00001	rRNA	7	32331846	32331944
RF02126	misc_RNA	3	10557644	10557713
MIR4703	miRNA	13	36597904	36597982	MIR4703
RF00019	misc_RNA	2B	96740887	96740991
	protein_coding	2B	42411211	42411459
RF00017	misc_RNA	7	133034579	133034830
	miRNA	X	142386412	142386497
ptr-mir-532	miRNA	KV421460.1	332192	332282
RF00100	misc_RNA	10	69155749	69156043
RF00096	snoRNA	5	45447261	45447394
RF01983	misc_RNA	2B	108187433	108187586
RF00001	rRNA	4	170085542	170085635
RF00019	misc_RNA	4	38080501	38080608
	protein_coding	KV422873.1	297	1016
SLC25A51	protein_coding	9	38778463	38779374
ptr-mir-532	miRNA	X	49887895	49887985
	miRNA	11	1636847	1636932
RF00001	rRNA	8	58150895	58151002
RF00017	misc_RNA	14	83573970	83574267
RF00017	misc_RNA	1	128141365	128141664
RF00100	misc_RNA	5	109154776	109155114
RF00612	snoRNA	2A	43421205	43421264
RF00019	misc_RNA	18	28457818	28457931
	protein_coding	2B	94448934	94449809
PARS2	protein_coding	1	54505987	54507414
MIR4271	miRNA	3	50344657	50344723	MIR4271
	miRNA	1	5139576	5139658
RF00001	rRNA	11	13992431	13992545
RF00017	misc_RNA	7	133279962	133280222
RF00100	misc_RNA	8	62693929	62694261
RF00017	misc_RNA	11	66468356	66468656
RF00612	snoRNA	4	52788056	52788113
RF00019	misc_RNA	13	9345635	9345744
	protein_coding	3	58269866	58270216
ptr-mir-548h	miRNA	14	48448681	48448782
ABHD16B	protein_coding	20	66054499	66055908
RF00001	rRNA	19	18995411	18995503
RF00017	misc_RNA	4	115754105	115754377
	miRNA	X	135014189	135014271
RF00019	misc_RNA	5	173378323	173378435
SMIM5	protein_coding	17	75188139	75197883	SMIM5
RF00100	misc_RNA	22	36598544	36598870
RF00017	misc_RNA	KV423869.1	3539	3760
RF00425	snoRNA	15	12164080	12164211
	protein_coding	17	80706431	80706901
POMGNT2	protein_coding	3	43969836	43971578
RF00017	misc_RNA	17	12019718	12019998
MIR4654	miRNA	1	140244911	140244986	MIR4654
RF00019	misc_RNA	2A	87149741	87149853
RF00001	rRNA	KV421328.1	205872	205990
	miRNA	1	40550647	40550729
RF00100	misc_RNA	18	43236662	43236975
RF00017	misc_RNA	KV421275.1	4434	4728
LRRTM2	protein_coding	5	138885972	138891596
RF00425	snoRNA	15	14870174	14870274
ARMCX6	protein_coding	X	101250571	101251473
ptr-mir-93	miRNA	7	103151022	103151101
RF00001	rRNA	12	114384226	114384320
RF00019	misc_RNA	8	42675940	42676047
	miRNA	8	146057154	146057239
RF00017	misc_RNA	12	66174914	66175209
	protein_coding	15	15258993	15259196
RF00100	misc_RNA	5	149317550	149317863
TMEM74	protein_coding	8	110795413	110796330
RFESD	protein_coding	5	19816411	19825957
NEK10	protein_coding	3	27698015	27954796
RF00425	snoRNA	11	93817617	93817748
RF00017	misc_RNA	19	49709203	49709501
	miRNA	8	147061415	147061479
RF00001	rRNA	13	22645527	22645645
CENPVL3	protein_coding	X	51463487	51464350	CENPVL3
RF00019	misc_RNA	8	67757606	67757713
RF00017	misc_RNA	2A	95920052	95920311
ZHX2	protein_coding	8	125366571	125369084
	miRNA	9	115523878	115523963
RF00100	misc_RNA	8	50192097	50192434
RF00017	misc_RNA	15	80850219	80850463
RF00425	snoRNA	3	181528170	181528297
	miRNA	1	123632325	123632388
RF00001	rRNA	8	36468065	36468171
RF00019	misc_RNA	X	12001004	12001116
RF00017	misc_RNA	X	41502805	41503105
RF00100	misc_RNA	11	9546566	9546880
RF00017	misc_RNA	20	52918922	52919192
	miRNA	9	53918975	53919056
RF00001	rRNA	21	23330146	23330263
[truncated: 31,730 more rows]

## Sheet: PROTEIN CODING GENES
Gene name	Gene type	Chromosome/scaffold name	Gene start (bp)	Gene end (bp)	HGNC symbol				Chromosome/scaffold name
RNF223	protein_coding	1	183880	184602	RNF223				1
C1H1orf159	protein_coding	1	193735	199301					3
TTLL10	protein_coding	1	363597	382915					4
TNFRSF18	protein_coding	1	387674	390634					5
TNFRSF4	protein_coding	1	395835	398448	TNFRSF4				6
SDF4	protein_coding	1	401522	417130	SDF4				7
B3GALT6	protein_coding	1	417286	418275	B3GALT6				8
C1QTNF12	protein_coding	1	426420	432644	C1QTNF12				9
UBE2J2	protein_coding	1	437964	457999					10
SCNN1D	protein_coding	1	465081	474995					11
ACAP3	protein_coding	1	476945	492402					12
PUSL1	protein_coding	1	492706	496231	PUSL1				13
INTS11	protein_coding	1	496163	509895					14
CPTP	protein_coding	1	510372	514109	CPTP				15
TAS1R3	protein_coding	1	516584	521012					16
DVL1	protein_coding	1	521027	534458					17
MXRA8	protein_coding	1	537216	545832					18
AURKAIP1	protein_coding	1	567937	569978					19
CCNL2	protein_coding	1	580586	593692					20
MRPL20	protein_coding	1	596040	601441					21
ANKRD65	protein_coding	1	612977	614974	ANKRD65				22
VWA1	protein_coding	1	630453	637801	VWA1				2A
ATAD3C	protein_coding	1	647192	657685					2B
ATAD3B	protein_coding	1	677495	692630					X
TMEM240	protein_coding	1	728993	734862	TMEM240				Y
SSU72	protein_coding	1	736282	790287
FNDC10	protein_coding	1	809317	809997
MIB2	protein_coding	1	826526	841699	MIB2
MMP23	protein_coding	1	842814	845848
CDK11B	protein_coding	1	846381	870947	CDK11B
SLC35E2B	protein_coding	1	870883	890600	SLC35E2B
NADK	protein_coding	1	909581	933079
GNB1	protein_coding	1	937736	985434	GNB1
CALML6	protein_coding	1	1067568	1071336
TMEM52	protein_coding	1	1071548	1073239
CFAP74	protein_coding	1	1076225	1147364	CFAP74
GABRD	protein_coding	1	1178232	1187822
FAAP20	protein_coding	1	1360134	1370460
SKI	protein_coding	1	1405573	1504427
MORN1	protein_coding	1	1518905	1603408
RER1	protein_coding	1	1604373	1617619
PEX10	protein_coding	1	1617006	1624787
PANK4	protein_coding	1	1722784	1741103
HES5	protein_coding	1	1743204	1744717
TNFRSF14	protein_coding	1	1772435	1779888
FAM213B	protein_coding	1	1803362	1809383
MMEL1	protein_coding	1	1807239	1849396
TTC34	protein_coding	1	1874015	1908955
ACTRT2	protein_coding	1	2143039	2144172
PRDM16	protein_coding	1	2192319	2576884
ARHGEF16	protein_coding	1	2601412	2619676
MEGF6	protein_coding	1	2629563	2761577	MEGF6
TPRG1L	protein_coding	1	2775339	2780462	TPRG1L
WRAP73	protein_coding	1	2781112	2804631
TP73	protein_coding	1	2806851	2888845	TP73
CCDC27	protein_coding	1	2905027	2924357
SMIM1	protein_coding	1	2925397	2928702	SMIM1
LRRC47	protein_coding	1	2932977	2949260
CEP104	protein_coding	1	2967445	3010856
DFFB	protein_coding	1	3010890	3046502
C1H1orf174	protein_coding	1	3050214	3062753
AJAP1	protein_coding	1	3838225	3977531
NPHP4	protein_coding	1	5108753	5242386	NPHP4
KCNAB2	protein_coding	1	5268508	5344699	KCNAB2
CHD5	protein_coding	1	5345291	5438110
RPL22	protein_coding	1	5439428	5457629
RNF207	protein_coding	1	5464444	5477861
ICMT	protein_coding	1	5478253	5493114
HES3	protein_coding	1	5501500	5502675
GPR153	protein_coding	1	5504517	5518071
ACOT7	protein_coding	1	5521322	5657975
HES2	protein_coding	1	5676710	5684944
TNFRSF25	protein_coding	1	5729931	5735285
PLEKHG5	protein_coding	1	5736332	5788801
NOL9	protein_coding	1	5790651	5824104
TAS1R1	protein_coding	1	5824173	5847716
ZBTB48	protein_coding	1	5847950	5857269
KLHL21	protein_coding	1	5858690	5870860
PHF13	protein_coding	1	5886116	5896647
THAP3	protein_coding	1	5897250	5906760
DNAJC11	protein_coding	1	5906845	5974960
CAMTA1	protein_coding	1	6066668	7049258
VAMP3	protein_coding	1	7050843	7060985
PER3	protein_coding	1	7063900	7124724
UTS2	protein_coding	1	7123487	7133745
TNFRSF9	protein_coding	1	7194711	7219752	TNFRSF9
PARK7	protein_coding	1	7238836	7262461
ERRFI1	protein_coding	1	7280952	7302784
SLC45A1	protein_coding	1	7635346	7661714
RERE	protein_coding	1	7667313	8015132
ENO1	protein_coding	1	8175200	8189101
CA6	protein_coding	1	8253091	8306362
SLC2A7	protein_coding	1	8334190	8357648
SLC2A5	protein_coding	1	8368217	8418743
GPR157	protein_coding	1	8433758	8459651
H6PD	protein_coding	1	8573434	8600142
SPSB1	protein_coding	1	8649948	8704816
SLC25A33	protein_coding	1	8876593	8935254
TMEM201	protein_coding	1	8941229	8967549	TMEM201
PIK3CD	protein_coding	1	9072598	9111648
CLSTN1	protein_coding	1	9111754	9207811
CTNNBIP1	protein_coding	1	9231018	9302212	CTNNBIP1
LZIC	protein_coding	1	9320574	9337645	LZIC
NMNAT1	protein_coding	1	9337138	9386760
RBP7	protein_coding	1	9398759	9429463
UBE4B	protein_coding	1	9447583	9604242
KIF1B	protein_coding	1	9626002	9811012
PGD	protein_coding	1	9833823	9863220
CENPS	protein_coding	1	9872840	9905850
DFFA	protein_coding	1	9914572	9926302
PEX14	protein_coding	1	9928624	10084510
CASZ1	protein_coding	1	10092698	10147611
C1H1orf127	protein_coding	1	10400247	10436007
TARDBP	protein_coding	1	10463719	10476430
MASP2	protein_coding	1	10477961	10497818
SRM	protein_coding	1	10504186	10511372
EXOSC10	protein_coding	1	10518041	10558195
MTOR	protein_coding	1	10564866	10724457
ANGPTL7	protein_coding	1	10646600	10655055
UBIAD1	protein_coding	1	10735160	10756905
DISP3	protein_coding	1	10975135	11011397
FBXO2	protein_coding	1	11122124	11128552
FBXO44	protein_coding	1	11128577	11136004
FBXO6	protein_coding	1	11138502	11149302
MAD2L2	protein_coding	1	11149432	11156450
DRAXIN	protein_coding	1	11166564	11195849
AGTRAP	protein_coding	1	11211008	11225659
C1H1orf167	protein_coding	1	11236744	11264429
MTHFR	protein_coding	1	11261754	11279220
CLCN6	protein_coding	1	11281060	11317954
NPPA	protein_coding	1	11320533	11322825
NPPB	protein_coding	1	11332353	11333860
KIAA2013	protein_coding	1	11381361	11411665
PLOD1	protein_coding	1	11419815	11461422
MFN2	protein_coding	1	11466102	11499284
MIIP	protein_coding	1	11505096	11517903
TNFRSF8	protein_coding	1	11549311	11629227
TNFRSF1B	protein_coding	1	11653884	11695936
VPS13D	protein_coding	1	11716745	12000468
DHRS3	protein_coding	1	12057049	12108995
AADACL4	protein_coding	1	12135046	12157239
AADACL3	protein_coding	1	12206240	12218882
C1H1orf158	protein_coding	1	12236283	12251403
PRAMEF12	protein_coding	1	12263786	12267911	PRAMEF12
PRAMEF20	protein_coding	1	12310241	12314001
PRAMEF19	protein_coding	1	12444000	12447639	PRAMEF19
PRAMEF17	protein_coding	1	12490638	12493668
PRAMEF20	protein_coding	1	12511473	12522402	PRAMEF20
LRRC38	protein_coding	1	12576537	12615362
PDPN	protein_coding	1	12687538	12721680
PRDM2	protein_coding	1	12815510	12925646
KAZN	protein_coding	1	12992121	14243464
TMEM51	protein_coding	1	14361268	14367586
FHAD1	protein_coding	1	14399202	14545391	FHAD1
EFHD2	protein_coding	1	14557856	14578098	EFHD2
CTRC	protein_coding	1	14586224	14594371
CELA2A	protein_coding	1	14604513	14619787
CELA2B	protein_coding	1	14623808	14638962	CELA2B
CASP9	protein_coding	1	14639925	14672120
DNAJC16	protein_coding	1	14674446	14722544
AGMAT	protein_coding	1	14721074	14732874
DDI2	protein_coding	1	14766725	14812434
PLEKHM2	protein_coding	1	14836823	14887236
SLC25A34	protein_coding	1	14887416	14893867
TMEM82	protein_coding	1	14894574	14901999
FBLIM1	protein_coding	1	14910771	14948385
UQCRHL	protein_coding	1	14968782	14969063	UQCRHL
SPEN	protein_coding	1	15007790	15102851
ZBTB17	protein_coding	1	15104250	15138351
SRARP	protein_coding	1	15166398	15168869
HSPB7	protein_coding	1	15178775	15184211
CLCNKA	protein_coding	1	15186493	15198389
CLCNKB	protein_coding	1	15229194	15242799
EPHA2	protein_coding	1	15306846	15339942
ARHGEF19	protein_coding	1	15385191	15399841
CPLANE2	protein_coding	1	15418996	15424741
FBXO42	protein_coding	1	15434185	15538012
SZRD1	protein_coding	1	15552778	15583944
SPATA21	protein_coding	1	15584564	15619790
NECAP2	protein_coding	1	15629121	15648491
CROCC	protein_coding	1	15830721	15890256
MFAP2	protein_coding	1	15891801	15898753
ATP13A2	protein_coding	1	15914273	15942480
SDHB	protein_coding	1	15949230	15985020
PADI2	protein_coding	1	15998618	16055548
PADI1	protein_coding	1	16141517	16182178
PADI3	protein_coding	1	16185296	16220263
PADI4	protein_coding	1	16246933	16302380
PADI6	protein_coding	1	16310466	16339673	PADI6
RCC2	protein_coding	1	16344744	16377326
ARHGEF10L	protein_coding	1	16529407	16646625
ACTL8	protein_coding	1	16776019	16780070
IGSF21	protein_coding	1	17070436	17342953
KLHDC7A	protein_coding	1	17447315	17449648	KLHDC7A
PAX7	protein_coding	1	17596895	17714883
TAS1R2	protein_coding	1	17805331	17825424
ALDH4A1	protein_coding	1	17837238	17868604
UBR4	protein_coding	1	18041358	18201050
EMC1	protein_coding	1	18208831	18242995
MRTO4	protein_coding	1	18242307	18250839
AKR7A3	protein_coding	1	18273373	18280089
AKR7A2	protein_coding	1	18294753	18307509
PQLC2	protein_coding	1	18302993	18324770
CAPZB	protein_coding	1	18334265	18481074
MINOS1	protein_coding	1	18588713	18618397
NBL1	protein_coding	1	18634924	18650054	NBL1
VGNC:8052	protein_coding	1	18657324	18670964
TMCO4	protein_coding	1	18673787	18803383
RNF186	protein_coding	1	18818027	18818710
OTUD3	protein_coding	1	18887385	18913321
PLA2G2E	protein_coding	1	18925890	18929149
PLA2G2A	protein_coding	1	18978952	18986216
PLA2G5	protein_coding	1	19087690	19109527
PLA2G2D	protein_coding	1	19129875	19137173
PLA2G2F	protein_coding	1	19156992	19168076
PLA2G2C	protein_coding	1	19180574	19204773
UBXN10	protein_coding	1	19208908	19209750	UBXN10
VWA5B1	protein_coding	1	19309203	19372291
CAMK2N1	protein_coding	1	19499980	19503812
MUL1	protein_coding	1	19517026	19525966
FAM43B	protein_coding	1	19568659	19569648	FAM43B
CDA	protein_coding	1	19605946	19638858
PINK1	protein_coding	1	19654184	19672112
DDOST	protein_coding	1	19672595	19682971
KIF17	protein_coding	1	19684829	19737564
SH2D5	protein_coding	1	19739282	19751656
HP1BP3	protein_coding	1	19765829	19818515
EIF4G3	protein_coding	1	19838342	20210421
ECE1	protein_coding	1	20250859	20378128
FAM231D	protein_coding	1	20482941	20483450
NBPF3	protein_coding	1	20531551	20575768
ALPL	protein_coding	1	20655726	20680443	ALPL
RAP1GAP	protein_coding	1	20698203	20771534
USP48	protein_coding	1	20778862	20888321
LDLRAD2	protein_coding	1	20919311	20928634
HSPG2	protein_coding	1	20929717	21043551
CELA3A	protein_coding	1	21108495	21119312	CELA3A
CDC42	protein_coding	1	21159458	21199701
WNT4	protein_coding	1	21223641	21249391	WNT4
ZBTB40	protein_coding	1	21563977	21642727
EPHA8	protein_coding	1	21694672	21731945
C1QA	protein_coding	1	21764852	21767947
C1QC	protein_coding	1	21771959	21776442
C1QB	protein_coding	1	21780954	21793705	C1QB
EPHB2	protein_coding	1	21838942	22041391
LACTBL1	protein_coding	1	22080730	22093095	LACTBL1
KDM1A	protein_coding	1	22153142	22217089
LUZP1	protein_coding	1	22218451	22249099
HTR1D	protein_coding	1	22335717	22336850
HNRNPR	protein_coding	1	22476858	22511520
ZNF436	protein_coding	1	22526277	22537033	ZNF436
TCEA3	protein_coding	1	22548189	22592398
ASAP3	protein_coding	1	22596192	22652046	ASAP3
E2F2	protein_coding	1	22672487	22698761
ID3	protein_coding	1	22723997	22725916
RPL11	protein_coding	1	22863261	22867926
ELOA	protein_coding	1	22912922	22933262
PITHD1	protein_coding	1	22949752	22959389
LYPLA2	protein_coding	1	22962327	22966715
GALE	protein_coding	1	22966775	22971833
HMGCL	protein_coding	1	22973044	22996696
FUCA1	protein_coding	1	23018529	23038683
CNR2	protein_coding	1	23044619	23045701
PNRC2	protein_coding	1	23145468	23147366
SRSF10	protein_coding	1	23149361	23165440	SRSF10
MYOM3	protein_coding	1	23238440	23291208
IL22RA1	protein_coding	1	23302259	23325828
IFNLR1	protein_coding	1	23336683	23369749
GRHL3	protein_coding	1	23500336	23547700
STPG1	protein_coding	1	23537463	23598890
NIPAL3	protein_coding	1	23599106	23656463
RCAN3	protein_coding	1	23686212	23736422	RCAN3
NCMAP	protein_coding	1	23797238	23805604
SRRM1	protein_coding	1	23839272	23869505
CLIC4	protein_coding	1	23941667	24036829
RUNX3	protein_coding	1	24092045	24157620
SYF2	protein_coding	1	24432283	24443047
RSRP1	protein_coding	1	24451910	24457158
MACO1	protein_coding	1	24505732	24571879
LDLRAP1	protein_coding	1	24611817	24637076
MAN1C1	protein_coding	1	24683973	24854417
SELENON	protein_coding	1	24868664	24884092
MTFR1L	protein_coding	1	24888261	24901318
AUNIP	protein_coding	1	24900463	24927892
PAQR7	protein_coding	1	24931200	24932240	PAQR7
STMN1	protein_coding	1	24954307	24973988
PAFAH2	protein_coding	1	25038642	25076833
EXTL1	protein_coding	1	25100402	25117644
SLC30A2	protein_coding	1	25119203	25127565
TRIM63	protein_coding	1	25133066	25148697
PDIK1L	protein_coding	1	25195232	25209317
FAM110D	protein_coding	1	25245282	25246097
C1orf232	protein_coding	1	25247837	25252190	C1orf232
VGNC:10868	protein_coding	1	25253219	25254564
CNKSR1	protein_coding	1	25263859	25276779	CNKSR1
CATSPER4	protein_coding	1	25277429	25289862
CEP85	protein_coding	1	25324062	25369283
UBXN11	protein_coding	1	25372116	25397014
CD52	protein_coding	1	25408326	25410936
CRYBG2	protein_coding	1	25412384	25437154
VGNC:8140	protein_coding	1	25452040	25464967
LIN28A	protein_coding	1	25501315	25529368
DHDDS	protein_coding	1	25531907	25575676
HMGN2	protein_coding	1	25572111	25575676
RPS6KA1	protein_coding	1	25626591	25671847
ARID1A	protein_coding	1	25788442	25874565
PIGV	protein_coding	1	25878208	25890671	PIGV
ZDHHC18	protein_coding	1	25914720	25944248	ZDHHC18
SFN	protein_coding	1	25951452	25952198
GPN2	protein_coding	1	25966948	25978065
GPATCH3	protein_coding	1	25978065	25988118
NR0B2	protein_coding	1	25999062	26002280
NUDC	protein_coding	1	26009264	26042066
KDF1	protein_coding	1	26045237	26056120
TRNP1	protein_coding	1	26089348	26090031	TRNP1
FAM46B	protein_coding	1	26100524	26108433
SLC9A1	protein_coding	1	26194158	26253252	SLC9A1
WDTC1	protein_coding	1	26354009	26411654
TMEM222	protein_coding	1	26427161	26441467
SYTL1	protein_coding	1	26446084	26459027
MAP3K6	protein_coding	1	26460302	26471777
FCN3	protein_coding	1	26474364	26478415
CD164L2	protein_coding	1	26496873	26501014
GPR3	protein_coding	1	26511399	26512391	GPR3
VGNC:10888	protein_coding	1	26521852	26546488
AHDC1	protein_coding	1	26671495	26676306
FGR	protein_coding	1	26736149	26751037
IFI6	protein_coding	1	26790040	26796076
FAM76A	protein_coding	1	26849812	26886890
STX12	protein_coding	1	26896921	26953948
PPP1R8	protein_coding	1	26959554	26980488
THEMIS2	protein_coding	1	26998661	27013600
RPA2	protein_coding	1	27018429	27041789
SMPDL3B	protein_coding	1	27061406	27086140
XKR8	protein_coding	1	27086992	27095069
EYA3	protein_coding	1	27097314	27227489
PTAFR	protein_coding	1	27287344	27288372
DNAJC8	protein_coding	1	27347952	27383956
ATP5IF1	protein_coding	1	27383511	27394071
SESN2	protein_coding	1	27406591	27434017
MED18	protein_coding	1	27481126	27488193
PHACTR4	protein_coding	1	27528617	27660812
RCC1	protein_coding	1	27677582	27699988
TAF12	protein_coding	1	27783589	27823495
GMEB1	protein_coding	1	27863620	27895600
YTHDF2	protein_coding	1	27916287	27949931
OPRD1	protein_coding	1	27992568	28058244
EPB41	protein_coding	1	28180587	28313035
TMEM200B	protein_coding	1	28313919	28314842
SRSF4	protein_coding	1	28338637	28372963
MECR	protein_coding	1	28384031	28422085
PTPRU	protein_coding	1	28427641	28517814
MATN1	protein_coding	1	29925441	29935486
LAPTM5	protein_coding	1	29944883	29970251
SDC3	protein_coding	1	30085064	30092300
PUM1	protein_coding	1	30144013	30288010
NKAIN1	protein_coding	1	30426444	30496664
SNRNP40	protein_coding	1	30516228	30553399
ZCCHC17	protein_coding	1	30553539	30621455
FABP3	protein_coding	1	30622145	30629776
SERINC2	protein_coding	1	30666135	30690546
TINAGL1	protein_coding	1	30860740	30871874
HCRTR1	protein_coding	1	30902213	30916606
PEF1	protein_coding	1	30913953	30929280
COL16A1	protein_coding	1	30936539	30988323
ADGRB2	protein_coding	1	31013643	31047842
SPOCD1	protein_coding	1	31077174	31102021
PTP4A2	protein_coding	1	31194406	31225951	PTP4A2
KHDRBS1	protein_coding	1	31302065	31332749
TMEM39B	protein_coding	1	31361287	31399482
KPNA6	protein_coding	1	31404675	31480952
TXLNA	protein_coding	1	31486889	31506059
CCDC28B	protein_coding	1	31506163	31513153
IQCC	protein_coding	1	31513241	31516447
DCDC2B	protein_coding	1	31516525	31523996
TMEM234	protein_coding	1	31522172	31530435
EIF3I	protein_coding	1	31530398	31539640
FAM167B	protein_coding	1	31554637	31556833
LCK	protein_coding	1	31585175	31599674
HDAC1	protein_coding	1	31605688	31647066	HDAC1
MARCKSL1	protein_coding	1	31647273	31649668
FAM229A	protein_coding	1	31674927	31675584	FAM229A
TSSK3	protein_coding	1	31675690	31677879
BSDC1	protein_coding	1	31678658	31707984
VGNC:10875	protein_coding	1	31918438	31929797
ZBTB8OS	protein_coding	1	31927515	31979460	ZBTB8OS
RBBP4	protein_coding	1	31979666	32009261
SYNC	protein_coding	1	32008701	32032358
KIAA1522	protein_coding	1	32070478	32103393
VGNC:8122	protein_coding	1	32103663	32144136
S100PBP	protein_coding	1	32144019	32198152
FNDC5	protein_coding	1	32201545	32210067
HPCA	protein_coding	1	32226041	32233892
TMEM54	protein_coding	1	32233841	32240684
RNF19B	protein_coding	1	32277392	32305298
AK2	protein_coding	1	32343552	32372486
AZIN2	protein_coding	1	32414220	32453697
TRIM62	protein_coding	1	32478674	32519079
VGNC:10866	protein_coding	1	32592151	32635735
A3GALT2	protein_coding	1	32641725	32656036	A3GALT2
PHC2	protein_coding	1	32658564	32727788
ZSCAN20	protein_coding	1	32807788	32831612
CSMD2	protein_coding	1	32854825	33494046
C1H1orf94	protein_coding	1	33505081	33546755
GJB5	protein_coding	1	34074526	34075347
GJB4	protein_coding	1	34078454	34079254
SMIM12	protein_coding	1	34176914	34177477
SMIM12	protein_coding	1	34177496	34177774	SMIM12
DLGAP3	protein_coding	1	34183203	34249078
TMEM35B	protein_coding	1	34301735	34306339
ZMYM6	protein_coding	1	34307210	34351955
ZMYM1	protein_coding	1	34411034	34438801
SFPQ	protein_coding	1	34500215	34515974
ZMYM4	protein_coding	1	34591156	34747376
KIAA0319L	protein_coding	1	34757203	34880372
NCDN	protein_coding	1	34880678	34889728
TFAP2E	protein_coding	1	34896545	34917735
PSMB2	protein_coding	1	34925831	34964503
C1orf216	protein_coding	1	35038453	35039142	C1orf216
CLSPN	protein_coding	1	35043470	35092714
AGO4	protein_coding	1	35125061	35174843
AGO1	protein_coding	1	35201393	35237732
AGO3	protein_coding	1	35248719	35374946
TEKT2	protein_coding	1	35402968	35407086
ADPRHL2	protein_coding	1	35407386	35412726
COL8A2	protein_coding	1	35414029	35445473
TRAPPC3	protein_coding	1	35462731	35475647
MAP7D1	protein_coding	1	35482561	35511338
THRAP3	protein_coding	1	35613970	35636782
SH3D21	protein_coding	1	35636877	35653364
EVA1B	protein_coding	1	35653616	35655629
STK40	protein_coding	1	35673250	35692750
LSM10	protein_coding	1	35725205	35725576
OSCP1	protein_coding	1	35745619	35798347
MRPS15	protein_coding	1	35803690	35813178
CSF3R	protein_coding	1	35814009	35827544
GRIK3	protein_coding	1	36144420	36380636
ZC3H12A	protein_coding	1	36830653	36840573
MEAF6	protein_coding	1	36846184	36871175	MEAF6
SNIP1	protein_coding	1	36891535	36923611
DNALI1	protein_coding	1	36926187	36936129
GNL2	protein_coding	1	36936104	36965222
RSPO1	protein_coding	1	36980605	37004128
C1H1orf109	protein_coding	1	37050742	37061512
CDCA8	protein_coding	1	37061733	37079012
EPHA10	protein_coding	1	37085259	37134441
MANEAL	protein_coding	1	37163057	37170419
YRDC	protein_coding	1	37172228	37177960
MTF1	protein_coding	1	37184262	37230110
INPP5B	protein_coding	1	37231211	37320235
SF3A3	protein_coding	1	37331835	37363345
FHL3	protein_coding	1	37370143	37379011
UTP11	protein_coding	1	37385982	37397848
POU3F1	protein_coding	1	37418392	37419747
RRAGC	protein_coding	1	38236171	38257811
GJA9	protein_coding	1	38272192	38273739
RHBDL2	protein_coding	1	38283330	38339724
VGNC:8079	protein_coding	1	38431741	38440273
PABPC4	protein_coding	1	38956383	38972419
HEYL	protein_coding	1	39026193	39042420	HEYL
NT5C1A	protein_coding	1	39061813	39077837	NT5C1A
HPCAL4	protein_coding	1	39081543	39094661
PPIE	protein_coding	1	39141665	39166726
BMP8B	protein_coding	1	39159992	39191748
TRIT1	protein_coding	1	39246594	39289025
MYCL	protein_coding	1	39299714	39306764
MFSD2A	protein_coding	1	39357354	39372059
CAP1	protein_coding	1	39448274	39480749
PPT1	protein_coding	1	39480811	39505837
RLF	protein_coding	1	39571379	39649962	RLF
TMCO2	protein_coding	1	39656938	39660733
ZMPSTE24	protein_coding	1	39667121	39711731
COL9A2	protein_coding	1	39718060	39735412	COL9A2
SMAP2	protein_coding	1	39782563	39832377
VGNC:8131	protein_coding	1	39861002	39874693
VGNC:8134	protein_coding	1	39891706	39909994
EXO5	protein_coding	1	39927802	39928923
VGNC:8141	protein_coding	1	39944188	39961487
RIMS3	protein_coding	1	40057228	40096451
NFYC	protein_coding	1	40166512	40202570
KCNQ4	protein_coding	1	40215000	40271801
CITED4	protein_coding	1	40292926	40293480
CTPS1	protein_coding	1	40412472	40445734
SLFNL1	protein_coding	1	40448771	40458924
SCMH1	protein_coding	1	40460432	40619398
FOXO6	protein_coding	1	40794259	40816580	FOXO6
EDN2	protein_coding	1	40912379	40918516
HIVEP3	protein_coding	1	40939837	41079174	HIVEP3
GUCA2B	protein_coding	1	41602904	41605388
GUCA2A	protein_coding	1	41612276	41614377
FOXJ3	protein_coding	1	41625877	41786208
RIMKLA	protein_coding	1	41830142	41864155
VGNC:8135	protein_coding	1	41879487	41905187
PPCS	protein_coding	1	41905471	41909370
CCDC30	protein_coding	1	41973193	42105907
PPIH	protein_coding	1	42109473	42127776
CLDN19	protein_coding	1	42187100	42193126
P3H1	protein_coding	1	42198478	42218120
C1H1orf50	protein_coding	1	42218284	42226780
TMEM269	protein_coding	1	42236042	42260899	TMEM269
SVBP	protein_coding	1	42257832	42268151	SVBP
ERMAP	protein_coding	1	42279504	42295767
ZNF691	protein_coding	1	42297476	42303292
SLC2A1	protein_coding	1	42376768	42409964
FAM183A	protein_coding	1	42615740	42626897
EBNA1BP2	protein_coding	1	42639467	42647796
CFAP57	protein_coding	1	42647372	42734849
TMEM125	protein_coding	1	42760190	42760849	TMEM125
C1orf210	protein_coding	1	42769340	42773311	C1orf210
TIE1	protein_coding	1	42788216	42810518
MPL	protein_coding	1	42825234	42840147	MPL
CDC20	protein_coding	1	42846443	42850673
ELOVL1	protein_coding	1	42850869	42855495
MED8	protein_coding	1	42871365	42877255
SZT2	protein_coding	1	42877388	42937877	SZT2
HYI	protein_coding	1	42938550	42942406
PTPRF	protein_coding	1	43016473	43109577
KDM4A	protein_coding	1	43136549	43191933
ST3GAL3	protein_coding	1	43193949	43417949
ARTN	protein_coding	1	43420109	43424033
IPO13	protein_coding	1	43433459	43454786
DPH2	protein_coding	1	43456411	43460141	DPH2
ATP6V0B	protein_coding	1	43461172	43465074
B4GALT2	protein_coding	1	43466624	43477963
CCDC24	protein_coding	1	43478059	43483319
SLC6A9	protein_coding	1	43478401	43513260
KLF17	protein_coding	1	43630433	43642355
DMAP1	protein_coding	1	43731200	43738494
ERI3	protein_coding	1	43740050	43873967
RNF220	protein_coding	1	43930639	44169296
TMEM53	protein_coding	1	44154916	44193150
ARMH1	protein_coding	1	44193228	44252012
KIF2C	protein_coding	1	44266118	44294496
RPS8	protein_coding	1	44302179	44305467	RPS8
BEST4	protein_coding	1	44310323	44315756
PLK3	protein_coding	1	44325816	44331863
TCTEX1D4	protein_coding	1	44331876	44332547
BTBD19	protein_coding	1	44332552	44340129
PTCH2	protein_coding	1	44346190	44369108
EIF2B3	protein_coding	1	44376370	44527929
HECTD3	protein_coding	1	44543640	44552865
UROD	protein_coding	1	44553230	44556675
ZSWIM5	protein_coding	1	44559550	44753843
HPDL	protein_coding	1	44873141	44874256
MUTYH	protein_coding	1	44875239	44887306
TOE1	protein_coding	1	44885374	44889945
TESK2	protein_coding	1	44889849	45038977
CCDC163	protein_coding	1	45042521	45046709	CCDC163
MMACHC	protein_coding	1	45046919	45057999	MMACHC
PRDX1	protein_coding	1	45057790	45068689
AKR1A1	protein_coding	1	45133997	45144033
NASP	protein_coding	1	45157190	45192580
CCDC17	protein_coding	1	45193734	45198459
GPBP1L1	protein_coding	1	45200825	45258623
TMEM69	protein_coding	1	45260008	45266295
IPP	protein_coding	1	45266181	45333513	IPP
MAST2	protein_coding	1	45397061	45650031
PIK3R3	protein_coding	1	45654078	45747030
TSPAN1	protein_coding	1	45789067	45799825
POMGNT1	protein_coding	1	45802674	45833861	POMGNT1
LURAP1	protein_coding	1	45817034	45834404
RAD54L	protein_coding	1	45859008	45890101	RAD54L
LRRC41	protein_coding	1	45889761	45915004
NSUN4	protein_coding	1	45953636	45978189
FAAH	protein_coding	1	46010173	46029675
DMBX1	protein_coding	1	46105664	46130040
KNCN	protein_coding	1	46162446	46169479	KNCN
MKNK1	protein_coding	1	46173042	46219938	MKNK1
MOB3C	protein_coding	1	46223356	46230846
ATPAF1	protein_coding	1	46250646	46284167	ATPAF1
TEX38	protein_coding	1	46287355	46289129	TEX38
EFCAB14	protein_coding	1	46290715	46334593
CYP4B1	protein_coding	1	46418574	46437865
CYP4X1	protein_coding	1	46635116	46663031
CYP4A22	protein_coding	1	46731291	46742538
PDZK1IP1	protein_coding	1	46777676	46784430
TAL1	protein_coding	1	46810598	46826482	TAL1
STIL	protein_coding	1	46844533	46941216
CMPK1	protein_coding	1	46944158	46975173
FOXE3	protein_coding	1	47012656	47013633
FOXD2	protein_coding	1	47034475	47035956	FOXD2
TRABD2B	protein_coding	1	47370870	47601547	TRABD2B
SLC5A9	protein_coding	1	47818558	47845131
SPATA6	protein_coding	1	47892098	48065865
AGBL4	protein_coding	1	48125494	49606828	AGBL4
BEND5	protein_coding	1	48317772	48369345
ELAVL4	protein_coding	1	49631131	49787199
DMRTA2	protein_coding	1	50002122	50006180
FAF1	protein_coding	1	50025942	50563929
CDKN2C	protein_coding	1	50572091	50578796
C1H1orf185	protein_coding	1	50706462	50760137
RNF11	protein_coding	1	50866235	50900698
TTC39A	protein_coding	1	50916576	50974338
EPS15	protein_coding	1	50983714	51165433
OSBPL9	protein_coding	1	51267875	51438034
NRDC	protein_coding	1	51438973	51529638
RAB3B	protein_coding	1	51569156	51627893
TXNDC12	protein_coding	1	51682476	51718501
BTF3L4	protein_coding	1	51718520	51751855
VGNC:10873	protein_coding	1	51899951	52016282
CC2D1B	protein_coding	1	52022137	52035814
ORC1	protein_coding	1	52042408	52077985
PRPF38A	protein_coding	1	52078044	52091746
ZCCHC11	protein_coding	1	52096763	52226893
GPX7	protein_coding	1	52275917	52282573
SHISAL2A	protein_coding	1	52304596	52330236
COA7	protein_coding	1	52359530	52371863
VGNC:9401	protein_coding	1	52399440	52495091
ZYG11A	protein_coding	1	52550833	52582137
ECHDC2	protein_coding	1	52585401	52611763
SCP2	protein_coding	1	52616630	52750552
PODN	protein_coding	1	52760962	52784417
SLC1A7	protein_coding	1	52786105	52841286
CPT2	protein_coding	1	52904863	52922599
C1orf123	protein_coding	1	52922501	52929087	C1orf123
MAGOH	protein_coding	1	52935304	52947233
LRP8	protein_coding	1	52954466	53036206
DMRTB1	protein_coding	1	53167469	53174706
GLIS1	protein_coding	1	53212835	53450200
NDC1	protein_coding	1	53476372	53548428
YIPF1	protein_coding	1	53560827	53599825
DIO1	protein_coding	1	53604175	53620033
HSPB11	protein_coding	1	53626840	53672015
LRRC42	protein_coding	1	53672136	53694231
LDLRAD1	protein_coding	1	53745256	53756836	LDLRAD1
TMEM59	protein_coding	1	53768458	53791338
TCEANC2	protein_coding	1	53791053	53838888
CDCP2	protein_coding	1	53874202	53894162
CYB5RL	protein_coding	1	53913648	53937152
MRPL37	protein_coding	1	53941436	53966956
SSBP3	protein_coding	1	53968594	54145584
ACOT11	protein_coding	1	54295505	54379828
FAM151A	protein_coding	1	54354409	54369291
TTC4	protein_coding	1	54450916	54490587
PARS2	protein_coding	1	54505987	54507414
TTC22	protein_coding	1	54528022	54550447
LEXM	protein_coding	1	54554366	54591605
DHCR24	protein_coding	1	54598921	54653210
TMEM61	protein_coding	1	54743737	54757228	TMEM61
BSND	protein_coding	1	54760128	54772888
PCSK9	protein_coding	1	54808048	54832184
USP24	protein_coding	1	54834961	54983489
PLPP3	protein_coding	1	56258225	56354750
PRKAA2	protein_coding	1	56420115	56482540
FYB2	protein_coding	1	56493637	56594216
C8A	protein_coding	1	56629323	56701838
C8B	protein_coding	1	56713377	56752684
DAB1	protein_coding	1	56782356	57077091
TACSTD2	protein_coding	1	58353939	58354913	TACSTD2
MYSM1	protein_coding	1	58436162	58477063
FGGY	protein_coding	1	59136663	59583264
HOOK1	protein_coding	1	59635589	59697076
CYP2J2	protein_coding	1	59713986	59747521
C1H1orf87	protein_coding	1	59811098	59904324
NFIA	protein_coding	1	60711272	61315918
TM2D1	protein_coding	1	61540454	61585369
PATJ	protein_coding	1	61601914	62047622
RPL21	protein_coding	1	61696489	61697026
L1TD1	protein_coding	1	62067675	62085187
KANK4	protein_coding	1	62109747	62162399
USP1	protein_coding	1	62315303	62330514
DOCK7	protein_coding	1	62333452	62586408
ANGPTL3	protein_coding	1	62476147	62484951
ATG4C	protein_coding	1	62682771	62771132
FOXD3	protein_coding	1	63224948	63226384
ALG6	protein_coding	1	63269491	63338711
ITGB3BP	protein_coding	1	63342256	63424784
EFCAB7	protein_coding	1	63424818	63474372
PGM1	protein_coding	1	63495010	63564765
ROR1	protein_coding	1	63676079	64083447
UBE2U	protein_coding	1	64107818	64170834
CACHD1	protein_coding	1	64393446	64615610
RAVER2	protein_coding	1	64666745	64755363
JAK1	protein_coding	1	64755360	64807955
AK4	protein_coding	1	65066781	65145196
DNAJC6	protein_coding	1	65189851	65341648
LEPROT	protein_coding	1	65346265	65361816	LEPROT
LEPR	protein_coding	1	65471984	65577112
PDE4B	protein_coding	1	65858930	66358906
SGIP1	protein_coding	1	66521441	66731776
TCTEX1D1	protein_coding	1	66739901	66767332	TCTEX1D1
VGNC:6889	protein_coding	1	66802658	66806103
WDR78	protein_coding	1	66824220	66930057	WDR78
MIER1	protein_coding	1	66930126	66993708
SLC35D1	protein_coding	1	67004474	67059789
C1H1orf141	protein_coding	1	67092082	67126281
IL23R	protein_coding	1	67137916	67258329
IL12RB2	protein_coding	1	67305916	67394129
SERBP1	protein_coding	1	67407198	67428567
GADD45A	protein_coding	1	67701181	67704441
GNG12	protein_coding	1	67717597	67723765	GNG12
DIRAS3	protein_coding	1	68063138	68063827	DIRAS3
WLS	protein_coding	1	68115121	68248988
RPE65	protein_coding	1	68472777	68493863
DEPDC1	protein_coding	1	68517885	68540952
LRRC7	protein_coding	1	69607537	70179137
LRRC40	protein_coding	1	70200123	70261210
SRSF11	protein_coding	1	70277216	70306359
ANKRD13C	protein_coding	1	70316136	70410279
HHLA3	protein_coding	1	70410444	70423260	HHLA3
CTH	protein_coding	1	70466402	70494654
PTGER3	protein_coding	1	70899290	71094046
VGNC:8143	protein_coding	1	71109501	71127482
NEGR1	protein_coding	1	71453842	72330562
LRRIQ3	protein_coding	1	74129597	74291162
FPGT	protein_coding	1	74305695	74318766
TNNI3K	protein_coding	1	74345468	74650402
LRRC53	protein_coding	1	74575776	74621169
ERICH3	protein_coding	1	74674123	74780880
CRYZ	protein_coding	1	74811999	74840439
TYW3	protein_coding	1	74840458	74873283
LHX8	protein_coding	1	75236295	75266975
SLC44A5	protein_coding	1	75309170	75640062
ACADM	protein_coding	1	75822941	75869407
RABGGTB	protein_coding	1	75893716	75902621
MSH4	protein_coding	1	75903318	76021923
ASB17	protein_coding	1	76027215	76040739
ST6GALNAC3	protein_coding	1	76182884	76738909
ST6GALNAC5	protein_coding	1	76976642	77171135
PIGK	protein_coding	1	77196976	77327304
AK5	protein_coding	1	77389862	77671301
VGNC:8147	protein_coding	1	77672884	77794633
USP33	protein_coding	1	77807202	77872882
MIGA1	protein_coding	1	77892584	77991422
NEXN	protein_coding	1	77999765	78057405
FUBP1	protein_coding	1	78061922	78093065
DNAJB4	protein_coding	1	78118301	78132663
GIPC2	protein_coding	1	78158452	78256239	GIPC2
PTGFR	protein_coding	1	78619967	78670613
IFI44L	protein_coding	1	78742962	78769028
VGNC:6881	protein_coding	1	78772743	78786954
ADGRL4	protein_coding	1	79009420	79126602
ADGRL2	protein_coding	1	81930301	82161398
TTLL7	protein_coding	1	84302800	84433149
PRKACB	protein_coding	1	84495156	84660346
SAMD13	protein_coding	1	84720178	84772671
DNASE2B	protein_coding	1	84820373	84836611
RPF1	protein_coding	1	84900971	84920156
GNG5	protein_coding	1	84920045	84928433
SPATA1	protein_coding	1	84928156	84975167
CTBS	protein_coding	1	84975172	84996192
SSX2IP	protein_coding	1	85065980	85112701
LPAR3	protein_coding	1	85233087	85314645
MCOLN2	protein_coding	1	85346887	85422025
MCOLN3	protein_coding	1	85443266	85473157
WDR63	protein_coding	1	85502438	85559933
SYDE2	protein_coding	1	85583871	85629240
C1H1orf52	protein_coding	1	85679360	85687099
BCL10	protein_coding	1	85693185	85704725
DDAH1	protein_coding	1	85745656	85892141
VGNC:6741	protein_coding	1	86008408	86011351
VGNC:9407	protein_coding	1	86083180	86138837
COL24A1	protein_coding	1	86159568	86576891	COL24A1
ODF2L	protein_coding	1	86770618	86808889
CLCA2	protein_coding	1	86845557	86878085
CLCA1	protein_coding	1	86890244	86921817
CLCA4	protein_coding	1	86968201	87001481
SH3GLB1	protein_coding	1	87123308	87167052
SELENOF	protein_coding	1	87283650	87332249
HS2ST1	protein_coding	1	87333175	87525184
LMO4	protein_coding	1	87748080	87768594
PKN2	protein_coding	1	89164688	89316509
GTF2B	protein_coding	1	89333496	89372204
KYAT3	protein_coding	1	89416149	89480816
GBP3	protein_coding	1	89493552	89509686
GBP1	protein_coding	1	89539106	89552140
GBP2	protein_coding	1	89593945	89612075
GBP7	protein_coding	1	89618304	89658010
GBP4	protein_coding	1	89667237	89684705
GBP5	protein_coding	1	89744695	89758263
GBP6	protein_coding	1	89817142	89839899
LRRC8B	protein_coding	1	90006775	90041310
LRRC8C	protein_coding	1	90136053	90165367
VGNC:8137	protein_coding	1	90435936	90475733
BARHL2	protein_coding	1	91179819	91186211
ZNF644	protein_coding	1	91381668	91494538
HFM1	protein_coding	1	91732589	91887191
CDC7	protein_coding	1	91990122	92015161	CDC7
TGFBR3	protein_coding	1	92165329	92380310
BRDT	protein_coding	1	92444318	92509331
EPHX4	protein_coding	1	92528517	92565047
BTBD8	protein_coding	1	92581927	92649043
KIAA1107	protein_coding	1	92667578	92685144
C1H1orf146	protein_coding	1	92718179	92748317
GLMN	protein_coding	1	92749000	92801577
RPAP2	protein_coding	1	92801537	92890752
GFI1	protein_coding	1	92977211	92987678	GFI1
EVI5	protein_coding	1	93011096	93306481
RPL5	protein_coding	1	93348447	93359542
FAM69A	protein_coding	1	93350637	93487049
MTF2	protein_coding	1	93600391	93660275
TMED5	protein_coding	1	93671351	93701845
CCDC18	protein_coding	1	93701799	93807286
DR1	protein_coding	1	93874176	93890867
FNBP1L	protein_coding	1	93983796	94089667
BCAR3	protein_coding	1	94096820	94217448
DNTTIP2	protein_coding	1	94404114	94416020
GCLM	protein_coding	1	94422483	94446511
ABCA4	protein_coding	1	94534850	94663494
ARHGAP29	protein_coding	1	94710959	94779633
ABCD3	protein_coding	1	94964068	95064841
F3	protein_coding	1	95075386	95088453
SLC44A3	protein_coding	1	95370349	95446483
CNN3	protein_coding	1	95447001	95477309
ALG14	protein_coding	1	95533322	95626314
TMEM56	protein_coding	1	95670719	95743975
RWDD3	protein_coding	1	95786925	95800721
PTBP2	protein_coding	1	97286995	97378449
DPYD	protein_coding	1	97640606	98518443
SNX7	protein_coding	1	99268959	99371382
PLPPR5	protein_coding	1	99501420	99616095
PLPPR4	protein_coding	1	99875054	99920371
PALMD	protein_coding	1	100275013	100323557
FRRS1	protein_coding	1	100337939	100378384
AGL	protein_coding	1	100479905	100553241
MFSD14A	protein_coding	1	100597740	100714252
SASS6	protein_coding	1	100716216	100763372
TRMT13	protein_coding	1	100763650	100781042
LRRC39	protein_coding	1	100778998	100814737
DBT	protein_coding	1	100814654	100885635
RTCA	protein_coding	1	100902432	100927973
CDC14A	protein_coding	1	100981397	101157272
GPR88	protein_coding	1	101175652	101176806
VCAM1	protein_coding	1	101362281	101379882
EXTL2	protein_coding	1	101513760	101538003
SLC30A7	protein_coding	1	101538086	101623388
DPH5	protein_coding	1	101631275	101667476
S1PR1	protein_coding	1	101882975	101884123
OLFM3	protein_coding	1	102463445	102657003
COL11A1	protein_coding	1	103631704	103865684
RNPC3	protein_coding	1	104293901	104323471	RNPC3
AMY2B	protein_coding	1	104337711	104347923
AMY1C	protein_coding	1	104378658	104433312
AMY2A	protein_coding	1	104378724	104394011
PRMT6	protein_coding	1	107693617	107694744
NTNG1	protein_coding	1	107784942	108122326
VAV3	protein_coding	1	108212575	108619078
SLC25A24	protein_coding	1	108796510	108861694
FAM102B	protein_coding	1	109065013	109146754
HENMT1	protein_coding	1	109150305	109162782
PRPF38B	protein_coding	1	109192535	109201406
FNDC7	protein_coding	1	109213169	109242010
STXBP3	protein_coding	1	109246827	109312438
AKNAD1	protein_coding	1	109318836	109360178
GPSM2	protein_coding	1	109379666	109434472
CLCC1	protein_coding	1	109435409	109467296
WDR47	protein_coding	1	109474009	109546289
TAF13	protein_coding	1	109567983	109579365
TMEM167B	protein_coding	1	109593083	109599829
C1H1orf194	protein_coding	1	109608880	109616775
KIAA1324	protein_coding	1	109616864	109706188
SARS	protein_coding	1	109716909	109741217
CELSR2	protein_coding	1	109752928	109778787
PSRC1	protein_coding	1	109782595	109786190
MYBPHL	protein_coding	1	109795134	109812065	MYBPHL
SORT1	protein_coding	1	109812159	109900373
PSMA5	protein_coding	1	109904282	109928887
SYPL2	protein_coding	1	109968892	109984720	SYPL2
ATXN7L2	protein_coding	1	109986525	109995305
CYB561D1	protein_coding	1	109996622	110004979
AMIGO1	protein_coding	1	110010204	110011685
GPR61	protein_coding	1	110045804	110047159
GNAI3	protein_coding	1	110051287	110096330
GNAT2	protein_coding	1	110105866	110122361
AMPD2	protein_coding	1	110122672	110134856
GSTM4	protein_coding	1	110158714	110167804
GJA8	protein_coding	1	110614087	110615388
GJA5	protein_coding	1	110766033	110767109	GJA5
ACP6	protein_coding	1	110854837	110880733
BCL9	protein_coding	1	110901932	110928030
CHD1L	protein_coding	1	111260703	111313306
FMO5	protein_coding	1	111333075	111374416
PRKAB2	protein_coding	1	111386417	111404108
GPR89A	protein_coding	1	111577454	111636332
PDZK1	protein_coding	1	111636734	111671495
CD160	protein_coding	1	111691199	111702119
RNF115	protein_coding	1	111709230	111788167
POLR3C	protein_coding	1	111788123	111806819
NUDT17	protein_coding	1	111809716	111812594
PIAS3	protein_coding	1	111812637	111823158
ANKRD35	protein_coding	1	111832458	111851610
ITGA10	protein_coding	1	111857060	111876093
PEX11B	protein_coding	1	111876988	111884576
RBM8A	protein_coding	1	111889302	111893153
LIX1L	protein_coding	1	111907282	111930144
ANKRD34A	protein_coding	1	111932352	111933842
POLR3GL	protein_coding	1	111945461	111949053
HJV	protein_coding	1	112075792	112080169	HJV
PDE4DIP	protein_coding	1	112177504	112342327	PDE4DIP
ADAM30	protein_coding	1	115827809	115830262
REG4	protein_coding	1	115942560	115960266
HMGCS2	protein_coding	1	115985073	116006308
PHGDH	protein_coding	1	116010143	116042586
ZNF697	protein_coding	1	116108934	116138862
HSD3B1	protein_coding	1	116250352	116258469	HSD3B1
HSD3B2	protein_coding	1	116342276	116380700	HSD3B2
HAO2	protein_coding	1	116377381	116407374
WARS2	protein_coding	1	116627432	116737577
TBX15	protein_coding	1	116783854	116889174
SPAG17	protein_coding	1	117611337	117832692
VGNC:1640	protein_coding	1	117836417	117866815
GDAP2	protein_coding	1	117866783	117925580
FAM46C	protein_coding	1	118169874	118171049
MAN1A2	protein_coding	1	118270575	118424224
VTCN1	protein_coding	1	118587469	118655495
TRIM45	protein_coding	1	118676317	118687944
TTF2	protein_coding	1	118696146	118738649
CD101	protein_coding	1	118767560	118799723
PTGFRN	protein_coding	1	118811199	118899640
CD2	protein_coding	1	119073231	119087982
IGSF3	protein_coding	1	119172472	119265564
CD58	protein_coding	1	119268817	119325187
ATP1A1	protein_coding	1	119438650	119470383
MAB21L3	protein_coding	1	119738464	119764006
SLC22A15	protein_coding	1	119804467	119908909
NHLH2	protein_coding	1	120043226	120043633	NHLH2
CASQ2	protein_coding	1	120113035	120182165
VANGL1	protein_coding	1	120186687	120239586
TSPAN2	protein_coding	1	120790341	120831882
TSHB	protein_coding	1	120845597	120850128
SYCP1	protein_coding	1	120888971	121028751
SIKE1	protein_coding	1	121102011	121113216
CSDE1	protein_coding	1	121124625	121165728
NRAS	protein_coding	1	121165269	121178146
AMPD1	protein_coding	1	121186235	121209457
DENND2C	protein_coding	1	121212457	121299249
BCAS2	protein_coding	1	121305795	121319904
TRIM33	protein_coding	1	121376253	121497058
SYT6	protein_coding	1	121736115	121797873
OLFML3	protein_coding	1	121907683	121911076
HIPK1	protein_coding	1	121912133	121957605
DCLRE1B	protein_coding	1	121976139	121985070
AP4B1	protein_coding	1	121985102	121995475
BCL2L15	protein_coding	1	122001549	122013470	BCL2L15
PTPN22	protein_coding	1	122016544	122076497
RSBN1	protein_coding	1	122076668	122128553
PHTF1	protein_coding	1	122130841	122192896	PHTF1
MAGI3	protein_coding	1	122206035	122392531
LRIG2	protein_coding	1	122920063	122967153
SLC16A1	protein_coding	1	123116283	123158860
FAM19A3	protein_coding	1	123367488	123374744
PPM1J	protein_coding	1	123378259	123383737
RHOC	protein_coding	1	123386604	123395808
MOV10	protein_coding	1	123392895	123420575
CAPZA1	protein_coding	1	123422014	123474161
ST7L	protein_coding	1	123474260	123570601
VGNC:10884	protein_coding	1	123571009	123626588
CTTNBP2NL	protein_coding	1	123632992	123701556
KCND3	protein_coding	1	124125670	124338671
DDX20	protein_coding	1	124347246	124359758
FAM212B	protein_coding	1	124358693	124392440
RAP1A	protein_coding	1	124400020	124423890
ADORA3	protein_coding	1	124549495	124630094
C1H1orf162	protein_coding	1	124634911	124646646
ATP5PB	protein_coding	1	124652220	124663903
WDR77	protein_coding	1	124664041	124673058
OVGP1	protein_coding	1	124685605	124698820
PIFO	protein_coding	1	124776461	124783195
CHIA	protein_coding	1	124805557	124815572	CHIA
CHI3L2	protein_coding	1	124882943	124897798
DENND2D	protein_coding	1	124920832	124938178
CEPT1	protein_coding	1	124940248	124985251
DRAM2	protein_coding	1	124985362	125007087
LRIF1	protein_coding	1	125178798	125195652
CD53	protein_coding	1	125242677	125269501
KCNA3	protein_coding	1	125480014	125481741
KCNA10	protein_coding	1	125635573	125637108
PROK1	protein_coding	1	125695803	125702201
LAMTOR5	protein_coding	1	125745234	125751937
SLC16A4	protein_coding	1	125761781	125790385
RBM15	protein_coding	1	125806554	125814736
KCNC4	protein_coding	1	125926226	125950069
SLC6A17	protein_coding	1	125957307	126009011
UBL4B	protein_coding	1	126047034	126047552
ALX3	protein_coding	1	126089566	126100395
STRIP1	protein_coding	1	126105758	126130418
AHCYL1	protein_coding	1	126138220	126177208
CSF1	protein_coding	1	126230892	126251273
EPS8L3	protein_coding	1	126401200	126412557
GSTM5	protein_coding	1	126444586	126450629
GSTM1	protein_coding	1	126469178	126475149
HIST2H2BF	protein_coding	1	127723571	127752593	HIST2H2BF
HIST2H2BE	protein_coding	1	127800526	127800906	HIST2H2BE
HIST2H2AC	protein_coding	1	127801241	127801630	HIST2H2AC
HIST2H2AB	protein_coding	1	127801788	127802180	HIST2H2AB
BOLA1	protein_coding	1	127814344	127814757
SV2A	protein_coding	1	127817604	127832264
SF3B4	protein_coding	1	127838356	127846234
MTMR11	protein_coding	1	127843674	127853385
OTUD7B	protein_coding	1	127855408	127895346
VPS45	protein_coding	1	127980382	128074901
PLEKHO1	protein_coding	1	128079494	128089286
ANP32E	protein_coding	1	128150439	128165282	ANP32E
CA14	protein_coding	1	128186668	128194575
APH1A	protein_coding	1	128194901	128211790
C1H1orf54	protein_coding	1	128201672	128210438
CIART	protein_coding	1	128212138	128216626
MRPS21	protein_coding	1	128223273	128237919
PRPF3	protein_coding	1	128251097	128282631
RPRD2	protein_coding	1	128293581	128406283
TARS2	protein_coding	1	128417033	128437308
ECM1	protein_coding	1	128437808	128443262
ADAMTSL4	protein_coding	1	128485285	128496871
MCL1	protein_coding	1	128510306	128515566
ENSA	protein_coding	1	128542920	128572278
GOLPH3L	protein_coding	1	128600834	128650727
HORMAD1	protein_coding	1	128653205	128675227
CTSS	protein_coding	1	128684739	128717602
CTSK	protein_coding	1	128745809	128758984
ARNT	protein_coding	1	128759289	128826275
CTXND2	protein_coding	1	128861882	128862049	CTXND2
SETDB1	protein_coding	1	128875951	128918988
CERS2	protein_coding	1	128918568	128929247
ANXA9	protein_coding	1	128935230	128943236
MINDY1	protein_coding	1	128960013	128971341
PRUNE1	protein_coding	1	128971557	128998889
BNIPL	protein_coding	1	128999779	129010294
C1H1orf56	protein_coding	1	129010290	129013419
CDC42SE1	protein_coding	1	129013673	129022352
GABPB2	protein_coding	1	129052714	129084803
SEMA6C	protein_coding	1	129097695	129112668
TNFAIP8L2	protein_coding	1	129124682	129125236
LYSMD1	protein_coding	1	129125730	129131954
SCNM1	protein_coding	1	129132044	129135149
TMOD4	protein_coding	1	129135993	129142315
VGNC:9909	protein_coding	1	129142469	129156207
PIP5K1A	protein_coding	1	129164140	129215385
PSMD4	protein_coding	1	129220523	129233289
ZNF687	protein_coding	1	129260895	129270688
PI4KB	protein_coding	1	129270583	129306474
RFX5	protein_coding	1	129316554	129322886
SELENBP1	protein_coding	1	129340200	129348630
PSMB4	protein_coding	1	129375418	129377823
POGZ	protein_coding	1	129378610	129435028
CGN	protein_coding	1	129486977	129517896
TUFT1	protein_coding	1	129519500	129562766
SNX27	protein_coding	1	129589267	129679141
CELF3	protein_coding	1	129684579	129701707
RIIAD1	protein_coding	1	129695852	129714582
MRPL9	protein_coding	1	129744634	129749418
OAZ3	protein_coding	1	129748140	129756257
TDRKH	protein_coding	1	129756979	129775866
LINGO4	protein_coding	1	129786071	129787852
RORC	protein_coding	1	129791223	129817035
C2CD4D	protein_coding	1	129823067	129824128
THEM5	protein_coding	1	129832309	129839142
THEM4	protein_coding	1	129859087	129895222
S100A10	protein_coding	1	129968320	129979854
S100A11	protein_coding	1	130018024	130022562
TCHHL1	protein_coding	1	130094950	130099863
RPTN	protein_coding	1	130167153	130170474
FLG	protein_coding	1	130343760	130358277
FLG2	protein_coding	1	130392129	130404115
CRNN	protein_coding	1	130452657	130455659
LCE5A	protein_coding	1	130567051	130567434	LCE5A
CRCT1	protein_coding	1	130570913	130571227
LCE3E	protein_coding	1	130620208	130620486	LCE3E
LCE3D	protein_coding	1	130633926	130634204	LCE3D
LCE3C	protein_coding	1	130656591	130656875
LCE3B	protein_coding	1	130669692	130669979
LCE3A	protein_coding	1	130679229	130679498
C1H1orf68	protein_coding	1	130775014	130775766
KPRP	protein_coding	1	130815004	130816743
LCE1F	protein_coding	1	130831850	130832206	LCE1F
LCE1C	protein_coding	1	130860604	130860960	LCE1C
LCE1B	protein_coding	1	130867918	130868274	LCE1B
LCE1A	protein_coding	1	130883467	130883799	LCE1A
LCE6A	protein_coding	1	130899172	130899414
SMCP	protein_coding	1	130940132	130940482
IVL	protein_coding	1	130965532	130967214
SPRR3	protein_coding	1	131057083	131057568
SPRR2D	protein_coding	1	131101416	131101634	SPRR2D
SPRR2A	protein_coding	1	131116822	131117040	SPRR2A
SPRR2B	protein_coding	1	131130928	131131146	SPRR2B
SPRR2E	protein_coding	1	131153892	131154110	SPRR2E
SPRR2G	protein_coding	1	131210729	131210950	SPRR2G
PRR9	protein_coding	1	131278984	131279334	PRR9
PGLYRP3	protein_coding	1	131363006	131376174
PGLYRP4	protein_coding	1	131395507	131414330
S100A9	protein_coding	1	131423296	131426548
S100A12	protein_coding	1	131439121	131441426
S100A8	protein_coding	1	131455433	131456589
S100A7A	protein_coding	1	131483339	131490029	S100A7A
S100A7L2	protein_coding	1	131503712	131506738
S100A7	protein_coding	1	131524656	131528923	S100A7
S100A6	protein_coding	1	131601767	131603433
S100A5	protein_coding	1	131604328	131608912
S100A4	protein_coding	1	131610786	131613062
S100A3	protein_coding	1	131614518	131616316
S100A2	protein_coding	1	131628298	131634579
S100A16	protein_coding	1	131673990	131676478
S100A14	protein_coding	1	131681380	131685426
S100A13	protein_coding	1	131685945	131695403
S100A1	protein_coding	1	131696054	131699822
CHTOP	protein_coding	1	131701804	131714452
SNAPIN	protein_coding	1	131727126	131730299
ILF2	protein_coding	1	131730485	131739401
NPR1	protein_coding	1	131746125	131762313
INTS3	protein_coding	1	131796536	131843215
SLC27A3	protein_coding	1	131843215	131848567
GATAD2B	protein_coding	1	131874337	131896584
DENND4B	protein_coding	1	131997268	132013981
CRTC2	protein_coding	1	132015417	132026722
SLC39A1	protein_coding	1	132027179	132032784
CREB3L4	protein_coding	1	132035836	132042414
JTB	protein_coding	1	132042561	132046400	JTB
RAB13	protein_coding	1	132049745	132054464
RPS27	protein_coding	1	132058875	132060253
NUP210L	protein_coding	1	132060805	132227232
TPM3	protein_coding	1	132227969	132263704
C1H1orf189	protein_coding	1	132270577	132278123
C1H1orf43	protein_coding	1	132278189	132291956
UBAP2L	protein_coding	1	132291117	132342735
HAX1	protein_coding	1	132343726	132347082
AQP10	protein_coding	1	132406249	132410741
ATP8B2	protein_coding	1	132412947	132436644
IL6R	protein_coding	1	132487449	132557742
SHE	protein_coding	1	132571857	132594455	SHE
TDRD10	protein_coding	1	132594630	132640664
UBE2Q1	protein_coding	1	132641089	132651212
CHRNB2	protein_coding	1	132660271	132672601
ADAR	protein_coding	1	132674609	132701642
KCNN3	protein_coding	1	132793815	132955766
PMVK	protein_coding	1	133012728	133025028
PBXIP1	protein_coding	1	133032087	133044055
PYGO2	protein_coding	1	133045032	133049989
SHC1	protein_coding	1	133050277	133058757
CKS1B	protein_coding	1	133062688	133067024
FLAD1	protein_coding	1	133071208	133080800
LENEP	protein_coding	1	133081297	133081482	LENEP
VGNC:8127	protein_coding	1	133092944	133106221
DCST2	protein_coding	1	133106218	133121385
DCST1	protein_coding	1	133121392	133138512
ADAM15	protein_coding	1	133138856	133150368
EFNA4	protein_coding	1	133150474	133157132
EFNA3	protein_coding	1	133166400	133175111
EFNA1	protein_coding	1	133215232	133222622
SLC50A1	protein_coding	1	133222742	133226625
DPM3	protein_coding	1	133227741	133228109
KRTCAP2	protein_coding	1	133257136	133261081
TRIM46	protein_coding	1	133261264	133273960
MUC1	protein_coding	1	133273567	133280834	MUC1
THBS3	protein_coding	1	133283470	133295900
MTX1	protein_coding	1	133296724	133301586
GBA	protein_coding	1	133325288	133335175
FAM189B	protein_coding	1	133337720	133346422
SCAMP3	protein_coding	1	133346527	133353288
CLK2	protein_coding	1	133353386	133364005
HCN3	protein_coding	1	133367525	133379935
PKLR	protein_coding	1	133379381	133391537
FDPS	protein_coding	1	133398829	133410707
RUSC1	protein_coding	1	133410891	133421144
ASH1L	protein_coding	1	133427688	133611677
YY1AP1	protein_coding	1	133747346	133782243
DAP3	protein_coding	1	133782267	133830061
MSTO1	protein_coding	1	133837328	133841353
GON4L	protein_coding	1	133840932	133965986
SYT11	protein_coding	1	133968178	133993779
RIT1	protein_coding	1	134006393	134019720
KHDC4	protein_coding	1	134021584	134043290
RXFP4	protein_coding	1	134052367	134053491
ARHGEF2	protein_coding	1	134057512	134103155
SSR2	protein_coding	1	134118936	134134253
UBQLN4	protein_coding	1	134150687	134169227
LAMTOR2	protein_coding	1	134170138	134173912
RAB25	protein_coding	1	134176323	134185954
MEX3A	protein_coding	1	134187448	134197916
LMNA	protein_coding	1	134230111	134255313
SEMA4A	protein_coding	1	134267258	134306094
SLC25A44	protein_coding	1	134322938	134344135
PMF1	protein_coding	1	134344231	134370562
BGLAP	protein_coding	1	134371242	134373852
PAQR6	protein_coding	1	134373946	134379090
SMG5	protein_coding	1	134379757	134413182
TMEM79	protein_coding	1	134413425	134422778
GLMP	protein_coding	1	134423023	134426601
CCT3	protein_coding	1	134438895	134467246
TSACC	protein_coding	1	134467386	134475951
RHBG	protein_coding	1	134498156	134515586
MEF2D	protein_coding	1	134593994	134631690
IQGAP3	protein_coding	1	134656265	134701288
TTC24	protein_coding	1	134709978	134716534
NAXE	protein_coding	1	134720025	134722797
GPATCH4	protein_coding	1	134721654	134729961
HAPLN2	protein_coding	1	134747340	134754283	HAPLN2
BCAN	protein_coding	1	134770033	134788021
NES	protein_coding	1	134797228	134805870
CRABP2	protein_coding	1	134827942	134834141
ISG20L2	protein_coding	1	134851014	134856361
RRNAD1	protein_coding	1	134856287	134865133
MRPL24	protein_coding	1	134865487	134869686
HDGF	protein_coding	1	134870284	134880584
PRCC	protein_coding	1	134895111	134928361	PRCC
SH2D2A	protein_coding	1	134933773	134944581
NTRK1	protein_coding	1	134943363	135009222
INSRR	protein_coding	1	134967486	134986506
PEAR1	protein_coding	1	135021004	135043707
LRRC71	protein_coding	1	135047091	135060202
ARHGEF11	protein_coding	1	135061949	135173148
ETV3L	protein_coding	1	135219212	135226970
ETV3	protein_coding	1	135248418	135265866
FCRL5	protein_coding	1	135639501	135680214
FCRL4	protein_coding	1	135707798	135731316
FCRL3	protein_coding	1	135809296	135833825
FCRL1	protein_coding	1	135880205	135954063
CD5L	protein_coding	1	135961266	135975625
KIRREL1	protein_coding	1	136131059	136231654
CD1D	protein_coding	1	136316244	136324683
CD1A	protein_coding	1	136386763	136390929
CD1C	protein_coding	1	136420990	136426123
CD1B	protein_coding	1	136461938	136465519
CD1E	protein_coding	1	136487406	136491903
OR10T2	protein_coding	1	136537901	136538848
OR10K2	protein_coding	1	136559373	136560311
OR10K1	protein_coding	1	136605058	136605999
OR10R2	protein_coding	1	136612617	136621166
OR6Y1	protein_coding	1	136687392	136688369
OR6P1	protein_coding	1	136702590	136703543
OR10Z1	protein_coding	1	136748985	136749926
SPTA1	protein_coding	1	136753326	136828727
OR6K2	protein_coding	1	136841734	136842711
OR6K3	protein_coding	1	136859487	136860482
OR6K6	protein_coding	1	136896887	136897918
OR6N1	protein_coding	1	136907877	136908815
OR6N2	protein_coding	1	136918836	136919789
MNDA	protein_coding	1	136973048	136995468
PYHIN1	protein_coding	1	137066884	137111605
IFI16	protein_coding	1	137146076	137188149
AIM2	protein_coding	1	137195465	137209798	AIM2
CADM3	protein_coding	1	137304519	137334870
ACKR1	protein_coding	1	137336652	137339357
FCER1A	protein_coding	1	137437261	137442992
OR10J5	protein_coding	1	137661785	137662714
APCS	protein_coding	1	137716443	137717501
CRP	protein_coding	1	137842107	137844436
DUSP23	protein_coding	1	137916420	137918064
FCRL6	protein_coding	1	137936110	137951763
SLAMF8	protein_coding	1	137962147	137972971
VSIG8	protein_coding	1	137973397	137999307
CFAP45	protein_coding	1	138009147	138037076
TAGLN2	protein_coding	1	138059277	138064638
IGSF9	protein_coding	1	138068223	138086884
SLAMF9	protein_coding	1	138092891	138095369
KCNJ9	protein_coding	1	138224665	138233819
IGSF8	protein_coding	1	138234595	138241929
ATP1A2	protein_coding	1	138258959	138286795	ATP1A2
ATP1A4	protein_coding	1	138295058	138330249
CASQ1	protein_coding	1	138333464	138345163
PEA15	protein_coding	1	138348594	138358695
PEX19	protein_coding	1	138420152	138428444
COPA	protein_coding	1	138432945	138487242
NCSTN	protein_coding	1	138486956	138502641
NHLH1	protein_coding	1	138514440	138514841	NHLH1
VANGL2	protein_coding	1	138550689	138572415
SLAMF6	protein_coding	1	138628208	138667482
CD84	protein_coding	1	138692938	138724139	CD84
SLAMF1	protein_coding	1	138753127	138792590
CD48	protein_coding	1	138823682	138857092
SLAMF7	protein_coding	1	138884143	138900068
LY9	protein_coding	1	138940146	138972280
CD244	protein_coding	1	138974137	139006885
ITLN1	protein_coding	1	139020663	139029027
ITLN2	protein_coding	1	139078255	139088329
F11R	protein_coding	1	139155268	139186749
TSTD1	protein_coding	1	139206960	139208359
USF1	protein_coding	1	139208582	139214711	USF1
ARHGAP30	protein_coding	1	139216250	139244096
NECTIN4	protein_coding	1	139244899	139263222
KLHDC9	protein_coding	1	139272265	139274216
PFDN2	protein_coding	1	139274426	139291970
NIT1	protein_coding	1	139291948	139298039
DEDD	protein_coding	1	139294860	139306851
UFC1	protein_coding	1	139341877	139347055
USP21	protein_coding	1	139347905	139353915
PPOX	protein_coding	1	139354026	139365290
B4GALT3	protein_coding	1	139359512	139365709
ADAMTS4	protein_coding	1	139377897	139387349
VGNC:8078	protein_coding	1	139387469	139402610
FCER1G	protein_coding	1	139403464	139408747
VGNC:8240	protein_coding	1	139410534	139411943
TOMM40L	protein_coding	1	139413387	139418852
NR1I3	protein_coding	1	139417904	139426785
PCP4L1	protein_coding	1	139446704	139471826
MPZ	protein_coding	1	139491035	139496341
SDHC	protein_coding	1	139499647	139548915	SDHC
CFAP126	protein_coding	1	139550458	139553623
FCGR2A	protein_coding	1	139668135	139682992
FCRLA	protein_coding	1	139791972	139799783
FCRLB	protein_coding	1	139807581	139813081
DUSP12	protein_coding	1	139833398	139842340
ATF6	protein_coding	1	139851477	140050119
OLFML2B	protein_coding	1	140073914	140115202
NOS1AP	protein_coding	1	140162240	140463879
SPATA46	protein_coding	1	140470314	140473924
C1orf226	protein_coding	1	140473977	140483238	C1orf226
SH2D1B	protein_coding	1	140491684	140510152
UHMK1	protein_coding	1	140614108	140638954
UAP1	protein_coding	1	140682236	140719761
DDR2	protein_coding	1	140841918	140913888
HSD17B7	protein_coding	1	140921887	140944090
CCDC190	protein_coding	1	140982080	140992369	CCDC190
RGS4	protein_coding	1	141205770	141213986
RGS5	protein_coding	1	141297428	141370352
NUF2	protein_coding	1	141474029	141507949
PBX1	protein_coding	1	142763733	143089796
LMX1A	protein_coding	1	143411951	143568459
RXRG	protein_coding	1	143612808	143713770
LRRC52	protein_coding	1	143755901	143776885
MGST3	protein_coding	1	143864364	143895119
ALDH9A1	protein_coding	1	143895847	143932101
TMCO1	protein_coding	1	143961025	144002639
UCK2	protein_coding	1	144060737	144144765
FAM78B	protein_coding	1	144299688	144396023
POGK	protein_coding	1	145064673	145079216
TADA1	protein_coding	1	145077702	145104360	TADA1
ILDR2	protein_coding	1	145146850	145202906
MAEL	protein_coding	1	145216790	145249704
GPA33	protein_coding	1	145280543	145319614
DUSP27	protein_coding	1	145323086	145362275
POU2F1	protein_coding	1	145460818	145655630
CD247	protein_coding	1	145670429	145758179
CREG1	protein_coding	1	145780520	145793353
RCSD1	protein_coding	1	145868727	145947740
MPZL1	protein_coding	1	145972771	146040140	MPZL1
ADCY10	protein_coding	1	146058417	146174205
MPC2	protein_coding	1	146176728	146195342
DCAF6	protein_coding	1	146195202	146333159
TIPRL	protein_coding	1	146436352	146459633
SFT2D2	protein_coding	1	146481834	146498760
TBX19	protein_coding	1	146533762	146570301	TBX19
DPT	protein_coding	1	146959964	146993721
VGNC:8031	protein_coding	1	147369038	147397085
NME7	protein_coding	1	147396858	147632056
BLZF1	protein_coding	1	147632049	147651616
CCDC181	protein_coding	1	147659040	147691683
SLC19A2	protein_coding	1	147730148	147752341
F5	protein_coding	1	147780474	147852637
SELP	protein_coding	1	147854679	147897600
SELL	protein_coding	1	147958356	147978131
SELE	protein_coding	1	147988303	148000750
METTL18	protein_coding	1	148058631	148059749
C1H1orf112	protein_coding	1	148061064	148132255
SCYL3	protein_coding	1	148122988	148176489
KIFAP3	protein_coding	1	148203506	148357081
METTL11B	protein_coding	1	148434020	148455309
GORAB	protein_coding	1	148823558	148844907
PRRX1	protein_coding	1	148954626	149030863
MROH9	protein_coding	1	149243226	149370098
VGNC:544	protein_coding	1	149396317	149423923
VGNC:543	protein_coding	1	149491228	149517881
FMO1	protein_coding	1	149554994	149592628
FMO4	protein_coding	1	149620400	149648346
PRRC2C	protein_coding	1	149816104	149930375
MYOCOS	protein_coding	1	149961167	149973263	MYOCOS
MYOC	protein_coding	1	149969667	149987371
VAMP4	protein_coding	1	150033205	150075251
METTL13	protein_coding	1	150125554	150144286
DNM3	protein_coding	1	150188213	150774126
C1H1orf105	protein_coding	1	150784636	150835195
PIGC	protein_coding	1	150807813	150808706
SUCO	protein_coding	1	150898339	150979162
FASLG	protein_coding	1	151026369	151034245
TNFSF18	protein_coding	1	151406881	151418949	TNFSF18
TNFSF4	protein_coding	1	151545121	151571061
PRDX6	protein_coding	1	151860016	151871533	PRDX6
SLC9C2	protein_coding	1	151883104	152003896
ANKRD45	protein_coding	1	152011741	152062833
TEX50	protein_coding	1	152037288	152039171	TEX50
KLHL20	protein_coding	1	152115887	152186966
CENPL	protein_coding	1	152199810	152224921
DARS2	protein_coding	1	152224941	152258773
ZBTB37	protein_coding	1	152275118	152294369
SERPINC1	protein_coding	1	152310669	152324232
RC3H1	protein_coding	1	152345643	152428507
RABGAP1L	protein_coding	1	152635038	153476280
CACYBP	protein_coding	1	153485477	153497126
MRPS14	protein_coding	1	153500516	153509851	MRPS14
TNN	protein_coding	1	153555086	153635061
KIAA0040	protein_coding	1	153647881	153648177	KIAA0040
TNR	protein_coding	1	153808171	154014312
COP1	protein_coding	1	154438758	154712199
PAPPA2	protein_coding	1	155063087	155368361
ASTN1	protein_coding	1	155380356	155688054
BRINP2	protein_coding	1	155752578	155805162
SEC16B	protein_coding	1	156452089	156490136	SEC16B
RASAL2	protein_coding	1	156616597	156984491
CLEC20A	protein_coding	1	156990808	157008197	CLEC20A
TEX35	protein_coding	1	157024496	157034970
RALGPS2	protein_coding	1	157234629	157414774
ANGPTL1	protein_coding	1	157347704	157370360
FAM20B	protein_coding	1	157522359	157571880
TOR3A	protein_coding	1	157576050	157593259
ABL2	protein_coding	1	157603101	157724582
SOAT1	protein_coding	1	157789574	157849379
AXDND1	protein_coding	1	157861336	158077441
NPHS2	protein_coding	1	158073245	158098675
TDRD5	protein_coding	1	158114386	158208201
FAM163A	protein_coding	1	158329823	158330991	FAM163A
TOR1AIP2	protein_coding	1	158361604	158395459
TOR1AIP1	protein_coding	1	158399533	158437084
CEP350	protein_coding	1	158471865	158631737
QSOX1	protein_coding	1	158671648	158714854
LHX4	protein_coding	1	158746714	158791499
ACBD6	protein_coding	1	158804664	159032122
XPR1	protein_coding	1	159161823	159426827
KIAA1614	protein_coding	1	159454054	159491845
STX6	protein_coding	1	159515375	159565726
MR1	protein_coding	1	159576635	159597489
IER5	protein_coding	1	159630873	159631856
CACNA1E	protein_coding	1	160029519	160351970
ZNF648	protein_coding	1	160609781	160611487	ZNF648
GLUL	protein_coding	1	160939114	160945915
TEDDM1	protein_coding	1	160954419	160972950
RGSL1	protein_coding	1	161022448	161131030	RGSL1
RNASEL	protein_coding	1	161144074	161159762
RGS16	protein_coding	1	161168992	161175293
RGS8	protein_coding	1	161212117	161254888	RGS8
NPL	protein_coding	1	161357633	161398068
DHX9	protein_coding	1	161407238	161455936
SHCBP1L	protein_coding	1	161468188	161521974
LAMC1	protein_coding	1	161613793	161736045
LAMC2	protein_coding	1	161775821	161842695
NMNAT2	protein_coding	1	161850459	162034633
SMG7	protein_coding	1	162089096	162170940
NCF2	protein_coding	1	162172293	162207510
ARPC5	protein_coding	1	162248471	162260731
APOBEC4	protein_coding	1	162272642	162273745	APOBEC4
RGL1	protein_coding	1	162368115	162553775
COLGALT2	protein_coding	1	162561047	162662633
TSEN15	protein_coding	1	162676452	162699010
C1H1orf21	protein_coding	1	163125745	163267203
EDEM3	protein_coding	1	163338598	163402917
FAM129A	protein_coding	1	163442245	163619506
RNF2	protein_coding	1	163685495	163743880
TRMT1L	protein_coding	1	163761589	163798731
SWT1	protein_coding	1	163798915	163934285
IVNS1ABP	protein_coding	1	163938878	163959813
HMCN1	protein_coding	1	164394931	164854226
TPR	protein_coding	1	164985486	165047018
ODR4	protein_coding	1	165047098	165091081
PDC	protein_coding	1	165113983	165120942
PTGS2	protein_coding	1	165342657	165352322
PLA2G4A	protein_coding	1	165503659	165664047
BRINP3	protein_coding	1	168745390	169115808
RGS18	protein_coding	1	170872593	170903150
RGS21	protein_coding	1	171064569	171089914
RGS1	protein_coding	1	171292053	171298944	RGS1
RGS13	protein_coding	1	171353295	171377438
RGS2	protein_coding	1	171530547	171533801
UCHL5	protein_coding	1	171730915	171776121
TROVE2	protein_coding	1	171776065	171808310
GLRX2	protein_coding	1	171813138	171822980
CDC73	protein_coding	1	171838511	171981287
B3GALT2	protein_coding	1	171892405	171909676	B3GALT2
KCNT2	protein_coding	1	175033006	175424790
CFH	protein_coding	1	175468248	175563613
CFHR4	protein_coding	1	175666960	175687585
CFHR5	protein_coding	1	175731510	175763830
F13B	protein_coding	1	175793348	175821439
ASPM	protein_coding	1	175844373	175906954
VGNC:10876	protein_coding	1	175919631	175963741
CRB1	protein_coding	1	176031151	176254298
DENND1B	protein_coding	1	176286284	176546192
C1H1orf53	protein_coding	1	176702127	176706983
LHX9	protein_coding	1	176712160	176731617
NEK7	protein_coding	1	177034738	177124443
ATP6V1G3	protein_coding	1	177346206	177363809
PTPRC	protein_coding	1	177464830	177583199
NR5A2	protein_coding	1	178862285	179015439
KIF14	protein_coding	1	179406204	179470146
DDX59	protein_coding	1	179476287	179519806
CAMSAP2	protein_coding	1	179588254	179709906
GPR25	protein_coding	1	179722258	179723343
INAVA	protein_coding	1	179740782	179764951
KIF21B	protein_coding	1	179817997	179872021	KIF21B
CACNA1S	protein_coding	1	179887816	179960984
ASCL5	protein_coding	1	179963170	179963790	ASCL5
TMEM9	protein_coding	1	179983141	180002933
IGFN1	protein_coding	1	180041571	180076769	IGFN1
PKP1	protein_coding	1	180129771	180179308
TNNT2	protein_coding	1	180205411	180224148
LAD1	protein_coding	1	180227574	180252195
TNNI1	protein_coding	1	180262983	180270450
PHLDA3	protein_coding	1	180318164	180318682
PHLDA3	protein_coding	1	180320978	180321361	PHLDA3
CSRP1	protein_coding	1	180336131	180360032
NAV1	protein_coding	1	180481619	180678660
IPO9	protein_coding	1	180687687	180734802
SHISA4	protein_coding	1	180747257	180751044
LMOD1	protein_coding	1	180755193	180805352
TIMM17A	protein_coding	1	180814068	180828582
RNPEP	protein_coding	1	180840803	180864277
ELF3	protein_coding	1	180868661	180875257
GPR37L1	protein_coding	1	180986830	180995485
ARL8A	protein_coding	1	180997468	181008792
PTPN7	protein_coding	1	181011070	181024954
LGR6	protein_coding	1	181055565	181186013
UBE2T	protein_coding	1	181198352	181208033
PPP1R12B	protein_coding	1	181214682	181458478
SYT2	protein_coding	1	181466212	181523023
KDM5B	protein_coding	1	181612194	181693571
RABIF	protein_coding	1	181752531	181761594
KLHL12	protein_coding	1	181763119	181799233
ADIPOR1	protein_coding	1	181812747	181830298
CYB5R1	protein_coding	1	181833785	181841768
TMEM183A	protein_coding	1	181879417	181896808
PPFIA4	protein_coding	1	181898440	181950930	PPFIA4
MYOG	protein_coding	1	181955331	181958345
ADORA1	protein_coding	1	181998886	182039299
MYBPH	protein_coding	1	182039705	182047923
CHI3L1	protein_coding	1	182050848	182058932
CHIT1	protein_coding	1	182087793	182101593
BTG2	protein_coding	1	182186043	182190148
FMOD	protein_coding	1	182221151	182232040
PRELP	protein_coding	1	182356264	182371164
OPTC	protein_coding	1	182375596	182391840
ATP2B4	protein_coding	1	182566014	182627960
LAX1	protein_coding	1	182648802	182660067
ZC3H11A	protein_coding	1	182679237	182737664
SNRPE	protein_coding	1	182755568	182764316	SNRPE
SOX13	protein_coding	1	183005751	183018978
ETNK2	protein_coding	1	183023888	183044950
REN	protein_coding	1	183047785	183059095
KISS1	protein_coding	1	183082638	183087487	KISS1
GOLT1A	protein_coding	1	183090989	183107713
PLEKHA6	protein_coding	1	183111703	183166564
PPP1R15B	protein_coding	1	183296085	183305114
PIK3C2B	protein_coding	1	183315360	183373106
MDM4	protein_coding	1	183416467	183441386
LRRN2	protein_coding	1	183509449	183511590
NFASC	protein_coding	1	183717785	183907412
CNTN2	protein_coding	1	183934023	183968805
TMEM81	protein_coding	1	183974361	183975128
RBBP5	protein_coding	1	183976954	184012794
VGNC:6785	protein_coding	1	184044080	184109875
TMCC2	protein_coding	1	184125575	184171034
NUAK2	protein_coding	1	184199703	184219552
KLHDC8A	protein_coding	1	184233719	184243166
LEMD1	protein_coding	1	184279152	184327107
CDK18	protein_coding	1	184403532	184431733	CDK18
MFSD4A	protein_coding	1	184467562	184501488
ELK4	protein_coding	1	184515190	184531819
SLC45A3	protein_coding	1	184556489	184572950
NUCKS1	protein_coding	1	184617347	184649341	NUCKS1
RAB29	protein_coding	1	184666982	184674455
SLC41A1	protein_coding	1	184688098	184712157
PM20D1	protein_coding	1	184726980	184749928
SLC26A9	protein_coding	1	184813610	184834558
RAB7B	protein_coding	1	184873956	184901621	RAB7B
CTSE	protein_coding	1	184907431	184922203
RHEX	protein_coding	1	184988282	184993703
AVPR1B	protein_coding	1	184998159	185008779
SRGAP2	protein_coding	1	185094769	185349356
IKBKE	protein_coding	1	185354239	185381583
RASSF5	protein_coding	1	185392231	185476243
EIF2D	protein_coding	1	185478601	185499465
DYRK3	protein_coding	1	185522457	185536346
MAPKAPK2	protein_coding	1	185571998	185621526
IL10	protein_coding	1	185654525	185661803
IL19	protein_coding	1	185686244	185730427
IL20	protein_coding	1	185753230	185756208
IL24	protein_coding	1	185785319	185790543
FCMR	protein_coding	1	185791348	185810067
PIGR	protein_coding	1	185817016	185834950
FCAMR	protein_coding	1	185845410	185859123
C1H1orf116	protein_coding	1	185906993	185921373
YOD1	protein_coding	1	185936917	185941969
PFKFB2	protein_coding	1	185941531	185967767
C4BPB	protein_coding	1	185977612	185988585
C4BPA	protein_coding	1	185992891	186033574
CD55	protein_coding	1	186221212	186260337
CR1	protein_coding	1	186350396	186519440
CR2	protein_coding	1	186350575	186382281
CR1L	protein_coding	1	186522751	186604382	CR1L
CD46	protein_coding	1	186642401	186685892
CD34	protein_coding	1	186776752	186801931
PLXNA2	protein_coding	1	186912525	187134300
CAMK1G	protein_coding	1	188477828	188508014
LAMB3	protein_coding	1	188508950	188581384
G0S2	protein_coding	1	188569720	188570031	G0S2
HSD11B1	protein_coding	1	188598821	188628962
TRAF3IP3	protein_coding	1	188650093	188676420
C1H1orf74	protein_coding	1	188676924	188677733
IRF6	protein_coding	1	188679382	188700250
UTP25	protein_coding	1	188722020	188746586
SYT14	protein_coding	1	188825699	189062286
SERTAD4	protein_coding	1	189126928	189140591	SERTAD4
HHAT	protein_coding	1	189222791	189569486
KCNH1	protein_coding	1	189570027	190040782
RCOR3	protein_coding	1	190186799	190244092
TRAF5	protein_coding	1	190254395	190302965
RD3	protein_coding	1	190408730	190425115
SLC30A1	protein_coding	1	190504042	190511225	SLC30A1
NEK2	protein_coding	1	190591253	190608191
LPGAT1	protein_coding	1	190688213	190774296
INTS7	protein_coding	1	190885234	190980523
DTL	protein_coding	1	190980639	191049308
PPP2R5A	protein_coding	1	191241131	191313742
TMEM206	protein_coding	1	191316350	191367742
NENF	protein_coding	1	191385487	191398966
ATF3	protein_coding	1	191562062	191574069
FAM71A	protein_coding	1	191578209	191579993
BATF3	protein_coding	1	191641316	191655990
NSL1	protein_coding	1	191683195	191748361
TATDN3	protein_coding	1	191748394	191773263
FLVCR1	protein_coding	1	191824513	191871667
VASH2	protein_coding	1	191917737	191958765
ANGEL2	protein_coding	1	191959360	191983024
RPS6KC1	protein_coding	1	192035217	192248617
PROX1	protein_coding	1	192974617	193022569
SMYD2	protein_coding	1	193267817	193323808
PTPN14	protein_coding	1	193344435	193451086
CENPF	protein_coding	1	193621384	193683254
KCNK2	protein_coding	1	194022434	194260551
KCTD3	protein_coding	1	194591028	194649874
USH2A	protein_coding	1	194649217	195449792
ESRRG	protein_coding	1	195528609	195753121
GPATCH2	protein_coding	1	196456367	196658445
SPATA17	protein_coding	1	196658668	196910704
RRP15	protein_coding	1	197323211	197369020
TGFB2	protein_coding	1	197382405	197483922
LYPLAL1	protein_coding	1	198229111	198302401
SLC30A10	protein_coding	1	198959937	198974340
EPRS	protein_coding	1	199013272	199091446
BPNT1	protein_coding	1	199102426	199133578
IARS2	protein_coding	1	199137949	199191533
RAB3GAP2	protein_coding	1	199191773	199346999
MARK1	protein_coding	1	199625384	199762119
C1orf115	protein_coding	1	199787218	199796500	C1orf115
2002-03-01	protein_coding	1	199845549	199882137
2001-03-01	protein_coding	1	199883396	199911762
HLX	protein_coding	1	199984535	199990379
DUSP10	protein_coding	1	200803725	200844134
HHIPL2	protein_coding	1	201662627	201689123
TAF1A	protein_coding	1	201697993	201730301
MIA3	protein_coding	1	201758111	201807104	MIA3
AIDA	protein_coding	1	201808166	201852527
BROX	protein_coding	1	201852569	201872927
FAM177B	protein_coding	1	201886433	201889941
DISP1	protein_coding	1	202077800	202156515
TLR5	protein_coding	1	202263710	202266286
SUSD4	protein_coding	1	202377081	202520688
CCDC185	protein_coding	1	202549589	202551460
CAPN8	protein_coding	1	202691909	202765510	CAPN8
CAPN2	protein_coding	1	202801532	202875606
TP53BP2	protein_coding	1	202879883	202945583
FBXO28	protein_coding	1	203065988	203114366
DEGS1	protein_coding	1	203135514	203145691
NVL	protein_coding	1	203179232	203285714	NVL
CNIH4	protein_coding	1	203313369	203335316
WDR26	protein_coding	1	203345767	203390805	WDR26
CNIH3	protein_coding	1	203576195	203701297
LBR	protein_coding	1	204372240	204398828
ENAH	protein_coding	1	204464611	204619896
SRP9	protein_coding	1	204773861	204786402
EPHX1	protein_coding	1	204810716	204849024
TMEM63A	protein_coding	1	204848997	204885858
LEFTY1	protein_coding	1	204889857	204894396	LEFTY1
PYCR2	protein_coding	1	204923419	204927877	PYCR2
LEFTY2	protein_coding	1	204940385	204945474
SDE2	protein_coding	1	204986179	205002858
HIST1H3A	protein_coding	1	205069813	205079083
ACBD3	protein_coding	1	205164529	205206648
MIXL1	protein_coding	1	205243949	205247553	MIXL1
LIN9	protein_coding	1	205252975	205330917
PARP1	protein_coding	1	205381335	205428664
STUM	protein_coding	1	205584731	205638828
ITPKB	protein_coding	1	205669334	205776823
PSEN2	protein_coding	1	205919664	205945445
COQ8A	protein_coding	1	205990458	206062759
CDC42BPA	protein_coding	1	206065075	206410480	CDC42BPA
ZNF678	protein_coding	1	206713080	206739279
JMJD4	protein_coding	1	206764254	206768550
SNAP47	protein_coding	1	206767901	206814251
PRSS38	protein_coding	1	206848274	206878828
VGNC:9403	protein_coding	1	206950289	206979857
WNT3A	protein_coding	1	207046244	207100178
ARF1	protein_coding	1	207121863	207138241
C1H1orf35	protein_coding	1	207139858	207142577
MRPL55	protein_coding	1	207145797	207148067
GUK1	protein_coding	1	207181401	207193726
GJC2	protein_coding	1	207198918	207200237
IBA57	protein_coding	1	207206221	207217518
OBSCN	protein_coding	1	207256447	207422985	OBSCN
TRIM11	protein_coding	1	207442016	207455003
TRIM17	protein_coding	1	207456089	207465031
HIST3H3	protein_coding	1	207473072	207473482	HIST3H3
HIST3H2A	protein_coding	1	207500560	207505973	HIST3H2A
HIST3H2BB	protein_coding	1	207506286	207511074	HIST3H2BB
RNF187	protein_coding	1	207539670	207547406	RNF187
RHOU	protein_coding	1	207695698	207707285	RHOU
RAB4A	protein_coding	1	208230620	208266179
CCSAP	protein_coding	1	208281664	208304110
ACTA1	protein_coding	1	208392003	208394857
NUP133	protein_coding	1	208401992	208484664
ABCB10	protein_coding	1	208492914	208538336
TAF5L	protein_coding	1	208572457	208605361
URB2	protein_coding	1	208605517	208639181	URB2
GALNT2	protein_coding	1	209053707	209269226
PGBD5	protein_coding	1	209308275	209428953
COG2	protein_coding	1	209646396	209697900
AGT	protein_coding	1	209707023	209718005
CAPN9	protein_coding	1	209751482	209805835
C1H1orf198	protein_coding	1	209840916	209872112
TTC13	protein_coding	1	209915079	209987817
ARV1	protein_coding	1	209987961	210009847
FAM89A	protein_coding	1	210030293	210050890
TRIM67	protein_coding	1	210170527	210227141
C1H1orf131	protein_coding	1	210236910	210254362
GNPAT	protein_coding	1	210254359	210290909
EXOC8	protein_coding	1	210347546	210349723
SPRTN	protein_coding	1	210349914	210366905	SPRTN
EGLN1	protein_coding	1	210374834	210435914
TSNAX	protein_coding	1	210545785	210583746
DISC1	protein_coding	1	210642677	211058719
SIPA1L2	protein_coding	1	211412308	211529851
MAP10	protein_coding	1	211824771	211827914
PCNX2	protein_coding	1	212001771	212313137
MAP3K21	protein_coding	1	212345219	212419147
KCNK1	protein_coding	1	212661317	212721415
SLC35F3	protein_coding	1	212955595	213382257
COA6	protein_coding	1	213431200	213440090
TARBP1	protein_coding	1	213447410	213538410	TARBP1
IRF2BP2	protein_coding	1	213664208	213669839
TOMM20	protein_coding	1	214175454	214195077
RBM34	protein_coding	1	214197705	214228267
ARID4B	protein_coding	1	214232619	214392136
GGPS1	protein_coding	1	214392478	214406505
TBCE	protein_coding	1	214446923	214528500
B3GALNT2	protein_coding	1	214529655	214584389
GNG4	protein_coding	1	214630740	214669370
LYST	protein_coding	1	214755834	214959769
NID1	protein_coding	1	215067972	215156627
GPR137B	protein_coding	1	215252241	215318938
ERO1B	protein_coding	1	215328415	215392477
EDARADD	protein_coding	1	215502623	215596786
LGALS8	protein_coding	1	215636425	215665524
HEATR1	protein_coding	1	215662100	215717597
ACTN2	protein_coding	1	215797208	215875291
MTR	protein_coding	1	215904828	216022248
MT1HL1	protein_coding	1	216128337	216128522	MT1HL1
RYR2	protein_coding	1	216380226	216957349
ZP4	protein_coding	1	217030259	217039993
MTRNR2L11	protein_coding	1	217093756	217093830	MTRNR2L11
CHRM3	protein_coding	1	219072162	219073934
GREM2	protein_coding	1	219662286	219662792	GREM2
RGS7	protein_coding	1	219965867	220560024
FH	protein_coding	1	220701487	220723372
KMO	protein_coding	1	220735882	220795804
OPN3	protein_coding	1	220796677	220844269
VGNC:1642	protein_coding	1	220856355	221008372
EXO1	protein_coding	1	221055669	221097487
BECN2	protein_coding	1	221169008	221170303	BECN2
MAP1LC3C	protein_coding	1	221206556	221210445
PLD5	protein_coding	1	221297258	221750870
CEP170	protein_coding	1	222365548	222496912
SDCCAG8	protein_coding	1	222497511	222750207	SDCCAG8
AKT3	protein_coding	1	222749839	223106124
ZBTB18	protein_coding	1	223336792	223345772
C1H1orf100	protein_coding	1	223647213	223692293
ADSS	protein_coding	1	223711662	223754974
CATSPERE	protein_coding	1	223763626	223946924
DESI2	protein_coding	1	223958145	224018768
COX20	protein_coding	1	224165767	224174040
HNRNPU	protein_coding	1	224177110	224194968
EFCAB2	protein_coding	1	224325477	224480086
KIF26B	protein_coding	1	224513914	225096216
SMYD3	protein_coding	1	225153180	225941094
TFB2M	protein_coding	1	225973334	225999522
CNST	protein_coding	1	225999649	226111326
SCCPDH	protein_coding	1	226204001	226246787
AHCTF1	protein_coding	1	226345547	226470940	AHCTF1
ZNF695	protein_coding	1	226486120	226550039	ZNF695
ZNF670	protein_coding	1	226581725	226626601	ZNF670
ZNF669	protein_coding	1	226648068	226651892	ZNF669
VGNC:8136	protein_coding	1	226687917	226726507
ZNF695	protein_coding	1	226744121	226765540
VGNC:8138	protein_coding	1	226869403	226904111
NLRP3	protein_coding	1	226993985	227024082
OR2B11	protein_coding	1	227026663	227027616
GCSAML	protein_coding	1	227093599	227152676	GCSAML
OR2C3	protein_coding	1	227105501	227106463
OR2G3	protein_coding	1	227180493	227181422
OR13G1	protein_coding	1	227276537	227277576
OR6F1	protein_coding	1	227310127	227311053
OR14K1	protein_coding	1	227336991	227337932
OR1C1	protein_coding	1	227367089	227368030
OR9H1P	protein_coding	1	227384824	227385750	OR9H1P
OR14A16	protein_coding	1	227432791	227433723
TRIM58	protein_coding	1	227475790	227537402
OR2AJ1	protein_coding	1	227546889	227547868	OR2AJ1
OR2L8	protein_coding	1	227561770	227562708	OR2L8
OR2AK2	protein_coding	1	227578237	227579244	OR2AK2
OR2L5	protein_coding	1	227634789	227635727	OR2L5
OR2L2	protein_coding	1	227651103	227652041	OR2L2
OR2L3	protein_coding	1	227673179	227674117	OR2L3
OR2L13	protein_coding	1	227713755	227714693
OR2M5	protein_coding	1	227759864	227760802	OR2M5
OR2M3	protein_coding	1	227810685	227811623	OR2M3
OR2M4	protein_coding	1	227845394	227846329
OR2M7	protein_coding	1	227922774	227923712	OR2M7
OR14C36	protein_coding	1	227947661	227948940
OR2T4	protein_coding	1	228024907	228025953
OR2T6	protein_coding	1	228042478	228051203
OR2T11	protein_coding	1	228276245	228277195
OR14I1	protein_coding	1	228299424	228300564
LYPD8	protein_coding	1	228354455	228369681	LYPD8
SH3BP5L	protein_coding	1	228424857	228444627
ZNF672	protein_coding	1	228465323	228466681	ZNF672
VGNC:10871	protein_coding	1	228468057	228476993
PGBD2	protein_coding	1	228522445	228541588
CHL1	protein_coding	3	271560	430143
CNTN6	protein_coding	3	1156913	1418683
CNTN4	protein_coding	3	2614471	3102740
IL5RA	protein_coding	3	3111178	3156300
TRNT1	protein_coding	3	3172181	3192534
CRBN	protein_coding	3	3189259	3223635
LRRN1	protein_coding	3	3919549	3921699
SETMAR	protein_coding	3	4378789	4392680	SETMAR
SUMF1	protein_coding	3	4441627	4549320
ITPR1	protein_coding	3	4598518	4947762
BHLHE40	protein_coding	3	5074309	5080113
ARL8B	protein_coding	3	5216438	5274120
EDEM1	protein_coding	3	5280869	5313151
GRM7	protein_coding	3	6996845	7937245
LMCD1	protein_coding	3	8732161	8798189
SSUH2	protein_coding	3	8857535	8883988	SSUH2
CAV3	protein_coding	3	8967716	8980705
OXTR	protein_coding	3	8984327	9006633
RAD18	protein_coding	3	9115378	9200687
SRGAP3	protein_coding	3	9222650	9484588
THUMPD3	protein_coding	3	9601881	9623695
SETD5	protein_coding	3	9636545	9717201
LHFPL4	protein_coding	3	9740848	9792754
MTMR14	protein_coding	3	9886497	9939463
CPNE9	protein_coding	3	9941070	9967834
BRPF1	protein_coding	3	9969629	9986148
OGG1	protein_coding	3	9987206	10003343
CAMK1	protein_coding	3	9992893	10007207
TADA3	protein_coding	3	10017194	10029950
ARPC4	protein_coding	3	10029770	10044327
TTLL3	protein_coding	3	10045898	10087049
RPUSD3	protein_coding	3	10074742	10080950	RPUSD3
CIDEC	protein_coding	3	10097703	10145457
JAGN1	protein_coding	3	10144473	10147774
IL17RE	protein_coding	3	10156457	10170748
IL17RC	protein_coding	3	10171424	10187888
CRELD1	protein_coding	3	10187946	10199966
PRRT3	protein_coding	3	10200118	10206961
EMC3	protein_coding	3	10217245	10241489
FANCD2	protein_coding	3	10275284	10345502	FANCD2
FANCD2OS	protein_coding	3	10348476	10349009
BRK1	protein_coding	3	10359803	10371422
VHL	protein_coding	3	10386587	10398223	VHL
IRAK2	protein_coding	3	10409422	10513482
GHRL	protein_coding	3	10555980	10563153
SEC13	protein_coding	3	10571152	10591704
ATP2B2	protein_coding	3	10594556	10741863
SLC6A11	protein_coding	3	11089796	11214635
SLC6A1	protein_coding	3	11284922	11313354
HRH1	protein_coding	3	11543767	11545230
ATG7	protein_coding	3	11582607	11851345
VGLL4	protein_coding	3	11852583	12001687
TAMM41	protein_coding	3	12088982	12144776
SYN2	protein_coding	3	12300225	12482930	SYN2
TIMP4	protein_coding	3	12443925	12452168
PPARG	protein_coding	3	12638885	12723751
TSEN2	protein_coding	3	12773101	12819701
MKRN2OS	protein_coding	3	12826071	12832234	MKRN2OS
MKRN2	protein_coding	3	12843364	12873988
RAF1	protein_coding	3	12873883	12954228
TMEM40	protein_coding	3	13027350	13044137
CAND2	protein_coding	3	13090604	13126254
IQSEC1	protein_coding	3	13203222	13378517
NUP210	protein_coding	3	13618931	13722790
HDAC11	protein_coding	3	13795791	13823610
FBLN2	protein_coding	3	13866269	13956485
WNT7A	protein_coding	3	14131919	14195737	WNT7A
CHCHD4	protein_coding	3	14446911	14459706
TMEM43	protein_coding	3	14459780	14478553
XPC	protein_coding	3	14480026	14513414
LSM3	protein_coding	3	14513548	14532852
SLC6A6	protein_coding	3	14734558	14822407
GRIP2	protein_coding	3	14824217	14889019	GRIP2
CCDC174	protein_coding	3	14984819	15005762
C3H3orf20	protein_coding	3	15007344	15126837
FGD5	protein_coding	3	15164515	15297693
NR2C2	protein_coding	3	15325778	15409653
MRPS25	protein_coding	3	15414751	15431782
RBSN	protein_coding	3	15436534	15465623
CAPN7	protein_coding	3	15568509	15615351
SH3BP5	protein_coding	3	15617276	15694977
METTL6	protein_coding	3	15743911	15806396
EAF1	protein_coding	3	15805807	15821469
COLQ	protein_coding	3	15828986	15900613
HACL1	protein_coding	3	15940004	15980606
BTD	protein_coding	3	15980389	16028876
ANKRD28	protein_coding	3	16048530	16256429
GALNT15	protein_coding	3	16572383	16629991
DPH3	protein_coding	3	16656050	16663165	DPH3
OXNAD1	protein_coding	3	16663156	16745312
RFTN1	protein_coding	3	16714064	16918684
DAZL	protein_coding	3	16989556	17010119
PLCL2	protein_coding	3	17282282	17482867
TBC1D5	protein_coding	3	17548297	18170740
SATB1	protein_coding	3	18782698	18879516
KCNH8	protein_coding	3	19578377	19983366
EFHB	protein_coding	3	20333921	20390880
RAB5A	protein_coding	3	20401637	20439890
PP2D1	protein_coding	3	20439106	20466744
KAT2B	protein_coding	3	20494762	20611930
SGO1	protein_coding	3	20620134	20636889
VGNC:12251	protein_coding	3	21901439	22231932
UBE2E2	protein_coding	3	23711186	24129541	UBE2E2
UBE2E1	protein_coding	3	24349798	24433432
NKIRAS1	protein_coding	3	24434200	24453107
RPL15	protein_coding	3	24459330	24478747
NR1D2	protein_coding	3	24502315	24537587
THRB	protein_coding	3	24669443	24780131
RARB	protein_coding	3	25993696	26167808
TOP2B	protein_coding	3	26163378	26233939
NGLY1	protein_coding	3	26286658	26359756
OXSM	protein_coding	3	26356327	26364441
LRRC3B	protein_coding	3	27288981	27289760
NEK10	protein_coding	3	27698015	27954796
SLC4A7	protein_coding	3	27956746	28068146
EOMES	protein_coding	3	28302587	28309320
CMC1	protein_coding	3	28846540	28924582
AZI2	protein_coding	3	28927076	28954212
ZCWPW2	protein_coding	3	28995726	29126903
RBMS3	protein_coding	3	29913833	30689890
TGFBR2	protein_coding	3	31293985	31383664
GADL1	protein_coding	3	31414023	31583322
STT3B	protein_coding	3	32215448	32321007
OSBPL10	protein_coding	3	32345876	32666400
ZNF860	protein_coding	3	32677108	32679090
GPD1L	protein_coding	3	32794095	32855985	GPD1L
CMTM8	protein_coding	3	32924772	33055113
CMTM7	protein_coding	3	33076735	33140510
CMTM6	protein_coding	3	33168364	33188509
DYNC1LI1	protein_coding	3	33212359	33256336
CNOT10	protein_coding	3	33372374	33468024
TRIM71	protein_coding	3	33522613	33596373
CCR4	protein_coding	3	33678820	33679902
GLB1	protein_coding	3	33717960	33826260
CRTAP	protein_coding	3	33834123	33863496
SUSD5	protein_coding	3	33872613	33936493
FBXL2	protein_coding	3	33993959	34103396
UBP1	protein_coding	3	34105076	34157094
CLASP2	protein_coding	3	34215949	34437820
PDCD6IP	protein_coding	3	34517214	34593017
ARPP21	protein_coding	3	36378238	36533830
STAC	protein_coding	3	37094670	37264491
DCLK3	protein_coding	3	37425921	37477893
TRANK1	protein_coding	3	37541998	37658810
EPM2AIP1	protein_coding	3	37705370	37707193
MLH1	protein_coding	3	37707468	37771859
LRRFIP2	protein_coding	3	37774033	37906503
GOLGA4	protein_coding	3	37973875	38092840
ITGA9	protein_coding	3	38173068	38565390
CTDSPL	protein_coding	3	38603827	38732631	CTDSPL
VGNC:12231	protein_coding	3	38739713	38755336
PLCD1	protein_coding	3	38755651	38777943
DLEC1	protein_coding	3	38786846	38869893	DLEC1
ACAA1	protein_coding	3	38869865	38884310
MYD88	protein_coding	3	38885548	38890095
OXSR1	protein_coding	3	38918284	39008171
SLC22A13	protein_coding	3	39018355	39030563
SLC22A14	protein_coding	3	39058824	39071179
VGNC:12242	protein_coding	3	39099580	39177152
ACVR2B	protein_coding	3	39216598	39245962
EXOG	protein_coding	3	39258876	39289312
SCN5A	protein_coding	3	39310127	39412328
SCN10A	protein_coding	3	39469688	39565705
SCN11A	protein_coding	3	39621579	39724646
WDR48	protein_coding	3	39829034	39874919
GORASP1	protein_coding	3	39876205	39887971
TTC21A	protein_coding	3	39887278	39918471
CSRNP1	protein_coding	3	39921423	39927529
CX3CR1	protein_coding	3	40053922	40072176
SLC25A38	protein_coding	3	40188636	40202794
MOBP	protein_coding	3	40284086	40329493	MOBP
MYRIP	protein_coding	3	40741392	41093248
EIF1B	protein_coding	3	41144160	41147087
ENTPD3	protein_coding	3	41221781	41278082
RPL14	protein_coding	3	41306846	41311776
ZNF619	protein_coding	3	41326428	41339708
ZNF620	protein_coding	3	41355294	41368551
ZNF621	protein_coding	3	41375723	41389166	ZNF621
CTNNB1	protein_coding	3	42054480	42095537
ULK4	protein_coding	3	42102022	42832591
TRAK1	protein_coding	3	42974128	43123574
CCK	protein_coding	3	43155606	43163980
LYZL4	protein_coding	3	43295925	43309208
VIPR1	protein_coding	3	43399774	43435836	VIPR1
SEC22C	protein_coding	3	43446228	43482330
SS18L2	protein_coding	3	43480132	43496077	SS18L2
NKTR	protein_coding	3	43501319	43554635
ZBTB47	protein_coding	3	43558572	43573462
[truncated: 15,317 more rows]

## Sheet: WITH NAMES AND AGES
Gene name	Chromosome/scaffold name	age				HGNC	modal value		age
A1BG	19	15.1				A1BG	15.1		15.1
A1CF	10	2				A1CF	2		2
A2M	12	13				A2M	13		13
A2ML1	12	1				A2ML1	1		1
A3GALT2	1	17				A3GALT2	17		17
A4GALT	22	2				A4GALT	2		2
A4GNT	3	2				A4GNT	2		2
AAAS	12	2				AAAS	2		2
AACS	12	1				AACS	1		1
AADAC	3	1				AADAC	1		1
AADACL2	3	1				AADACL2	1		1
AADACL3	1	1				AADACL3	1		1
AADACL4	1	1				AADACL4	1		1
AADAT	4	1				AADAT	1		1
AAED1	9	2				AAED1	2		2
AAGAB	15	7				AAGAB	7		7
AAK1	2A	1				AAK1	1		1
AAMDC	11	1				AAMDC	1		1
AAMP	2B	1				AAMP	1		1
AAR2	20	2				AANAT	3		2
AARD	8	17				AAR2	2		17
AARS	16	1				AARD	17		1
AARS2	6	1				AARS	1		1
AASDH	4	1				AARS2	1		1
AASDHPPT	11	1				AARSD1	1		1
AASS	7	2				AASDH	1		2
AATF	17	2				AASDHPPT	1		2
AATK	17	9				AASS	2		9
ABAT	16	1				AATF	2		1
ABCA1	9	1				AATK	9		1
ABCA10	17	1				ABAT	1		1
ABCA12	2B	1				ABCA1	1		1
ABCA13	7	1				ABCA10	1		1
ABCA2	9	1				ABCA12	1		1
ABCA3	16	1				ABCA13	1		1
ABCA4	1	1				ABCA2	1		1
ABCA5	17	1				ABCA3	1		1
ABCA6	17	1				ABCA4	1		1
ABCA7	19	1				ABCA5	1		1
ABCA8	17	1				ABCA6	1		1
ABCA9	17	1				ABCA7	1		1
ABCB1	7	1				ABCA8	1		1
ABCB10	1	1				ABCA9	1		1
ABCB11	2B	1				ABCB1	1		1
ABCB4	7	1				ABCB10	1		1
ABCB5	7	1				ABCB11	1		1
ABCB6	2B	1				ABCB4	1		1
ABCB7	X	1				ABCB5	1		1
ABCB9	12	1				ABCB6	1		1
ABCC1	16	2				ABCB7	1		2
ABCC10	6	2				ABCB8	1		2
ABCC11	16	15.1				ABCB9	1		15.1
ABCC12	16	1				ABCC1	2		1
ABCC2	10	2				ABCC10	2		2
ABCC3	17	1				ABCC11	15.1		1
ABCC4	13	1				ABCC12	1		1
ABCC5	3	4				ABCC2	2		4
ABCC6	16	15.1				ABCC3	1		15.1
ABCC8	11	12				ABCC4	1		12
ABCC9	12	9				ABCC5	4		9
ABCD1	X	1				ABCC6	15.1		1
ABCD2	12	1				ABCC8	12		1
ABCD3	1	1				ABCC9	9		1
ABCD4	14	1				ABCD1	1		1
ABCE1	4	1				ABCD2	1		1
ABCF1	6	7				ABCD3	1		7
ABCF2	7	1				ABCD4	1		1
ABCF3	3	1				ABCE1	1		1
ABCG1	21	1				ABCF1	7		1
ABCG2	4	1				ABCF2	1		1
ABCG4	11	1				ABCF3	1		1
ABCG5	2A	1				ABCG1	1		1
ABCG8	2A	2				ABCG2	1		2
ABHD1	2A	1				ABCG4	1		1
ABHD10	3	1				ABCG5	1		1
ABHD11	7	1				ABCG8	2		1
ABHD12	20	1				ABHD1	1		1
ABHD12B	14	1				ABHD10	1		1
ABHD13	13	1				ABHD11	1		1
ABHD14A	3	1				ABHD12	1		1
ABHD14B	3	1				ABHD12B	1		1
ABHD15	17	6				ABHD13	1		6
ABHD16A	6	7				ABHD14A	1		7
ABHD16B	20	15.1				ABHD14A-ACY1	7		15.1
ABHD17A	19	1				ABHD14B	1		1
ABHD17B	9	1				ABHD15	6		1
ABHD17C	15	1				ABHD16A	7		1
ABHD18	4	2				ABHD16B	15.1		2
ABHD2	15	1				ABHD17A	1		1
ABHD3	18	1				ABHD17B	1		1
ABHD4	14	1				ABHD17C	1		1
ABHD5	3	1				ABHD18	2		1
ABHD6	3	1				ABHD2	1		1
ABHD8	19	1				ABHD3	1		1
ABI1	10	12				ABHD4	1		12
ABI2	2B	7				ABHD5	1		7
ABI3	17	7				ABHD6	1		7
ABI3BP	3	12				ABHD8	1		12
ABL1	9	1				ABI1	12		1
ABL2	1	12				ABI2	7		12
ABLIM1	10	7				ABI3	7		7
ABLIM2	4	12				ABI3BP	12		12
ABLIM3	5	12				ABL1	1		12
ABR	17	3				ABL2	12		3
ABRA	8	12				ABLIM1	7		12
ABRACL	6	2				ABLIM2	12		2
ABRAXAS1	4	2				ABLIM3	12		2
ABRAXAS2	10	2				ABO	13		2
ABT1	6	1				ABR	3		1
ABTB1	3	2				ABRA	12		2
ABTB2	11	6				ABRACL	2		6
ACAA1	3	1				ABRAXAS1	2		1
ACAA2	18	1				ABRAXAS2	2		1
ACACA	17	1				ABT1	1		1
ACACB	12	1				ABTB1	2		1
ACAD10	12	1				ABTB2	6		1
ACAD11	3	1				ACAA1	1		1
ACAD8	11	1				ACAA2	1		1
ACAD9	3	1				ACACA	1		1
ACADL	2B	1				ACACB	1		1
ACADM	1	1				ACAD10	1		1
ACADS	12	1				ACAD11	1		1
ACADSB	10	1				ACAD8	1		1
ACADVL	17	1				ACAD9	1		1
ACAN	15	12				ACADL	1		12
ACAP1	17	1				ACADM	1		1
ACAP2	3	1				ACADS	1		1
ACAP3	1	1				ACADSB	1		1
ACAT1	11	1				ACADVL	1		1
ACAT2	6	1				ACAN	12		1
ACBD3	1	4				ACAP1	1		4
ACBD4	17	2				ACAP2	1		2
ACBD5	10	1				ACAP3	1		1
ACBD6	1	2				ACAT1	1		2
ACCSL	11	1				ACAT2	1		1
ACD	16	13				ACBD3	4		13
ACE2	X	1				ACBD4	2		1
ACER1	19	12				ACBD5	1		12
ACER2	9	6				ACBD6	2		6
ACER3	11	2				ACBD7	1		2
ACHE	7	3				ACCS	1		3
ACIN1	14	2				ACCSL	1		2
ACKR1	1	15.2				ACD	13		15.2
ACKR2	3	14				ACE	6		14
ACKR3	2B	12				ACE2	1		12
ACKR4	3	12				ACER1	12		12
ACLY	17	2				ACER2	6		2
ACMSD	2B	1				ACER3	2		1
ACO1	9	1				ACHE	3		1
ACO2	22	1				ACIN1	2		1
ACOD1	13	1				ACKR1	15.2		1
ACOT11	1	1				ACKR2	14		1
ACOT12	5	12				ACKR3	12		12
ACOT13	6	1				ACKR4	12		1
ACOT4	14	6				ACLY	2		6
ACOT6	14	14				ACMSD	1		14
ACOT7	1	1				ACO1	1		1
ACOT8	20	1				ACO2	1		1
ACOT9	X	2				ACOD1	1		2
ACOX1	17	1				ACOT1	6		1
ACOX2	3	1				ACOT11	1		1
ACOX3	4	1				ACOT12	12		1
ACP1	2A	1				ACOT13	1		1
ACP2	11	1				ACOT2	6		1
ACP4	19	1				ACOT4	6		1
ACP5	19	1				ACOT6	14		1
ACP6	1	1				ACOT7	1		1
ACP7	19	1				ACOT8	1		1
ACPP	3	1				ACOT9	2		1
ACR	22	6				ACOX1	1		6
ACRBP	12	14				ACOX2	1		14
ACRV1	11	17				ACOX3	1		17
ACSBG1	15	1				ACOXL	1		1
ACSBG2	19	1				ACP1	1		1
ACSF2	17	1				ACP2	1		1
ACSF3	16	1				ACP4	1		1
ACSL1	4	1				ACP5	1		1
ACSL3	2B	1				ACP6	1		1
ACSL4	X	1				ACP7	1		1
ACSL5	10	1				ACPP	1		1
ACSL6	5	1				ACR	6		1
ACSM1	16	1				ACRBP	14		1
ACSM2A	16	1				ACRV1	17		1
ACSM2B	16	1				ACSBG1	1		1
ACSM3	16	1				ACSBG2	1		1
ACSM4	12	1				ACSF2	1		1
ACSM5	16	1				ACSF3	1		1
ACSM6	10	1				ACSL1	1		1
ACSS1	20	1				ACSL3	1		1
ACSS2	20	1				ACSL4	1		1
ACSS3	12	1				ACSL5	1		1
ACTA1	1	1				ACSL6	1		1
ACTC1	15	1				ACSM1	1		1
ACTG1	17	1				ACSM2A	1		1
ACTL6A	3	1				ACSM2B	1		1
ACTL6B	7	1				ACSM3	1		1
ACTL7A	9	15.2				ACSM4	1		15.2
ACTL7B	9	15.2				ACSM5	1		15.2
ACTL8	1	17				ACSM6	1		17
ACTL9	19	1				ACSS1	1		1
ACTN1	14	1				ACSS2	1		1
ACTN2	1	1				ACSS3	1		1
ACTN3	11	12				ACTA1	1		12
ACTN4	19	3				ACTA2	1		3
ACTR10	14	3				ACTB	1		3
ACTR1A	10	1				ACTBL2	15.2		1
ACTR1B	2A	2				ACTC1	1		2
ACTR3B	7	1				ACTG1	1		1
ACTR5	20	2				ACTG2	1		2
ACTR6	12	2				ACTL10	15.2		2
ACTR8	3	2				ACTL6A	1		2
ACTRT1	X	17				ACTL6B	1		17
ACTRT2	1	15.1				ACTL7A	15.2		15.1
ACTRT3	3	15.2				ACTL7B	15.2		15.2
ACVR1	2B	6				ACTL8	17		6
ACVR1B	12	6				ACTL9	1		6
ACVR1C	2B	12				ACTN1	1		12
ACVR2A	2B	6				ACTN2	1		6
ACVR2B	3	7				ACTN3	12		7
ACVRL1	12	6				ACTN4	3		6
ACY3	11	1				ACTR10	3		1
ACYP1	14	1				ACTR1A	1		1
ACYP2	2A	1				ACTR1B	2		1
ADA	20	1				ACTR2	1		1
ADA2	22	3				ACTR3	1		3
ADAD1	4	12				ACTR3B	1		12
ADAD2	16	12				ACTR3C	1		12
ADAL	15	1				ACTR5	2		1
ADAM10	15	6				ACTR6	2		6
ADAM11	17	9				ACTR8	2		9
ADAM12	10	7				ACTRT1	17		7
ADAM15	1	13				ACTRT2	15.1		13
ADAM17	2A	4				ACTRT3	15.2		4
ADAM18	8	15.2				ACVR1	6		15.2
ADAM19	5	12				ACVR1B	6		12
ADAM2	8	15.1				ACVR1C	12		15.1
ADAM20	14	17				ACVR2A	6		17
ADAM21	14	17				ACVR2B	7		17
ADAM22	7	12				ACVRL1	6		12
ADAM23	2B	12				ACY1	1		12
ADAM28	8	3				ACY3	1		3
ADAM29	4	17				ACYP1	1		17
ADAM30	1	15.1				ACYP2	1		15.1
ADAM32	8	15.2				ADA	1		15.2
ADAM33	20	3				ADA2	3		3
ADAM7	8	15.1				ADAD1	12		15.1
ADAM8	10	12				ADAD2	12		12
ADAM9	8	12				ADAL	1		12
ADAMDEC1	8	15.1				ADAM10	6		15.1
ADAMTS1	21	12				ADAM11	9		12
ADAMTS10	19	12				ADAM12	7		12
ADAMTS12	5	6				ADAM15	13		6
ADAMTS13	9	12				ADAM17	4		12
ADAMTS14	10	12				ADAM18	15.2		12
ADAMTS15	11	6				ADAM19	12		6
ADAMTS16	5	9				ADAM2	15.1		9
ADAMTS17	15	12				ADAM20	17		12
ADAMTS18	16	12				ADAM21	17		12
ADAMTS19	5	6				ADAM22	12		6
ADAMTS2	5	12				ADAM23	12		12
ADAMTS20	12	6				ADAM28	3		6
ADAMTS3	4	9				ADAM29	17		9
ADAMTS4	1	13				ADAM30	15.1		13
ADAMTS5	21	12				ADAM32	15.2		12
ADAMTS6	5	7				ADAM33	3		7
ADAMTS7	15	6				ADAM7	15.1		6
ADAMTS8	11	12				ADAM8	12		12
ADAMTS9	3	6				ADAM9	12		6
ADAMTSL1	9	7				ADAMDEC1	15.1		7
ADAMTSL2	9	12				ADAMTS1	12		12
ADAMTSL3	15	7				ADAMTS10	12		7
ADAMTSL4	1	12				ADAMTS12	6		12
ADAMTSL5	19	9				ADAMTS13	12		9
ADAP2	17	12				ADAMTS14	12		12
ADAR	1	1				ADAMTS15	6		1
ADARB1	21	1				ADAMTS16	9		1
ADARB2	10	12				ADAMTS17	12		12
ADAT1	16	3				ADAMTS18	12		3
ADAT2	6	1				ADAMTS19	6		1
ADCK1	14	1				ADAMTS2	12		1
ADCK2	7	1				ADAMTS20	6		1
ADCK5	8	1				ADAMTS3	9		1
ADCY1	7	7				ADAMTS4	13		7
ADCY10	1	1				ADAMTS5	12		1
ADCY2	5	12				ADAMTS6	7		12
ADCY3	2A	6				ADAMTS7	6		6
ADCY4	14	7				ADAMTS8	12		7
ADCY5	3	6				ADAMTS9	6		6
ADCY6	12	6				ADAMTSL1	7		6
ADCY7	16	14				ADAMTSL2	12		14
ADCY8	8	7				ADAMTSL3	7		7
ADCY9	16	6				ADAMTSL4	12		6
ADCYAP1	18	12				ADAMTSL5	9		12
ADCYAP1R1	7	12				ADAP1	1		12
ADD1	4	1				ADAP2	12		1
ADD2	2A	1				ADAR	1		1
ADD3	10	1				ADARB1	1		1
ADGB	6	4				ADARB2	12		4
ADGRA1	10	6				ADAT1	3		6
ADGRA2	8	6				ADAT2	1		6
ADGRA3	4	6				ADAT3	1		6
ADGRB1	8	12				ADCK1	1		12
ADGRB2	1	12				ADCK2	1		12
ADGRB3	6	12				ADCK5	1		12
ADGRD1	12	6				ADCY1	7		6
ADGRD2	9	12				ADCY10	1		12
ADGRE1	19	15.1				ADCY2	12		15.1
ADGRE2	19	15.1				ADCY3	6		15.1
ADGRE3	19	15.2				ADCY4	7		15.2
ADGRE5	19	#N/A				ADCY5	6		#N/A
ADGRF1	6	12				ADCY6	6		12
ADGRF3	2A	13				ADCY7	14		13
ADGRF4	6	15.1				ADCY8	7		15.1
ADGRF5	6	13				ADCY9	6		13
ADGRG1	16	13				ADCYAP1	12		13
ADGRG2	X	14				ADCYAP1R1	12		14
ADGRG3	16	14				ADD1	1		14
ADGRG4	X	6				ADD2	1		6
ADGRG5	16	15.1				ADD3	1		15.1
ADGRG6	6	6				ADGB	4		6
ADGRG7	3	12				ADGRA1	6		12
ADGRL1	19	12				ADGRA2	6		12
ADGRL2	1	12				ADGRA3	6		12
ADGRL3	4	10				ADGRB1	12		10
ADGRL4	1	12				ADGRB2	12		12
ADGRV1	5	13				ADGRB3	12		13
ADH1A	4	1				ADGRD1	6		1
ADH1B	4	1				ADGRD2	12		1
ADH4	4	1				ADGRE1	15.1		1
ADH5	4	1				ADGRE2	15.1		1
ADH6	4	1				ADGRE3	15.2		1
ADH7	4	1				ADGRF1	12		1
ADHFE1	8	1				ADGRF2	15.1		1
ADI1	2A	1				ADGRF3	13		1
ADIG	20	17				ADGRF4	15.1		17
ADIPOQ	3	12				ADGRF5	13		12
ADIPOR1	1	1				ADGRG1	13		1
ADIPOR2	12	1				ADGRG2	14		1
ADIRF	10	15.2				ADGRG3	14		15.2
ADK	10	1				ADGRG4	6		1
ADM	11	12				ADGRG5	15.1		12
ADNP	20	12				ADGRG6	6		12
ADNP2	18	12				ADGRG7	12		12
ADO	10	2				ADGRL1	12		2
ADORA1	1	6				ADGRL2	12		6
ADORA2A	22	12				ADGRL3	10		12
ADORA2B	17	6				ADGRL4	12		6
ADORA3	1	13				ADGRV1	13		13
ADPGK	15	3				ADH1A	1		3
ADPRH	3	3				ADH1B	1		3
ADPRHL2	1	1				ADH1C	3		1
ADPRM	17	2				ADH4	1		2
ADRA1A	8	6				ADH5	1		6
ADRA1B	5	6				ADH6	1		6
ADRA1D	20	6				ADH7	1		6
ADRA2A	10	6				ADHFE1	1		6
ADRA2B	2A	6				ADI1	1		6
ADRB1	10	12				ADIG	17		12
ADRB2	5	6				ADIPOQ	12		6
ADRB3	8	6				ADIPOR1	1		6
ADRM1	20	1				ADIPOR2	1		1
ADSL	22	1				ADIRF	15.2		1
ADSS	1	1				ADK	1		1
ADSSL1	14	1				ADM	12		1
ADTRP	6	3				ADM2	12		3
AEBP1	7	12				ADM5	17		12
AEBP2	12	6				ADNP	12		6
AEN	15	2				ADNP2	12		2
AFAP1	4	9				ADO	2		9
AFAP1L1	5	12				ADORA1	6		12
AFAP1L2	10	9				ADORA2A	12		9
AFDN	6	6				ADORA2B	6		6
AFF1	4	14				ADORA3	13		14
AFF3	2A	6				ADPGK	3		6
AFF4	5	12				ADPRH	3		12
AFG1L	6	1				ADPRHL1	12		1
AFG3L2	18	1				ADPRHL2	1		1
AFM	4	15.1				ADPRM	2		15.1
AFMID	17	1				ADRA1A	6		1
AFP	4	15.2				ADRA1B	6		15.2
AFTPH	2A	7				ADRA1D	6		7
AGA	4	2				ADRA2A	6		2
AGAP1	2B	1				ADRA2B	6		1
AGAP2	12	1				ADRA2C	6		1
AGBL1	15	1				ADRB1	12		1
AGBL2	11	1				ADRB2	6		1
AGBL3	7	1				ADRB3	6		1
AGBL4	1	1				ADRM1	1		1
AGBL5	2A	1				ADSL	1		1
AGER	6	15.1				ADSS	1		15.1
AGFG1	2B	1				ADSSL1	1		1
AGFG2	7	1				ADTRP	3		1
AGGF1	5	2				AEBP1	12		2
AGK	7	6				AEBP2	6		6
AGL	1	1				AEN	2		1
AGMAT	1	1				AES	12		1
AGMO	7	1				AFAP1	9		1
AGO1	1	2				AFAP1L1	12		2
AGO2	8	2				AFAP1L2	9		2
AGO3	1	2				AFDN	6		2
AGO4	1	12				AFF1	14		12
AGPAT1	6	1				AFF2	13		1
AGPAT2	9	1				AFF3	6		1
AGPAT3	21	1				AFF4	12		1
AGPAT4	6	1				AFG1L	1		1
AGPAT5	8	1				AFG3L2	1		1
AGPS	2B	1				AFM	15.1		1
AGR2	7	12				AFMID	1		12
AGR3	7	12				AFP	15.2		12
AGRN	7	7				AFTPH	7		7
AGRP	16	12				AGA	2		12
AGT	1	12				AGAP1	1		12
AGTPBP1	9	1				AGAP11	1		1
AGTR1	3	12				AGAP2	1		12
AGTR2	X	12				AGAP3	1		12
AGTRAP	1	7				AGAP4	1		7
AGXT	2B	1				AGAP5	1		1
AGXT2	5	1				AGAP6	1		1
AHCTF1	1	7				AGAP9	1		7
AHCY	20	1				AGBL1	1		1
AHCYL1	1	1				AGBL2	1		1
AHCYL2	7	6				AGBL3	1		6
AHDC1	1	15.1				AGBL4	1		15.1
AHI1	6	1				AGBL5	1		1
AHNAK	11	1				AGER	15.1		1
AHNAK2	14	1				AGFG1	1		1
AHR	7	6				AGFG2	1		6
AHSA1	14	1				AGGF1	2		1
AHSG	3	12				AGK	6		12
AHSP	16	15.1				AGL	1		15.1
AICDA	12	12				AGMAT	1		12
AIDA	1	4				AGMO	1		4
AIF1	6	3				AGO1	2		3
AIF1L	9	3				AGO2	2		3
AIFM1	X	1				AGO3	2		1
AIFM2	10	1				AGO4	12		1
AIFM3	22	1				AGPAT1	1		1
AIG1	6	3				AGPAT2	1		3
AIM2	1	18				AGPAT3	1		18
AIMP1	4	1				AGPAT4	1		1
AIMP2	7	6				AGPAT5	1		6
AIP	11	6				AGPS	1		6
AIPL1	17	12				AGR2	12		12
AIRE	21	12				AGR3	12		12
AJAP1	1	13				AGRN	7		13
AJM1	9	7				AGRP	12		7
AJUBA	14	12				AGT	12		12
AK1	9	1				AGTPBP1	1		1
AK2	1	1				AGTR1	12		1
AK3	9	1				AGTR2	12		1
AK4	1	1				AGTRAP	7		1
AK5	1	1				AGXT	1		1
AK6	5	3				AGXT2	1		3
AK7	14	1				AHCTF1	7		1
AK8	9	1				AHCY	1		1
AK9	6	1				AHCYL1	1		1
AKAIN1	18	18				AHCYL2	6		18
AKAP1	17	6				AHDC1	15.1		6
AKAP10	17	7				AHI1	1		7
AKAP11	13	12				AHNAK	1		12
AKAP12	6	12				AHNAK2	1		12
AKAP13	15	17				AHR	6		17
AKAP14	X	6				AHRR	12		6
AKAP17A	X	6				AHSA1	1		6
AKAP3	12	15.2				AHSG	12		15.2
AKAP4	X	15.1				AHSP	15.1		15.1
AKAP5	14	14				AICDA	12		14
AKAP6	14	9				AIDA	4		9
AKAP7	6	1				AIF1	3		1
AKAP8	19	15.2				AIF1L	3		15.2
AKAP8L	19	12				AIFM1	1		12
AKAP9	7	12				AIFM2	1		12
AKIRIN2	6	6				AIFM3	1		6
AKNA	9	12				AIG1	3		12
AKNAD1	1	13				AIM2	18		13
AKR1A1	1	1				AIMP1	1		1
AKR1B1	7	1				AIMP2	6		1
AKR1B10	7	1				AIP	6		1
AKR1B15	7	1				AIPL1	12		1
AKR1C2	10	1				AIRE	12		1
AKR1C3	10	1				AJAP1	13		1
AKR1C3	10	1				AJM1	7		1
AKR1C4	10	1				AJUBA	12		1
AKR1D1	7	1				AK1	1		1
AKR1E2	10	1				AK2	1		1
AKR7A2	1	2				AK3	1		2
AKR7A3	1	2				AK4	1		2
AKT1	14	1				AK5	1		1
AKT1S1	19	12				AK6	3		12
AKT2	19	1				AK7	1		1
AKT3	1	1				AK8	1		1
AKTIP	16	2				AK9	1		2
ALAD	9	1				AKAIN1	18		1
ALAS1	3	1				AKAP1	6		1
ALAS2	X	1				AKAP10	7		1
ALB	4	13				AKAP11	12		13
ALCAM	3	12				AKAP12	12		12
ALDH16A1	19	1				AKAP13	17		1
ALDH18A1	10	1				AKAP14	6		1
ALDH1A1	9	1				AKAP17A	6		1
ALDH1A2	15	1				AKAP2	12		1
ALDH1A3	15	1				AKAP3	15.2		1
ALDH1B1	9	1				AKAP4	15.1		1
ALDH1L1	3	1				AKAP5	14		1
ALDH1L2	12	6				AKAP6	9		6
ALDH2	12	1				AKAP7	1		1
ALDH3A1	17	1				AKAP8	15.2		1
ALDH3A2	17	1				AKAP8L	12		1
ALDH3B1	11	1				AKAP9	12		1
ALDH3B2	11	1				AKIP1	9		1
ALDH4A1	1	1				AKIRIN1	12		1
ALDH5A1	6	1				AKIRIN2	6		1
ALDH6A1	14	1				AKNA	12		1
ALDH8A1	6	1				AKNAD1	13		1
ALDH9A1	1	1				AKR1A1	1		1
ALDOA	16	1				AKR1B1	1		1
ALDOB	9	1				AKR1B10	1		1
ALDOC	17	1				AKR1B15	1		1
ALG1	16	1				AKR1C1	1		1
ALG10	12	2				AKR1C2	1		2
ALG10	12	2				AKR1C3	1		2
ALG11	13	1				AKR1C4	1		1
ALG12	22	2				AKR1D1	1		2
ALG13	X	12				AKR1E2	1		12
ALG14	1	1				AKR7A2	2		1
ALG1L	3	1				AKR7A3	2		1
ALG1L2	3	1				AKR7L	2		1
ALG2	9	1				AKT1	1		1
ALG3	3	1				AKT1S1	12		1
ALG5	13	1				AKT2	1		1
ALG6	1	2				AKT3	1		2
ALG8	11	2				AKTIP	2		2
ALG9	11	1				ALAD	1		1
ALK	2A	2				ALAS1	1		2
ALKAL1	8	12				ALAS2	1		12
ALKAL2	2A	12				ALB	13		12
ALKBH1	14	1				ALCAM	12		1
ALKBH2	12	2				ALDH16A1	1		2
ALKBH3	11	1				ALDH18A1	1		1
ALKBH4	7	1				ALDH1A1	1		1
ALKBH5	17	2				ALDH1A2	1		2
ALKBH6	19	2				ALDH1A3	1		2
ALKBH7	19	1				ALDH1B1	1		1
ALKBH8	11	1				ALDH1L1	1		1
ALLC	2A	1				ALDH1L2	6		1
ALMS1	2A	6				ALDH2	1		6
ALOX12	17	1				ALDH3A1	1		1
ALOX12B	17	1				ALDH3A2	1		1
ALOX15	17	17				ALDH3B1	1		17
ALOX15B	17	1				ALDH3B2	1		1
ALOX5	10	1				ALDH4A1	1		1
ALOX5AP	13	12				ALDH5A1	1		12
ALOXE3	17	1				ALDH6A1	1		1
ALPG	2B	#N/A				ALDH7A1	1		#N/A
ALPI	2B	1				ALDH8A1	1		1
ALPK1	4	12				ALDH9A1	1		12
ALPK2	18	15.1				ALDOA	1		15.1
ALPK3	15	12				ALDOB	1		12
ALPL	1	1				ALDOC	1		1
ALPP	2B	1				ALF	12		1
ALS2	2B	7				ALG1	1		7
ALS2CL	3	13				ALG10	2		13
ALS2CR12	2B	6				ALG10B	2		6
ALX1	12	12				ALG11	1		12
ALX3	1	12				ALG12	2		12
ALX4	11	6				ALG13	12		6
ALYREF	17	2				ALG14	1		2
AMACR	5	1				ALG1L	1		1
AMBN	4	13				ALG1L2	1		13
AMBP	9	12				ALG2	1		12
AMBRA1	11	2				ALG3	1		2
AMD1	6	1				ALG5	1		1
AMDHD1	12	1				ALG6	2		1
AMDHD2	16	1				ALG8	2		1
AMELX	X	13				ALG9	1		13
AMELY	Y	13				ALK	2		13
AMER1	X	15.2				ALKAL1	12		15.2
AMER2	13	12				ALKAL2	12		12
AMER3	2B	15.1				ALKBH1	1		15.1
AMFR	16	2				ALKBH2	2		2
AMH	19	12				ALKBH3	1		12
AMHR2	12	12				ALKBH4	1		12
AMIGO1	1	12				ALKBH5	2		12
AMIGO2	12	14				ALKBH6	2		14
AMIGO3	3	12				ALKBH7	1		12
AMMECR1	X	1				ALKBH8	1		1
AMMECR1L	2B	1				ALLC	1		1
AMN	14	7				ALMS1	6		7
AMN1	12	6				ALOX12	1		6
AMOT	X	7				ALOX12B	1		7
AMOTL1	11	7				ALOX15	17		7
AMOTL2	3	7				ALOX15B	1		7
AMPD1	1	1				ALOX5	1		1
AMPD2	1	1				ALOX5AP	12		1
AMPD3	11	1				ALOXE3	1		1
AMPH	7	12				ALPI	1		12
AMT	3	1				ALPK1	12		1
AMTN	4	15.2				ALPK2	15.1		15.2
AMY1C	1	7				ALPK3	12		7
AMY2A	1	1				ALPL	1		1
AMY2B	1	1				ALPP	1		1
AMZ1	7	14				ALPPL2	1		14
AMZ2	17	1				ALS2	7		1
ANAPC1	2A	1				ALS2CL	13		1
ANAPC10	4	1				ALS2CR12	6		1
ANAPC11	17	1				ALX1	12		1
ANAPC13	3	7				ALX3	12		7
ANAPC15	11	9				ALX4	6		9
ANAPC16	10	12				ALYREF	2		12
ANAPC2	9	1				AMACR	1		1
ANAPC4	4	2				AMBN	13		2
ANAPC5	12	2				AMBP	12		2
ANAPC7	12	2				AMBRA1	2		2
ANG	14	12				AMD1	1		12
ANG	14	12				AMDHD1	1		12
ANGEL1	14	1				AMDHD2	1		1
ANGEL2	1	2				AMELX	13		2
ANGPT1	8	12				AMELY	13		12
ANGPT2	8	12				AMER1	15.2		12
ANGPT4	20	15.2				AMER2	12		15.2
ANGPTL1	1	12				AMER3	15.1		12
ANGPTL2	9	12				AMFR	2		12
ANGPTL3	1	12				AMH	12		12
ANGPTL4	19	12				AMHR2	12		12
ANGPTL5	11	12				AMIGO1	12		12
ANGPTL6	19	15.2				AMIGO2	14		15.2
ANGPTL7	1	12				AMIGO3	12		12
ANGPTL8	19	15.1				AMMECR1	1		15.1
ANHX	12	15.1				AMMECR1L	1		15.1
ANK1	8	1				AMN	7		1
ANK2	4	1				AMN1	6		1
ANK3	10	1				AMOT	7		1
ANKAR	2B	6				AMOTL1	7		6
ANKDD1A	15	7				AMOTL2	7		7
ANKDD1B	5	12				AMPD1	1		12
ANKEF1	20	1				AMPD2	1		1
ANKFN1	17	4				AMPD3	1		4
ANKFY1	17	1				AMPH	12		1
ANKH	5	4				AMT	1		4
ANKIB1	7	1				AMTN	15.2		1
ANKK1	11	1				AMY1A	1		1
ANKLE1	19	7				AMY1B	7		7
ANKLE2	12	7				AMY1C	7		7
ANKMY1	2B	9				AMY2A	1		9
ANKMY2	7	6				AMY2B	1		6
ANKRA2	5	12				AMZ1	14		12
ANKRD1	10	12				AMZ2	1		12
ANKRD10	13	6				ANAPC1	1		6
ANKRD11	16	7				ANAPC10	1		7
ANKRD12	18	3				ANAPC11	1		3
ANKRD13A	12	1				ANAPC13	7		1
ANKRD13B	17	1				ANAPC15	9		1
ANKRD13C	1	1				ANAPC16	12		1
ANKRD13D	11	1				ANAPC2	1		1
ANKRD16	10	10				ANAPC4	2		10
ANKRD17	4	1				ANAPC5	2		1
ANKRD18A	9	19.2				ANAPC7	2		19.2
ANKRD18B	9	19.1				ANG	12		19.1
ANKRD19P	9	#N/A				ANGEL1	1		#N/A
ANKRD2	10	13				ANGEL2	2		13
ANKRD22	10	12				ANGPT1	12		12
ANKRD23	2A	15.2				ANGPT2	12		15.2
ANKRD24	19	1				ANGPT4	15.2		1
ANKRD26	10	12				ANGPTL1	12		12
ANKRD27	19	12				ANGPTL2	12		12
ANKRD28	3	1				ANGPTL3	12		1
ANKRD29	18	1				ANGPTL4	12		1
ANKRD30A	10	19.2				ANGPTL5	12		19.2
ANKRD31	5	2				ANGPTL6	15.2		2
ANKRD33	12	17				ANGPTL7	12		17
ANKRD33B	5	7				ANGPTL8	15.1		7
ANKRD34A	1	12				ANHX	15.1		12
ANKRD34B	5	12				ANK1	1		12
ANKRD34C	15	12				ANK2	1		12
ANKRD35	1	1				ANK3	1		1
ANKRD36C	2A	7				ANKAR	6		7
ANKRD37	4	12				ANKDD1A	7		12
ANKRD39	2A	1				ANKDD1B	12		1
ANKRD40	17	6				ANKEF1	1		6
ANKRD42	11	10				ANKFN1	4		10
ANKRD44	2B	1				ANKFY1	1		1
ANKRD45	1	6				ANKH	4		6
ANKRD46	8	9				ANKHD1	1		9
ANKRD49	11	1				ANKHD1-EIF4EBP3	7		1
ANKRD50	4	1				ANKIB1	1		1
ANKRD52	12	12				ANKK1	1		12
ANKRD53	2A	9				ANKLE1	7		9
ANKRD54	22	4				ANKLE2	7		4
ANKRD55	5	12				ANKMY1	9		12
ANKRD6	6	12				ANKMY2	6		12
ANKRD60	20	6				ANKRA2	12		6
ANKRD61	7	15.1				ANKRD1	12		15.1
ANKRD62	18	19.1				ANKRD10	6		19.1
ANKRD63	15	18				ANKRD11	7		18
ANKRD65	1	13				ANKRD12	3		13
ANKRD66	6	12				ANKRD13A	1		12
ANKRD7	7	1				ANKRD13B	1		1
ANKRD9	14	12				ANKRD13C	1		12
ANKS1A	6	7				ANKRD13D	1		7
ANKS1B	12	12				ANKRD16	10		12
ANKS3	16	7				ANKRD17	1		7
ANKS4B	16	12				ANKRD18A	19.2		12
ANKS6	9	9				ANKRD18B	19.1		9
ANKUB1	3	6				ANKRD2	13		6
ANKZF1	2B	2				ANKRD20A1	1		2
ANLN	7	6				ANKRD20A2	12		6
ANO1	11	1				ANKRD20A3	1		1
ANO10	3	2				ANKRD20A4	19.1		2
ANO2	12	7				ANKRD22	12		7
ANO3	11	1				ANKRD23	15.2		1
ANO4	12	1				ANKRD24	1		1
ANO5	11	1				ANKRD26	12		1
ANO6	12	1				ANKRD27	12		1
ANO7	2B	1				ANKRD28	1		1
ANO8	19	2				ANKRD29	1		2
ANO9	11	12				ANKRD30A	19.2		12
ANOS1	X	6				ANKRD30B	19.2		6
ANP32A	15	12				ANKRD30BL	12		12
ANP32B	9	12				ANKRD31	2		12
ANP32E	1	12				ANKRD33	17		12
ANTXR1	2A	9				ANKRD33B	7		9
ANTXR2	4	12				ANKRD34A	12		12
ANXA1	9	12				ANKRD34B	12		12
ANXA10	4	14				ANKRD34C	12		14
ANXA13	8	2				ANKRD35	1		2
ANXA2	15	1				ANKRD36	12		1
ANXA2R	5	18				ANKRD36B	19.2		18
ANXA3	4	1				ANKRD36C	7		1
ANXA4	2A	1				ANKRD37	12		1
ANXA6	5	1				ANKRD39	1		1
ANXA7	10	1				ANKRD40	6		1
ANXA9	1	15.2				ANKRD42	10		15.2
AOAH	7	3				ANKRD44	1		3
AOC1	7	1				ANKRD45	6		1
AOC2	17	1				ANKRD46	9		1
AOC3	17	1				ANKRD49	1		1
AOX1	2B	1				ANKRD50	1		1
AP1AR	4	12				ANKRD52	12		12
AP1B1	22	1				ANKRD53	9		1
AP1G1	16	1				ANKRD54	4		1
AP1G2	14	1				ANKRD55	12		1
AP1M1	19	1				ANKRD6	12		1
AP1M2	19	12				ANKRD60	6		12
AP1S1	7	1				ANKRD61	15.1		1
AP1S2	X	1				ANKRD62	19.1		1
AP1S3	2B	1				ANKRD63	18		1
AP2A1	19	1				ANKRD65	13		1
AP2A2	11	1				ANKRD66	12		1
AP2B1	17	1				ANKRD7	1		1
AP2M1	3	1				ANKRD9	12		1
AP2S1	19	1				ANKS1A	7		1
AP3B1	5	1				ANKS1B	12		1
AP3B2	15	1				ANKS3	7		1
AP3D1	19	1				ANKS4B	12		1
AP3M1	10	1				ANKS6	9		1
AP3M2	8	1				ANKUB1	6		1
AP3S1	5	1				ANKZF1	2		1
AP3S2	15	1				ANLN	6		1
AP4B1	1	2				ANO1	1		2
AP4E1	15	1				ANO10	2		1
AP4M1	7	2				ANO2	7		2
AP4S1	14	2				ANO3	1		2
AP5B1	11	3				ANO4	1		3
AP5M1	14	2				ANO5	1		2
AP5S1	20	9				ANO6	1		9
AP5Z1	7	2				ANO7	1		2
APAF1	12	1				ANO8	2		1
APBA1	9	6				ANO9	12		6
APBA2	15	6				ANOS1	6		6
APBA3	19	6				ANP32A	12		6
APBB1	11	6				ANP32B	12		6
APBB1IP	10	4				ANP32C	19.2		4
APBB2	4	6				ANP32D	2		6
APBB3	5	12				ANP32E	12		12
APC	5	6				ANPEP	1		6
APC2	19	12				ANTXR1	9		12
APCDD1	18	6				ANTXR2	12		6
APCDD1L	20	6				ANTXRL	17		6
APCS	1	12				ANXA1	12		12
APEH	3	1				ANXA10	14		1
APELA	4	12				ANXA11	1		12
APEX2	X	2				ANXA13	2		2
APH1A	1	2				ANXA2	1		2
APH1B	15	2				ANXA2R	18		2
API5	11	2				ANXA3	1		2
APIP	11	1				ANXA4	1		1
APLF	2A	6				ANXA5	12		6
APLNR	11	12				ANXA6	1		12
APLP1	19	6				ANXA7	1		6
APLP2	11	6				ANXA8	1		6
APMAP	20	1				ANXA8L1	1		1
APOA4	11	12				ANXA9	15.2		12
APOA5	11	14				AOAH	3		14
APOB	2A	7				AOC1	1		7
APOBEC1	12	15.2				AOC2	1		15.2
APOBEC2	6	12				AOC3	1		12
APOBEC3B	22	19.2				AOPEP	6		19.2
APOBEC3C	22	19.1				AOX1	1		19.1
APOBEC3D	22	19.2				AP1AR	12		19.2
APOBEC3G	22	17				AP1B1	1		17
APOBEC3H	22	17				AP1G1	1		17
APOBEC4	1	13				AP1G2	1		13
APOC3	11	15.2				AP1M1	1		15.2
APOC4	19	17				AP1M2	12		17
APOD	3	1				AP1S1	1		1
APOE	19	12				AP1S2	1		12
APOF	12	12				AP1S3	1		12
APOL2	22	12				AP2A1	1		12
APOL3	22	19.2				AP2A2	1		19.2
APOL5	22	17				AP2B1	1		17
APOL6	22	12				AP2M1	1		12
APOLD1	12	13				AP2S1	1		13
APOM	6	13				AP3B1	1		13
APOO	X	12				AP3B2	1		12
APOOL	X	12				AP3D1	1		12
APOPT1	14	7				AP3M1	1		7
APP	21	6				AP3M2	1		6
APPBP2	17	6				AP3S1	1		6
APPL1	3	9				AP3S2	1		9
APPL2	12	12				AP4B1	2		12
APRT	16	1				AP4E1	1		1
APTX	9	1				AP4M1	2		1
AQP1	7	1				AP4S1	2		1
AQP10	1	1				AP5B1	3		1
AQP11	11	6				AP5M1	2		6
AQP2	12	1				AP5S1	9		1
AQP3	9	1				AP5Z1	2		1
AQP4	18	1				APAF1	1		1
AQP5	12	1				APBA1	6		1
AQP6	12	1				APBA2	6		1
AQP7	9	3				APBA3	6		3
AQP8	16	1				APBB1	6		1
AQP9	15	1				APBB1IP	4		1
AQR	15	2				APBB2	6		2
AR	X	12				APBB3	12		12
ARAF	X	12				APC	6		12
ARAP1	11	12				APC2	12		12
ARAP2	4	4				APCDD1	6		4
ARAP3	5	12				APCDD1L	6		12
ARC	8	13				APCS	12		13
ARCN1	11	1				APEH	1		1
AREG	4	14				APELA	12		14
AREL1	14	6				APEX1	1		6
ARF1	1	1				APEX2	2		1
ARF4	3	1				APH1A	2		1
ARF5	7	1				APH1B	2		1
ARF6	14	1				API5	2		1
ARFGAP1	20	1				APIP	1		1
ARFGAP2	11	1				APLF	6		1
ARFGAP3	22	1				APLN	15.2		1
ARFGEF1	8	1				APLNR	12		1
ARFGEF2	20	1				APLP1	6		1
ARFGEF3	6	6				APLP2	6		6
ARFIP1	4	4				APMAP	1		4
ARFIP2	11	4				APOA1	13		4
ARFRP1	20	2				APOA2	15.2		2
ARG1	6	1				APOA4	12		1
ARG2	14	1				APOA5	14		1
ARGFX	3	17				APOB	7		17
ARGLU1	13	2				APOBEC1	15.2		2
ARHGAP1	11	3				APOBEC2	12		3
ARHGAP10	4	12				APOBEC3A	19.2		12
ARHGAP11A	15	6				APOBEC3B	19.2		6
ARHGAP12	10	12				APOBEC3C	19.1		12
ARHGAP15	2B	3				APOBEC3D	19.2		3
ARHGAP17	16	3				APOBEC3F	19.2		3
ARHGAP18	6	6				APOBEC3G	17		6
ARHGAP20	11	6				APOBEC3H	17		6
ARHGAP21	10	3				APOBEC4	13		3
ARHGAP22	10	12				APOBR	17		12
ARHGAP23	17	3				APOC1	15.2		3
ARHGAP24	4	2				APOC2	15.1		2
ARHGAP25	2A	12				APOC3	15.2		12
ARHGAP26	5	3				APOC4	17		3
ARHGAP27	17	1				APOD	1		1
ARHGAP28	18	12				APOE	12		12
ARHGAP29	1	3				APOF	12		3
ARHGAP30	1	13				APOH	12		13
ARHGAP31	3	12				APOL1	12		12
ARHGAP32	11	7				APOL2	12		7
ARHGAP33	19	13				APOL3	19.2		13
ARHGAP35	19	6				APOL4	19.1		6
ARHGAP36	X	3				APOL5	17		3
ARHGAP39	8	1				APOL6	12		1
ARHGAP4	X	17				APOLD1	13		17
ARHGAP40	20	12				APOM	13		12
ARHGAP42	11	12				APOO	12		12
ARHGAP44	17	3				APOOL	12		3
ARHGAP45	19	3				APOPT1	7		3
ARHGAP5	14	6				APP	6		6
ARHGAP6	X	3				APPBP2	6		3
ARHGAP9	12	12				APPL1	9		12
ARHGDIA	17	1				APPL2	12		1
ARHGDIB	12	1				APRG1	19.1		1
ARHGDIG	16	1				APRT	1		1
ARHGEF1	19	12				APTX	1		12
ARHGEF10	8	6				AQP1	1		6
ARHGEF10L	1	7				AQP10	1		7
ARHGEF11	1	3				AQP11	6		3
ARHGEF12	11	12				AQP12A	6		12
ARHGEF15	17	12				AQP12B	12		12
ARHGEF16	1	12				AQP2	1		12
ARHGEF17	11	6				AQP3	1		6
ARHGEF19	1	12				AQP4	1		12
ARHGEF2	1	12				AQP5	1		12
ARHGEF25	12	7				AQP6	1		7
ARHGEF26	3	12				AQP7	3		12
ARHGEF28	5	6				AQP8	1		6
ARHGEF3	3	12				AQP9	1		12
ARHGEF33	2A	18				AQR	2		18
ARHGEF37	5	3				AR	12		3
ARHGEF38	4	10				ARAF	12		10
ARHGEF39	9	12				ARAP1	12		12
ARHGEF4	2B	6				ARAP2	4		6
ARHGEF40	14	15.2				ARAP3	12		15.2
ARHGEF5	7	4				ARC	13		4
ARHGEF6	X	7				ARCN1	1		7
ARHGEF7	13	12				AREG	14		12
ARHGEF9	X	12				AREL1	6		12
ARID1A	1	7				ARF1	1		7
ARID1B	6	7				ARF3	1		7
ARID2	12	3				ARF4	1		3
ARID3A	19	12				ARF5	1		12
ARID3B	15	12				ARF6	1		12
ARID3C	9	6				ARFGAP1	1		6
ARID4A	14	6				ARFGAP2	1		6
ARID4B	1	7				ARFGAP3	1		7
ARID5A	2A	15.2				ARFGEF1	1		15.2
ARID5B	10	6				ARFGEF2	1		6
ARIH1	15	1				ARFGEF3	6		1
ARIH2	3	6				ARFIP1	4		6
ARIH2OS	3	19.2				ARFIP2	4		19.2
ARL1	12	1				ARFRP1	2		1
ARL10	5	9				ARG1	1		9
ARL11	13	12				ARG2	1		12
ARL13A	X	1				ARGFX	17		1
ARL13B	3	1				ARGLU1	2		1
ARL14	3	12				ARHGAP1	3		12
ARL14EP	11	6				ARHGAP10	12		6
ARL14EPL	5	7				ARHGAP11A	6		7
ARL15	5	6				ARHGAP11B	9		6
ARL16	17	1				ARHGAP12	12		1
ARL2	11	1				ARHGAP15	3		1
ARL2BP	16	1				ARHGAP17	3		1
ARL4C	2B	6				ARHGAP18	6		6
ARL4D	17	12				ARHGAP19	6		12
ARL5A	2B	1				ARHGAP20	6		1
ARL5B	10	1				ARHGAP21	3		1
ARL5C	17	1				ARHGAP22	12		1
ARL6	3	1				ARHGAP23	3		1
ARL6IP1	16	7				ARHGAP24	2		7
ARL6IP4	12	3				ARHGAP25	12		3
ARL6IP5	3	6				ARHGAP26	3		6
ARL6IP6	2B	15.2				ARHGAP27	1		15.2
ARL8A	1	1				ARHGAP28	12		1
ARL8B	3	1				ARHGAP29	3		1
ARL9	4	12				ARHGAP30	13		12
ARMC1	8	3				ARHGAP31	12		3
ARMC10	7	6				ARHGAP32	7		6
ARMC12	6	15.1				ARHGAP33	13		15.1
ARMC2	6	4				ARHGAP35	6		4
ARMC3	10	1				ARHGAP36	3		1
ARMC4	10	1				ARHGAP39	1		1
ARMC5	16	6				ARHGAP4	17		6
ARMC6	19	2				ARHGAP40	12		2
ARMC7	17	2				ARHGAP42	12		2
ARMC8	3	2				ARHGAP44	3		2
ARMC9	2B	1				ARHGAP45	3		1
ARMCX1	X	17				ARHGAP5	6		17
ARMCX2	X	17				ARHGAP6	3		17
ARMCX5	X	17				ARHGAP8	14		17
ARMCX6	X	12				ARHGAP9	12		12
ARMH1	1	#N/A				ARHGDIA	1		#N/A
ARMH2	6	#N/A				ARHGDIB	1		#N/A
ARMH3	10	#N/A				ARHGDIG	1		#N/A
ARMH4	14	#N/A				ARHGEF1	12		#N/A
ARMS2	10	19.2				ARHGEF10	6		19.2
ARMT1	6	1				ARHGEF10L	7		1
ARNT	1	6				ARHGEF11	3		6
ARNT2	15	6				ARHGEF12	12		6
ARNTL	11	6				ARHGEF15	12		6
ARNTL2	12	6				ARHGEF16	12		6
ARPC1A	7	1				ARHGEF17	6		1
ARPC1B	7	1				ARHGEF18	3		1
ARPC2	2B	1				ARHGEF19	12		1
ARPC3	12	1				ARHGEF2	12		1
ARPC3	2A	1				ARHGEF25	7		1
ARPC4	3	1				ARHGEF26	12		1
ARPC5	1	1				ARHGEF28	6		1
ARPC5L	9	1				ARHGEF3	12		1
ARPP19	15	3				ARHGEF33	18		3
ARPP21	3	2				ARHGEF35	15.2		2
ARR3	X	4				ARHGEF37	3		4
ARRB1	11	4				ARHGEF38	10		4
ARRB2	17	4				ARHGEF39	12		4
ARRDC1	9	12				ARHGEF4	6		12
ARRDC2	19	12				ARHGEF40	15.2		12
ARRDC3	5	7				ARHGEF5	4		7
ARRDC4	15	13				ARHGEF6	7		13
ARRDC5	19	17				ARHGEF7	12		17
ARSA	22	1				ARHGEF9	12		1
ARSB	5	1				ARID1A	7		1
ARSD	X	1				ARID1B	7		1
ARSF	X	1				ARID2	3		1
ARSG	17	4				ARID3A	12		4
ARSH	X	1				ARID3B	12		1
ARSI	5	1				ARID3C	6		1
ARSJ	4	1				ARID4A	6		1
ARSK	5	1				ARID4B	7		1
ART1	11	12				ARID5A	15.2		12
ART3	4	15.2				ARID5B	6		15.2
ART4	12	14				ARIH1	1		14
ART5	11	12				ARIH2	6		12
ARTN	1	12				ARIH2OS	19.2		12
ARV1	1	2				ARL1	1		2
ARVCF	22	6				ARL10	9		6
ARX	X	7				ARL11	12		7
AS3MT	10	1				ARL13A	1		1
ASAH1	8	4				ARL13B	1		4
ASAH2	10	1				ARL14	12		1
ASAP1	8	1				ARL14EP	6		1
ASAP2	2A	1				ARL14EPL	7		1
ASAP3	1	1				ARL15	6		1
ASB1	2B	7				ARL16	1		7
ASB10	7	12				ARL17A	19.2		12
ASB11	X	14				ARL17B	19.2		14
ASB12	X	12				ARL2	1		12
ASB13	10	12				ARL2BP	1		12
ASB14	3	12				ARL3	1		12
ASB15	7	12				ARL4A	1		12
ASB16	17	12				ARL4C	6		12
ASB17	1	15.1				ARL4D	12		15.1
ASB18	2B	9				ARL5A	1		9
ASB2	14	10				ARL5B	1		10
ASB3	2A	12				ARL5C	1		12
ASB4	7	12				ARL6	1		12
ASB5	4	12				ARL6IP1	7		12
ASB6	9	12				ARL6IP4	3		12
ASB7	15	9				ARL6IP5	6		9
ASB8	12	7				ARL6IP6	15.2		7
ASB9	X	12				ARL8A	1		12
ASCC1	10	2				ARL8B	1		2
ASCC2	22	2				ARL9	12		2
ASCC3	6	1				ARMC1	3		1
ASCL1	12	7				ARMC10	6		7
ASCL2	11	7				ARMC12	15.1		7
ASCL3	11	7				ARMC2	4		7
ASCL4	12	6				ARMC3	1		6
ASCL5	1	19.1				ARMC4	1		19.1
ASF1A	6	1				ARMC5	6		1
ASF1B	19	1				ARMC6	2		1
ASGR1	17	17				ARMC7	2		17
ASGR2	17	17				ARMC8	2		17
ASH1L	1	12				ARMC9	1		12
ASH2L	8	2				ARMCX1	17		2
ASIC1	12	6				ARMCX2	17		6
ASIC2	17	6				ARMCX3	17		6
ASIC4	2B	6				ARMCX4	19.1		6
ASIC5	4	7				ARMCX5	17		7
ASL	7	1				ARMCX6	12		1
ASMT	X	1				ARMS2	19.2		1
ASMTL	X	1				ARMT1	1		1
ASNA1	19	1				ARNT	6		1
ASNS	7	1				ARNT2	6		1
ASNSD1	2B	1				ARNTL	6		1
ASPA	17	1				ARNTL2	6		1
ASPDH	19	6				ARPC1A	1		6
ASPG	14	1				ARPC1B	1		1
ASPH	8	1				ARPC2	1		1
ASPHD1	16	1				ARPC3	1		1
ASPHD2	22	1				ARPC4	1		1
ASPM	1	2				ARPC4-TTLL3	3		2
ASPN	9	12				ARPC5	1		12
ASPRV1	2A	13				ARPC5L	1		13
ASPSCR1	17	2				ARPIN	3		2
ASRGL1	11	1				ARPP19	3		1
ASS1	9	1				ARPP21	2		1
ASTE1	3	6				ARR3	4		6
ASTL	2A	6				ARRB1	4		6
ASTN1	1	9				ARRB2	4		9
ASTN2	9	9				ARRDC1	12		9
ASXL1	20	12				ARRDC2	12		12
ASXL2	2A	12				ARRDC3	7		12
ASXL3	18	15.2				ARRDC4	13		15.2
ATAD1	10	1				ARRDC5	17		1
ATAD2	8	1				ARSA	1		1
ATAD2B	2A	1				ARSB	1		1
ATAD3B	1	2				ARSD	1		2
ATAD3C	1	2				ARSE	1		2
ATAD5	17	1				ARSF	1		1
ATAT1	6	1				ARSG	4		1
ATCAY	19	12				ARSH	1		12
ATE1	10	2				ARSI	1		2
ATF1	12	12				ARSJ	1		12
ATF2	2B	3				ARSK	1		3
ATF3	1	12				ART1	12		12
ATF4	22	12				ART3	15.2		12
ATF5	19	7				ART4	14		7
ATF6	1	12				ART5	12		12
ATF7	12	3				ARTN	12		3
ATF7IP	12	7				ARV1	2		7
ATF7IP2	16	12				ARVCF	6		12
ATG10	5	2				ARX	7		2
ATG101	12	2				AS3MT	1		2
ATG12	5	2				ASAH1	4		2
ATG13	11	7				ASAH2	1		7
ATG14	14	6				ASAH2B	17		6
ATG16L1	2B	1				ASAP1	1		1
ATG16L2	11	1				ASAP2	1		1
ATG2A	11	3				ASAP3	1		3
ATG2B	14	3				ASB1	7		3
ATG3	3	1				ASB10	12		1
ATG4A	X	1				ASB11	14		1
ATG4B	2B	1				ASB12	12		1
ATG4C	1	1				ASB13	12		1
ATG4D	19	1				ASB14	12		1
ATG5	6	2				ASB15	12		2
ATG7	3	1				ASB16	12		1
ATG9A	2B	1				ASB17	15.1		1
ATIC	2B	1				ASB18	9		1
ATL1	14	2				ASB2	10		2
ATL2	2A	2				ASB3	12		2
ATL3	11	2				ASB4	12		2
ATM	11	1				ASB5	12		1
ATMIN	16	12				ASB6	12		12
ATN1	12	13				ASB7	9		13
ATOH7	10	12				ASB8	7		12
ATOH8	2A	6				ASB9	12		6
ATOX1	5	3				ASCC1	2		3
ATP10A	15	2				ASCC2	2		2
ATP10B	5	2				ASCC3	1		2
ATP10D	4	2				ASCL1	7		2
ATP11A	13	12				ASCL2	7		12
ATP11B	3	4				ASCL3	7		4
ATP11C	X	1				ASCL4	6		1
ATP12A	13	1				ASCL5	19.1		1
ATP13A1	19	1				ASF1A	1		1
ATP13A2	1	2				ASF1B	1		2
ATP13A3	3	2				ASGR1	17		2
ATP13A4	3	2				ASGR2	17		2
ATP13A5	3	14				ASH1L	12		14
ATP1A1	1	1				ASH2L	2		1
ATP1A2	1	1				ASIC1	6		1
ATP1A4	1	1				ASIC2	6		1
ATP1B2	17	6				ASIC3	6		6
ATP1B3	3	6				ASIC4	6		6
ATP1B4	X	12				ASIC5	7		12
ATP23	12	2				ASIP	12		2
ATP2A1	16	1				ASL	1		1
ATP2A2	12	1				ASMT	1		1
ATP2A3	17	1				ASMTL	1		1
ATP2B1	12	1				ASNA1	1		1
ATP2B2	3	1				ASNS	1		1
ATP2B3	X	1				ASNSD1	1		1
ATP2B4	1	1				ASPA	1		1
ATP2C1	3	1				ASPDH	6		1
ATP2C2	16	1				ASPG	1		1
ATP4A	19	1				ASPH	1		1
ATP4B	13	6				ASPHD1	1		6
ATP5F1B	12	#N/A				ASPHD2	1		#N/A
ATP5F1C	10	#N/A				ASPM	2		#N/A
ATP5F1D	19	#N/A				ASPN	12		#N/A
ATP5F1E	20	#N/A				ASPRV1	13		#N/A
ATP5IF1	1	#N/A				ASPSCR1	2		#N/A
ATP5MC1	17	#N/A				ASRGL1	1		#N/A
ATP5MC2	12	#N/A				ASS1	1		#N/A
ATP5MC3	2B	#N/A				ASTE1	6		#N/A
ATP5MD	10	#N/A				ASTL	6		#N/A
ATP5ME	4	7				ASTN1	9		7
ATP5MG	11	#N/A				ASTN2	9		#N/A
ATP5MPL	14	12				ASXL1	12		12
ATP5PB	1	#N/A				ASXL2	12		#N/A
ATP5PD	17	#N/A				ASXL3	15.2		#N/A
ATP5PO	21	#N/A				ASZ1	6		#N/A
ATP6AP1	X	6				ATAD1	1		6
ATP6AP2	X	6				ATAD2	1		6
ATP6V0A1	17	1				ATAD2B	1		1
ATP6V0A2	12	1				ATAD3A	2		1
ATP6V0A4	7	1				ATAD3B	2		1
ATP6V0B	1	1				ATAD3C	2		1
ATP6V0C	16	1				ATAD5	1		1
ATP6V0D1	16	1				ATAT1	1		1
ATP6V0D2	8	1				ATCAY	12		1
ATP6V0E1	5	7				ATE1	2		7
ATP6V0E2	7	12				ATF1	12		12
ATP6V1A	3	1				ATF2	3		1
ATP6V1B1	2A	1				ATF3	12		1
ATP6V1B2	8	1				ATF4	12		1
ATP6V1C1	8	1				ATF5	7		1
ATP6V1C2	2A	1				ATF6	12		1
ATP6V1D	14	1				ATF6B	6		1
ATP6V1E1	22	1				ATF7	3		1
ATP6V1E2	2A	1				ATF7IP	7		1
ATP6V1F	7	1				ATF7IP2	12		1
ATP6V1FNB	7	#N/A				ATG10	2		#N/A
ATP6V1G1	9	1				ATG101	2		1
ATP6V1G2	6	15.2				ATG12	2		15.2
ATP6V1G3	1	1				ATG13	7		1
ATP6V1H	8	1				ATG14	6		1
ATP7A	X	1				ATG16L1	1		1
ATP7B	13	1				ATG16L2	1		1
ATP8A1	4	1				ATG2A	3		1
ATP8A2	13	1				ATG2B	3		1
ATP8B1	18	12				ATG3	1		12
ATP8B2	1	1				ATG4A	1		1
ATP8B3	19	14				ATG4B	1		14
ATP8B4	15	1				ATG4C	1		1
ATP9A	20	1				ATG4D	1		1
ATP9B	18	1				ATG5	2		1
ATPAF1	1	2				ATG7	1		2
ATPAF2	17	1				ATG9A	1		1
ATR	3	1				ATG9B	1		1
ATRAID	2A	10				ATIC	1		10
ATRIP	3	6				ATL1	2		6
ATRN	20	6				ATL2	2		6
ATRNL1	10	6				ATL3	2		6
ATRX	X	6				ATM	1		6
ATXN1	6	12				ATMIN	12		12
ATXN10	22	2				ATN1	13		2
ATXN1L	16	15.1				ATOH1	6		15.1
ATXN2	12	2				ATOH7	12		2
ATXN2L	16	1				ATOH8	6		1
ATXN3	14	2				ATOX1	3		2
ATXN7	3	12				ATP10A	2		12
ATXN7L1	7	13				ATP10B	2		13
ATXN7L2	1	12				ATP10D	2		12
ATXN7L3	17	6				ATP11A	12		6
ATXN7L3B	12	15.1				ATP11AUN	19.2		15.1
AUH	9	1				ATP11B	4		1
AUNIP	1	15.2				ATP11C	1		15.2
AUP1	2A	3				ATP12A	1		3
AURKA	20	1				ATP13A1	1		1
AURKAIP1	1	12				ATP13A2	2		12
AURKB	17	1				ATP13A3	2		1
AURKC	19	1				ATP13A4	2		1
AUTS2	7	12				ATP13A5	14		12
AVEN	15	6				ATP1A1	1		6
AVIL	12	2				ATP1A2	1		2
AVL9	7	1				ATP1A3	1		1
AVP	20	12				ATP1A4	1		12
AVPI1	10	13				ATP1B1	6		13
AVPR1A	12	7				ATP1B2	6		7
AVPR1B	1	6				ATP1B3	6		6
AVPR2	X	12				ATP1B4	12		12
AWAT1	X	1				ATP23	2		1
AWAT2	X	1				ATP2A1	1		1
AXDND1	1	6				ATP2A2	1		6
AXIN1	16	6				ATP2A3	1		6
AXIN2	17	12				ATP2B1	1		12
AXL	19	12				ATP2B2	1		12
AZGP1	7	15.2				ATP2B3	1		15.2
AZI2	3	12				ATP2B4	1		12
AZIN1	8	1				ATP2C1	1		1
AZIN2	1	1				ATP2C2	1		1
AZU1	19	19.1				ATP4A	1		19.1
B3GALNT2	1	9				ATP4B	6		9
B3GALT2	1	12				ATP5A1	1		12
B3GALT5	21	2				ATP5B	1		2
B3GALT6	1	4				ATP5C1	1		4
B3GAT1	11	2				ATP5D	1		2
B3GAT2	6	2				ATP5E	15.1		2
B3GAT3	11	2				ATP5F1	3		2
B3GLCT	13	2				ATP5G1	1		2
B3GNT10	9	#N/A				ATP5G2	1		#N/A
B3GNT2	2A	12				ATP5G3	1		12
B3GNT3	19	12				ATP5H	2		12
B3GNT4	12	13				ATP5I	7		13
B3GNT5	3	12				ATP5J	6		12
B3GNT6	11	17				ATP5J2	7		17
B3GNT7	2B	12				ATP5L	4		12
B3GNT8	19	15.2				ATP5L2	4		15.2
B3GNT9	16	12				ATP5ME	7		12
B3GNTL1	17	1				ATP5MF-PTCD1	7		1
B4GALNT1	12	9				ATP5MPL	12		9
B4GALNT2	17	9				ATP5O	1		9
B4GALNT3	12	4				ATP5S	7		4
B4GALNT4	11	4				ATP6AP1	6		4
B4GALT1	9	2				ATP6AP1L	3		2
B4GALT2	1	12				ATP6AP2	6		12
B4GALT3	1	2				ATP6V0A1	1		2
B4GALT4	3	12				ATP6V0A2	1		12
B4GALT5	20	2				ATP6V0A4	1		2
B4GALT6	18	2				ATP6V0B	1		2
B4GALT7	5	4				ATP6V0C	1		4
B4GAT1	11	4				ATP6V0D1	1		4
B9D1	17	1				ATP6V0D2	1		1
B9D2	19	1				ATP6V0E1	7		1
BAALC	8	12				ATP6V0E2	12		12
BAAT	9	6				ATP6V1A	1		6
BABAM1	19	2				ATP6V1B1	1		2
BABAM2	2A	2				ATP6V1B2	1		2
BACE1	11	2				ATP6V1C1	1		2
BACE2	21	2				ATP6V1C2	1		2
BACH1	21	12				ATP6V1D	1		12
BACH2	6	12				ATP6V1E1	1		12
BAD	11	12				ATP6V1E2	1		12
BAG1	9	3				ATP6V1F	1		3
BAG2	6	7				ATP6V1G1	1		7
BAG3	10	6				ATP6V1G2	15.2		6
BAG4	8	12				ATP6V1G3	1		12
BAG5	14	12				ATP6V1H	1		12
BAG6	6	2				ATP7A	1		2
BAHCC1	17	12				ATP7B	1		12
BAHD1	15	6				ATP8A1	1		6
BAIAP2	17	7				ATP8A2	1		7
BAIAP2L1	7	12				ATP8B1	12		12
BAIAP2L2	22	12				ATP8B2	1		12
BAIAP3	16	7				ATP8B3	14		7
BAK1	6	6				ATP8B4	1		6
BAMBI	10	12				ATP9A	1		12
BANF1	11	6				ATP9B	1		6
BANF1	2B	6				ATPAF1	2		6
BANF2	20	15.2				ATPAF2	1		15.2
BANK1	4	13				ATPIF1	6		13
BANP	16	7				ATR	1		7
BANP	16	7				ATRAID	10		7
BAP1	3	6				ATRIP	6		6
BARD1	2B	2				ATRN	6		2
BARHL1	9	7				ATRNL1	6		7
BARHL2	1	12				ATRX	6		12
BARX1	9	9				ATXN1	12		9
BARX2	11	12				ATXN10	2		12
BASP1	5	14				ATXN1L	15.1		14
BATF	14	12				ATXN2	2		12
BATF2	11	17				ATXN2L	1		17
BATF3	1	14				ATXN3	2		14
BAX	19	6				ATXN3L	2		6
BAZ1A	14	7				ATXN7	12		7
BAZ1B	7	4				ATXN7L1	13		4
BAZ2A	12	12				ATXN7L2	12		12
BAZ2B	2B	6				ATXN7L3	6		6
BBC3	19	15.2				ATXN7L3B	15.1		15.2
BBIP1	10	6				ATXN8	3		6
BBOF1	14	1				AUH	1		1
BBOX1	11	3				AUNIP	15.2		3
BBS10	12	6				AUP1	3		6
BBS12	4	6				AURKA	1		6
BBS2	16	1				AURKAIP1	12		1
BBS4	15	1				AURKB	1		1
BBS5	2B	1				AURKC	1		1
BBS7	4	1				AUTS2	12		1
BBS9	7	1				AVEN	6		1
BBX	3	7				AVIL	2		7
BCAM	19	12				AVL9	1		12
BCAN	1	12				AVP	12		12
BCAP29	7	3				AVPI1	13		3
BCAR1	16	7				AVPR1A	7		7
BCAR3	1	6				AVPR1B	6		6
BCAS1	20	14				AVPR2	12		14
BCAS2	1	2				AWAT1	1		2
BCAS3	17	2				AWAT2	1		2
BCAS4	20	15.2				AXDND1	6		15.2
BCAT1	12	1				AXIN1	6		1
BCAT2	19	1				AXIN2	12		1
BCCIP	10	2				AXL	12		2
BCDIN3D	12	7				AZGP1	15.2		7
BCHE	3	3				AZI2	12		3
BCKDHA	19	1				AZIN1	1		1
BCKDHB	6	1				AZIN2	1		1
BCKDK	16	3				AZU1	19.1		3
BCL10	1	12				B2M	12		12
BCL11A	2A	7				B3GALNT1	7		7
BCL11B	14	7				B3GALNT2	9		7
BCL2	18	3				B3GALT1	2		3
BCL2A1	15	14				B3GALT2	12		14
BCL2L1	20	12				B3GALT4	12		12
BCL2L10	15	15.2				B3GALT5	2		15.2
BCL2L11	2A	15.1				B3GALT6	4		15.1
BCL2L12	19	12				B3GAT1	2		12
BCL2L13	22	12				B3GAT2	2		12
BCL2L14	12	13				B3GAT3	2		13
BCL2L15	1	14				B3GLCT	2		14
BCL2L2	14	6				B3GNT2	12		6
BCL3	19	7				B3GNT3	12		7
BCL6	3	12				B3GNT4	13		12
BCL6B	17	10				B3GNT5	12		10
BCL7A	12	6				B3GNT6	17		6
BCL7B	7	6				B3GNT7	12		6
BCL7C	16	6				B3GNT8	15.2		6
BCL9	1	12				B3GNT9	12		12
BCL9L	11	12				B3GNTL1	1		12
BCLAF1	6	14				B4GALNT1	9		14
BCLAF3	X	15.1				B4GALNT2	9		15.1
BCO1	16	1				B4GALNT3	4		1
BCO2	11	1				B4GALNT4	4		1
BCOR	X	7				B4GALT1	2		7
BCORL1	X	13				B4GALT2	12		13
BCR	22	6				B4GALT3	2		6
BCS1L	2B	1				B4GALT4	12		1
BDH1	3	1				B4GALT5	2		1
BDH2	4	1				B4GALT6	2		1
BDKRB1	14	12				B4GALT7	4		12
BDKRB2	14	12				B4GAT1	4		12
BDNF	11	12				B9D1	1		12
BDP1	5	2				B9D2	1		2
BEAN1	16	12				BAALC	12		12
BECN1	17	2				BAAT	6		2
BECN2	1	2				BABAM1	2		2
BEND2	X	12				BABAM2	2		12
BEND3	6	12				BACE1	2		12
BEND4	4	12				BACE2	2		12
BEND5	1	12				BACH1	12		12
BEND6	6	14				BACH2	12		14
BEND7	10	12				BAD	12		12
BEST1	11	7				BAG1	3		7
BEST2	19	7				BAG2	7		7
BEST3	12	7				BAG3	6		7
BEST4	1	3				BAG4	12		3
BET1	7	1				BAG5	12		1
BET1L	11	6				BAG6	2		6
BEX1	X	17				BAHCC1	12		17
BEX2	X	17				BAHD1	6		17
BEX3	X	17				BAIAP2	7		17
BEX4	X	17				BAIAP2L1	12		17
BEX5	X	17				BAIAP2L2	12		17
BFAR	16	12				BAIAP3	7		12
BFSP1	20	12				BAK1	6		12
BFSP2	3	12				BAMBI	12		12
BGLAP	1	13				BANF1	6		13
BGN	X	12				BANF2	15.2		12
BHLHA15	7	6				BANK1	13		6
BHLHA9	17	12				BANP	7		12
BHLHB9	X	18				BAP1	6		18
BHLHE23	20	7				BAP18	6		7
BHLHE40	3	12				BARD1	2		12
BHLHE41	12	12				BARHL1	7		12
BHMG1	19	18				BARHL2	12		18
BHMT2	5	1				BARX1	9		1
BICC1	10	2				BARX2	12		2
BICD1	12	12				BASP1	14		12
BICD2	9	6				BATF	12		6
BICDL1	12	7				BATF2	17		7
BICDL2	16	6				BATF3	14		6
BICRAL	6	12				BAX	6		12
BID	22	13				BAZ1A	7		13
BIK	22	18				BAZ1B	4		18
BIN1	2B	7				BAZ2A	12		7
BIN2	12	3				BAZ2B	6		3
BIN3	8	3				BBC3	15.2		3
BIRC2	11	3				BBIP1	6		3
BIRC3	11	3				BBOF1	1		3
BIRC5	17	4				BBOX1	3		4
BIRC6	2A	7				BBS1	1		7
BIRC7	20	14				BBS10	6		14
BIVM-ERCC5	13	3				BBS12	6		3
BLCAP	20	6				BBS2	1		6
BLK	8	12				BBS4	1		12
BLM	15	1				BBS5	1		1
BLMH	17	1				BBS7	1		1
BLNK	10	12				BBS9	1		12
BLOC1S2	10	2				BBX	7		2
BLOC1S3	19	12				BCAM	12		12
BLOC1S4	4	6				BCAN	12		6
BLOC1S6	15	6				BCAP29	3		6
BLVRA	7	1				BCAP31	7		1
BLVRB	19	1				BCAR1	7		1
BLZF1	1	6				BCAR3	6		6
BMF	15	13				BCAS1	14		13
BMP1	8	6				BCAS2	2		6
BMP10	2A	12				BCAS3	2		12
BMP15	X	12				BCAS4	15.2		12
BMP2	20	6				BCAT1	1		6
BMP2K	4	1				BCAT2	1		1
BMP3	4	12				BCCIP	2		12
BMP4	14	6				BCDIN3D	7		6
BMP5	6	6				BCHE	3		6
BMP6	6	6				BCKDHA	1		6
BMP7	20	6				BCKDHB	1		6
BMP8B	1	6				BCKDK	3		6
BMPER	7	7				BCL10	12		7
BMPR1A	10	6				BCL11A	7		6
BMPR1B	4	6				BCL11B	7		6
BMPR2	2B	6				BCL2	3		6
BMS1	10	1				BCL2A1	14		1
BMT2	7	4				BCL2L1	12		4
BMX	X	14				BCL2L10	15.2		14
BNC1	15	7				BCL2L11	15.1		7
BNC2	9	7				BCL2L12	12		7
BNIP1	5	2				BCL2L13	12		2
BNIP2	15	12				BCL2L14	13		12
BNIP3	10	12				BCL2L15	14		12
BNIP3L	8	12				BCL2L2	6		12
BNIPL	1	15.2				BCL2L2-PABPN1	12		15.2
BOC	3	12				BCL3	7		12
BOD1	5	6				BCL6	12		6
BOD1L1	4	6				BCL6B	10		6
BOD1L2	18	6				BCL7A	6		6
BOK	2B	6				BCL7B	6		6
BOLA1	1	1				BCL7C	6		1
BOLA3	2A	1				BCL9	12		1
BOLL	2B	6				BCL9L	12		6
BOP1	8	1				BCLAF1	14		1
BORA	13	6				BCLAF3	15.1		6
BORCS5	12	6				BCO1	1		6
BORCS6	17	6				BCO2	1		6
BORCS8	19	6				BCOR	7		6
BPGM	7	1				BCORL1	13		1
BPHL	6	1				BCR	6		1
BPI	20	2				BCS1L	1		2
BPIFA1	20	15.1				BDH1	1		15.1
BPIFA2	20	17				BDH2	1		17
BPIFA3	20	17				BDKRB1	12		17
BPIFB1	20	15.1				BDKRB2	12		15.1
BPIFB2	20	15.2				BDNF	12		15.2
BPIFB3	20	15.2				BDP1	2		15.2
BPIFB4	20	13				BEAN1	12		13
BPIFB6	20	14				BECN1	2		14
BPIFC	22	15.1				BECN2	2		15.1
BPNT1	1	2				BEGAIN	12		2
BPTF	17	2				BEND2	12		2
BRAF	7	6				BEND3	12		6
BRAP	12	1				BEND4	12		1
BRAT1	7	6				BEND5	12		6
BRCA1	17	6				BEND6	14		6
BRCA2	13	1				BEND7	12		1
BRCC3	X	1				BEST1	7		1
BRD1	22	12				BEST2	7		12
BRD2	6	1				BEST3	7		1
BRD2	6	1				BEST4	3		1
BRD3	9	3				BET1	1		3
BRD3OS	9	18				BET1L	6		18
BRD4	19	1				BEX1	17		1
BRD7	16	6				BEX2	17		6
BRD8	5	3				BEX3	17		3
BRDT	1	1				BEX4	17		1
BRF1	14	1				BEX5	17		1
BRF2	8	9				BFAR	12		9
BRI3	7	7				BFSP1	12		7
BRI3BP	12	12				BFSP2	12		12
BRICD5	16	12				BGLAP	13		12
BRINP1	9	12				BGN	12		12
BRINP2	1	9				BHLHA15	6		9
BRINP3	1	12				BHLHA9	12		12
BRIP1	17	1				BHLHB9	18		1
BRIX1	5	1				BHLHE22	7		1
BRK1	3	1				BHLHE23	7		1
BRMS1	11	3				BHLHE40	12		3
BRMS1L	14	6				BHLHE41	12		6
BROX	1	2				BHMG1	18		2
BRPF1	3	2				BHMT	6		2
BRPF3	6	2				BHMT2	1		2
BRS3	X	13				BICC1	2		13
BRSK1	19	1				BICD1	12		1
BRWD1	21	1				BICD2	6		1
BRWD3	X	1				BICDL1	7		1
BSCL2	11	3				BICDL2	6		3
BSDC1	1	2				BICRA	9		2
BSG	19	6				BICRAL	12		6
BSN	3	12				BID	13		12
BSND	1	12				BIK	18		12
BSPH1	19	6				BIN1	7		6
BSPRY	9	12				BIN2	3		12
BST1	4	6				BIN3	3		6
BST2	19	17				BIRC2	3		17
BSX	11	3				BIRC3	3		3
BTAF1	10	1				BIRC5	4		1
BTBD1	15	12				BIRC6	7		12
BTBD10	11	4				BIRC7	14		4
BTBD11	12	12				BIRC8	19.1		12
BTBD16	10	6				BIVM	1		6
BTBD17	17	7				BIVM-ERCC5	3		7
BTBD18	11	18				BLCAP	6		18
BTBD19	1	4				BLID	19.2		4
BTBD2	19	6				BLK	12		6
BTBD3	20	7				BLM	1		7
BTBD6	14	7				BLMH	1		7
BTBD7	14	6				BLNK	12		6
BTBD8	1	6				BLOC1S1	1		6
BTBD9	6	6				BLOC1S2	2		6
BTC	4	12				BLOC1S3	12		12
BTD	3	3				BLOC1S4	6		3
BTF3	5	1				BLOC1S5	6		1
BTF3L4	1	1				BLOC1S6	6		1
BTG1	12	12				BLVRA	1		12
BTG2	1	6				BLVRB	1		6
BTG3	21	3				BLZF1	6		3
BTG4	11	12				BMF	13		12
BTK	X	12				BMI1	2		12
BTLA	3	15.1				BMP1	6		15.1
BTN1A1	6	12				BMP10	12		12
BTN2A1	6	12				BMP15	12		12
BTN2A2	6	15.2				BMP2	6		15.2
BTN3A1	6	19.2				BMP2K	1		19.2
BTN3A3	6	19.1				BMP3	12		19.1
BTNL3	5	19.1				BMP4	6		19.1
BTNL8	5	19.2				BMP5	6		19.2
BTNL9	5	15.2				BMP6	6		15.2
BTRC	10	3				BMP7	6		3
BUB1	2A	2				BMP8A	6		2
BUB1B	15	2				BMP8B	6		2
BUB3	10	1				BMPER	7		1
BUD13	11	2				BMPR1A	6		2
BUD23	7	1				BMPR1B	6		1
BUD31	7	1				BMPR2	6		1
BVES	6	7				BMS1	1		7
BYSL	6	1				BMT2	4		1
BZW1	2B	1				BMX	14		1
BZW2	7	1				BNC1	7		1
C10H10orf120	10	#N/A				BNC2	7		#N/A
C10H10orf67	10	#N/A				BNIP1	2		#N/A
C10H10orf71	10	#N/A				BNIP2	12		#N/A
C10H10orf82	10	#N/A				BNIP3	12		#N/A
C10H10orf88	10	#N/A				BNIP3L	12		#N/A
C10H10orf90	10	#N/A				BNIPL	15.2		#N/A
C10H10orf99	10	#N/A				BOC	12		#N/A
C10orf105	10	18				BOD1	6		18
C10orf143	10	18				BOD1L1	6		18
C10orf53	10	6				BOD1L2	6		6
C10orf55	10	19.2				BOK	6		19.2
C10orf95	10	19.2				BOLA1	1		19.2
C11H11orf1	11	#N/A				BOLA2	2		#N/A
C11H11orf16	11	#N/A				BOLA2B	3		#N/A
C11H11orf24	11	#N/A				BOLA2-SMG1P6	13		#N/A
C11H11orf40	11	#N/A				BOLA3	1		#N/A
C11H11orf42	11	#N/A				BOLL	6		#N/A
C11H11orf49	11	#N/A				BOP1	1		#N/A
C11H11orf52	11	#N/A				BORA	6		#N/A
C11H11orf53	11	#N/A				BORCS5	6		#N/A
C11H11orf54	11	#N/A				BORCS6	6		#N/A
C11H11orf65	11	#N/A				BORCS7	7		#N/A
C11H11orf68	11	#N/A				BORCS8	6		#N/A
C11H11orf71	11	#N/A				BORCS8-MEF2B	3		#N/A
C11H11orf74	11	#N/A				BPGM	1		#N/A
C11H11orf80	11	#N/A				BPHL	1		#N/A
C11H11orf86	11	#N/A				BPI	2		#N/A
C11H11orf88	11	#N/A				BPIFA1	15.1		#N/A
C11orf21	11	19.2				BPIFA2	17		19.2
C11orf58	11	12				BPIFA3	17		12
C11orf87	11	14				BPIFB1	15.1		14
C11orf94	11	15.2				BPIFB2	15.2		15.2
C11orf95	11	15.1				BPIFB3	15.2		15.1
C11orf97	11	14				BPIFB4	13		14
C12H12orf10	12	#N/A				BPIFB6	14		#N/A
C12H12orf29	12	#N/A				BPIFC	15.1		#N/A
C12H12orf4	12	#N/A				BPNT1	2		#N/A
C12H12orf40	12	#N/A				BPTF	2		#N/A
C12H12orf42	12	#N/A				BPY2	19.2		#N/A
C12H12orf43	12	#N/A				BPY2B	19.2		#N/A
C12H12orf45	12	#N/A				BPY2C	19.2		#N/A
C12H12orf49	12	#N/A				BRAF	6		#N/A
C12H12orf50	12	#N/A				BRAP	1		#N/A
C12H12orf60	12	#N/A				BRAT1	6		#N/A
C12H12orf65	12	#N/A				BRCA1	6		#N/A
C12H12orf66	12	#N/A				BRCA2	1		#N/A
C12H12orf71	12	#N/A				BRCC3	1		#N/A
C12H12orf73	12	#N/A				BRD1	12		#N/A
C12H12orf74	12	#N/A				BRD2	1		#N/A
C12H12orf75	12	#N/A				BRD3	3		#N/A
C12orf56	12	6				BRD3OS	18		6
C12orf76	12	19.1				BRD4	1		19.1
C13orf42	13	18				BRD7	6		18
C13orf46	13	15.2				BRD8	3		15.2
C14H14orf119	14	#N/A				BRD9	1		#N/A
C14H14orf177	14	#N/A				BRDT	1		#N/A
C14H14orf178	14	#N/A				BRF1	1		#N/A
C14H14orf180	14	#N/A				BRF2	9		#N/A
C14H14orf28	14	#N/A				BRI3	7		#N/A
C14H14orf39	14	#N/A				BRI3BP	12		#N/A
C14H14orf93	14	#N/A				BRICD5	12		#N/A
C14orf132	14	12				BRINP1	12		12
C15H15orf39	15	#N/A				BRINP2	9		#N/A
C15H15orf40	15	#N/A				BRINP3	12		#N/A
C15H15orf41	15	#N/A				BRIP1	1		#N/A
C15H15orf48	15	#N/A				BRIX1	1		#N/A
C15H15orf61	15	#N/A				BRK1	1		#N/A
C15orf53	15	19.2				BRMS1	3		19.2
C15orf59	15	12				BRMS1L	6		12
C15orf62	15	14				BROX	2		14
C15orf65	15	18				BRPF1	2		18
C16H16orf45	16	#N/A				BRPF3	2		#N/A
C16H16orf46	16	#N/A				BRS3	13		#N/A
C16H16orf54	16	#N/A				BRSK1	1		#N/A
C16H16orf58	16	#N/A				BRSK2	1		#N/A
C16H16orf70	16	#N/A				BRWD1	1		#N/A
C16H16orf71	16	#N/A				BRWD3	1		#N/A
C16H16orf72	16	#N/A				BSCL2	3		#N/A
C16H16orf74	16	#N/A				BSDC1	2		#N/A
C16H16orf78	16	#N/A				BSG	6		#N/A
C16H16orf86	16	#N/A				BSN	12		#N/A
C16H16orf87	16	#N/A				BSND	12		#N/A
C16H16orf89	16	#N/A				BSPH1	6		#N/A
C16H16orf90	16	#N/A				BSPRY	12		#N/A
C16H16orf92	16	#N/A				BST1	6		#N/A
C16H16orf96	16	#N/A				BST2	17		#N/A
C16orf91	16	#N/A				BSX	3		#N/A
C16orf95	16	19.1				BTAF1	1		19.1
C17H17orf107	17	#N/A				BTBD1	12		#N/A
C17H17orf49	17	#N/A				BTBD10	4		#N/A
C17H17orf50	17	#N/A				BTBD11	12		#N/A
C17H17orf53	17	#N/A				BTBD16	6		#N/A
C17H17orf64	17	#N/A				BTBD17	7		#N/A
C17H17orf67	17	#N/A				BTBD18	18		#N/A
C17H17orf75	17	#N/A				BTBD19	4		#N/A
C17H17orf78	17	#N/A				BTBD2	6		#N/A
C17H17orf80	17	#N/A				BTBD3	7		#N/A
C17H17orf97	17	#N/A				BTBD6	7		#N/A
C17H17orf98	17	#N/A				BTBD7	6		#N/A
C17H17orf99	17	#N/A				BTBD8	6		#N/A
C17orf113	17	13				BTBD9	6		13
C17orf51	17	19.1				BTC	12		19.1
C18H18orf21	18	#N/A				BTD	3		#N/A
C18H18orf25	18	#N/A				BTF3	1		#N/A
C18H18orf32	18	#N/A				BTF3L4	1		#N/A
C18H18orf54	18	#N/A				BTG1	12		#N/A
C18H18orf63	18	#N/A				BTG2	6		#N/A
C19H19orf12	19	#N/A				BTG3	3		#N/A
C19H19orf18	19	#N/A				BTG4	12		#N/A
C19H19orf24	19	#N/A				BTK	12		#N/A
C19H19orf33	19	#N/A				BTLA	15.1		#N/A
C19H19orf38	19	#N/A				BTN1A1	12		#N/A
C19H19orf44	19	#N/A				BTN2A1	12		#N/A
C19H19orf47	19	#N/A				BTN2A2	15.2		#N/A
C19H19orf53	19	#N/A				BTN3A1	19.2		#N/A
C19H19orf54	19	#N/A				BTN3A2	13		#N/A
C19H19orf57	19	#N/A				BTN3A3	19.1		#N/A
C19H19orf66	19	#N/A				BTNL2	15.1		#N/A
C19H19orf67	19	#N/A				BTNL3	19.1		#N/A
C19H19orf70	19	#N/A				BTNL8	19.2		#N/A
C19H19orf71	19	#N/A				BTNL9	15.2		#N/A
C19H19orf81	19	#N/A				BTRC	3		#N/A
C19orf48	19	19.2				BUB1	2		19.2
C19orf73	19	19.1				BUB1B	2		19.1
C19orf84	19	17				BUB1B-PAK6	7		17
C19orf85	19	18				BUB3	1		18
C1D	2A	2				BUD13	2		2
C1GALT1	7	2				BUD23	1		2
C1GALT1	5	2				BUD31	1		2
C1GALT1C1	X	12				BVES	7		12
C1GALT1C1L	2A	19.2				BYSL	1		19.2
C1H1orf100	1	#N/A				BZW1	1		#N/A
C1H1orf105	1	#N/A				BZW2	1		#N/A
C1H1orf109	1	#N/A				C10ORF105	18		#N/A
C1H1orf112	1	#N/A				C10ORF111	19.2		#N/A
C1H1orf116	1	#N/A				C10ORF113	19.2		#N/A
C1H1orf127	1	#N/A				C10ORF120	15.2		#N/A
C1H1orf131	1	#N/A				C10ORF126	19.1		#N/A
C1H1orf141	1	#N/A				C10ORF128	17		#N/A
C1H1orf146	1	#N/A				C10ORF142	18.65		#N/A
C1H1orf158	1	#N/A				C10ORF143	18		#N/A
C1H1orf159	1	#N/A				C10ORF25	19.2		#N/A
C1H1orf162	1	#N/A				C10ORF53	6		#N/A
C1H1orf167	1	#N/A				C10ORF55	19.2		#N/A
C1H1orf174	1	#N/A				C10ORF62	15.1		#N/A
C1H1orf185	1	#N/A				C10ORF67	17		#N/A
C1H1orf189	1	#N/A				C10ORF71	18		#N/A
C1H1orf194	1	#N/A				C10ORF76	2		#N/A
C1H1orf198	1	#N/A				C10ORF82	15.1		#N/A
C1H1orf21	1	#N/A				C10ORF88	12		#N/A
C1H1orf35	1	#N/A				C10ORF90	14		#N/A
C1H1orf43	1	#N/A				C10ORF95	19.2		#N/A
C1H1orf50	1	#N/A				C10ORF99	17		#N/A
C1H1orf52	1	#N/A				C11ORF1	6		#N/A
C1H1orf53	1	#N/A				C11ORF16	14		#N/A
C1H1orf54	1	#N/A				C11ORF21	19.2		#N/A
C1H1orf56	1	#N/A				C11ORF24	14		#N/A
C1H1orf68	1	#N/A				C11ORF40	19.2		#N/A
C1H1orf74	1	#N/A				C11ORF42	15.2		#N/A
C1H1orf87	1	#N/A				C11ORF44	19.2		#N/A
C1H1orf94	1	#N/A				C11ORF45	19.2		#N/A
C1orf115	1	15.1				C11ORF49	9		15.1
C1orf123	1	1				C11ORF52	15.2		1
C1orf210	1	15.2				C11ORF53	12		15.2
C1orf216	1	13				C11ORF54	4		13
C1orf226	1	18				C11ORF58	12		18
C1orf232	1	12				C11ORF65	1		12
C1QA	1	13				C11ORF68	9		13
C1QB	1	13				C11ORF70	1		13
C1QBP	17	6				C11ORF71	17		6
C1QC	1	12				C11ORF74	12		12
C1QL1	17	3				C11ORF84	15.1		3
C1QL2	2B	12				C11ORF86	15.1		12
C1QL3	10	12				C11ORF87	14		12
C1QL4	12	12				C11ORF88	9		12
C1QTNF1	17	9				C11ORF91	14		9
C1QTNF12	1	7				C11ORF94	15.2		7
C1QTNF2	5	12				C11ORF95	15.1		12
C1QTNF6	22	12				C11ORF96	18		12
C1QTNF7	4	12				C11ORF97	14		12
C1QTNF8	16	15.2				C11ORF98	13		15.2
C1QTNF9	13	12				C12ORF10	1		12
C1R	12	12				C12ORF29	9		12
C1RL	12	6				C12ORF4	3		6
C1S	12	13				C12ORF40	15.1		13
C20H20orf141	20	#N/A				C12ORF42	17		#N/A
C20H20orf144	20	#N/A				C12ORF43	12		#N/A
C20H20orf173	20	#N/A				C12ORF45	12		#N/A
C20H20orf194	20	#N/A				C12ORF49	2		#N/A
C20H20orf202	20	#N/A				C12ORF50	14		#N/A
C20H20orf27	20	#N/A				C12ORF54	17		#N/A
C20H20orf85	20	#N/A				C12ORF56	6		#N/A
C20H20orf96	20	#N/A				C12ORF57	6		#N/A
C20orf204	20	18				C12ORF60	17		18
C21H21orf140	21	#N/A				C12ORF65	1		#N/A
C21H21orf2	21	#N/A				C12ORF66	3		#N/A
C21H21orf58	21	#N/A				C12ORF71	15.2		#N/A
C21H21orf62	21	#N/A				C12ORF73	12		#N/A
C21H21orf91	21	#N/A				C12ORF74	17		#N/A
C22H22orf15	22	#N/A				C12ORF75	14		#N/A
C22H22orf23	22	#N/A				C12ORF76	19.1		#N/A
C22H22orf31	22	#N/A				C13ORF42	18		#N/A
C22H22orf42	22	#N/A				C13ORF46	15.2		#N/A
C22orf39	22	7				C14ORF119	6		7
C2AH2orf40	2A	#N/A				C14ORF132	12		#N/A
C2AH2orf42	2A	#N/A				C14ORF177	19.1		#N/A
C2AH2orf49	2A	#N/A				C14ORF178	19.1		#N/A
C2AH2orf50	2A	#N/A				C14ORF28	12		#N/A
C2AH2orf70	2A	#N/A				C14ORF37	15.1		#N/A
C2AH2orf71	2A	#N/A				C14ORF80	12		#N/A
C2AH2orf73	2A	#N/A				C14ORF93	13		#N/A
C2AH2orf74	2A	#N/A				C15ORF32	19.2		#N/A
C2AH2orf78	2A	#N/A				C15ORF38-AP3S2	12		#N/A
C2BH2orf57	2B	#N/A				C15ORF39	15.2		#N/A
C2BH2orf66	2B	#N/A				C15ORF40	1		#N/A
C2BH2orf83	2B	#N/A				C15ORF41	1		#N/A
C2BH2orf88	2B	#N/A				C15ORF53	19.2		#N/A
C2CD2	21	12				C15ORF56	19.2		12
C2CD2L	11	12				C15ORF59	12		12
C2CD3	11	4				C15ORF61	6		4
C2CD4B	15	17				C15ORF62	14		17
C2CD4B	15	17				C15ORF65	18		17
C2CD4C	19	9				C16ORF45	12		9
C2CD4D	1	18				C16ORF46	15.1		18
C2CD5	12	1				C16ORF47	19.2		1
C2CD6	2B	9				C16ORF52	4		9
C2orf15	2A	19.2				C16ORF54	15.1		19.2
C2orf54	2B	14				C16ORF58	1		14
C2orf68	2A	6				C16ORF59	14		6
C2orf69	2B	6				C16ORF62	1		6
C2orf72	2B	17				C16ORF70	2		17
C2orf76	2B	3				C16ORF71	15.1		3
C2orf80	2B	15.2				C16ORF72	6		15.2
C2orf91	2A	19.2				C16ORF74	15.1		19.2
C2orf92	2A	18				C16ORF78	17		18
C3	19	1				C16ORF82	17		1
C3AR1	12	13				C16ORF86	17		13
C3H3orf14	3	#N/A				C16ORF87	6		#N/A
C3H3orf18	3	#N/A				C16ORF89	6		#N/A
C3H3orf20	3	#N/A				C16ORF90	15.1		#N/A
C3H3orf22	3	#N/A				C16ORF92	17		#N/A
C3H3orf33	3	#N/A				C16ORF95	19.1		#N/A
C3H3orf38	3	#N/A				C16ORF96	6		#N/A
C3H3orf49	3	#N/A				C17ORF100	17		#N/A
C3H3orf52	3	#N/A				C17ORF102	19.2		#N/A
C3H3orf58	3	#N/A				C17ORF105	1		#N/A
C3H3orf62	3	#N/A				C17ORF107	18		#N/A
C3H3orf67	3	#N/A				C17ORF113	13		#N/A
C3orf30	3	17				C17ORF47	15.1		17
C3orf56	3	19.1				C17ORF50	18		19.1
C3orf70	3	12				C17ORF51	19.1		12
C3orf80	3	15.2				C17ORF53	2		15.2
C3orf84	3	13				C17ORF58	12		13
C3orf85	3	18				C17ORF62	9		18
C4BPA	1	12				C17ORF64	15.1		12
C4BPB	1	15.2				C17ORF67	14		15.2
C4H4orf17	4	#N/A				C17ORF75	6		#N/A
C4H4orf19	4	#N/A				C17ORF77	19.2		#N/A
C4H4orf3	4	#N/A				C17ORF78	15.2		#N/A
C4H4orf33	4	#N/A				C17ORF80	15.1		#N/A
C4H4orf45	4	#N/A				C17ORF82	19.2		#N/A
C4H4orf46	4	#N/A				C17ORF98	6		#N/A
C4H4orf47	4	#N/A				C17ORF99	15.1		#N/A
C4H4orf48	4	#N/A				C18ORF21	10		#N/A
C4H4orf50	4	#N/A				C18ORF25	12		#N/A
C4orf51	4	18				C18ORF32	9		18
C4orf54	4	#N/A				C18ORF63	6		#N/A
C5	9	12				C19ORF12	6		12
C5AR1	19	12				C19ORF18	17		12
C5AR2	19	15.2				C19ORF24	12		15.2
C5H5orf15	5	#N/A				C19ORF25	9		#N/A
C5H5orf22	5	#N/A				C19ORF44	6		#N/A
C5H5orf34	5	#N/A				C19ORF47	4		#N/A
C5H5orf46	5	#N/A				C19ORF48	19.2		#N/A
C5H5orf47	5	#N/A				C19ORF53	12		#N/A
C5H5orf49	5	#N/A				C19ORF54	3		#N/A
C5H5orf52	5	#N/A				C19ORF57	17		#N/A
C5orf30	5	12				C19ORF67	12		12
C5orf51	5	6				C19ORF71	15.1		6
C5orf63	5	3				C19ORF73	19.1		3
C5orf67	5	19.2				C19ORF81	17		19.2
C6	5	12				C19ORF84	17		12
C6H6orf10	6	#N/A				C19ORF85	18		#N/A
C6H6orf106	6	#N/A				C1D	2		#N/A
C6H6orf118	6	#N/A				C1GALT1	2		#N/A
C6H6orf120	6	#N/A				C1GALT1C1	12		#N/A
C6H6orf132	6	#N/A				C1GALT1C1L	19.2		#N/A
C6H6orf136	6	#N/A				C1ORF100	14		#N/A
C6H6orf141	6	#N/A				C1ORF105	17		#N/A
C6H6orf15	6	#N/A				C1ORF109	6		#N/A
C6H6orf163	6	#N/A				C1ORF112	6		#N/A
C6H6orf201	6	#N/A				C1ORF115	15.1		#N/A
C6H6orf203	6	#N/A				C1ORF122	18		#N/A
C6H6orf222	6	#N/A				C1ORF123	1		#N/A
C6H6orf52	6	#N/A				C1ORF127	19.1		#N/A
C6H6orf58	6	#N/A				C1ORF131	6		#N/A
C6H6orf62	6	#N/A				C1ORF134	19.2		#N/A
C6H6orf89	6	#N/A				C1ORF141	17		#N/A
C6orf223	6	19.1				C1ORF146	12		19.1
C6orf48	6	19.2				C1ORF147	19.2		19.2
C7	5	12				C1ORF158	6		12
C7H7orf25	7	#N/A				C1ORF159	12		#N/A
C7H7orf31	7	#N/A				C1ORF162	17		#N/A
C7H7orf33	7	#N/A				C1ORF167	17		#N/A
C7H7orf43	7	#N/A				C1ORF174	12		#N/A
C7H7orf57	7	#N/A				C1ORF185	17		#N/A
C7orf55-LUC7L2	7	3				C1ORF186	17		3
C7orf77	7	19.2				C1ORF189	15.2		19.2
C8A	1	12				C1ORF194	6		12
C8B	1	12				C1ORF195	19.2		12
C8G	9	12				C1ORF196	14		12
C8H8orf33	8	#N/A				C1ORF198	7		#N/A
C8H8orf34	8	#N/A				C1ORF21	9		#N/A
C8H8orf37	8	#N/A				C1ORF210	15.2		#N/A
C8H8orf44	8	#N/A				C1ORF216	13		#N/A
C8H8orf48	8	#N/A				C1ORF226	18		#N/A
C8H8orf59	8	#N/A				C1ORF228	6		#N/A
C8H8orf76	8	#N/A				C1ORF232	12		#N/A
C8H8orf82	8	#N/A				C1ORF43	6		#N/A
C8H8orf86	8	#N/A				C1ORF50	4		#N/A
C8orf74	8	6				C1ORF52	9		6
C8orf88	8	14				C1ORF53	2		14
C8orf89	8	18				C1ORF54	15.2		18
C9	5	12				C1ORF61	19.1		12
C9H9orf116	9	#N/A				C1ORF74	6		#N/A
C9H9orf129	9	#N/A				C1ORF87	6		#N/A
C9H9orf131	9	#N/A				C1ORF94	14		#N/A
C9H9orf135	9	#N/A				C1QA	13		#N/A
C9H9orf152	9	#N/A				C1QB	13		#N/A
C9H9orf153	9	#N/A				C1QBP	6		#N/A
C9H9orf16	9	#N/A				C1QC	12		#N/A
C9H9orf24	9	#N/A				C1QL1	3		#N/A
C9H9orf3	9	#N/A				C1QL2	12		#N/A
C9H9orf40	9	#N/A				C1QL3	12		#N/A
C9H9orf43	9	#N/A				C1QL4	12		#N/A
C9H9orf47	9	#N/A				C1QTNF1	9		#N/A
C9H9orf50	9	#N/A				C1QTNF12	7		#N/A
C9H9orf57	9	#N/A				C1QTNF2	12		#N/A
C9H9orf64	9	#N/A				C1QTNF3	9		#N/A
C9H9orf72	9	#N/A				C1QTNF4	12		#N/A
C9H9orf78	9	#N/A				C1QTNF5	12		#N/A
C9H9orf84	9	#N/A				C1QTNF6	12		#N/A
C9H9orf85	9	#N/A				C1QTNF7	12		#N/A
C9H9orf92	9	#N/A				C1QTNF8	15.2		#N/A
CA1	8	1				C1QTNF9	12		1
CA10	17	7				C1QTNF9B	12		7
CA11	19	15.2				C1R	12		15.2
CA12	15	12				C1RL	6		12
CA13	8	1				C1S	13		1
CA14	1	12				C2	6		12
CA2	8	1				C20ORF141	17		1
CA4	17	1				C20ORF144	15.2		1
CA5A	16	15.1				C20ORF173	19.1		15.1
CA5B	X	12				C20ORF194	6		12
CA6	1	12				C20ORF196	15.2		12
CA7	16	1				C20ORF197	19.2		1
CA8	8	9				C20ORF202	19.2		9
CA9	9	15.2				C20ORF203	19.2		15.2
CAAP1	9	9				C20ORF204	18		9
CAB39	2B	1				C20ORF24	2		1
CAB39L	13	1				C20ORF27	6		1
CABCOCO1	10	6				C20ORF78	19.2		6
CABIN1	22	2				C20ORF85	6		2
CABLES1	18	12				C20ORF96	9		12
CABLES2	20	1				C21ORF2	1		1
CABP1	12	12				C21ORF33	1		12
CABP2	11	2				C21ORF58	12		2
CABP4	11	13				C21ORF59	1		13
CABP5	19	12				C21ORF62	13		12
CABP7	22	12				C22ORF15	13		12
CABS1	4	17				C22ORF23	6		17
CABYR	18	15.2				C22ORF24	19.1		15.2
CACFD1	9	6				C22ORF31	15.2		6
CACHD1	1	6				C22ORF34	19.2		6
CACNA1A	19	12				C22ORF39	7		12
CACNA1B	9	7				C22ORF42	19.2		7
CACNA1C	12	6				C22ORF46	18		6
CACNA1D	3	12				C2CD2	12		12
CACNA1E	1	12				C2CD2L	12		12
CACNA1F	X	1				C2CD3	4		1
CACNA1G	17	7				C2CD4A	9		7
CACNA1H	16	2				C2CD4B	17		2
CACNA1I	22	12				C2CD4C	9		12
CACNA1S	1	12				C2CD4D	18		12
CACNA2D1	7	6				C2CD5	1		6
CACNA2D2	3	12				C2CD6	9		12
CACNA2D3	3	12				C2ORF15	19.2		12
CACNA2D4	12	12				C2ORF16	17		12
CACNB1	17	12				C2ORF27A	19.2		12
CACNB2	10	4				C2ORF40	12		4
CACNB3	12	12				C2ORF42	7		12
CACNB4	2B	4				C2ORF49	12		4
CACNG1	17	12				C2ORF50	6		12
CACNG2	22	12				C2ORF54	14		12
CACNG3	16	12				C2ORF66	15.2		12
CACNG4	17	12				C2ORF68	6		12
CACNG5	17	7				C2ORF69	6		7
CACNG6	19	12				C2ORF70	6		12
CACNG7	19	7				C2ORF71	3		7
CACNG8	19	12				C2ORF72	17		12
CACTIN	19	1				C2ORF73	6		1
[truncated: 17,654 more rows]

## Sheet: PIVOT RATIOS
Row Labels	1	3	4	5	6	7	8	9	10	11	12	13	14	15	16	17	18	19	20	21	22	2A	2B	X	Y	Grand Total
1	469	276	190	187	244	178	154	174	177	241	242	88	165	150	220	286	61	241	130	29	113	181	172	146	4	4518
2	153	83	49	63	76	65	54	53	76	87	76	32	43	49	58	99	26	80	42	15	40	64	38	50	1	1472
3	60	40	28	39	32	55	29	30	32	42	30	12	21	21	29	29	8	39	16	11	14	19	18	24		678
4	31	23	17	17	15	11	12	15	16	26	13	1	6	9	13	30	5	17	5	1	9	6	9	8		315
6	197	107	81	99	82	91	77	74	73	110	112	32	70	70	72	113	29	75	47	16	50	61	66	53		1857
7	105	50	39	39	60	36	35	49	47	53	58	16	38	31	39	67	18	45	27	12	14	30	39	33		980
9	37	15	13	15	19	18	18	21	18	23	22	9	8	14	14	22	3	14	8		9	15	15	9		359
10	9	10	7	4	2	4	1	2	3	6	2	2	2		5	5		3	2		1	1	1	2		74
12	349	209	130	166	154	133	118	120	112	216	170	63	97	88	106	174	56	190	89	31	69	89	139	122		3190
13	47	20	16	21	19	14	17	20	12	27	31	8	9	8	17	23	6	25	12	3	9	9	5	14	1	393
14	38	32	17	12	19	17	6	10	9	26	19	8	8	8	8	13	3	13	13	3	4	9	17	7		319
15.1	46	17	12	11	13	14	9	11	8	42	23	2	7	6	26	28	4	42	10	13	7	13	7	6		377
15.2	70	22	14	19	25	22	10	18	8	84	23	2	19	9	14	33	6	53	18	5	2	14	6	5		501
17	69	32	22	31	47	29	19	27	16	70	41	2	19	8	21	44	1	138	22	5	11	9	12	68		763
18	15	4	6	11	7	2	6	8	6	10	7	2	4	4	8	6	1	21	4	3	3	5	3	16	1	163
19.1	20	7	8	4	7	5	2	4	5	16	15	1	2		6	9	2	79	7	4	3	2	1	27		236
19.2	18	8	8	5	8	3	1	10	9	22	14	2	3	6	11	10	1	43	4	7	6	4	2	7	4	216
Grand Total	1733	955	657	743	829	697	568	646	627	1101	898	282	521	481	667	991	230	1118	456	158	364	531	550	597	11	16411
																											stdev	average	CV	age	autlogous
1	27.0629	28.9005	28.9193	25.1682	29.4331	25.538	27.1127	26.935	28.2297	21.8892	26.9488	31.2057	31.6699	31.185	32.9835	28.8597	26.5217	21.5564	28.5088	18.3544	31.044	34.0866	31.2727	24.4556	36.3636	27.5303	3.97379	28.1437	0.141197	1	3.76926	27.9733	0.134745
2	8.82862	8.6911	7.45814	8.47914	9.16767	9.32568	9.50704	8.20433	12.1212	7.90191	8.46325	11.3475	8.25336	10.1871	8.69565	9.98991	11.3043	7.15564	9.21053	9.49367	10.989	12.0527	6.90909	8.37521	9.09091	8.96959	1.40235	9.2374	0.151813	2	1.48106	9.2929	0.159375
3	3.4622	4.18848	4.2618	5.24899	3.86007	7.89096	5.10563	4.64396	5.10367	3.81471	3.34076	4.25532	4.03071	4.3659	4.34783	2.92634	3.47826	3.48837	3.50877	6.96203	3.84615	3.57815	3.27273	4.0201	0	4.13138	1.38318	4.12051	0.335682	3	1.16912	4.30356	0.271663
4	1.78881	2.40838	2.58752	2.28802	1.80941	1.57819	2.11268	2.32198	2.55183	2.36149	1.44766	0.35461	1.15163	1.8711	1.94903	3.02725	2.17391	1.52057	1.09649	0.632911	2.47253	1.12994	1.63636	1.34003	0	1.91944	0.723952	1.75122	0.413398	4	0.662831	1.83793	0.360641
6	11.3676	11.2042	12.3288	13.3244	9.89144	13.056	13.5563	11.4551	11.6427	9.99092	12.4722	11.3475	13.4357	14.553	10.7946	11.4026	12.6087	6.70841	10.307	10.1266	13.7363	11.4878	12	8.87772	0	11.3156	2.81607	11.115	0.253357	6	1.68072	11.6869	0.143813
7	6.05886	5.2356	5.93607	5.24899	7.23764	5.16499	6.16197	7.58514	7.49601	4.81381	6.4588	5.67376	7.29367	6.44491	5.84708	6.76085	7.82609	4.02504	5.92105	7.59494	3.84615	5.64972	7.09091	5.52764	0	5.9716	1.5993	5.87966	0.272005	7	1.12011	6.14661	0.182232
9	2.13503	1.57068	1.97869	2.01884	2.29192	2.5825	3.16901	3.25077	2.87081	2.08901	2.44989	3.19149	1.53551	2.9106	2.09895	2.21998	1.30435	1.25224	1.75439	0	2.47253	2.82486	2.72727	1.50754	0	2.18756	0.840084	2.09209	0.401552	9	0.757573	2.20432	0.343677
10	0.519331	1.04712	1.06545	0.538358	0.241255	0.573888	0.176056	0.309598	0.478469	0.544959	0.222717	0.70922	0.383877	0	0.749625	0.504541	0	0.268336	0.438596	0	0.274725	0.188324	0.181818	0.335008	0	0.450917	0.287654	0.392392	0.733077	10	0.293975	0.409403	0.718058
12	20.1385	21.8848	19.7869	22.3419	18.5766	19.0818	20.7746	18.5759	17.8628	19.6185	18.931	22.3404	18.618	18.2952	15.8921	17.558	24.3478	16.9946	19.5175	19.6203	18.956	16.7608	25.2727	20.4355	0	19.4382	4.43086	18.9085	0.234332	12	2.31911	19.6412	0.118074
13	2.71206	2.09424	2.43531	2.82638	2.29192	2.00861	2.99296	3.09598	1.91388	2.45232	3.45212	2.83688	1.72745	1.6632	2.54873	2.32089	2.6087	2.23614	2.63158	1.89873	2.47253	1.69492	0.909091	2.34506	9.09091	2.39474	1.42471	2.60213	0.547517	13	0.562198	2.3402	0.240235
14	2.19273	3.35079	2.58752	1.61507	2.29192	2.43902	1.05634	1.54799	1.43541	2.36149	2.11581	2.83688	1.53551	1.6632	1.1994	1.31181	1.30435	1.16279	2.85088	1.89873	1.0989	1.69492	3.09091	1.17253	0	1.94382	0.757498	1.83687	0.412385	14	0.683206	1.94097	0.351992
15.1	2.65436	1.7801	1.82648	1.48048	1.56815	2.00861	1.58451	1.70279	1.27592	3.81471	2.56125	0.70922	1.34357	1.2474	3.89805	2.82543	1.73913	3.75671	2.19298	8.22785	1.92308	2.44821	1.27273	1.00503	0	2.29724	1.53724	2.19785	0.69943	15.1	1.54248	2.34094	0.658914
15.2	4.03924	2.30366	2.1309	2.5572	3.01568	3.15638	1.76056	2.78638	1.27592	7.62943	2.56125	0.70922	3.64683	1.8711	2.09895	3.32997	2.6087	4.74061	3.94737	3.16456	0.549451	2.63653	1.09091	0.837521	0	3.05283	1.54803	2.5962	0.596267	15.2	1.49556	2.76569	0.540755
17	3.98153	3.35079	3.34855	4.17227	5.66948	4.16069	3.34507	4.17957	2.55183	6.35786	4.5657	0.70922	3.64683	1.6632	3.14843	4.43996	0.434783	12.3435	4.82456	3.16456	3.02198	1.69492	2.18182	11.3903	0	4.64932	2.78379	3.96141	0.702727	17	2.35133	3.78074	0.621922
18	0.865551	0.418848	0.913242	1.48048	0.844391	0.286944	1.05634	1.23839	0.956938	0.908265	0.77951	0.70922	0.767754	0.831601	1.1994	0.605449	0.434783	1.87835	0.877193	1.89873	0.824176	0.94162	0.545455	2.68007	9.09091	0.993236	1.66817	1.30873	1.27466	18	0.406287	0.924463	0.439484
19.1	1.15407	0.732984	1.21766	0.538358	0.844391	0.71736	0.352113	0.619195	0.797448	1.45322	1.67038	0.35461	0.383877	0	0.89955	0.908174	0.869565	7.06619	1.53509	2.53165	0.824176	0.376648	0.181818	4.52261	0	1.43806	1.50057	1.23035	1.21963	19.1	1.40895	1.13167	1.24501
19.2	1.03866	0.837696	1.21766	0.672948	0.965018	0.430416	0.176056	1.54799	1.43541	1.99818	1.55902	0.70922	0.575816	1.2474	1.64918	1.00908	0.434783	3.84615	0.877193	4.43038	1.64835	0.753296	0.363636	1.17253	36.3636	1.31619	6.9478	2.626	2.64578	19.2	1.02309	1.27928	0.799733
Grand Total	100	100	100	100	100	100	100	100	100	100	100	100	100	100	100	100	100	100	100	100	100	100	100	100	100	100	0	100	0	Grand Total
Row Labels	1	3	4	5	6	7	8	9	10	11	12	13	14	15	16	17	18	19	20	21	22	2A	2B	X	Y	Grand Total

## Sheet: MAD calculations
Row Labels	1	2	3	4	5	6	7	8	9	10	11	12	13	14	15	16	17	18	19	20	21	22	23	MEDIANS	1	2	3	4	5	6	7	8	9	10	11	12	13	14	15	16	17	18	19	20	21	22	23	MAD	MAD/MEDIAN
1	27.0629	28.9005	28.9193	25.1682	29.4331	25.538	27.1127	26.935	28.2297	21.8892	26.9488	31.2057	31.6699	31.185	32.9835	28.8597	26.5217	21.5564	28.5088	18.3544	31.044	34.0866	31.2727	28.5088	1.44588	0.391752	0.410558	3.34054	0.92428	2.97075	1.3961	1.57379	0.279107	6.61958	1.56	2.6969	3.16109	2.67626	4.47474	0.350966	1.98703	6.95242	0	10.1543	2.53518	5.57786	2.76396	2.53518	0.0889265
2	8.82862	8.6911	7.45814	8.47914	9.16767	9.32568	9.50704	8.20433	12.1212	7.90191	8.46325	11.3475	8.25336	10.1871	8.69565	9.98991	11.3043	7.15564	9.21053	9.49367	10.989	12.0527	6.90909	9.16767	0.339051	0.476572	1.70953	0.688533	0	0.15801	0.33937	0.963338	2.95354	1.26576	0.70442	2.17985	0.914313	1.01944	0.47202	0.822237	2.13668	2.01204	0.0428544	0.325999	1.82134	2.88506	2.25858	0.914313	0.0997323
3	3.4622	4.18848	4.2618	5.24899	3.86007	7.89096	5.10563	4.64396	5.10367	3.81471	3.34076	4.25532	4.03071	4.3659	4.34783	2.92634	3.47826	3.48837	3.50877	6.96203	3.84615	3.57815	3.27273	4.03071	0.568506	0.157772	0.231086	1.21828	0.170638	3.86025	1.07492	0.613253	1.07296	0.215996	0.689953	0.224609	0	0.335194	0.317116	1.10437	0.552449	0.542338	0.521938	2.93132	0.184556	0.452556	0.757983	0.542338	0.134551
4	1.78881	2.40838	2.58752	2.28802	1.80941	1.57819	2.11268	2.32198	2.55183	2.36149	1.44766	0.35461	1.15163	1.8711	1.94903	3.02725	2.17391	1.52057	1.09649	0.632911	2.47253	1.12994	1.63636	1.8711	0.0822963	0.537275	0.716417	0.41692	0.0616929	0.29291	0.241574	0.45088	0.680732	0.490388	0.42344	1.51649	0.71947	0	0.0779236	1.15614	0.302811	0.350529	0.774611	1.23819	0.601426	0.741158	0.234738	0.45088	0.24097
6	11.3676	11.2042	12.3288	13.3244	9.89144	13.056	13.5563	11.4551	11.6427	9.99092	12.4722	11.3475	13.4357	14.553	10.7946	11.4026	12.6087	6.70841	10.307	10.1266	13.7363	11.4878	12	11.4878	0.120188	0.28357	0.841008	1.8366	1.59632	1.5682	2.06858	0.0326506	0.154984	1.49684	0.984401	0.140241	1.94794	3.06526	0.693156	0.0851353	1.12094	4.77935	1.18074	1.36118	2.2485	0	0.512241	1.12094	0.0975766
7	6.05886	5.2356	5.93607	5.24899	7.23764	5.16499	6.16197	7.58514	7.49601	4.81381	6.4588	5.67376	7.29367	6.44491	5.84708	6.76085	7.82609	4.02504	5.92105	7.59494	3.84615	5.64972	7.09091	6.05886	0	0.823255	0.122784	0.809867	1.17878	0.893865	0.103114	1.52628	1.43716	1.24505	0.39994	0.385099	1.23481	0.386049	0.211781	0.70199	1.76723	2.03381	0.137805	1.53608	2.2127	0.40914	1.03205	0.823255	0.135876
9	2.13503	1.57068	1.97869	2.01884	2.29192	2.5825	3.16901	3.25077	2.87081	2.08901	2.44989	3.19149	1.53551	2.9106	2.09895	2.21998	1.30435	1.25224	1.75439	0	2.47253	2.82486	2.72727	2.21998	0.0849539	0.649299	0.241289	0.201137	0.0719382	0.362517	0.949034	1.03079	0.650834	0.13097	0.229909	0.97151	0.684471	0.690623	0.121029	0	0.915632	0.967744	0.465594	2.21998	0.252548	0.604879	0.507293	0.507293	0.228512
10	0.519331	1.04712	1.06545	0.538358	0.241255	0.573888	0.176056	0.309598	0.478469	0.544959	0.222717	0.70922	0.383877	0	0.749625	0.504541	0	0.268336	0.438596	0	0.274725	0.188324	0.181818	0.383877	0.135453	0.663243	0.681572	0.154481	0.142623	0.190011	0.207821	0.0742796	0.0945917	0.161082	0.16116	0.325343	0	0.383877	0.365748	0.120664	0.383877	0.115541	0.0547193	0.383877	0.109152	0.195553	0.202059	0.16116	0.419822
12	20.1385	21.8848	19.7869	22.3419	18.5766	19.0818	20.7746	18.5759	17.8628	19.6185	18.931	22.3404	18.618	18.2952	15.8921	17.558	24.3478	16.9946	19.5175	19.6203	18.956	16.7608	25.2727	19.0818	1.05671	2.80304	0.705131	3.26008	0.505181	0	1.69287	0.505928	1.21894	0.53675	0.150821	3.25865	0.463737	0.786561	3.18973	1.52376	5.26605	2.08715	0.435765	0.538474	0.125735	2.32095	6.19095	1.05671	0.0553779
13	2.71206	2.09424	2.43531	2.82638	2.29192	2.00861	2.99296	3.09598	1.91388	2.45232	3.45212	2.83688	1.72745	1.6632	2.54873	2.32089	2.6087	2.23614	2.63158	1.89873	2.47253	1.69492	0.909091	2.43531	0.276748	0.341071	0	0.391068	0.143394	0.426704	0.557646	0.660663	0.521436	0.0170041	1.0168	0.401567	0.707865	0.77211	0.113414	0.114424	0.173384	0.199176	0.196267	0.536578	0.0372154	0.740397	1.52622	0.391068	0.160582
14	2.19273	3.35079	2.58752	1.61507	2.29192	2.43902	1.05634	1.54799	1.43541	2.36149	2.11581	2.83688	1.53551	1.6632	1.1994	1.31181	1.30435	1.16279	2.85088	1.89873	1.0989	1.69492	3.09091	1.69492	0.497814	1.65587	0.892604	0.0798412	0.597003	0.744109	0.638577	0.146928	0.259509	0.666574	0.420898	1.14196	0.159407	0.0317136	0.495515	0.383109	0.390567	0.532125	1.15596	0.203819	0.596014	0	1.39599	0.497814	0.29371
15.1	2.65436	1.7801	1.82648	1.48048	1.56815	2.00861	1.58451	1.70279	1.27592	3.81471	2.56125	0.70922	1.34357	1.2474	3.89805	2.82543	1.73913	3.75671	2.19298	8.22785	1.92308	2.44821	1.27273	1.82648	0.827873	0.0463793	0	0.345999	0.25833	0.182124	0.241977	0.123698	0.550567	1.98823	0.734763	1.11726	0.482914	0.579083	2.07157	0.998945	0.0873536	1.93022	0.366498	6.40136	0.0965929	0.621727	0.553757	0.550567	0.301435
15.2	4.03924	2.30366	2.1309	2.5572	3.01568	3.15638	1.76056	2.78638	1.27592	7.62943	2.56125	0.70922	3.64683	1.8711	2.09895	3.32997	2.6087	4.74061	3.94737	3.16456	0.549451	2.63653	1.09091	2.6087	1.43054	0.305031	0.477798	0.0514951	0.406986	0.547689	0.848132	0.177682	1.33278	5.02073	0.0474484	1.89948	1.03814	0.737594	0.509745	0.721274	0	2.13191	1.33867	0.555861	2.05925	0.0278392	1.51779	0.721274	0.276488
17	3.98153	3.35079	3.34855	4.17227	5.66948	4.16069	3.34507	4.17957	2.55183	6.35786	4.5657	0.70922	3.64683	1.6632	3.14843	4.43996	0.434783	12.3435	4.82456	3.16456	3.02198	1.69492	2.18182	3.35079	0.63075	0	0.00223131	0.821489	2.3187	0.809903	0.00571492	0.828781	0.798951	3.00707	1.21492	2.64157	0.296048	1.68758	0.20236	1.08917	2.916	8.99269	1.47378	0.186228	0.328807	1.65587	1.16897	0.828781	0.247339
18	0.865551	0.418848	0.913242	1.48048	0.844391	0.286944	1.05634	1.23839	0.956938	0.908265	0.77951	0.70922	0.767754	0.831601	1.1994	0.605449	0.434783	1.87835	0.877193	1.89873	0.824176	0.94162	0.545455	0.865551	0	0.446703	0.0476909	0.614933	0.0211602	0.578607	0.190787	0.372839	0.0913867	0.0427141	0.086041	0.156331	0.0977967	0.0339502	0.333849	0.260102	0.430768	1.0128	0.0116419	1.03318	0.0413752	0.0760685	0.320097	0.156331	0.180615
19.1	1.15407	0.732984	1.21766	0.538358	0.844391	0.71736	0.352113	0.619195	0.797448	1.45322	1.67038	0.35461	0.383877	0	0.89955	0.908174	0.869565	7.06619	1.53509	2.53165	0.824176	0.376648	0.181818	0.824176	0.329892	0.0911915	0.39348	0.285818	0.020215	0.106816	0.472063	0.204981	0.0267277	0.629049	0.846203	0.469566	0.440299	0.824176	0.0753744	0.0839977	0.0453894	6.24201	0.710912	1.70747	0	0.447528	0.642358	0.39348	0.477423
19.2	1.03866	0.837696	1.21766	0.672948	0.965018	0.430416	0.176056	1.54799	1.43541	1.99818	1.55902	0.70922	0.575816	1.2474	1.64918	1.00908	0.434783	3.84615	0.877193	4.43038	1.64835	0.753296	0.363636	1.00908	0.0295795	0.171385	0.208574	0.336134	0.0440636	0.578666	0.833025	0.538906	0.426325	0.989102	0.549938	0.299862	0.433266	0.23832	0.640094	0	0.574299	2.83707	0.131889	3.4213	0.63927	0.255786	0.645445	0.433266	0.429367
[truncated: 4 more columns]
