# Supplementary material for: During evolution from the earliest tetrapoda, newly-recruited genes are increasingly paralogues of existing genes and distribute non-randomly among the chromosomes
Source: BMC Genomics. 2021 Nov 4;22:794. doi: 10.1186/s12864-021-08066-3 (PMC8570013; doi:10.1186/s12864-021-08066-3)
Supplement: Supplementary file 1 — Additional file 1. . [file 12864_2021_8066_MOESM1_ESM.zip › TABLE S4_bonobo full PIVOT.xlsx]

## Sheet: INTRODUCTION
This file goes through the steps
of the MAD calculations, using the data for the full genome.
The MAD calculations are performed excluding the X and Y chromosomes.

## Sheet: SOURCE DATA
Gene name	Chromosome/scaffold name	HGNC symbol	age						HGNC	modal value				Chromosome/scaffold name
2001-03-01	1	MARCH1	14			SEPT11			A1BG	15.1				1
2002-03-01	1	MARCH2	12			MARCH11			A1CF	2				3
AADACL4	1	AADACL4	1			MARCH11			A2M	13				4
ABCA4	1	ABCA4	1			SEPT10			A2ML1	1				5
ABCB10	1	ABCB10	1			MARCH10			A3GALT2	17				6
ABCD3	1	ABCD3	1			SEPT8			A4GALT	2				7
ABL2	1	ABL2	12			SEPT7			A4GNT	2				8
ACADM	1	ACADM	1			MARCH7			AAAS	2				9
ACAP3	1	ACAP3	1			MARCH7			AACS	1				10
ACBD3	1	ACBD3	4			MARCH6			AADAC	1				11
ACBD6	1	ACBD6	2			MARCH6			AADACL2	1				12
ACKR1	1	ACKR1	15.2			MARCH5			AADACL3	1				13
ACOT11	1	ACOT11	1			SEPT4			AADACL4	1				14
ACP6	1	ACP6	1			MARCH4			AADAT	1				15
ACTA1	1	ACTA1	1			MARCH3			AAED1	2				16
ACTL8	1	ACTL8	17			MARCH2			AAGAB	7				17
ACTN2	1	ACTN2	1			MARCH1			AAK1	1				18
ACTRT2	1	ACTRT2	15.1						AAMDC	1				19
ADAM15	1	ADAM15	13						AAMP	1				20
ADAM30	1	ADAM30	15.1						AANAT	3				21
ADAMTS4	1	ADAMTS4	13						AAR2	2				22
ADAMTSL4	1	ADAMTSL4	12						AARD	17				2A
ADCY10	1	ADCY10	1						AARS	1				2B
ADGRB2	1	ADGRB2	12						AARS2	1				AJFE02006802.1
ADGRL2	1	ADGRL2	12						AARSD1	1				AJFE02010697.1
ADGRL4	1	ADGRL4	12						AASDH	1				KQ411747.1
ADIPOR1	1	ADIPOR1	1						AASDHPPT	1				KQ411782.1
ADORA1	1	ADORA1	6						AASS	2				KQ411865.1
ADPRHL2	1	ADPRHL2	1						AATF	2				KQ411963.1
ADSS	1	ADSS	1						AATK	9				KQ411978.1
AGBL4	1	AGBL4	1						ABAT	1				KQ411984.1
AGL	1	AGL	1						ABCA1	1				KQ411987.1
AGMAT	1	AGMAT	1						ABCA10	1				KQ411992.1
AGO1	1	AGO1	2						ABCA12	1				KQ412006.1
AGO3	1	AGO3	2						ABCA13	1				KQ412027.1
AGO4	1	AGO4	12						ABCA2	1				KQ412029.1
AGRN	1	AGRN	7						ABCA3	1				KQ412030.1
AGT	1	AGT	12						ABCA4	1				KQ412031.1
AGTRAP	1	AGTRAP	7						ABCA5	1				KQ412035.1
AHCTF1	1	AHCTF1	7						ABCA6	1				KQ412036.1
AIM2	1	AIM2	18						ABCA7	1				KQ412039.1
AJAP1	1	AJAP1	13						ABCA8	1				KQ412044.1
AK2	1	AK2	1						ABCA9	1				KQ412045.1
AK4	1	AK4	1						ABCB1	1				KQ412046.1
AK5	1	AK5	1						ABCB10	1				KQ412056.1
AKIRIN1	1	AKIRIN1	12						ABCB11	1				KQ412059.1
AKNAD1	1	AKNAD1	13						ABCB4	1				KQ412064.1
AKR1A1	1	AKR1A1	1						ABCB5	1				KQ412069.1
AKR7A2	1	AKR7A2	2						ABCB6	1				KQ412070.1
AKR7A3	1	AKR7A3	2						ABCB7	1				KQ412071.1
AKR7L	1	AKR7L	2						ABCB8	1				KQ412074.1
AKT3	1	AKT3	1						ABCB9	1				KQ412084.1
ALDH4A1	1	ALDH4A1	1						ABCC1	2				KQ412111.1
ALDH9A1	1	ALDH9A1	1						ABCC10	2				KQ412127.1
ALG14	1	ALG14	1						ABCC11	15.1				KQ412130.1
ALG6	1	ALG6	2						ABCC12	1				KQ412138.1
ALPL	1	ALPL	1						ABCC2	2				KQ412139.1
ALX3	1	ALX3	12						ABCC3	1				KQ412140.1
AMIGO1	1	AMIGO1	12						ABCC4	1				KQ412141.1
AMPD1	1	AMPD1	1						ABCC5	4				MT
AMPD2	1	AMPD2	1						ABCC6	15.1				X
AMY2A	1	AMY2A	1						ABCC8	12
AMY2B	1	AMY2B	1						ABCC9	9
ANGEL2	1	ANGEL2	2						ABCD1	1
ANGPTL1	1	ANGPTL1	12						ABCD2	1
ANGPTL3	1	ANGPTL3	12						ABCD3	1
ANGPTL7	1	ANGPTL7	12						ABCD4	1
ANKRD13C	1	ANKRD13C	1						ABCE1	1
ANKRD35	1	ANKRD35	1						ABCF1	7
ANKRD45	1	ANKRD45	6						ABCF2	1
ANP32E	1	ANP32E	12						ABCF3	1
ANXA9	1	ANXA9	15.2						ABCG1	1
AP4B1	1	AP4B1	2						ABCG2	1
APCS	1	APCS	12						ABCG4	1
APH1A	1	APH1A	2						ABCG5	1
APOBEC4	1	APOBEC4	13						ABCG8	2
AQP10	1	AQP10	1						ABHD1	1
ARF1	1	ARF1	1						ABHD10	1
ARHGAP29	1	ARHGAP29	3						ABHD11	1
ARHGAP30	1	ARHGAP30	13						ABHD12	1
ARHGEF10L	1	ARHGEF10L	7						ABHD12B	1
ARHGEF11	1	ARHGEF11	3						ABHD13	1
ARHGEF16	1	ARHGEF16	12						ABHD14A	1
ARHGEF19	1	ARHGEF19	12						ABHD14A-ACY1	7
ARHGEF2	1	ARHGEF2	12						ABHD14B	1
ARID1A	1	ARID1A	7						ABHD15	6
ARID4B	1	ARID4B	7						ABHD16A	7
ARL8A	1	ARL8A	1						ABHD16B	15.1
ARMH1	1	ARMH1	#N/A						ABHD17A	1
ARNT	1	ARNT	6						ABHD17B	1
ARPC5	1	ARPC5	1						ABHD17C	1
ARV1	1	ARV1	2						ABHD18	2
ASAP3	1	ASAP3	1						ABHD2	1
ASB17	1	ASB17	15.1						ABHD3	1
ASH1L	1	ASH1L	12						ABHD4	1
ASPM	1	ASPM	2						ABHD5	1
ASTN1	1	ASTN1	9						ABHD6	1
ATAD3C	1	ATAD3C	2						ABHD8	1
ATF3	1	ATF3	12						ABI1	12
ATF6	1	ATF6	12						ABI2	7
ATG4C	1	ATG4C	1						ABI3	7
ATP13A2	1	ATP13A2	2						ABI3BP	12
ATP1A1	1	ATP1A1	1						ABL1	1
ATP1A2	1	ATP1A2	1						ABL2	12
ATP1A4	1	ATP1A4	1						ABLIM1	7
ATP1B1	1	ATP1B1	6						ABLIM2	12
ATP2B4	1	ATP2B4	1						ABLIM3	12
ATP5IF1	1	ATP5IF1	#N/A						ABO	13
ATP6V0B	1	ATP6V0B	1						ABR	3
ATP6V1G3	1	ATP6V1G3	1						ABRA	12
ATP8B2	1	ATP8B2	1						ABRACL	2
ATPAF1	1	ATPAF1	2						ABRAXAS1	2
ATXN7L2	1	ATXN7L2	12						ABRAXAS2	2
AUNIP	1	AUNIP	15.2						ABT1	1
AURKAIP1	1	AURKAIP1	12						ABTB1	2
AVPR1B	1	AVPR1B	6						ABTB2	6
AXDND1	1	AXDND1	6						ACAA1	1
AZIN2	1		#N/A						ACAA2	1
B3GALNT2	1	B3GALNT2	9						ACACA	1
B3GALT2	1	B3GALT2	12						ACACB	1
B4GALT2	1	B4GALT2	12						ACAD10	1
B4GALT3	1	B4GALT3	2						ACAD11	1
BARHL2	1	BARHL2	12						ACAD8	1
BATF3	1	BATF3	14						ACAD9	1
BCAN	1	BCAN	12						ACADL	1
BCAR3	1	BCAR3	6						ACADM	1
BCL2L15	1	BCL2L15	14						ACADS	1
BCL9	1	BCL9	12						ACADSB	1
BECN2	1	BECN2	2						ACADVL	1
BEND5	1	BEND5	12						ACAN	12
BEST4	1	BEST4	3						ACAP1	1
BGLAP	1	BGLAP	13						ACAP2	1
BLZF1	1	BLZF1	6						ACAP3	1
BOLA1	1	BOLA1	1						ACAT1	1
BPNT1	1	BPNT1	2						ACAT2	1
BRDT	1	BRDT	1						ACBD3	4
BRINP2	1	BRINP2	9						ACBD4	2
BRINP3	1	BRINP3	12						ACBD5	1
BROX	1	BROX	2						ACBD6	2
BSDC1	1	BSDC1	2						ACBD7	1
BSND	1	BSND	12						ACCS	1
BTBD19	1	BTBD19	4						ACCSL	1
BTBD8	1	BTBD8	6						ACD	13
BTF3L4	1	BTF3L4	1						ACE	6
BTG2	1	BTG2	6						ACE2	1
C1orf100	1	C1orf100	14						ACER1	12
C1orf105	1	C1orf105	17						ACER2	6
C1orf109	1	C1orf109	6						ACER3	2
C1orf112	1	C1orf112	6						ACHE	3
C1orf115	1	C1orf115	15.1						ACIN1	2
C1orf116	1	C1orf116	#N/A						ACKR1	15.2
C1orf123	1	C1orf123	1						ACKR2	14
C1orf127	1	C1orf127	19.1						ACKR3	12
C1orf131	1	C1orf131	6						ACKR4	12
C1orf141	1	C1orf141	17						ACLY	2
C1orf146	1	C1orf146	12						ACMSD	1
C1orf158	1	C1orf158	6						ACO1	1
C1orf159	1	C1orf159	12						ACO2	1
C1orf162	1	C1orf162	17						ACOD1	1
C1orf167	1	C1orf167	17						ACOT1	6
C1orf174	1	C1orf174	12						ACOT11	1
C1orf185	1	C1orf185	17						ACOT12	12
C1orf189	1	C1orf189	15.2						ACOT13	1
C1orf194	1	C1orf194	6						ACOT2	6
C1orf198	1	C1orf198	7						ACOT4	6
C1orf21	1	C1orf21	9						ACOT6	14
C1orf210	1	C1orf210	15.2						ACOT7	1
C1orf216	1	C1orf216	13						ACOT8	1
C1orf226	1	C1orf226	18						ACOT9	2
C1orf232	1	C1orf232	12						ACOX1	1
C1orf50	1	C1orf50	4						ACOX2	1
C1orf53	1	C1orf53	2						ACOX3	1
C1orf54	1	C1orf54	15.2						ACOXL	1
C1orf56	1	C1orf56	#N/A						ACP1	1
C1orf61	1	C1orf61	19.1						ACP2	1
C1orf68	1	C1orf68	#N/A						ACP4	1
C1orf74	1	C1orf74	6						ACP5	1
C1orf87	1	C1orf87	6						ACP6	1
C1orf94	1	C1orf94	14						ACP7	1
C1QB	1	C1QB	13						ACPP	1
C1QC	1	C1QC	12						ACR	6
C1QTNF12	1	C1QTNF12	7						ACRBP	14
C4BPA	1	C4BPA	12						ACRV1	17
C4BPB	1	C4BPB	15.2						ACSBG1	1
C8A	1	C8A	12						ACSBG2	1
C8B	1	C8B	12						ACSF2	1
CA14	1	CA14	12						ACSF3	1
CA6	1	CA6	12						ACSL1	1
CACHD1	1	CACHD1	6						ACSL3	1
CACNA1E	1	CACNA1E	12						ACSL4	1
CACNA1S	1	CACNA1S	12						ACSL5	1
CACYBP	1	CACYBP	1						ACSL6	1
CADM3	1	CADM3	12						ACSM1	1
CALML6	1	CALML6	10						ACSM2A	1
CAMK1G	1	CAMK1G	1						ACSM2B	1
CAMK2N1	1	CAMK2N1	12						ACSM3	1
CAMSAP2	1	CAMSAP2	7						ACSM4	1
CAMTA1	1	CAMTA1	2						ACSM5	1
CAP1	1	CAP1	1						ACSM6	1
CAPN2	1	CAPN2	12						ACSS1	1
CAPN8	1	CAPN8	1						ACSS2	1
CAPN9	1	CAPN9	1						ACSS3	1
CAPZA1	1	CAPZA1	1						ACTA1	1
CAPZB	1	CAPZB	1						ACTA2	1
CASP9	1	CASP9	9						ACTB	1
CASQ1	1	CASQ1	6						ACTBL2	15.2
CASQ2	1	CASQ2	6						ACTC1	1
CASZ1	1	CASZ1	7						ACTG1	1
CATSPER4	1	CATSPER4	6						ACTG2	1
CATSPERE	1	CATSPERE	6						ACTL10	15.2
CC2D1B	1	CC2D1B	6						ACTL6A	1
CCDC163	1	CCDC163	18						ACTL6B	1
CCDC17	1	CCDC17	6						ACTL7A	15.2
CCDC18	1	CCDC18	12						ACTL7B	15.2
CCDC181	1	CCDC181	6						ACTL8	17
CCDC185	1	CCDC185	12						ACTL9	1
CCDC190	1	CCDC190	15.2						ACTN1	1
CCDC24	1	CCDC24	6						ACTN2	1
CCDC27	1	CCDC27	17						ACTN3	12
CCDC28B	1	CCDC28B	6						ACTN4	3
CCDC30	1	CCDC30	13						ACTR10	3
CCNL2	1	CCNL2	2						ACTR1A	1
CCT3	1	CCT3	1						ACTR1B	2
CD101	1	CD101	15.2						ACTR2	1
CD164L2	1	CD164L2	15.2						ACTR3	1
CD1A	1	CD1A	19.1						ACTR3B	1
CD1B	1	CD1B	17						ACTR3C	1
CD1C	1	CD1C	17						ACTR5	2
CD1D	1	CD1D	14						ACTR6	2
CD1E	1	CD1E	17						ACTR8	2
CD2	1	CD2	12						ACTRT1	17
CD244	1	CD244	17						ACTRT2	15.1
CD247	1	CD247	12						ACTRT3	15.2
CD34	1	CD34	14						ACVR1	6
CD48	1	CD48	12						ACVR1B	6
CD52	1	CD52	17						ACVR1C	12
CD53	1	CD53	7						ACVR2A	6
CD58	1	CD58	12						ACVR2B	7
CD5L	1	CD5L	15.2						ACVRL1	6
CD84	1	CD84	13						ACY1	1
CDA	1	CDA	1						ACY3	1
CDC14A	1	CDC14A	1						ACYP1	1
CDC20	1	CDC20	1						ACYP2	1
CDC42BPA	1	CDC42BPA	7						ADA	1
CDC42SE1	1	CDC42SE1	12						ADA2	3
CDC7	1	CDC7	1						ADAD1	12
CDC73	1	CDC73	1						ADAD2	12
CDCA8	1	CDCA8	6						ADAL	1
CDK11B	1	CDK11B	2						ADAM10	6
CDK18	1	CDK18	12						ADAM11	9
CDKN2C	1	CDKN2C	1						ADAM12	7
CELA2A	1	CELA2A	7						ADAM15	13
CELA2B	1	CELA2B	19.2						ADAM17	4
CELA3A	1	CELA3A	19.2						ADAM18	15.2
CELF3	1	CELF3	1						ADAM19	12
CELSR2	1	CELSR2	6						ADAM2	15.1
CENPF	1	CENPF	7						ADAM20	17
CENPL	1	CENPL	9						ADAM21	17
CEP104	1	CEP104	1						ADAM22	12
CEP170	1	CEP170	12						ADAM23	12
CEP350	1	CEP350	9						ADAM28	3
CEP85	1	CEP85	6						ADAM29	17
CEPT1	1	CEPT1	1						ADAM30	15.1
CERS2	1	CERS2	1						ADAM32	15.2
CFAP126	1	CFAP126	6						ADAM33	3
CFAP45	1	CFAP45	1						ADAM7	15.1
CFAP57	1	CFAP57	1						ADAM8	12
CFAP74	1	CFAP74	1						ADAM9	12
CFH	1	CFH	14						ADAMDEC1	15.1
CFHR5	1	CFHR5	17						ADAMTS1	12
CGN	1	CGN	12						ADAMTS10	12
CHD1L	1	CHD1L	6						ADAMTS12	6
CHD5	1	CHD5	12						ADAMTS13	12
CHI3L1	1	CHI3L1	1						ADAMTS14	12
CHI3L2	1	CHI3L2	1						ADAMTS15	6
CHIA	1	CHIA	1						ADAMTS16	9
CHRNB2	1	CHRNB2	6						ADAMTS17	12
CHTOP	1	CHTOP	9						ADAMTS18	12
CIART	1	CIART	12						ADAMTS19	6
CLCA1	1	CLCA1	7						ADAMTS2	12
CLCA2	1	CLCA2	7						ADAMTS20	6
CLCA4	1	CLCA4	7						ADAMTS3	9
CLCC1	1	CLCC1	6						ADAMTS4	13
CLCN6	1	CLCN6	1						ADAMTS5	12
CLCNKA	1	CLCNKA	1						ADAMTS6	7
CLCNKB	1	CLCNKB	1						ADAMTS7	6
CLDN19	1	CLDN19	10						ADAMTS8	12
CLK2	1	CLK2	1						ADAMTS9	6
CLSPN	1	CLSPN	7						ADAMTSL1	7
CLSTN1	1	CLSTN1	6						ADAMTSL2	12
CNIH3	1	CNIH3	12						ADAMTSL3	7
CNIH4	1	CNIH4	2						ADAMTSL4	12
CNKSR1	1	CNKSR1	12						ADAMTSL5	9
CNN3	1	CNN3	1						ADAP1	1
CNR2	1	CNR2	9						ADAP2	12
CNST	1	CNST	12						ADAR	1
CNTN2	1	CNTN2	12						ADARB1	1
COA6	1	COA6	3						ADARB2	12
COA7	1	COA7	4						ADAT1	3
COG2	1	COG2	1						ADAT2	1
COL11A1	1	COL11A1	12						ADAT3	1
COL24A1	1	COL24A1	12						ADCK1	1
COL8A2	1	COL8A2	12						ADCK2	1
COL9A2	1	COL9A2	12						ADCK5	1
COLGALT2	1	COLGALT2	6						ADCY1	7
COP1	1	COP1	#N/A						ADCY10	1
COPA	1	COPA	1						ADCY2	12
COQ8A	1	COQ8A	1						ADCY3	6
COX20	1	COX20	6						ADCY4	7
CPLANE2	1	CPLANE2	#N/A						ADCY5	6
CPT2	1	CPT2	2						ADCY6	6
CPTP	1	CPTP	2						ADCY7	14
CR1L	1	CR1L	14						ADCY8	7
CR2	1	CR2	7						ADCY9	6
CRABP2	1	CRABP2	12						ADCYAP1	12
CRB1	1	CRB1	7						ADCYAP1R1	12
CRCT1	1	CRCT1	17						ADD1	1
CREB3L4	1	CREB3L4	6						ADD2	1
CREG1	1	CREG1	2						ADD3	1
CROCC	1	CROCC	7						ADGB	4
CRTC2	1	CRTC2	6						ADGRA1	6
CRYZ	1	CRYZ	1						ADGRA2	6
CSDE1	1	CSDE1	6						ADGRA3	6
CSF1	1	CSF1	12						ADGRB1	12
CSF3R	1	CSF3R	12						ADGRB2	12
CSMD2	1	CSMD2	12						ADGRB3	12
CSRP1	1	CSRP1	3						ADGRD1	6
CTBS	1	CTBS	3						ADGRD2	12
CTH	1	CTH	1						ADGRE1	15.1
CTNNBIP1	1	CTNNBIP1	12						ADGRE2	15.1
CTPS1	1	CTPS1	1						ADGRE3	15.2
CTRC	1	CTRC	15.1						ADGRF1	12
CTSE	1	CTSE	12						ADGRF2	15.1
CTSK	1	CTSK	1						ADGRF3	13
CTSS	1	CTSS	1						ADGRF4	15.1
CTTNBP2NL	1	CTTNBP2NL	7						ADGRF5	13
CTXND2	1	CTXND2	18						ADGRG1	13
CYB561D1	1	CYB561D1	12						ADGRG2	14
CYB5R1	1	CYB5R1	1						ADGRG3	14
CYP2J2	1	CYP2J2	2						ADGRG4	6
CYP4A11	1	CYP4A11	1						ADGRG5	15.1
CYP4A22	1	CYP4A22	1						ADGRG6	6
CYP4B1	1	CYP4B1	1						ADGRG7	12
CYP4X1	1	CYP4X1	1						ADGRL1	12
CYP4Z1	1	CYP4Z1	2						ADGRL2	12
CYR61	1	CYR61	7						ADGRL3	10
DAB1	1	DAB1	12						ADGRL4	12
DAP3	1	DAP3	2						ADGRV1	13
DARS2	1	DARS2	1						ADH1A	1
DBT	1	DBT	1						ADH1B	1
DCAF6	1	DCAF6	3						ADH1C	3
DCDC2B	1	DCDC2B	17						ADH4	1
DCLRE1B	1	DCLRE1B	1						ADH5	1
DCST1	1	DCST1	7						ADH6	1
DDI2	1	DDI2	1						ADH7	1
DDOST	1	DDOST	1						ADHFE1	1
DDR2	1	DDR2	7						ADI1	1
DDX20	1	DDX20	1						ADIG	17
DDX59	1	DDX59	2						ADIPOQ	12
DEDD	1	DEDD	9						ADIPOR1	1
DEGS1	1	DEGS1	1						ADIPOR2	1
DENND1B	1	DENND1B	1						ADIRF	15.2
DENND2C	1	DENND2C	1						ADK	1
DENND2D	1	DENND2D	1						ADM	12
DENND4B	1	DENND4B	2						ADM2	12
DEPDC1	1	DEPDC1	6						ADM5	17
DESI2	1	DESI2	1						ADNP	12
DFFA	1	DFFA	6						ADNP2	12
DFFB	1	DFFB	6						ADO	2
DHCR24	1	DHCR24	1						ADORA1	6
DHDDS	1	DHDDS	1						ADORA2A	12
DHRS3	1	DHRS3	1						ADORA2B	6
DHX9	1	DHX9	6						ADORA3	13
DIO1	1	DIO1	3						ADPGK	3
DIRAS3	1	DIRAS3	17						ADPRH	3
DISP1	1	DISP1	2						ADPRHL1	12
DISP3	1	DISP3	1						ADPRHL2	1
DLGAP3	1	DLGAP3	12						ADPRM	2
DMAP1	1	DMAP1	2						ADRA1A	6
DMBX1	1	DMBX1	6						ADRA1B	6
DMRTB1	1	DMRTB1	15.2						ADRA1D	6
DNAJB4	1	DNAJB4	1						ADRA2A	6
DNAJC11	1	DNAJC11	1						ADRA2B	6
DNAJC16	1	DNAJC16	1						ADRA2C	6
DNAJC6	1	DNAJC6	12						ADRB1	12
DNAJC8	1	DNAJC8	2						ADRB2	6
DNALI1	1	DNALI1	1						ADRB3	6
DNASE2B	1	DNASE2B	1						ADRM1	1
DNM3	1	DNM3	1						ADSL	1
DNTTIP2	1	DNTTIP2	2						ADSS	1
DOCK7	1	DOCK7	1						ADSSL1	1
DPH2	1	DPH2	1						ADTRP	3
DPH5	1	DPH5	1						AEBP1	12
DPM3	1	DPM3	2						AEBP2	6
DPT	1	DPT	12						AEN	2
DPYD	1	DPYD	1						AES	12
DR1	1	DR1	2						AFAP1	9
DRAM2	1	DRAM2	6						AFAP1L1	12
DRAXIN	1	DRAXIN	12						AFAP1L2	9
DSTYK	1	DSTYK	6						AFDN	6
DTL	1	DTL	2						AFF1	14
DUSP10	1	DUSP10	2						AFF2	13
DUSP12	1	DUSP12	1						AFF3	6
DUSP23	1	DUSP23	1						AFF4	12
DUSP27	1	DUSP27	12						AFG1L	1
DVL1	1	DVL1	6						AFG3L2	1
DYRK3	1	DYRK3	1						AFM	15.1
E2F2	1	E2F2	1						AFMID	1
EBNA1BP2	1	EBNA1BP2	1						AFP	15.2
ECE1	1	ECE1	1						AFTPH	7
ECHDC2	1	ECHDC2	1						AGA	2
ECM1	1	ECM1	12						AGAP1	1
EDARADD	1	EDARADD	12						AGAP11	1
EDEM3	1	EDEM3	4						AGAP2	1
EDN2	1	EDN2	12						AGAP3	1
EFCAB14	1	EFCAB14	12						AGAP4	1
EFCAB7	1	EFCAB7	6						AGAP5	1
EFHD2	1	EFHD2	4						AGAP6	1
EFNA1	1	EFNA1	10						AGAP9	1
EFNA3	1	EFNA3	12						AGBL1	1
EIF2B3	1	EIF2B3	1						AGBL2	1
EIF2D	1	EIF2D	1						AGBL3	1
EIF3I	1	EIF3I	1						AGBL4	1
EIF4G3	1	EIF4G3	1						AGBL5	1
ELAVL4	1	ELAVL4	3						AGER	15.1
ELF3	1	ELF3	12						AGFG1	1
ELK4	1	ELK4	12						AGFG2	1
ELOA	1	ELOA	6						AGGF1	2
ELOVL1	1	ELOVL1	1						AGK	6
EMC1	1	EMC1	1						AGL	1
ENO1	1	ENO1	1						AGMAT	1
EPB41	1	EPB41	12						AGMO	1
EPHA10	1	EPHA10	12						AGO1	2
EPHA2	1	EPHA2	12						AGO2	2
EPHA8	1	EPHA8	12						AGO3	2
EPHB2	1	EPHB2	12						AGO4	12
EPHX1	1	EPHX1	1						AGPAT1	1
EPHX4	1	EPHX4	1						AGPAT2	1
EPRS	1	EPRS	1						AGPAT3	1
EPS15	1	EPS15	2						AGPAT4	1
ERI3	1	ERI3	1						AGPAT5	1
ERICH3	1	ERICH3	4						AGPS	1
ERMAP	1	ERMAP	15.2						AGR2	12
ERO1B	1	ERO1B	1						AGR3	12
ERRFI1	1	ERRFI1	12						AGRN	7
ESRRG	1	ESRRG	7						AGRP	12
ETNK2	1	ETNK2	1						AGT	12
ETV3	1	ETV3	13						AGTPBP1	1
ETV3L	1	ETV3L	17						AGTR1	12
EVA1B	1	EVA1B	12						AGTR2	12
EVI5	1	EVI5	1						AGTRAP	7
EXO1	1	EXO1	1						AGXT	1
EXOC8	1	EXOC8	3						AGXT2	1
EXOSC10	1	EXOSC10	1						AHCTF1	7
EXTL1	1	EXTL1	15.2						AHCY	1
EXTL2	1	EXTL2	1						AHCYL1	1
EYA3	1	EYA3	2						AHCYL2	6
F11R	1	F11R	12						AHDC1	15.1
F13B	1	F13B	15.1						AHI1	1
F3	1	F3	12						AHNAK	1
F5	1	F5	12						AHNAK2	1
FAAH	1	FAAH	3						AHR	6
FABP3	1	FABP3	7						AHRR	12
FAF1	1	FAF1	6						AHSA1	1
FAM102B	1	FAM102B	4						AHSG	12
FAM129A	1	FAM129A	12						AHSP	15.1
FAM151A	1	FAM151A	12						AICDA	12
FAM163A	1	FAM163A	12						AIDA	4
FAM167B	1	FAM167B	9						AIF1	3
FAM177B	1	FAM177B	6						AIF1L	3
FAM183A	1	FAM183A	6						AIFM1	1
FAM189B	1	FAM189B	12						AIFM2	1
FAM20B	1	FAM20B	6						AIFM3	1
FAM69A	1	FAM69A	9						AIG1	3
FAM71A	1	FAM71A	17						AIM2	18
FAM76A	1	FAM76A	6						AIMP1	1
FAM78B	1	FAM78B	9						AIMP2	6
FASLG	1	FASLG	12						AIP	6
FBLIM1	1	FBLIM1	12						AIPL1	12
FBXO2	1	FBXO2	2						AIRE	12
FBXO28	1	FBXO28	7						AJAP1	13
FBXO42	1	FBXO42	3						AJM1	7
FBXO6	1	FBXO6	7						AJUBA	12
FCAMR	1	FCAMR	15.1						AK1	1
FCER1A	1	FCER1A	15.2						AK2	1
FCMR	1	FCMR	15.2						AK3	1
FCN3	1	FCN3	15.2						AK4	1
FCRL2	1	FCRL2	17						AK5	1
FCRL3	1	FCRL3	15.2						AK6	3
FCRL4	1	FCRL4	14						AK7	1
FCRL5	1	FCRL5	13						AK8	1
FCRLA	1	FCRLA	17						AK9	1
FCRLB	1	FCRLB	15.2						AKAIN1	18
FDPS	1	FDPS	1						AKAP1	6
FGGY	1	FGGY	1						AKAP10	7
FGR	1	FGR	13						AKAP11	12
FH	1	FH	1						AKAP12	12
FHAD1	1	FHAD1	6						AKAP13	17
FHL3	1	FHL3	12						AKAP14	6
FLAD1	1	FLAD1	1						AKAP17A	6
FLVCR1	1	FLVCR1	1						AKAP2	12
FMO1	1	FMO1	1						AKAP3	15.2
FMO2	1	FMO2	1						AKAP4	15.1
FMO3	1	FMO3	1						AKAP5	14
FMO4	1	FMO4	1						AKAP6	9
FMO5	1	FMO5	1						AKAP7	1
FMOD	1	FMOD	12						AKAP8	15.2
FNBP1L	1	FNBP1L	12						AKAP8L	12
FNDC5	1	FNDC5	12						AKAP9	12
FNDC7	1	FNDC7	12						AKIP1	9
FOXJ3	1	FOXJ3	6						AKIRIN1	12
FRRS1	1	FRRS1	2						AKIRIN2	6
FUBP1	1	FUBP1	2						AKNA	12
FUCA1	1	FUCA1	1						AKNAD1	13
FYB2	1	FYB2	14						AKR1A1	1
G0S2	1	G0S2	12						AKR1B1	1
GABPB2	1	GABPB2	1						AKR1B10	1
GABRD	1	GABRD	12						AKR1B15	1
GADD45A	1	GADD45A	12						AKR1C1	1
GALE	1	GALE	1						AKR1C2	1
GALNT2	1	GALNT2	6						AKR1C3	1
GATAD2B	1	GATAD2B	6						AKR1C4	1
GBA	1	GBA	1						AKR1D1	1
GBP2	1	GBP2	2						AKR1E2	1
GBP3	1	GBP3	2						AKR7A2	2
GBP4	1	GBP4	2						AKR7A3	2
GBP5	1	GBP5	2						AKR7L	2
GBP6	1	GBP6	2						AKT1	1
GCLM	1	GCLM	3						AKT1S1	12
GCSAML	1	GCSAML	15.2						AKT2	1
GDAP2	1	GDAP2	1						AKT3	1
GFI1	1	GFI1	6						AKTIP	2
GGPS1	1	GGPS1	1						ALAD	1
GIPC2	1	GIPC2	4						ALAS1	1
GJA5	1	GJA5	12						ALAS2	1
GJA9	1	GJA9	12						ALB	13
GJB4	1	GJB4	12						ALCAM	12
GJB5	1	GJB5	13						ALDH16A1	1
GLIS1	1	GLIS1	14						ALDH18A1	1
GLMN	1	GLMN	7						ALDH1A1	1
GLMP	1	GLMP	6						ALDH1A2	1
GLRX2	1	GLRX2	1						ALDH1A3	1
GLUL	1	GLUL	1						ALDH1B1	1
GMEB1	1	GMEB1	7						ALDH1L1	1
GNAI3	1	GNAI3	3						ALDH1L2	6
GNAT2	1	GNAT2	12						ALDH2	1
GNB1	1	GNB1	1						ALDH3A1	1
GNG12	1	GNG12	12						ALDH3A2	1
GNG4	1	GNG4	14						ALDH3B1	1
GNL2	1	GNL2	1						ALDH3B2	1
GNPAT	1	GNPAT	1						ALDH4A1	1
GOLPH3L	1	GOLPH3L	3						ALDH5A1	1
GOLT1A	1	GOLT1A	1						ALDH6A1	1
GON4L	1	GON4L	6						ALDH7A1	1
GORAB	1	GORAB	4						ALDH8A1	1
GPA33	1	GPA33	12						ALDH9A1	1
GPATCH2	1	GPATCH2	6						ALDOA	1
GPATCH3	1	GPATCH3	6						ALDOB	1
GPATCH4	1	GPATCH4	2						ALDOC	1
GPBP1L1	1	GPBP1L1	12						ALF	12
GPN2	1	GPN2	1						ALG1	1
GPR137B	1	GPR137B	4						ALG10	2
GPR157	1	GPR157	6						ALG10B	2
GPR161	1	GPR161	9						ALG11	1
GPR25	1	GPR25	12						ALG12	2
GPR3	1	GPR3	15.1						ALG13	12
GPR37L1	1	GPR37L1	12						ALG14	1
GPR61	1	GPR61	9						ALG1L	1
GPSM2	1	GPSM2	1						ALG1L2	1
GPX7	1	GPX7	1						ALG2	1
GREM2	1	GREM2	6						ALG3	1
GRHL3	1	GRHL3	3						ALG5	1
GRIK3	1	GRIK3	12						ALG6	2
GSTM3	1	GSTM3	2						ALG8	2
GSTM4	1	GSTM4	2						ALG9	1
GTF2B	1	GTF2B	1						ALK	2
GUCA2A	1	GUCA2A	15.2						ALKAL1	12
GUCA2B	1	GUCA2B	15.1						ALKAL2	12
H6PD	1	H6PD	1						ALKBH1	1
HAO2	1	HAO2	1						ALKBH2	2
HAPLN2	1	HAPLN2	12						ALKBH3	1
HAX1	1	HAX1	7						ALKBH4	1
HCN3	1	HCN3	15.2						ALKBH5	2
HCRTR1	1	HCRTR1	6						ALKBH6	2
HDAC1	1	HDAC1	1						ALKBH7	1
HDGF	1	HDGF	12						ALKBH8	1
HEATR1	1	HEATR1	1						ALLC	1
HECTD3	1	HECTD3	1						ALMS1	6
HENMT1	1	HENMT1	1						ALOX12	1
HES2	1	HES2	12						ALOX12B	1
HES3	1	HES3	17						ALOX15	17
HEYL	1	HEYL	12						ALOX15B	1
HFM1	1	HFM1	1						ALOX5	1
HHAT	1	HHAT	1						ALOX5AP	12
HHIPL2	1	HHIPL2	1						ALOXE3	1
HIPK1	1	HIPK1	13						ALPI	1
HIST2H2AB	1	HIST2H2AB	1						ALPK1	12
HIST2H2AC	1	HIST2H2AC	1						ALPK2	15.1
HIST2H2BE	1	HIST2H2BE	2						ALPK3	12
HIST2H2BF	1	HIST2H2BF	1						ALPL	1
HIST3H2A	1	HIST3H2A	1						ALPP	1
HIST3H2BB	1	HIST3H2BB	1						ALPPL2	1
HIST3H3	1	HIST3H3	1						ALS2	7
HIVEP3	1	HIVEP3	12						ALS2CL	13
HJV	1	HJV	#N/A						ALS2CR12	6
HLX	1	HLX	6						ALX1	12
HMCN1	1	HMCN1	7						ALX3	12
HMGCL	1	HMGCL	1						ALX4	6
HMGCS2	1	HMGCS2	1						ALYREF	2
HMGN2	1	HMGN2	12						AMACR	1
HNRNPR	1	HNRNPR	2						AMBN	13
HNRNPU	1	HNRNPU	12						AMBP	12
HOOK1	1	HOOK1	2						AMBRA1	2
HORMAD1	1	HORMAD1	1						AMD1	1
HP1BP3	1	HP1BP3	12						AMDHD1	1
HPCA	1	HPCA	14						AMDHD2	1
HPCAL4	1	HPCAL4	15.2						AMELX	13
HPDL	1	HPDL	6						AMELY	13
HSD11B1	1	HSD11B1	1						AMER1	15.2
HSD17B7	1	HSD17B7	3						AMER2	12
HSD3B1	1	HSD3B1	7						AMER3	15.1
HSD3B2	1	HSD3B2	1						AMFR	2
HSPG2	1	HSPG2	7						AMH	12
HTR1D	1	HTR1D	12						AMHR2	12
HTR6	1	HTR6	9						AMIGO1	12
IARS2	1	IARS2	1						AMIGO2	14
ICMT	1	ICMT	1						AMIGO3	12
ID3	1	ID3	12						AMMECR1	1
IFI16	1	IFI16	17						AMMECR1L	1
IFI44	1	IFI44	17						AMN	7
IFI44L	1	IFI44L	6						AMN1	6
IFI6	1	IFI6	15.1						AMOT	7
IFNLR1	1	IFNLR1	14						AMOTL1	7
IGSF21	1	IGSF21	12						AMOTL2	7
IGSF8	1	IGSF8	12						AMPD1	1
IGSF9	1	IGSF9	7						AMPD2	1
IKBKE	1	IKBKE	7						AMPD3	1
IL10	1	IL10	12						AMPH	12
IL12RB2	1	IL12RB2	12						AMT	1
IL19	1	IL19	12						AMTN	15.2
IL20	1	IL20	12						AMY1A	1
IL22RA1	1	IL22RA1	14						AMY1B	7
IL23R	1	IL23R	15.1						AMY1C	7
IL24	1	IL24	15.1						AMY2A	1
IL6R	1	IL6R	12						AMY2B	1
ILDR2	1	ILDR2	12						AMZ1	14
ILF2	1	ILF2	6						AMZ2	1
INAVA	1	INAVA	12						ANAPC1	1
INPP5B	1	INPP5B	1						ANAPC10	1
INSL5	1	INSL5	17						ANAPC11	1
INSRR	1	INSRR	13						ANAPC13	7
INTS11	1	INTS11	1						ANAPC15	9
INTS3	1	INTS3	2						ANAPC16	12
INTS7	1	INTS7	2						ANAPC2	1
IPO13	1	IPO13	2						ANAPC4	2
IPO9	1	IPO9	2						ANAPC5	2
IPP	1	IPP	6						ANAPC7	2
IQGAP3	1	IQGAP3	3						ANG	12
IRF6	1	IRF6	12						ANGEL1	1
ISG15	1	ISG15	15.2						ANGEL2	2
ISG20L2	1	ISG20L2	2						ANGPT1	12
ITGA10	1	ITGA10	12						ANGPT2	12
ITGB3BP	1	ITGB3BP	14						ANGPT4	15.2
ITLN1	1	ITLN1	9						ANGPTL1	12
ITLN2	1	ITLN2	9						ANGPTL2	12
ITPKB	1	ITPKB	4						ANGPTL3	12
IVNS1ABP	1	IVNS1ABP	7						ANGPTL4	12
JAK1	1	JAK1	12						ANGPTL5	12
JMJD4	1	JMJD4	1						ANGPTL6	15.2
JTB	1	JTB	7						ANGPTL7	12
KANK4	1	KANK4	12						ANGPTL8	15.1
KAZN	1	KAZN	7						ANHX	15.1
KCNA10	1	KCNA10	1						ANK1	1
KCNA2	1	KCNA2	12						ANK2	1
KCNAB2	1	KCNAB2	1						ANK3	1
KCNC4	1	KCNC4	6						ANKAR	6
KCND3	1	KCND3	6						ANKDD1A	7
KCNH1	1	KCNH1	1						ANKDD1B	12
KCNJ9	1	KCNJ9	1						ANKEF1	1
KCNK1	1	KCNK1	6						ANKFN1	4
KCNK2	1	KCNK2	9						ANKFY1	1
KCNN3	1	KCNN3	7						ANKH	4
KCNQ4	1	KCNQ4	12						ANKHD1	1
KCNT2	1	KCNT2	1						ANKHD1-EIF4EBP3	7
KCTD3	1	KCTD3	4						ANKIB1	1
KDF1	1	KDF1	12						ANKK1	1
KDM1A	1	KDM1A	1						ANKLE1	7
KDM5B	1	KDM5B	2						ANKLE2	7
KHDC4	1	KHDC4	12						ANKMY1	9
KHDRBS1	1	KHDRBS1	12						ANKMY2	6
KIAA0040	1	KIAA0040	14						ANKRA2	12
KIAA0319L	1	KIAA0319L	6						ANKRD1	12
KIAA1324	1	KIAA1324	1						ANKRD10	6
KIAA1522	1	KIAA1522	12						ANKRD11	7
KIAA1614	1	KIAA1614	15.1						ANKRD12	3
KIF14	1	KIF14	1						ANKRD13A	1
KIF17	1	KIF17	1						ANKRD13B	1
KIF1B	1	KIF1B	3						ANKRD13C	1
KIF21B	1	KIF21B	2						ANKRD13D	1
KIF26B	1	KIF26B	7						ANKRD16	10
KIF2C	1	KIF2C	1						ANKRD17	1
KIFAP3	1	KIFAP3	1						ANKRD18A	19.2
KIRREL1	1	KIRREL1	7						ANKRD18B	19.1
KISS1	1	KISS1	15.1						ANKRD2	13
KLF17	1	KLF17	17						ANKRD20A1	1
KLHDC7A	1	KLHDC7A	12						ANKRD20A2	12
KLHDC8A	1	KLHDC8A	9						ANKRD20A3	1
KLHL12	1	KLHL12	6						ANKRD20A4	19.1
KLHL17	1	KLHL17	6						ANKRD22	12
KLHL20	1	KLHL20	6						ANKRD23	15.2
KLHL21	1	KLHL21	9						ANKRD24	1
KMO	1	KMO	1						ANKRD26	12
KNCN	1	KNCN	17						ANKRD27	12
KPNA6	1	KPNA6	1						ANKRD28	1
KPRP	1	KPRP	17						ANKRD29	1
KRTCAP2	1	KRTCAP2	2						ANKRD30A	19.2
KYAT3	1	KYAT3	1						ANKRD30B	19.2
L1TD1	1	L1TD1	17						ANKRD30BL	12
LACTBL1	1	LACTBL1	1						ANKRD31	2
LAD1	1	LAD1	12						ANKRD33	17
LAMB3	1	LAMB3	12						ANKRD33B	7
LAMC1	1	LAMC1	6						ANKRD34A	12
LAMC2	1	LAMC2	13						ANKRD34B	12
LAMTOR2	1	LAMTOR2	3						ANKRD34C	12
LAMTOR5	1	LAMTOR5	3						ANKRD35	1
LAPTM5	1	LAPTM5	13						ANKRD36	12
LAX1	1	LAX1	15.1						ANKRD36B	19.2
LBR	1	LBR	1						ANKRD36C	7
LCE1A	1	LCE1A	19.2						ANKRD37	12
LCE1B	1	LCE1B	15.2						ANKRD39	1
LCE1C	1	LCE1C	19.2						ANKRD40	6
LCE1F	1	LCE1F	19.2						ANKRD42	10
LCE2A	1	LCE2A	19.1						ANKRD44	1
LCE2C	1	LCE2C	19.1						ANKRD45	6
LCE2D	1	LCE2D	15.2						ANKRD46	9
LCE3A	1	LCE3A	19.2						ANKRD49	1
LCE3B	1	LCE3B	19.1						ANKRD50	1
LCE3C	1	LCE3C	19.1						ANKRD52	12
LCE3D	1	LCE3D	19.1						ANKRD53	9
LCE3E	1	LCE3E	19.2						ANKRD54	4
LCE5A	1	LCE5A	19.1						ANKRD55	12
LCE6A	1	LCE6A	18						ANKRD6	12
LCK	1	LCK	12						ANKRD60	6
LDLRAD1	1	LDLRAD1	7						ANKRD61	15.1
LDLRAD2	1	LDLRAD2	9						ANKRD62	19.1
LDLRAP1	1	LDLRAP1	6						ANKRD63	18
LEFTY1	1	LEFTY1	9						ANKRD65	13
LEFTY2	1	LEFTY2	9						ANKRD66	12
LEMD1	1	LEMD1	15.2						ANKRD7	1
LENEP	1	LENEP	17						ANKRD9	12
LEPR	1	LEPR	12						ANKS1A	7
LEPROT	1	LEPROT	1						ANKS1B	12
LGR6	1	LGR6	12						ANKS3	7
LHX4	1	LHX4	12						ANKS4B	12
LHX8	1	LHX8	6						ANKS6	9
LHX9	1	LHX9	6						ANKUB1	6
LIN28A	1	LIN28A	2						ANKZF1	2
LIN9	1	LIN9	2						ANLN	6
LINGO4	1	LINGO4	15.2						ANO1	1
LIX1L	1	LIX1L	6						ANO10	2
LMNA	1	LMNA	12						ANO2	7
LMO4	1	LMO4	6						ANO3	1
LMOD1	1	LMOD1	12						ANO4	1
LMX1A	1	LMX1A	13						ANO5	1
LPAR3	1	LPAR3	12						ANO6	1
LPGAT1	1	LPGAT1	7						ANO7	1
LRIF1	1	LRIF1	12						ANO8	2
LRP8	1	LRP8	12						ANO9	12
LRRC38	1	LRRC38	12						ANOS1	6
LRRC39	1	LRRC39	12						ANP32A	12
LRRC40	1	LRRC40	2						ANP32B	12
LRRC41	1	LRRC41	13						ANP32C	19.2
LRRC42	1	LRRC42	9						ANP32D	2
LRRC52	1	LRRC52	3						ANP32E	12
LRRC53	1	LRRC53	15.1						ANPEP	1
LRRC7	1	LRRC7	1						ANTXR1	9
LRRC71	1	LRRC71	6						ANTXR2	12
LRRC8B	1	LRRC8B	13						ANTXRL	17
LRRC8C	1	LRRC8C	12						ANXA1	12
LRRIQ3	1	LRRIQ3	6						ANXA10	14
LRRN2	1	LRRN2	7						ANXA11	1
LSM10	1	LSM10	2						ANXA13	2
LURAP1	1	LURAP1	12						ANXA2	1
LUZP1	1	LUZP1	13						ANXA2R	18
LY9	1	LY9	17						ANXA3	1
LYPLAL1	1	LYPLAL1	1						ANXA4	1
LYSMD1	1	LYSMD1	2						ANXA5	12
LYST	1	LYST	7						ANXA6	1
LZIC	1	LZIC	1						ANXA7	1
MAB21L3	1	MAB21L3	12						ANXA8	1
MACO1	1	MACO1	7						ANXA8L1	1
MAD2L2	1	MAD2L2	2						ANXA9	15.2
MAEL	1	MAEL	7						AOAH	3
MAGOH	1	MAGOH	1						AOC1	1
MAN1A2	1	MAN1A2	1						AOC2	1
MAN1C1	1	MAN1C1	1						AOC3	1
MAP10	1	MAP10	6						AOPEP	6
MAP1LC3C	1	MAP1LC3C	6						AOX1	1
MAP3K6	1	MAP3K6	15.2						AP1AR	12
MAP7D1	1	MAP7D1	12						AP1B1	1
MAPKAPK2	1	MAPKAPK2	1						AP1G1	1
MARCKSL1	1	MARCKSL1	12						AP1G2	1
MARK1	1	MARK1	12						AP1M1	1
MASP2	1	MASP2	6						AP1M2	12
MAST2	1	MAST2	2						AP1S1	1
MATN1	1	MATN1	12						AP1S2	1
MCL1	1	MCL1	12						AP1S3	1
MCOLN2	1	MCOLN2	12						AP2A1	1
MCOLN3	1	MCOLN3	1						AP2A2	1
MDM4	1	MDM4	12						AP2B1	1
MEAF6	1	MEAF6	2						AP2M1	1
MECR	1	MECR	1						AP2S1	1
MED18	1	MED18	2						AP3B1	1
MED8	1	MED8	6						AP3B2	1
MEF2D	1	MEF2D	2						AP3D1	1
METTL11B	1	METTL11B	1						AP3M1	1
METTL13	1	METTL13	1						AP3M2	1
METTL18	1	METTL18	1						AP3S1	1
MEX3A	1	MEX3A	12						AP3S2	1
MFAP2	1	MFAP2	12						AP4B1	2
MFN2	1	MFN2	4						AP4E1	1
MFSD2A	1	MFSD2A	1						AP4M1	2
MFSD4A	1	MFSD4A	6						AP4S1	2
MGST3	1	MGST3	2						AP5B1	3
MIA3	1	MIA3	7						AP5M1	2
MIB2	1	MIB2	7						AP5S1	9
MIER1	1	MIER1	7						AP5Z1	2
MIGA1	1	MIGA1	12						APAF1	1
MIIP	1	MIIP	6						APBA1	6
MINDY1	1	MINDY1	2						APBA2	6
MINOS1	1	MINOS1	3						APBA3	6
MKNK1	1	MKNK1	1						APBB1	6
MMACHC	1	MMACHC	6						APBB1IP	4
MMEL1	1	MMEL1	1						APBB2	6
MMP23B	1	MMP23B	13						APBB3	12
MNDA	1	MNDA	17						APC	6
MOB3C	1	MOB3C	12						APC2	12
MORN1	1	MORN1	1						APCDD1	6
MOV10	1	MOV10	1						APCDD1L	6
MPC2	1	MPC2	2						APCS	12
MPL	1	MPL	12						APEH	1
MPZ	1	MPZ	12						APELA	12
MPZL1	1	MPZL1	12						APEX1	1
MR1	1	MR1	12						APEX2	2
MROH9	1	MROH9	15.1						APH1A	2
MRPL24	1	MRPL24	1						APH1B	2
MRPL37	1	MRPL37	6						API5	2
MRPL55	1	MRPL55	6						APIP	1
MRPL9	1	MRPL9	1						APLF	6
MRPS14	1	MRPS14	1						APLN	15.2
MRPS15	1	MRPS15	1						APLNR	12
MRTO4	1	MRTO4	1						APLP1	6
MSH4	1	MSH4	1						APLP2	6
MT1HL1	1	MT1HL1	13						APMAP	1
MTF1	1	MTF1	2						APOA1	13
MTF2	1	MTF2	7						APOA2	15.2
MTFR1L	1	MTFR1L	12						APOA4	12
MTHFR	1	MTHFR	1						APOA5	14
MTMR11	1	MTMR11	12						APOB	7
MTOR	1	MTOR	1						APOBEC1	15.2
MTR	1	MTR	1						APOBEC2	12
MTRNR2L11	1	MTRNR2L11	#N/A						APOBEC3A	19.2
MUC1	1	MUC1	1						APOBEC3B	19.2
MUL1	1	MUL1	2						APOBEC3C	19.1
MUTYH	1	MUTYH	1						APOBEC3D	19.2
MYBPH	1	MYBPH	12						APOBEC3F	19.2
MYBPHL	1	MYBPHL	17						APOBEC3G	17
MYCL	1	MYCL	12						APOBEC3H	17
MYOC	1	MYOC	7						APOBEC4	13
MYOCOS	1	MYOCOS	19.1						APOBR	17
MYOG	1	MYOG	7						APOC1	15.2
MYOM3	1	MYOM3	12						APOC2	15.1
MYSM1	1	MYSM1	3						APOC3	15.2
NADK	1	NADK	1						APOC4	17
NASP	1	NASP	3						APOD	1
NAV1	1	NAV1	6						APOE	12
NAXE	1	NAXE	1						APOF	12
NBL1	1	NBL1	7						APOH	12
NBPF3	1	NBPF3	19.2						APOL1	12
NCDN	1	NCDN	2						APOL2	12
NCF2	1	NCF2	3						APOL3	19.2
NCMAP	1	NCMAP	13						APOL4	19.1
NCSTN	1	NCSTN	1						APOL5	17
NDC1	1	NDC1	6						APOL6	12
NDUFS2	1	NDUFS2	1						APOLD1	13
NDUFS5	1	NDUFS5	9						APOM	13
NECAP2	1	NECAP2	1						APOO	12
NECTIN4	1	NECTIN4	12						APOOL	12
NEGR1	1	NEGR1	6						APOPT1	7
NEK2	1	NEK2	1						APP	6
NEK7	1	NEK7	1						APPBP2	6
NES	1	NES	12						APPL1	9
NEXN	1	NEXN	10						APPL2	12
NFASC	1	NFASC	6						APRG1	19.1
NFIA	1	NFIA	12						APRT	1
NFYC	1	NFYC	2						APTX	1
NHLH1	1	NHLH1	6						AQP1	1
NHLH2	1	NHLH2	6						AQP10	1
NID1	1	NID1	6						AQP11	6
NIPAL3	1	NIPAL3	12						AQP12A	6
NIT1	1	NIT1	1						AQP12B	12
NKAIN1	1	NKAIN1	12						AQP2	1
NLRP3	1	NLRP3	14						AQP3	1
NME7	1	NME7	1						AQP4	1
NMNAT1	1	NMNAT1	1						AQP5	1
NMNAT2	1	NMNAT2	1						AQP6	1
NOL9	1	NOL9	1						AQP7	3
NOS1AP	1	NOS1AP	7						AQP8	1
NPHP4	1	NPHP4	4						AQP9	1
NPHS2	1	NPHS2	1						AQR	2
NPL	1	NPL	1						AR	12
NPPA	1	NPPA	15.1						ARAF	12
NPPB	1	NPPB	17						ARAP1	12
NPR1	1	NPR1	1						ARAP2	4
NR0B2	1	NR0B2	9						ARAP3	12
NR1I3	1	NR1I3	14						ARC	13
NR5A2	1	NR5A2	7						ARCN1	1
NRAS	1	NRAS	1						AREG	14
NRDC	1	NRDC	1						AREL1	6
NSL1	1	NSL1	12						ARF1	1
NSUN4	1	NSUN4	1						ARF3	1
NT5C1A	1	NT5C1A	6						ARF4	1
NTNG1	1	NTNG1	9						ARF5	1
NTRK1	1	NTRK1	12						ARF6	1
NUAK2	1	NUAK2	1						ARFGAP1	1
NUCKS1	1	NUCKS1	12						ARFGAP2	1
NUDC	1	NUDC	1						ARFGAP3	1
NUF2	1	NUF2	2						ARFGEF1	1
NUP133	1	NUP133	2						ARFGEF2	1
NUP210L	1	NUP210L	14						ARFGEF3	6
NVL	1	NVL	1						ARFIP1	4
OAZ3	1	OAZ3	15.2						ARFIP2	4
OBSCN	1	OBSCN	7						ARFRP1	2
ODF2L	1	ODF2L	13						ARG1	1
ODR4	1	ODR4	2						ARG2	1
OLFM3	1	OLFM3	7						ARGFX	17
OLFML2B	1	OLFML2B	12						ARGLU1	2
OLFML3	1	OLFML3	12						ARHGAP1	3
OMA1	1	OMA1	1						ARHGAP10	12
OPN3	1	OPN3	6						ARHGAP11A	6
OPRD1	1	OPRD1	12						ARHGAP11B	9
OPTC	1	OPTC	13						ARHGAP12	12
OR10J3	1	OR10J3	15.2						ARHGAP15	3
OR10J5	1	OR10J5	17						ARHGAP17	3
OR10K1	1	OR10K1	15.1						ARHGAP18	6
OR10K2	1	OR10K2	17						ARHGAP19	6
OR10R2	1	OR10R2	15.2						ARHGAP20	6
OR13G1	1	OR13G1	15.2						ARHGAP21	3
OR14A16	1	OR14A16	14						ARHGAP22	12
OR14K1	1	OR14K1	15						ARHGAP23	3
OR1C1	1	OR1C1	19.1						ARHGAP24	2
OR2AJ1	1	OR2AJ1	15.2						ARHGAP25	12
OR2G3	1	OR2G3	15.1						ARHGAP26	3
OR2L13	1	OR2L13	15.2						ARHGAP27	1
OR2L2	1	OR2L2	19.1						ARHGAP28	12
OR2L5	1	OR2L5	17						ARHGAP29	3
OR2L8	1	OR2L8	19.1						ARHGAP30	13
OR2M3	1	OR2M3	19.2						ARHGAP31	12
OR2M4	1	OR2M4	17						ARHGAP32	7
OR2M7	1	OR2M7	19.2						ARHGAP33	13
OR2T1	1	OR2T1	15.2						ARHGAP35	6
OR2T4	1	OR2T4	17						ARHGAP36	3
OR2T6	1	OR2T6	17						ARHGAP39	1
OR2W3	1	OR2W3	15.1						ARHGAP4	17
OR6F1	1	OR6F1	15.2						ARHGAP40	12
OR6K2	1	OR6K2	15.2						ARHGAP42	12
OR6K3	1	OR6K3	15.2						ARHGAP44	3
OR6K6	1	OR6K6	15.2						ARHGAP45	3
OR6N1	1	OR6N1	15.2						ARHGAP5	6
OR6N2	1	OR6N2	18						ARHGAP6	3
OR6P1	1	OR6P1	15.2						ARHGAP8	14
OR9H1P	1	OR9H1P	#N/A						ARHGAP9	12
ORC1	1	ORC1	1						ARHGDIA	1
OSBPL9	1	OSBPL9	6						ARHGDIB	1
OSCP1	1	OSCP1	1						ARHGDIG	1
OTUD3	1	OTUD3	2						ARHGEF1	12
OTUD7B	1	OTUD7B	6						ARHGEF10	6
OVGP1	1	OVGP1	1						ARHGEF10L	7
P3H1	1	P3H1	6						ARHGEF11	3
PABPC4	1	PABPC4	1						ARHGEF12	12
PADI1	1	PADI1	3						ARHGEF15	12
PADI2	1	PADI2	3						ARHGEF16	12
PADI3	1	PADI3	3						ARHGEF17	6
PADI4	1	PADI4	15.2						ARHGEF18	3
PADI6	1	PADI6	17						ARHGEF19	12
PAFAH2	1	PAFAH2	1						ARHGEF2	12
PALMD	1	PALMD	12						ARHGEF25	7
PANK4	1	PANK4	1						ARHGEF26	12
PAPPA2	1	PAPPA2	12						ARHGEF28	6
PAQR6	1	PAQR6	12						ARHGEF3	12
PAQR7	1	PAQR7	1						ARHGEF33	18
PARK7	1	PARK7	1						ARHGEF35	15.2
PARP1	1	PARP1	2						ARHGEF37	3
PARS2	1	PARS2	1						ARHGEF38	10
PATJ	1	PATJ	12						ARHGEF39	12
PAX7	1	PAX7	6						ARHGEF4	6
PBX1	1	PBX1	12						ARHGEF40	15.2
PCNX2	1	PCNX2	12						ARHGEF5	4
PCP4L1	1	PCP4L1	12						ARHGEF6	7
PCSK9	1	PCSK9	1						ARHGEF7	12
PDC	1	PDC	12						ARHGEF9	12
PDE4B	1	PDE4B	1						ARID1A	7
PDIK1L	1	PDIK1L	9						ARID1B	7
PDPN	1	PDPN	15.2						ARID2	3
PDZK1	1	PDZK1	4						ARID3A	12
PDZK1IP1	1	PDZK1IP1	12						ARID3B	12
PEA15	1	PEA15	9						ARID3C	6
PEAR1	1	PEAR1	13						ARID4A	6
PEF1	1	PEF1	1						ARID4B	7
PER3	1	PER3	7						ARID5A	15.2
PERM1	1	PERM1	15.2						ARID5B	6
PEX10	1	PEX10	1						ARIH1	1
PEX11B	1	PEX11B	3						ARIH2	6
PEX14	1	PEX14	3						ARIH2OS	19.2
PEX19	1	PEX19	2						ARL1	1
PFDN2	1	PFDN2	1						ARL10	9
PFKFB2	1	PFKFB2	1						ARL11	12
PGD	1	PGD	1						ARL13A	1
PGLYRP3	1	PGLYRP3	17						ARL13B	1
PGLYRP4	1	PGLYRP4	7						ARL14	12
PGM1	1	PGM1	1						ARL14EP	6
PHACTR4	1	PHACTR4	12						ARL14EPL	7
PHC2	1	PHC2	12						ARL15	6
PHF13	1	PHF13	6						ARL16	1
PHGDH	1	PHGDH	1						ARL17A	19.2
PHLDA3	1	PHLDA3	12						ARL17B	19.2
PHTF1	1	PHTF1	7						ARL2	1
PI4KB	1	PI4KB	1						ARL2BP	1
PIAS3	1	PIAS3	2						ARL3	1
PIFO	1	PIFO	6						ARL4A	1
PIGC	1	PIGC	1						ARL4C	6
PIGK	1	PIGK	1						ARL4D	12
PIGR	1	PIGR	13						ARL5A	1
PIGV	1	PIGV	1						ARL5B	1
PIK3C2B	1	PIK3C2B	15.1						ARL5C	1
PIK3CD	1	PIK3CD	1						ARL6	1
PIK3R3	1	PIK3R3	12						ARL6IP1	7
PINK1	1	PINK1	6						ARL6IP4	3
PIP5K1A	1	PIP5K1A	1						ARL6IP5	6
PITHD1	1	PITHD1	1						ARL6IP6	15.2
PKLR	1	PKLR	1						ARL8A	1
PKN2	1	PKN2	6						ARL8B	1
PKP1	1	PKP1	12						ARL9	12
PLA2G2A	1	PLA2G2A	6						ARMC1	3
PLA2G2C	1	PLA2G2C	15.2						ARMC10	6
PLA2G2D	1	PLA2G2D	15.2						ARMC12	15.1
PLA2G2E	1	PLA2G2E	6						ARMC2	4
PLA2G2F	1	PLA2G2F	15.1						ARMC3	1
PLA2G4A	1	PLA2G4A	3						ARMC4	1
PLA2G5	1	PLA2G5	17						ARMC5	6
PLCH2	1	PLCH2	1						ARMC6	2
PLEKHA6	1	PLEKHA6	13						ARMC7	2
PLEKHG5	1	PLEKHG5	6						ARMC8	2
PLEKHM2	1	PLEKHM2	6						ARMC9	1
PLEKHN1	1	PLEKHN1	12						ARMCX1	17
PLEKHO1	1	PLEKHO1	9						ARMCX2	17
PLK3	1	PLK3	1						ARMCX3	17
PLOD1	1	PLOD1	12						ARMCX4	19.1
PLPPR4	1	PLPPR4	12						ARMCX5	17
PLPPR5	1	PLPPR5	12						ARMCX6	12
PLXNA2	1	PLXNA2	7						ARMS2	19.2
PM20D1	1	PM20D1	1						ARMT1	1
PMVK	1	PMVK	4						ARNT	6
PODN	1	PODN	10						ARNT2	6
POGK	1	POGK	7						ARNTL	6
POGZ	1	POGZ	12						ARNTL2	6
POLR3C	1	POLR3C	2						ARPC1A	1
POMGNT1	1	POMGNT1	3						ARPC1B	1
POU2F1	1	POU2F1	7						ARPC2	1
PPCS	1	PPCS	1						ARPC3	1
PPFIA4	1	PPFIA4	6						ARPC4	1
PPIE	1	PPIE	1						ARPC4-TTLL3	3
PPM1J	1	PPM1J	6						ARPC5	1
PPOX	1	PPOX	1						ARPC5L	1
PPP1R12B	1	PPP1R12B	15.1						ARPIN	3
PPP1R15B	1	PPP1R15B	12						ARPP19	3
PPP1R8	1	PPP1R8	1						ARPP21	2
PPP2R5A	1	PPP2R5A	1						ARR3	4
PPT1	1	PPT1	2						ARRB1	4
PQLC2	1	PQLC2	1						ARRB2	4
PRAMEF12	1	PRAMEF12	17						ARRDC1	12
PRAMEF17	1	PRAMEF17	19.1						ARRDC2	12
PRAMEF20	1	PRAMEF20	19.1						ARRDC3	7
PRCC	1	PRCC	2						ARRDC4	13
PRDM16	1	PRDM16	7						ARRDC5	17
PRDM2	1	PRDM2	9						ARSA	1
PRDX1	1	PRDX1	1						ARSB	1
PRELP	1	PRELP	12						ARSD	1
PRKAA2	1	PRKAA2	1						ARSE	1
PRKAB2	1	PRKAB2	1						ARSF	1
PRKACB	1	PRKACB	1						ARSG	4
PRKCZ	1	PRKCZ	12						ARSH	1
PRMT6	1	PRMT6	2						ARSI	1
PROK1	1	PROK1	9						ARSJ	1
PROX1	1	PROX1	7						ARSK	1
PRPF3	1	PRPF3	1						ART1	12
PRPF38A	1	PRPF38A	1						ART3	15.2
PRPF38B	1	PRPF38B	2						ART4	14
PRRC2C	1	PRRC2C	7						ART5	12
PRRX1	1	PRRX1	7						ARTN	12
PRSS38	1	PRSS38	17						ARV1	2
PRUNE1	1	PRUNE1	1						ARVCF	6
PSEN2	1	PSEN2	1						ARX	7
PSMA5	1	PSMA5	1						AS3MT	1
PSMB2	1	PSMB2	1						ASAH1	4
PSMB4	1	PSMB4	1						ASAH2	1
PSMD4	1	PSMD4	1						ASAH2B	17
PSRC1	1	PSRC1	15.1						ASAP1	1
PTAFR	1	PTAFR	12						ASAP2	1
PTBP2	1	PTBP2	1						ASAP3	1
PTCH2	1	PTCH2	2						ASB1	7
PTGER3	1	PTGER3	12						ASB10	12
PTGFR	1	PTGFR	12						ASB11	14
PTGFRN	1	PTGFRN	12						ASB12	12
PTGS2	1	PTGS2	2						ASB13	12
PTP4A2	1	PTP4A2	1						ASB14	12
PTPN14	1	PTPN14	7						ASB15	12
PTPN22	1	PTPN22	3						ASB16	12
PTPN7	1	PTPN7	2						ASB17	15.1
PTPRC	1	PTPRC	12						ASB18	9
PTPRF	1	PTPRF	12						ASB2	10
PTPRU	1	PTPRU	12						ASB3	12
PUM1	1	PUM1	12						ASB4	12
PUSL1	1	PUSL1	1						ASB5	12
PYCR2	1	PYCR2	1						ASB6	12
PYGO2	1	PYGO2	12						ASB7	9
PYHIN1	1	PYHIN1	17						ASB8	7
QSOX1	1	QSOX1	2						ASB9	12
RAB13	1	RAB13	1						ASCC1	2
RAB25	1	RAB25	1						ASCC2	2
RAB29	1	RAB29	1						ASCC3	1
RAB3B	1	RAB3B	6						ASCL1	7
RAB3GAP2	1	RAB3GAP2	1						ASCL2	7
RAB4A	1	RAB4A	1						ASCL3	7
RAB7B	1	RAB7B	1						ASCL4	6
RABGAP1L	1	RABGAP1L	1						ASCL5	19.1
RABGGTB	1	RABGGTB	1						ASF1A	1
RABIF	1	RABIF	3						ASF1B	1
RAD54L	1	RAD54L	1						ASGR1	17
RALGPS2	1	RALGPS2	12						ASGR2	17
RAP1GAP	1	RAP1GAP	3						ASH1L	12
RASAL2	1	RASAL2	3						ASH2L	2
RASSF5	1	RASSF5	4						ASIC1	6
RAVER2	1	RAVER2	3						ASIC2	6
RBBP4	1	RBBP4	1						ASIC3	6
RBBP5	1	RBBP5	1						ASIC4	6
RBM15	1	RBM15	6						ASIC5	7
RBM34	1	RBM34	1						ASIP	12
RBM8A	1	RBM8A	2						ASL	1
RBP7	1	RBP7	12						ASMT	1
RC3H1	1	RC3H1	12						ASMTL	1
RCAN3	1	RCAN3	12						ASNA1	1
RCC1	1	RCC1	2						ASNS	1
RCC2	1	RCC2	2						ASNSD1	1
RCOR3	1	RCOR3	12						ASPA	1
RCSD1	1	RCSD1	12						ASPDH	6
RD3	1	RD3	6						ASPG	1
REG4	1	REG4	7						ASPH	1
REN	1	REN	1						ASPHD1	1
RER1	1	RER1	1						ASPHD2	1
RERE	1	RERE	6						ASPM	2
RFX5	1	RFX5	15.2						ASPN	12
RGL1	1	RGL1	7						ASPRV1	13
RGS1	1	RGS1	12						ASPSCR1	2
RGS13	1	RGS13	13						ASRGL1	1
RGS16	1	RGS16	15.1						ASS1	1
RGS18	1	RGS18	12						ASTE1	6
RGS2	1	RGS2	12						ASTL	6
RGS21	1	RGS21	1						ASTN1	9
RGS4	1	RGS4	3						ASTN2	9
RGS5	1	RGS5	12						ASXL1	12
RGS7	1	RGS7	6						ASXL2	12
RGS8	1	RGS8	12						ASXL3	15.2
RGSL1	1	RGSL1	6						ASZ1	6
RHBDL2	1	RHBDL2	10						ATAD1	1
RHBG	1	RHBG	1						ATAD2	1
RHEX	1	RHEX	#N/A						ATAD2B	1
RHOC	1	RHOC	3						ATAD3A	2
RIMKLA	1	RIMKLA	1						ATAD3B	2
RIMS3	1	RIMS3	6						ATAD3C	2
RIT1	1	RIT1	1						ATAD5	1
RLF	1	RLF	12						ATAT1	1
RNASEL	1	RNASEL	1						ATCAY	12
RNF11	1	RNF11	6						ATE1	2
RNF115	1	RNF115	2						ATF1	12
RNF186	1	RNF186	15.2						ATF2	3
RNF19B	1	RNF19B	12						ATF3	12
RNF2	1	RNF2	2						ATF4	12
RNF207	1	RNF207	7						ATF5	7
RNF220	1	RNF220	6						ATF6	12
RNPC3	1	RNPC3	2						ATF6B	6
RNPEP	1	RNPEP	1						ATF7	3
ROR1	1	ROR1	4						ATF7IP	7
RORC	1	RORC	7						ATF7IP2	12
RPA2	1	RPA2	1						ATG10	2
RPAP2	1	RPAP2	2						ATG101	2
RPE65	1	RPE65	1						ATG12	2
RPF1	1	RPF1	1						ATG13	7
RPL11	1	RPL11	1						ATG14	6
RPL5	1	RPL5	1						ATG16L1	1
RPRD2	1	RPRD2	2						ATG16L2	1
RPS6KA1	1	RPS6KA1	12						ATG2A	3
RPS6KC1	1	RPS6KC1	6						ATG2B	3
RPS8	1	RPS8	1						ATG3	1
RRAGC	1	RRAGC	1						ATG4A	1
RRNAD1	1	RRNAD1	7						ATG4B	1
RRP15	1	RRP15	2						ATG4C	1
RSBN1	1	RSBN1	6						ATG4D	1
RSC1A1	1	RSC1A1	15.1						ATG5	2
RSPO1	1	RSPO1	12						ATG7	1
RTCA	1	RTCA	1						ATG9A	1
RUNX3	1	RUNX3	7						ATG9B	1
RUSC1	1	RUSC1	15.2						ATIC	1
RWDD3	1	RWDD3	6						ATL1	2
RXFP4	1	RXFP4	13						ATL2	2
RXRG	1	RXRG	7						ATL3	2
RYR2	1	RYR2	7						ATM	1
S100A10	1	S100A10	14						ATMIN	12
S100A11	1	S100A11	14						ATN1	13
S100A12	1	S100A12	17						ATOH1	6
S100A13	1	S100A13	14						ATOH7	12
S100A14	1	S100A14	15.2						ATOH8	6
S100A16	1	S100A16	15.2						ATOX1	3
S100A2	1	S100A2	15.1						ATP10A	2
S100A3	1	S100A3	15.1						ATP10B	2
S100A4	1	S100A4	15.1						ATP10D	2
S100A5	1	S100A5	15.2						ATP11A	12
S100A6	1	S100A6	14						ATP11AUN	19.2
S100A7	1	S100A7	17						ATP11B	4
S100A7A	1	S100A7A	17						ATP11C	1
S100A7L2	1	S100A7L2	19.1						ATP12A	1
S100A8	1	S100A8	15.1						ATP13A1	1
S100A9	1	S100A9	15.2						ATP13A2	2
S100PBP	1	S100PBP	12						ATP13A3	2
S1PR1	1	S1PR1	12						ATP13A4	2
SAMD13	1	SAMD13	6						ATP13A5	14
SARS	1	SARS	1						ATP1A1	1
SASS6	1	SASS6	1						ATP1A2	1
SCAMP3	1	SCAMP3	1						ATP1A3	1
SCCPDH	1	SCCPDH	1						ATP1A4	1
SCMH1	1	SCMH1	6						ATP1B1	6
SCNM1	1	SCNM1	6						ATP1B2	6
SCNN1D	1	SCNN1D	7						ATP1B3	6
SCP2	1	SCP2	1						ATP1B4	12
SCYL3	1	SCYL3	7						ATP23	2
SDC3	1	SDC3	7						ATP2A1	1
SDCCAG8	1	SDCCAG8	6						ATP2A2	1
SDE2	1	SDE2	2						ATP2A3	1
SDHB	1	SDHB	1						ATP2B1	1
SEC16B	1	SEC16B	2						ATP2B2	1
SELE	1	SELE	15.1						ATP2B3	1
SELENBP1	1	SELENBP1	1						ATP2B4	1
SELENOF	1	SELENOF	2						ATP2C1	1
SELENON	1	SELENON	6						ATP2C2	1
SELL	1	SELL	15.1						ATP4A	1
SELP	1	SELP	4						ATP4B	6
SEMA4A	1	SEMA4A	13						ATP5A1	1
SEMA6C	1	SEMA6C	12						ATP5B	1
SERINC2	1	SERINC2	1						ATP5C1	1
SERPINC1	1	SERPINC1	1						ATP5D	1
SERTAD4	1	SERTAD4	12						ATP5E	15.1
SESN2	1	SESN2	1						ATP5F1	3
SETDB1	1	SETDB1	1						ATP5G1	1
SF3A3	1	SF3A3	1						ATP5G2	1
SF3B4	1	SF3B4	1						ATP5G3	1
SFN	1	SFN	1						ATP5H	2
SFPQ	1	SFPQ	6						ATP5I	7
SFT2D2	1	SFT2D2	1						ATP5J	6
SGIP1	1	SGIP1	12						ATP5J2	7
SH2D2A	1	SH2D2A	14						ATP5L	4
SH2D5	1	SH2D5	12						ATP5L2	4
SH3D21	1	SH3D21	17						ATP5ME	7
SH3GLB1	1	SH3GLB1	6						ATP5MF-PTCD1	7
SHC1	1	SHC1	4						ATP5MPL	12
SHCBP1L	1	SHCBP1L	15.1						ATP5O	1
SHE	1	SHE	12						ATP5S	7
SHISA4	1	SHISA4	9						ATP6AP1	6
SHISAL2A	1	SHISAL2A	18						ATP6AP1L	3
SIKE1	1	SIKE1	3						ATP6AP2	6
SIPA1L2	1	SIPA1L2	14						ATP6V0A1	1
SKI	1	SKI	6						ATP6V0A2	1
SLAMF1	1	SLAMF1	14						ATP6V0A4	1
SLAMF6	1	SLAMF6	17						ATP6V0B	1
SLAMF7	1	SLAMF7	17						ATP6V0C	1
SLAMF9	1		#N/A						ATP6V0D1	1
SLC16A1	1	SLC16A1	12						ATP6V0D2	1
SLC16A4	1	SLC16A4	12						ATP6V0E1	7
SLC19A2	1	SLC19A2	1						ATP6V0E2	12
SLC1A7	1	SLC1A7	1						ATP6V1A	1
SLC22A15	1	SLC22A15	2						ATP6V1B1	1
SLC25A24	1	SLC25A24	1						ATP6V1B2	1
SLC25A33	1	SLC25A33	12						ATP6V1C1	1
SLC25A34	1	SLC25A34	1						ATP6V1C2	1
SLC25A44	1	SLC25A44	2						ATP6V1D	1
SLC26A9	1	SLC26A9	13						ATP6V1E1	1
SLC27A3	1	SLC27A3	1						ATP6V1E2	1
SLC2A1	1	SLC2A1	1						ATP6V1F	1
SLC2A5	1	SLC2A5	1						ATP6V1G1	1
SLC2A7	1	SLC2A7	1						ATP6V1G2	15.2
SLC30A10	1	SLC30A10	1						ATP6V1G3	1
SLC30A2	1	SLC30A2	1						ATP6V1H	1
SLC35D1	1	SLC35D1	2						ATP7A	1
SLC35E2B	1	SLC35E2B	2						ATP7B	1
SLC35F3	1	SLC35F3	3						ATP8A1	1
SLC39A1	1	SLC39A1	1						ATP8A2	1
SLC41A1	1	SLC41A1	1						ATP8B1	12
SLC44A3	1	SLC44A3	1						ATP8B2	1
SLC44A5	1	SLC44A5	1						ATP8B3	14
SLC45A1	1	SLC45A1	1						ATP8B4	1
SLC45A3	1	SLC45A3	1						ATP9A	1
SLC50A1	1	SLC50A1	2						ATP9B	1
SLC5A9	1	SLC5A9	1						ATPAF1	2
SLC6A17	1	SLC6A17	12						ATPAF2	1
SLC6A9	1	SLC6A9	7						ATPIF1	6
SLC9A1	1	SLC9A1	1						ATR	1
SLC9C2	1	SLC9C2	6						ATRAID	10
SLFNL1	1	SLFNL1	1						ATRIP	6
SMAP2	1	SMAP2	1						ATRN	6
SMCP	1	SMCP	19.1						ATRNL1	6
SMG5	1	SMG5	7						ATRX	6
SMG7	1	SMG7	2						ATXN1	12
SMIM1	1	SMIM1	18						ATXN10	2
SMIM12	1	SMIM12	6						ATXN1L	15.1
SMPDL3B	1	SMPDL3B	1						ATXN2	2
SMYD2	1	SMYD2	2						ATXN2L	1
SMYD3	1	SMYD3	1						ATXN3	2
SNAP47	1	SNAP47	6						ATXN3L	2
SNAPIN	1	SNAPIN	6						ATXN7	12
SNIP1	1	SNIP1	2						ATXN7L1	13
SNRNP40	1	SNRNP40	1						ATXN7L2	12
SNX27	1	SNX27	4						ATXN7L3	6
SNX7	1	SNX7	2						ATXN7L3B	15.1
SOAT1	1	SOAT1	3						ATXN8	3
SOX13	1	SOX13	7						AUH	1
SPATA1	1	SPATA1	6						AUNIP	15.2
SPATA17	1	SPATA17	1						AUP1	3
SPATA21	1	SPATA21	10						AURKA	1
SPATA45	1	SPATA45	17						AURKAIP1	12
SPATA46	1	SPATA46	15.1						AURKB	1
SPATA6	1	SPATA6	6						AURKC	1
SPEN	1	SPEN	7						AUTS2	12
SPRR1B	1	SPRR1B	19.1						AVEN	6
SPRR2D	1	SPRR2D	19.2						AVIL	2
SPRR2E	1	SPRR2E	18						AVL9	1
SPRR3	1	SPRR3	6						AVP	12
SPRR4	1	SPRR4	18						AVPI1	13
SPRTN	1	SPRTN	1						AVPR1A	7
SPSB1	1	SPSB1	6						AVPR1B	6
SPTA1	1	SPTA1	15.2						AVPR2	12
SRARP	1	SRARP	17						AWAT1	1
SRGAP2	1	SRGAP2	12						AWAT2	1
SRP9	1	SRP9	2						AXDND1	6
SRRM1	1	SRRM1	2						AXIN1	6
SRSF10	1	SRSF10	2						AXIN2	12
SRSF11	1	SRSF11	7						AXL	12
SRSF4	1	SRSF4	2						AZGP1	15.2
SSBP3	1	SSBP3	12						AZI2	12
SSU72	1	SSU72	1						AZIN1	1
SSX2IP	1	SSX2IP	2						AZIN2	1
ST3GAL3	1	ST3GAL3	9						AZU1	19.1
ST6GALNAC3	1	ST6GALNAC3	12						B2M	12
ST6GALNAC5	1	ST6GALNAC5	12						B3GALNT1	7
ST7L	1	ST7L	6						B3GALNT2	9
STIL	1	STIL	6						B3GALT1	2
STK40	1	STK40	6						B3GALT2	12
STMN1	1	STMN1	12						B3GALT4	12
STPG1	1	STPG1	6						B3GALT5	2
STRIP1	1	STRIP1	3						B3GALT6	4
STX12	1	STX12	1						B3GAT1	2
STX6	1	STX6	1						B3GAT2	2
STXBP3	1	STXBP3	1						B3GAT3	2
SUCO	1	SUCO	1						B3GLCT	2
SUSD4	1	SUSD4	12						B3GNT2	12
SV2A	1	SV2A	12						B3GNT3	12
SVBP	1	SVBP	12						B3GNT4	13
SWT1	1	SWT1	3						B3GNT5	12
SYCP1	1	SYCP1	12						B3GNT6	17
SYDE2	1	SYDE2	7						B3GNT7	12
SYF2	1	SYF2	2						B3GNT8	15.2
SYNC	1	SYNC	12						B3GNT9	12
SYPL2	1	SYPL2	13						B3GNTL1	1
SYT11	1	SYT11	7						B4GALNT1	9
SYT2	1	SYT2	6						B4GALNT2	9
SYTL1	1	SYTL1	12						B4GALNT3	4
SZRD1	1	SZRD1	6						B4GALNT4	4
SZT2	1	SZT2	9						B4GALT1	2
TACSTD2	1	TACSTD2	12						B4GALT2	12
TADA1	1	TADA1	6						B4GALT3	2
TAF13	1	TAF13	2						B4GALT4	12
TAF1A	1	TAF1A	6						B4GALT5	2
TAF5L	1	TAF5L	1						B4GALT6	2
TAGLN2	1	TAGLN2	1						B4GALT7	4
TAL1	1	TAL1	6						B4GAT1	4
TARBP1	1	TARBP1	1						B9D1	1
TARDBP	1	TARDBP	6						B9D2	1
TARS2	1	TARS2	1						BAALC	12
TAS1R1	1	TAS1R1	12						BAAT	6
TAS1R2	1	TAS1R2	15.1						BABAM1	2
TAS1R3	1	TAS1R3	12						BABAM2	2
TATDN3	1	TATDN3	1						BACE1	2
TBX15	1	TBX15	6						BACE2	2
TBX19	1	TBX19	7						BACH1	12
TCEA3	1	TCEA3	1						BACH2	12
TCEANC2	1	TCEANC2	6						BAD	12
TCHHL1	1	TCHHL1	15.2						BAG1	3
TCTEX1D1	1	TCTEX1D1	6						BAG2	7
TCTEX1D4	1	TCTEX1D4	1						BAG3	6
TDRD10	1	TDRD10	13						BAG4	12
TDRD5	1	TDRD5	6						BAG5	12
TDRKH	1	TDRKH	6						BAG6	2
TEDDM1	1	TEDDM1	13						BAHCC1	12
TEKT2	1	TEKT2	6						BAHD1	6
TENT5B	1	TENT5B	#N/A						BAIAP2	7
TENT5C	1	TENT5C	#N/A						BAIAP2L1	12
TESK2	1	TESK2	1						BAIAP2L2	12
TEX35	1	TEX35	17						BAIAP3	7
TEX38	1	TEX38	15.2						BAK1	6
TEX46	1	TEX46	15.1						BAMBI	12
TEX50	1	TEX50	18						BANF1	6
TFAP2E	1	TFAP2E	12						BANF2	15.2
TFB2M	1	TFB2M	6						BANK1	13
TGFB2	1	TGFB2	10						BANP	7
TGFBR3	1	TGFBR3	7						BAP1	6
THAP3	1	THAP3	12						BAP18	6
THBS3	1	THBS3	6						BARD1	2
THEM4	1	THEM4	1						BARHL1	7
THEM5	1	THEM5	15.1						BARHL2	12
THEMIS2	1	THEMIS2	12						BARX1	9
THRAP3	1	THRAP3	12						BARX2	12
TIE1	1	TIE1	12						BASP1	14
TIMM17A	1	TIMM17A	2						BATF	12
TINAGL1	1	TINAGL1	7						BATF2	17
TIPRL	1	TIPRL	2						BATF3	14
TLR5	1		#N/A						BAX	6
TM2D1	1	TM2D1	4						BAZ1A	7
TMCC2	1	TMCC2	7						BAZ1B	4
TMCO1	1	TMCO1	1						BAZ2A	12
TMCO2	1	TMCO2	15.2						BAZ2B	6
TMCO4	1	TMCO4	1						BBC3	15.2
TMED5	1	TMED5	6						BBIP1	6
TMEM125	1	TMEM125	12						BBOF1	1
TMEM167B	1	TMEM167B	1						BBOX1	3
TMEM183A	1	TMEM183A	7						BBS1	1
TMEM201	1	TMEM201	12						BBS10	6
TMEM206	1	TMEM206	12						BBS12	6
TMEM222	1	TMEM222	1						BBS2	1
TMEM240	1	TMEM240	12						BBS4	1
TMEM269	1	TMEM269	14						BBS5	1
TMEM35B	1	TMEM35B	13						BBS7	1
TMEM39B	1	TMEM39B	12						BBS9	1
TMEM51	1	TMEM51	12						BBX	7
TMEM52	1	TMEM52	13						BCAM	12
TMEM53	1	TMEM53	2						BCAN	12
TMEM54	1	TMEM54	12						BCAP29	3
TMEM56	1	TMEM56	2						BCAP31	7
TMEM59	1	TMEM59	6						BCAR1	7
TMEM61	1	TMEM61	14						BCAR3	6
TMEM63A	1	TMEM63A	2						BCAS1	14
TMEM69	1	TMEM69	3						BCAS2	2
TMEM79	1	TMEM79	12						BCAS3	2
TMEM81	1	TMEM81	12						BCAS4	15.2
TMEM82	1	TMEM82	12						BCAT1	1
TMEM9	1	TMEM9	7						BCAT2	1
TMIGD3	1	TMIGD3	17						BCCIP	2
TMOD4	1	TMOD4	12						BCDIN3D	7
TNFAIP8L2	1	TNFAIP8L2	12						BCHE	3
TNFRSF14	1	TNFRSF14	9						BCKDHA	1
TNFRSF1B	1	TNFRSF1B	15.1						BCKDHB	1
TNFRSF25	1	TNFRSF25	15.1						BCKDK	3
TNFRSF4	1	TNFRSF4	14						BCL10	12
TNFRSF8	1	TNFRSF8	14						BCL11A	7
TNFRSF9	1	TNFRSF9	14						BCL11B	7
TNFSF18	1	TNFSF18	15.1						BCL2	3
TNFSF4	1	TNFSF4	15.1						BCL2A1	14
TNN	1	TNN	12						BCL2L1	12
TNNI1	1	TNNI1	7						BCL2L10	15.2
TNR	1	TNR	12						BCL2L11	15.1
TOE1	1	TOE1	3						BCL2L12	12
TOMM20	1	TOMM20	3						BCL2L13	12
TOMM40L	1	TOMM40L	2						BCL2L14	13
TOR1AIP1	1	TOR1AIP1	6						BCL2L15	14
TOR1AIP2	1	TOR1AIP2	6						BCL2L2	6
TOR3A	1	TOR3A	12						BCL2L2-PABPN1	12
TP53BP2	1	TP53BP2	12						BCL3	7
TP73	1	TP73	4						BCL6	12
TPR	1	TPR	2						BCL6B	10
TRABD2B	1	TRABD2B	7						BCL7A	6
TRAF3IP3	1	TRAF3IP3	14						BCL7B	6
TRAF5	1	TRAF5	3						BCL7C	6
TRAPPC3	1	TRAPPC3	1						BCL9	12
TRIM11	1	TRIM11	15.2						BCL9L	12
TRIM17	1	TRIM17	17						BCLAF1	14
TRIM33	1	TRIM33	1						BCLAF3	15.1
TRIM45	1	TRIM45	3						BCO1	1
TRIM46	1	TRIM46	12						BCO2	1
TRIM58	1	TRIM58	15.1						BCOR	7
TRIM62	1	TRIM62	12						BCORL1	13
TRIM63	1	TRIM63	13						BCR	6
TRIT1	1	TRIT1	1						BCS1L	1
TRMT13	1	TRMT13	2						BDH1	1
TRMT1L	1	TRMT1L	1						BDH2	1
TRNAU1AP	1	TRNAU1AP	1						BDKRB1	12
TROVE2	1	TROVE2	1						BDKRB2	12
TSACC	1	TSACC	15.2						BDNF	12
TSEN15	1	TSEN15	6						BDP1	2
TSHB	1	TSHB	12						BEAN1	12
TSNAX	1	TSNAX	2						BECN1	2
TSPAN1	1	TSPAN1	12						BECN2	2
TSPAN2	1	TSPAN2	12						BEGAIN	12
TSSK3	1	TSSK3	1						BEND2	12
TSTD1	1	TSTD1	1						BEND3	12
TTC13	1	TTC13	1						BEND4	12
TTC22	1	TTC22	9						BEND5	12
TTC24	1	TTC24	6						BEND6	14
TTC39A	1	TTC39A	3						BEND7	12
TTC4	1	TTC4	1						BEST1	7
TTF2	1	TTF2	3						BEST2	7
TTLL10	1	TTLL10	1						BEST3	7
TTLL7	1	TTLL7	1						BEST4	3
TUFT1	1	TUFT1	12						BET1	1
TUT4	1	TUT4	#N/A						BET1L	6
TXLNA	1	TXLNA	2						BEX1	17
TXNDC12	1	TXNDC12	4						BEX2	17
TYW3	1	TYW3	1						BEX3	17
UAP1	1	UAP1	1						BEX4	17
UBAP2L	1	UBAP2L	12						BEX5	17
UBE2J2	1	UBE2J2	1						BFAR	12
UBE2Q1	1	UBE2Q1	1						BFSP1	12
UBE2T	1	UBE2T	1						BFSP2	12
UBE4B	1	UBE4B	1						BGLAP	13
UBIAD1	1	UBIAD1	1						BGN	12
UBL4B	1	UBL4B	15.2						BHLHA15	6
UBQLN4	1	UBQLN4	1						BHLHA9	12
UBR4	1	UBR4	2						BHLHB9	18
UBXN10	1	UBXN10	6						BHLHE22	7
UBXN11	1	UBXN11	1						BHLHE23	7
UCHL5	1	UCHL5	1						BHLHE40	12
UCK2	1	UCK2	1						BHLHE41	12
UFC1	1	UFC1	1						BHMG1	18
UHMK1	1	UHMK1	12						BHMT	6
UQCRH	1	UQCRH	2						BHMT2	1
UQCRHL	1	UQCRHL	18						BICC1	2
URB2	1	URB2	6						BICD1	12
UROD	1	UROD	1						BICD2	6
USF1	1	USF1	12						BICDL1	7
USH2A	1	USH2A	6						BICDL2	6
USP1	1	USP1	1						BICRA	9
USP21	1	USP21	12						BICRAL	12
USP24	1	USP24	6						BID	13
USP33	1	USP33	12						BIK	18
USP48	1	USP48	1						BIN1	7
UTP11	1	UTP11	1						BIN2	3
UTP25	1	UTP25	#N/A						BIN3	3
UTS2	1	UTS2	14						BIRC2	3
VAMP4	1	VAMP4	1						BIRC3	3
VANGL1	1	VANGL1	6						BIRC5	4
VANGL2	1	VANGL2	6						BIRC6	7
VASH2	1	VASH2	12						BIRC7	14
VAV3	1	VAV3	12						BIRC8	19.1
VCAM1	1	VCAM1	12						BIVM	1
VPS13D	1	VPS13D	1						BIVM-ERCC5	3
VPS45	1	VPS45	1						BLCAP	6
VPS72	1	VPS72	2						BLID	19.2
VSIG8	1	VSIG8	15.2						BLK	12
VTCN1	1	VTCN1	12						BLM	1
VWA1	1	VWA1	12						BLMH	1
VWA5B1	1	VWA5B1	1						BLNK	12
WARS2	1	WARS2	1						BLOC1S1	1
WASF2	1	WASF2	7						BLOC1S2	2
WDR26	1	WDR26	2						BLOC1S3	12
WDR3	1	WDR3	1						BLOC1S4	6
WDR47	1	WDR47	6						BLOC1S5	6
WDR63	1	WDR63	1						BLOC1S6	6
WDR64	1	WDR64	1						BLVRA	1
WDR77	1	WDR77	6						BLVRB	1
WDR78	1	WDR78	1						BLZF1	6
WDTC1	1	WDTC1	2						BMF	13
WLS	1	WLS	6						BMI1	2
WNT2B	1	WNT2B	6						BMP1	6
WNT3A	1	WNT3A	6						BMP10	12
WNT4	1	WNT4	6						BMP15	12
WNT9A	1	WNT9A	7						BMP2	6
WRAP73	1	WRAP73	1						BMP2K	1
XKR8	1	XKR8	12						BMP3	12
XPR1	1	XPR1	1						BMP4	6
YARS	1	YARS	1						BMP5	6
YBX1	1	YBX1	12						BMP6	6
YIPF1	1	YIPF1	1						BMP7	6
YOD1	1	YOD1	1						BMP8A	6
YTHDF2	1	YTHDF2	2						BMP8B	6
YY1AP1	1	YY1AP1	13						BMPER	7
ZBED6	1	ZBED6	2						BMPR1A	6
ZBTB17	1	ZBTB17	12						BMPR1B	6
ZBTB18	1	ZBTB18	12						BMPR2	6
ZBTB37	1	ZBTB37	12						BMS1	1
ZBTB40	1	ZBTB40	12						BMT2	4
ZBTB41	1	ZBTB41	3						BMX	14
ZBTB48	1	ZBTB48	12						BNC1	7
ZBTB7B	1	ZBTB7B	13						BNC2	7
ZBTB8A	1	ZBTB8A	12						BNIP1	2
ZBTB8OS	1	ZBTB8OS	1						BNIP2	12
ZC3H11A	1	ZC3H11A	6						BNIP3	12
ZC3H12A	1	ZC3H12A	6						BNIP3L	12
ZCCHC17	1	ZCCHC17	2						BNIPL	15.2
ZDHHC18	1	ZDHHC18	1						BOC	12
ZFP69	1	ZFP69	17						BOD1	6
ZFP69B	1	ZFP69B	19.1						BOD1L1	6
ZFYVE9	1	ZFYVE9	6						BOD1L2	6
ZMPSTE24	1	ZMPSTE24	1						BOK	6
ZMYM1	1	ZMYM1	2						BOLA1	1
ZMYM4	1	ZMYM4	7						BOLA2	2
ZMYM6	1	ZMYM6	17						BOLA2B	3
ZMYND12	1	ZMYND12	1						BOLA2-SMG1P6	13
ZNF124	1	ZNF124	19.1						BOLA3	1
ZNF326	1	ZNF326	13						BOLL	6
ZNF436	1	ZNF436	15.1						BOP1	1
ZNF496	1	ZNF496	15.2						BORA	6
ZNF593	1	ZNF593	1						BORCS5	6
ZNF644	1	ZNF644	12						BORCS6	6
ZNF648	1	ZNF648	17						BORCS7	7
ZNF669	1	ZNF669	19.1						BORCS8	6
ZNF670	1	ZNF670	19.2						BORCS8-MEF2B	3
ZNF683	1	ZNF683	7						BPGM	1
ZNF684	1	ZNF684	17						BPHL	1
ZNF687	1	ZNF687	12						BPI	2
ZNF691	1	ZNF691	17						BPIFA1	15.1
ZNF695	1	ZNF695	19.1						BPIFA2	17
ZNHIT6	1	ZNHIT6	1						BPIFA3	17
ZP4	1	ZP4	12						BPIFB1	15.1
ZRANB2	1	ZRANB2	2						BPIFB2	15.2
ZSCAN20	1	ZSCAN20	15.1						BPIFB3	15.2
ZSWIM5	1	ZSWIM5	6						BPIFB4	13
ZYG11A	1	ZYG11A	15.2						BPIFB6	14
A4GNT	3	A4GNT	2						BPIFC	15.1
AADAC	3	AADAC	1						BPNT1	2
AADACL2	3	AADACL2	1						BPTF	2
ABCC5	3	ABCC5	4						BPY2	19.2
ABCF3	3	ABCF3	1						BPY2B	19.2
ABHD10	3	ABHD10	1						BPY2C	19.2
ABHD14B	3	ABHD14B	1						BRAF	6
ABHD5	3	ABHD5	1						BRAP	1
ABHD6	3	ABHD6	1						BRAT1	6
ABTB1	3	ABTB1	2						BRCA1	6
ACAD11	3	ACAD11	1						BRCA2	1
ACAD9	3	ACAD9	1						BRCC3	1
ACAP2	3	ACAP2	1						BRD1	12
ACKR2	3	ACKR2	14						BRD2	1
ACKR4	3	ACKR4	12						BRD3	3
ACOX2	3	ACOX2	1						BRD3OS	18
ACPP	3	ACPP	1						BRD4	1
ACTL6A	3	ACTL6A	1						BRD7	6
ACTR8	3	ACTR8	2						BRD8	3
ACTRT3	3	ACTRT3	15.2						BRD9	1
ACVR2B	3	ACVR2B	7						BRDT	1
ADAMTS9	3	ADAMTS9	6						BRF1	1
ADCY5	3	ADCY5	6						BRF2	9
ADGRG7	3	ADGRG7	12						BRI3	7
ADIPOQ	3	ADIPOQ	12						BRI3BP	12
ADPRH	3	ADPRH	3						BRICD5	12
AGTR1	3	AGTR1	12						BRINP1	12
AHSG	3	AHSG	12						BRINP2	9
ALAS1	3	ALAS1	1						BRINP3	12
ALCAM	3	ALCAM	12						BRIP1	1
ALDH1L1	3	ALDH1L1	1						BRIX1	1
ALG1L	3	ALG1L	1						BRK1	1
ALG3	3	ALG3	1						BRMS1	3
ALS2CL	3	ALS2CL	13						BRMS1L	6
AMIGO3	3	AMIGO3	12						BROX	2
AMOTL2	3	AMOTL2	7						BRPF1	2
AMT	3	AMT	1						BRPF3	2
ANAPC13	3	ANAPC13	7						BRS3	13
ANKRD28	3	ANKRD28	1						BRSK1	1
ANKUB1	3	ANKUB1	6						BRSK2	1
ANO10	3	ANO10	2						BRWD1	1
AP2M1	3	AP2M1	1						BRWD3	1
APEH	3	APEH	1						BSCL2	3
APLNR	3	APLNR	12						BSDC1	2
APOD	3	APOD	1						BSG	6
APPL1	3	APPL1	9						BSN	12
ARF4	3	ARF4	1						BSND	12
ARGFX	3	ARGFX	17						BSPH1	6
ARHGAP31	3	ARHGAP31	12						BSPRY	12
ARHGEF26	3	ARHGEF26	12						BST1	6
ARHGEF3	3	ARHGEF3	12						BST2	17
ARIH2	3	ARIH2	6						BSX	3
ARIH2OS	3	ARIH2OS	19.2						BTAF1	1
ARL13B	3	ARL13B	1						BTBD1	12
ARL14	3	ARL14	12						BTBD10	4
ARL6	3	ARL6	1						BTBD11	12
ARL6IP5	3	ARL6IP5	6						BTBD16	6
ARL8B	3	ARL8B	1						BTBD17	7
ARMC8	3	ARMC8	2						BTBD18	18
ARPC4	3	ARPC4	1						BTBD19	4
ARPP21	3	ARPP21	2						BTBD2	6
ASB14	3	ASB14	12						BTBD3	7
ASTE1	3	ASTE1	6						BTBD6	7
ATG7	3	ATG7	1						BTBD7	6
ATP11B	3	ATP11B	4						BTBD8	6
ATP13A3	3	ATP13A3	2						BTBD9	6
ATP13A4	3	ATP13A4	2						BTC	12
ATP13A5	3	ATP13A5	14						BTD	3
ATP2B2	3	ATP2B2	1						BTF3	1
ATP2C1	3	ATP2C1	1						BTF3L4	1
ATP6V1A	3	ATP6V1A	1						BTG1	12
ATR	3	ATR	1						BTG2	6
ATRIP	3	ATRIP	6						BTG3	3
AZI2	3	AZI2	12						BTG4	12
B3GNT5	3	B3GNT5	12						BTK	12
B4GALT4	3	B4GALT4	12						BTLA	15.1
BAP1	3	BAP1	6						BTN1A1	12
BBX	3	BBX	7						BTN2A1	12
BCHE	3	BCHE	3						BTN2A2	15.2
BCL6	3	BCL6	12						BTN3A1	19.2
BDH1	3	BDH1	1						BTN3A2	13
BFSP2	3	BFSP2	12						BTN3A3	19.1
BHLHE40	3	BHLHE40	12						BTNL2	15.1
BOC	3	BOC	12						BTNL3	19.1
BRK1	3	BRK1	1						BTNL8	19.2
BRPF1	3	BRPF1	2						BTNL9	15.2
BSN	3	BSN	12						BTRC	3
BTD	3	BTD	3						BUB1	2
BTLA	3	BTLA	15.1						BUB1B	2
C3orf14	3	C3orf14	6						BUB1B-PAK6	7
C3orf18	3	C3orf18	12						BUB3	1
C3orf20	3	C3orf20	9						BUD13	2
C3orf22	3	C3orf22	17						BUD23	1
C3orf30	3	C3orf30	17						BUD31	1
C3orf33	3	C3orf33	6						BVES	7
C3orf38	3	C3orf38	6						BYSL	1
C3orf49	3	C3orf49	15.1						BZW1	1
C3orf56	3	C3orf56	19.1						BZW2	1
C3orf58	3	C3orf58	6						C10ORF105	18
C3orf62	3	C3orf62	15.2						C10ORF111	19.2
C3orf67	3	C3orf67	6						C10ORF113	19.2
C3orf80	3	C3orf80	15.2						C10ORF120	15.2
C3orf84	3	C3orf84	13						C10ORF126	19.1
C3orf85	3	C3orf85	18						C10ORF128	17
CACNA1D	3	CACNA1D	12						C10ORF142	18.65
CACNA2D2	3	CACNA2D2	12						C10ORF143	18
CACNA2D3	3	CACNA2D3	12						C10ORF25	19.2
CADM2	3	CADM2	12						C10ORF53	6
CADPS	3	CADPS	6						C10ORF55	19.2
CAMK1	3	CAMK1	1						C10ORF62	15.1
CAMKV	3	CAMKV	12						C10ORF67	17
CAMP	3	CAMP	14						C10ORF71	18
CAND2	3	CAND2	2						C10ORF76	2
CAPN7	3	CAPN7	1						C10ORF82	15.1
CASR	3	CASR	10						C10ORF88	12
CAV3	3	CAV3	6						C10ORF90	14
CBLB	3	CBLB	4						C10ORF95	19.2
CCDC12	3	CCDC12	2						C10ORF99	17
CCDC122	3	CCDC122	13						C11ORF1	6
CCDC13	3	CCDC13	4						C11ORF16	14
CCDC14	3	CCDC14	6						C11ORF21	19.2
CCDC174	3	CCDC174	2						C11ORF24	14
CCDC191	3	CCDC191	6						C11ORF40	19.2
CCDC36	3	CCDC36	15.2						C11ORF42	15.2
CCDC50	3	CCDC50	3						C11ORF44	19.2
CCDC51	3	CCDC51	6						C11ORF45	19.2
CCDC54	3	CCDC54	15.1						C11ORF49	9
CCDC58	3	CCDC58	4						C11ORF52	15.2
CCDC66	3	CCDC66	7						C11ORF53	12
CCDC80	3	CCDC80	12						C11ORF54	4
CCK	3	CCK	12						C11ORF58	12
CCNL1	3	CCNL1	2						C11ORF65	1
CCR1	3	CCR1	15.1						C11ORF68	9
CCR2	3	CCR2	19.1						C11ORF70	1
CCR3	3	CCR3	17						C11ORF71	17
CCR4	3	CCR4	14						C11ORF74	12
CCR5	3	CCR5	12						C11ORF84	15.1
CCR9	3	CCR9	12						C11ORF86	15.1
CCRL2	3	CCRL2	15.1						C11ORF87	14
CD200	3	CD200	12						C11ORF88	9
CD200R1	3	CD200R1	14						C11ORF91	14
CD200R1L	3	CD200R1L	14						C11ORF94	15.2
CD47	3	CD47	14						C11ORF95	15.1
CD80	3	CD80	14						C11ORF96	18
CD86	3	CD86	14						C11ORF97	14
CD96	3	CD96	15.2						C11ORF98	13
CDC25A	3	CDC25A	1						C12ORF10	1
CDCP1	3	CDCP1	12						C12ORF29	9
CDHR4	3	CDHR4	15.1						C12ORF4	3
CELSR3	3	CELSR3	12						C12ORF40	15.1
CEP19	3	CEP19	6						C12ORF42	17
CEP63	3	CEP63	10						C12ORF43	12
CEP70	3	CEP70	6						C12ORF45	12
CEP97	3	CEP97	6						C12ORF49	2
CFAP100	3	CFAP100	1						C12ORF50	14
CFAP44	3	CFAP44	1						C12ORF54	17
CHCHD4	3	CHCHD4	2						C12ORF56	6
CHDH	3	CHDH	1						C12ORF57	6
CHL1	3	CHL1	6						C12ORF60	17
CHMP2B	3	CHMP2B	2						C12ORF65	1
CHRD	3	CHRD	6						C12ORF66	3
CHST13	3	CHST13	2						C12ORF71	15.2
CIDEC	3	CIDEC	12						C12ORF73	12
CIP2A	3	CIP2A	7						C12ORF74	17
CISH	3	CISH	12						C12ORF75	14
CLASP2	3	CLASP2	1						C12ORF76	19.1
CLCN2	3	CLCN2	1						C13ORF42	18
CLDN1	3	CLDN1	10						C13ORF46	15.2
CLDN11	3	CLDN11	12						C14ORF119	6
CLDN16	3	CLDN16	13						C14ORF132	12
CLDN18	3	CLDN18	10						C14ORF177	19.1
CLDND1	3	CLDND1	12						C14ORF178	19.1
CLEC3B	3	CLEC3B	12						C14ORF28	12
CLRN1	3	CLRN1	12						C14ORF37	15.1
CLSTN2	3	CLSTN2	6						C14ORF80	12
CMC1	3	CMC1	6						C14ORF93	13
CMSS1	3	CMSS1	2						C15ORF32	19.2
CMTM6	3	CMTM6	12						C15ORF38-AP3S2	12
CMTM8	3	CMTM8	9						C15ORF39	15.2
CNBP	3	CNBP	1						C15ORF40	1
CNOT10	3	CNOT10	2						C15ORF41	1
CNTN3	3	CNTN3	6						C15ORF53	19.2
CNTN4	3	CNTN4	12						C15ORF56	19.2
CNTN6	3	CNTN6	14						C15ORF59	12
COL6A5	3	COL6A5	17						C15ORF61	6
COL6A6	3	COL6A6	12						C15ORF62	14
COL7A1	3	COL7A1	12						C15ORF65	18
COL8A1	3	COL8A1	12						C16ORF45	12
COLQ	3	COLQ	12						C16ORF46	15.1
COMMD2	3	COMMD2	1						C16ORF47	19.2
COPB2	3	COPB2	1						C16ORF52	4
COPG1	3	COPG1	1						C16ORF54	15.1
CP	3	CP	2						C16ORF58	1
CPA3	3	CPA3	3						C16ORF59	14
CPB1	3	CPB1	1						C16ORF62	1
CPN2	3	CPN2	1						C16ORF70	2
CPNE4	3	CPNE4	1						C16ORF71	15.1
CPNE9	3	CPNE9	1						C16ORF72	6
CPOX	3	CPOX	1						C16ORF74	15.1
CRBN	3	CRBN	2						C16ORF78	17
CRTAP	3	CRTAP	7						C16ORF82	17
CRYBG3	3	CRYBG3	14						C16ORF86	17
CRYGS	3	CRYGS	12						C16ORF87	6
CSNKA2IP	3	CSNKA2IP	15.2						C16ORF89	6
CSPG5	3	CSPG5	12						C16ORF90	15.1
CSRNP1	3	CSRNP1	6						C16ORF92	17
CSTA	3	CSTA	3						C16ORF95	19.1
CTDSPL	3	CTDSPL	1						C16ORF96	6
CTNNB1	3	CTNNB1	6						C17ORF100	17
CX3CR1	3	CX3CR1	14						C17ORF102	19.2
CXCR6	3	CXCR6	13						C17ORF105	1
CYP8B1	3	CYP8B1	3						C17ORF107	18
DAG1	3	DAG1	6						C17ORF113	13
DALRD3	3	DALRD3	7						C17ORF47	15.1
DAZL	3	DAZL	6						C17ORF50	18
DBR1	3	DBR1	1						C17ORF51	19.1
DCAF1	3	DCAF1	1						C17ORF53	2
DCBLD2	3	DCBLD2	12						C17ORF58	12
DCLK3	3	DCLK3	1						C17ORF62	9
DCP1A	3	DCP1A	2						C17ORF64	15.1
DCUN1D1	3	DCUN1D1	2						C17ORF67	14
DENND6A	3	DENND6A	1						C17ORF75	6
DGKG	3	DGKG	1						C17ORF77	19.2
DHX30	3	DHX30	1						C17ORF78	15.2
DHX36	3	DHX36	2						C17ORF80	15.1
DIRC2	3	DIRC2	1						C17ORF82	19.2
DLEC1	3	DLEC1	1						C17ORF98	6
DLG1	3	DLG1	12						C17ORF99	15.1
DNAH1	3	DNAH1	1						C18ORF21	10
DNAJB8	3	DNAJB8	15.1						C18ORF25	12
DNAJC13	3	DNAJC13	1						C18ORF32	9
DNAJC19	3	DNAJC19	1						C18ORF63	6
DNASE1L3	3	DNASE1L3	1						C19ORF12	6
DOCK3	3	DOCK3	1						C19ORF18	17
DPH3	3	DPH3	1						C19ORF24	12
DPPA2	3	DPPA2	15.2						C19ORF25	9
DPPA4	3	DPPA4	15.2						C19ORF44	6
DRD3	3	DRD3	12						C19ORF47	4
DTX3L	3	DTX3L	2						C19ORF48	19.2
DUSP7	3	DUSP7	1						C19ORF53	12
DVL3	3	DVL3	6						C19ORF54	3
DYNC1LI1	3	DYNC1LI1	3						C19ORF57	17
DZIP1L	3	DZIP1L	1						C19ORF67	12
DZIP3	3	DZIP3	15.2						C19ORF71	15.1
EAF1	3	EAF1	7						C19ORF73	19.1
EAF2	3	EAF2	7						C19ORF81	17
EBLN2	3	EBLN2	19.1						C19ORF84	17
ECT2	3	ECT2	7						C19ORF85	18
EDEM1	3	EDEM1	2						C1D	2
EEFSEC	3	EEFSEC	1						C1GALT1	2
EFCAB12	3	EFCAB12	9						C1GALT1C1	12
EFCC1	3	EFCC1	9						C1GALT1C1L	19.2
EFHB	3	EFHB	6						C1ORF100	14
EHHADH	3	EHHADH	1						C1ORF105	17
EIF1B	3	EIF1B	1						C1ORF109	6
EIF2A	3	EIF2A	1						C1ORF112	6
EIF2B5	3	EIF2B5	1						C1ORF115	15.1
EIF4A2	3	EIF4A2	1						C1ORF122	18
EIF4G1	3	EIF4G1	2						C1ORF123	1
EIF5A2	3	EIF5A2	1						C1ORF127	19.1
ELP6	3	ELP6	2						C1ORF131	6
EMC3	3	EMC3	1						C1ORF134	19.2
ENTPD3	3	ENTPD3	1						C1ORF141	17
EOGT	3	EOGT	6						C1ORF146	12
EOMES	3	EOMES	12						C1ORF147	19.2
EPHA3	3	EPHA3	12						C1ORF158	6
EPHA6	3	EPHA6	12						C1ORF159	12
EPHB1	3	EPHB1	4						C1ORF162	17
EPHB3	3	EPHB3	12						C1ORF167	17
EPM2AIP1	3	EPM2AIP1	12						C1ORF174	12
ERC2	3	ERC2	12						C1ORF185	17
ERICH6	3	ERICH6	6						C1ORF186	17
ESYT3	3	ESYT3	2						C1ORF189	15.2
ETV5	3	ETV5	12						C1ORF194	6
EXOG	3	EXOG	1						C1ORF195	19.2
EXOSC7	3	EXOSC7	1						C1ORF196	14
FAIM	3	FAIM	6						C1ORF198	7
FAM107A	3	FAM107A	7						C1ORF21	9
FAM131A	3	FAM131A	12						C1ORF210	15.2
FAM162A	3	FAM162A	6						C1ORF216	13
FAM198A	3	FAM198A	9						C1ORF226	18
FAM19A4	3	FAM19A4	12						C1ORF228	6
FAM208A	3	FAM208A	6						C1ORF232	12
FAM3D	3	FAM3D	10						C1ORF43	6
FAM43A	3	FAM43A	7						C1ORF50	4
FANCD2	3	FANCD2	1						C1ORF52	9
FANCD2OS	3	FANCD2OS	13						C1ORF53	2
FBLN2	3	FBLN2	12						C1ORF54	15.2
FBXL2	3	FBXL2	2						C1ORF61	19.1
FBXO40	3	FBXO40	12						C1ORF74	6
FBXO45	3	FBXO45	7						C1ORF87	6
FETUB	3	FETUB	12						C1ORF94	14
FEZF2	3	FEZF2	6						C1QA	13
FGD5	3	FGD5	12						C1QB	13
FGF12	3	FGF12	12						C1QBP	6
FILIP1L	3	FILIP1L	12						C1QC	12
FLNB	3	FLNB	3						C1QL1	3
FNDC3B	3	FNDC3B	12						C1QL2	12
FOXL2NB	3	FOXL2NB	19.2						C1QL3	12
FOXP1	3	FOXP1	12						C1QL4	12
FRG2C	3	FRG2C	17						C1QTNF1	9
FRMD4B	3	FRMD4B	4						C1QTNF12	7
FSTL1	3	FSTL1	6						C1QTNF2	12
FYCO1	3	FYCO1	12						C1QTNF3	9
FYTTD1	3	FYTTD1	12						C1QTNF4	12
GABRR3	3	GABRR3	12						C1QTNF5	12
GADL1	3	GADL1	1						C1QTNF6	12
GALNT15	3	GALNT15	12						C1QTNF7	12
GAP43	3	GAP43	12						C1QTNF8	15.2
GATA2	3	GATA2	3						C1QTNF9	12
GBE1	3	GBE1	1						C1QTNF9B	12
GFM1	3	GFM1	1						C1R	12
GHRL	3	GHRL	14						C1RL	6
GHSR	3	GHSR	6						C1S	13
GK5	3	GK5	1						C2	6
GLB1	3	GLB1	1						C20ORF141	17
GLT8D1	3	GLT8D1	1						C20ORF144	15.2
GLYCTK	3	GLYCTK	1						C20ORF173	19.1
GMNC	3	GMNC	12						C20ORF194	6
GMPPB	3	GMPPB	1						C20ORF196	15.2
GMPS	3	GMPS	1						C20ORF197	19.2
GNAI2	3	GNAI2	3						C20ORF202	19.2
GNAT1	3	GNAT1	12						C20ORF203	19.2
GNB4	3	GNB4	2						C20ORF204	18
GNL3	3	GNL3	1						C20ORF24	2
GOLGA4	3	GOLGA4	7						C20ORF27	6
GOLGB1	3	GOLGB1	12						C20ORF78	19.2
GOLIM4	3	GOLIM4	6						C20ORF85	6
GORASP1	3	GORASP1	1						C20ORF96	9
GP5	3	GP5	12						C21ORF2	1
GP9	3	GP9	12						C21ORF33	1
GPALPP1	3	GPALPP1	3						C21ORF58	12
GPD1L	3	GPD1L	1						C21ORF59	1
GPR149	3	GPR149	12						C21ORF62	13
GPR15	3	GPR15	14						C22ORF15	13
GPR156	3	GPR156	12						C22ORF23	6
GPR160	3	GPR160	12						C22ORF24	19.1
GPR171	3	GPR171	12						C22ORF31	15.2
GPR87	3	GPR87	14						C22ORF34	19.2
GPX1	3	GPX1	6						C22ORF39	7
GRAMD1C	3	GRAMD1C	2						C22ORF42	19.2
GRIP2	3	GRIP2	7						C22ORF46	18
GRK7	3	GRK7	12						C2CD2	12
GRM2	3	GRM2	6						C2CD2L	12
GRM7	3	GRM7	12						C2CD3	4
GSK3B	3	GSK3B	1						C2CD4A	9
GTF2E1	3	GTF2E1	2						C2CD4B	17
GTF2F2	3	GTF2F2	2						C2CD4C	9
GTPBP8	3	GTPBP8	1						C2CD4D	18
GUCA1C	3	GUCA1C	13						C2CD5	1
GXYLT2	3	GXYLT2	6						C2CD6	9
GYG1	3	GYG1	1						C2ORF15	19.2
H1FOO	3	H1FOO	10						C2ORF16	17
HACL1	3	HACL1	1						C2ORF27A	19.2
HCLS1	3	HCLS1	4						C2ORF40	12
HDAC11	3	HDAC11	1						C2ORF42	7
HEG1	3	HEG1	12						C2ORF49	12
HEMK1	3	HEMK1	1						C2ORF50	6
HES1	3	HES1	6						C2ORF54	14
HESX1	3	HESX1	12						C2ORF66	15.2
HGD	3	HGD	1						C2ORF68	6
HHATL	3	HHATL	12						C2ORF69	6
HHLA2	3	HHLA2	12						C2ORF70	6
HIC2	3	HIC2	12						C2ORF71	3
HLTF	3	HLTF	1						C2ORF72	17
HMCES	3	HMCES	1						C2ORF73	6
[truncated: 17,654 more rows]

## Sheet: PIVOT
Chromosome/scaffold name	HGNC symbol	age	Count of HGNC symbol	Column Labels
9	DEC1	19.2	Row Labels	1	3	4	5	6	7	8	9	10	11	12	13	14	15	16	17	18	19	20	21	22	2A	2B	AJFE02006802.1	AJFE02010697.1	KQ411747.1	KQ411782.1	KQ411865.1	KQ411963.1	KQ411978.1	KQ411984.1	KQ411987.1	KQ411992.1	KQ412006.1	KQ412027.1	KQ412029.1	KQ412030.1	KQ412031.1	KQ412035.1	KQ412036.1	KQ412039.1	KQ412044.1	KQ412045.1	KQ412046.1	KQ412056.1	KQ412059.1
22	APOL3	19.2	1	443	258	178	172	238	174	141	165	168	226	231	83	159	141	199	257	58	211	125	34	108	169	163	1		2		1								1		1				1		6		1
3	ARIH2OS	19.2	2	146	84	47	57	71	66	50	50	68	81	75	28	45	47	56	89	23	75	41	12	38	57	37			1						1							1		1		1
10	ARMS2	19.2	3	53	37	28	37	32	44	27	31	29	36	30	10	18	19	27	24	6	37	14	10	11	21	15						1					1										1
6	BTN3A1	19.2	4	25	22	17	17	15	8	9	15	14	21	13	1	7	8	12	27	1	15	5	1	8	6	9																					1
5	BTNL8	19.2	6	187	108	77	94	79	85	63	70	62	99	104	27	63	62	63	99	25	69	47	15	37	60	59			3		1											2					2
10	C10orf113	19.2	7	101	49	39	34	56	28	34	45	42	46	53	12	29	26	35	62	17	37	28	9	12	28	35				1			1														1	1
10	C10orf55	19.2	9	38	16	12	16	19	19	13	17	16	21	20	9	8	13	15	21	4	9	8		8	15	11																					1
11	C11orf21	19.2	9.5										1
11	C11orf45	19.2	10	8	10	6	4	2	4	1	2	3	5	2	2	1		5	3	1	3	2		1	1	1
15	C15orf53	19.2	12	317	205	119	153	159	120	106	114	91	196	159	53	88	83	96	152	51	161	86	30	63	84	128		1	1		1								1								2		1
20	C20orf202	19.2	13	44	20	15	18	18	15	17	16	10	26	32	4	10	9	13	21	5	19	11	3	9	5	1			1																				2
2A	C2orf15	19.2	14	36	32	15	9	20	16	4	8	8	24	20	5	8	4	9	10	2	7	13	2	4	7	14			1																		1
2B	C2orf83	19.2	15	1
6	C6orf48	19.2	15.1	45	18	10	11	14	15	10	11	6	39	25	2	6	9	25	28	4	35	10	9	6	11	7
7	C7orf33	19.2	15.2	64	24	15	17	25	25	10	19	4	67	21	2	19	6	17	35	7	45	17	4	3	13	10								1					1
8	C8orf44	19.2	17	61	32	21	34	47	32	13	26	15	58	46	2	19	3	21	45	1	148	29	6	7	8	9								1				1		1								1	1
8	C8orf86	19.2	18	12	3	5	10	12	1	8	8	6	8	8		4	1	6	6		20	4	1	2	5	1														1
9	C9orf47	19.2	19.1	22	9	7	2	7	8	5	4	4	12	12		3		6	9	1	78	7	4	3	2	1																						1
10	CASC10	19.2	19.2	12	9	6	6	7	8	4	7	6	16	6		3	6	7	5		34	3	2	2	2	2										1							1
X	CBLL2	19.2	Grand Total	1615	936	617	691	821	668	515	608	552	982	857	240	490	437	612	893	206	1003	450	142	322	494	503	1	1	9	1	3	1	1	2	1	1	1	1	3	2	1	3	1	1	1	1	15	3	5
19	CEACAM3	19.2
1	CELA2B	19.2
1	CELA3A	19.2
16	CHST5	19.2
12	CLEC4C	19.2
12	CLECL1	19.2
19	CNTD2	19.2
15	CT62	19.2
4	CXCL1	19.2
5	DCANP1	19.2
2B	DIRC1	19.2
12	DNAH10OS	19.2
19	DPRX	19.2
14	EDDM3A	19.2
X	FAM122C	19.2
20	FAM209A	19.2
11	FAM86C1	19.2
KQ411992.1	FCGR2A	19.2
3	FOXL2NB	19.2
14	GON7	19.2
6	GSTA2	19.2
6	GSTA3	19.2
6	GSTA5	19.2
6	GVQW2	19.2
4	GYPA	19.2
11	HEPN1	19.2
15	HIGD2B	19.2
19	HKR1	19.2
4	HTN1	19.2
4	HTN3	19.2
9	IFNA6	19.2
KQ412036.1	IGKV2D-29	19.2
16	IL32	19.2
17	KRT33B	19.2
17	KRT37	19.2
17	KRT38	19.2
21	KRTAP19-5	19.2
21	KRTAP19-8	19.2
11	KRTAP5-6	19.2
11	LBHD1	19.2
1	LCE1A	19.2
1	LCE1C	19.2
1	LCE1F	19.2
1	LCE3A	19.2
1	LCE3E	19.2
19	LEUTX	19.2
19	LGALS16	19.2
19	LILRB4	19.2
11	MRGPRX3	19.2
11	MRGPRX4	19.2
16	MT1B	19.2
7	MTRNR2L1	19.2
20	MTRNR2L3	19.2
16	MTRNR2L4	19.2
11	MYEOV	19.2
1	NBPF3	19.2
11	NCR3LG1	19.2
9	OR13C5	19.2
9	OR1J2	19.2
9	OR1L4	19.2
1	OR2M3	19.2
1	OR2M7	19.2
11	OR4C13	19.2
11	OR52E6	19.2
3	OR5AC2	19.2
3	OR5H1	19.2
3	OR5H15	19.2
3	OR5H6	19.2
19	OR7A10	19.2
19	OR7A5	19.2
11	OR8B2	19.2
KQ412138.1	OR8H2	19.2
X	PAGE5	19.2
5	PCDHA4	19.2
5	PCDHB12	19.2
5	PCDHB8	19.2
5	PCDHGB3	19.2
15	PIGBOS1	19.2
19	PLK5	19.2
7	POM121L12	19.2
10	PRR26	19.2
19	PSG3	19.2
19	PSG8	19.2
6	PSORS1C1	19.2
12	PZP	19.2
2A	REG3A	19.2
3	ROPN1	19.2
14	SFTA3	19.2
10	SFTPA2	19.2
19	SIGLEC7	19.2
11	SLC22A24	19.2
4	SMR3B	19.2
X	SPANXN3	19.2
3	SPATA12	19.2
15	SPATA8	19.2
1	SPRR2D	19.2
15	ST20	19.2
4	STATH	19.2
12	TAS2R19	19.2
12	TAS2R30	19.2
17	TIAF1	19.2
8	TNFRSF10C	19.2
11	TP53AIP1	19.2
11	TRIM64C	19.2
19	VN1R2	19.2
22	XKR3	19.2
7	ZNF117	19.2
19	ZNF225	19.2
19	ZNF230	19.2
19	ZNF266	19.2
19	ZNF324B	19.2
19	ZNF418	19.2
19	ZNF431	19.2
19	ZNF433	19.2
19	ZNF439	19.2
9	ZNF510	19.2
19	ZNF556	19.2
17	ZNF594	19.2
19	ZNF611	19.2
19	ZNF649	19.2
1	ZNF670	19.2
7	ZNF679	19.2
8	ZNF696	19.2
19	ZNF701	19.2
19	ZNF714	19.2
7	ZNF716	19.2
19	ZNF726	19.2
7	ZNF727	19.2
7	ZNF735	19.2
19	ZNF738	19.2
19	ZNF765	19.2
16	ZNF778	19.2
19	ZNF781	19.2
16	ZNF785	19.2
19	ZNF808	19.2
19	ZNF836	19.2
16	ZNF843	19.2
19	ZNF846	19.2
3	ZNF860	19.2
18	ANKRD62	19.1
22	APOBEC3C	19.1
X	ARMCX4	19.1
19	AZU1	19.1
5	BTNL3	19.1
12	C12orf76	19.1
14	C14orf177	19.1
14	C14orf178	19.1
16	C16orf95	19.1
19	C19orf73	19.1
1	C1orf127	19.1
1	C1orf61	19.1
20	C20orf173	19.1
3	C3orf56	19.1
6	C6orf223	19.1
9	C9orf129	19.1
11	CARD17	19.1
17	CCL13	19.1
17	CCL18	19.1
3	CCR2	19.1
12	CD163L1	19.1
1	CD1A	19.1
X	CDR1	19.1
17	CDRT15L2	19.1
19	CEACAM4	19.1
19	CEACAM6	19.1
19	CEACAM8	19.1
12	CLEC2A	19.1
6	CLPSL1	19.1
20	CST5	19.1
20	CST9	19.1
X	CT47B1	19.1
X	CT83	19.1
8	CYP11B1	19.1
12	DCD	19.1
8	DEFA6	19.1
22	DRICH1	19.1
X	DUSP21	19.1
10	EBLN1	19.1
3	EBLN2	19.1
4	ERVMER34-1	19.1
9	FAM120AOS	19.1
7	FAM200A	19.1
X	FAM47B	19.1
X	FAM9A	19.1
X	FAM9C	19.1
4	FDCSP	19.1
19	FPR3	19.1
20	GDF5OS	19.1
11	GLYATL1	19.1
6	HDGFL1	19.1
11	HRASLS2	19.1
14	IFI27	19.1
11	IFITM1	19.1
9	IFNA8	19.1
6	KAAG1	19.1
19	KLK3	19.1
12	KLRC1	19.1
3	KRBOX1	19.1
12	KRT3	19.1
17	KRT33A	19.1
21	KRTAP22-1	19.1
21	KRTAP22-2	19.1
21	KRTAP6-1	19.1
12	LACRT	19.1
1	LCE2A	19.1
1	LCE2C	19.1
1	LCE3B	19.1
1	LCE3C	19.1
1	LCE3D	19.1
1	LCE5A	19.1
19	LILRA4	19.1
19	LILRB5	19.1
X	MAGEB1	19.1
X	MAGEB2	19.1
X	MAGEB4	19.1
X	MAGEC2	19.1
6	MAS1L	19.1
4	MRFAP1L1	19.1
11	MS4A4E	19.1
11	MS4A6E	19.1
16	MT1F	19.1
1	MYOCOS	19.1
12	MYRFL	19.1
19	NLRP11	19.1
19	NLRP7	19.1
4	OPRPN	19.1
11	OR10G7	19.1
1	OR1C1	19.1
1	OR2L2	19.1
1	OR2L8	19.1
11	OR52A1	19.1
3	OR5K2	19.1
11	OR8G5	19.1
KQ412138.1	OR8H3	19.1
KQ412064.1	OR8J1	19.1
X	PAGE1	19.1
X	PAGE3	19.1
X	PASD1	19.1
11	PATE1	19.1
5	PCDHB13	19.1
4	PF4V1	19.1
17	PRAC1	19.1
1	PRAMEF17	19.1
1	PRAMEF20	19.1
16	PRM2	19.1
3	PRR23C	19.1
16	PRR25	19.1
KQ412111.1	PTPN20	19.1
16	PYDC1	19.1
3	PYDC2	19.1
2A	REG1B	19.1
1	S100A7L2	19.1
11	SCGB1D1	19.1
20	SEMG1	19.1
20	SEMG2	19.1
19	SIGLEC10	19.1
19	SIGLEC11	19.1
12	SLCO1B1	19.1
17	SLFN12L	19.1
1	SMCP	19.1
3	SMIM2	19.1
7	SMIM30	19.1
17	SMIM5	19.1
2B	SP140L	19.1
1	SPRR1B	19.1
12	TAS2R20	19.1
12	TAS2R50	19.1
12	TAS2R8	19.1
KQ412069.1	TBC1D26	19.1
X	TCEAL2	19.1
21	TCP10L	19.1
17	TMEM105	19.1
X	TMEM31	19.1
8	TNFRSF10D	19.1
4	TRIM61	19.1
2A	TSPYL6	19.1
20	WFDC6	19.1
X	XAGE2	19.1
6	ZBED9	19.1
1	ZFP69B	19.1
X	ZFP92	19.1
19	ZIM3	19.1
19	ZNF100	19.1
19	ZNF101	19.1
19	ZNF114	19.1
19	ZNF121	19.1
1	ZNF124	19.1
19	ZNF136	19.1
4	ZNF141	19.1
8	ZNF16	19.1
11	ZNF195	19.1
19	ZNF20	19.1
19	ZNF221	19.1
19	ZNF222	19.1
19	ZNF224	19.1
19	ZNF226	19.1
19	ZNF229	19.1
17	ZNF232	19.1
19	ZNF233	19.1
19	ZNF256	19.1
7	ZNF273	19.1
KQ412056.1	ZNF280A	19.1
19	ZNF284	19.1
19	ZNF285	19.1
19	ZNF302	19.1
6	ZNF311	19.1
10	ZNF33A	19.1
10	ZNF37A	19.1
19	ZNF415	19.1
19	ZNF419	19.1
7	ZNF425	19.1
19	ZNF44	19.1
19	ZNF441	19.1
19	ZNF442	19.1
19	ZNF460	19.1
19	ZNF468	19.1
19	ZNF480	19.1
9	ZNF484	19.1
10	ZNF485	19.1
19	ZNF497	19.1
19	ZNF506	19.1
8	ZNF517	19.1
19	ZNF528	19.1
19	ZNF529	19.1
19	ZNF540	19.1
19	ZNF543	19.1
19	ZNF547	19.1
19	ZNF549	19.1
19	ZNF552	19.1
19	ZNF557	19.1
19	ZNF561	19.1
19	ZNF562	19.1
19	ZNF563	19.1
19	ZNF564	19.1
19	ZNF571	19.1
19	ZNF573	19.1
19	ZNF577	19.1
19	ZNF586	19.1
19	ZNF600	19.1
19	ZNF607	19.1
19	ZNF610	19.1
19	ZNF615	19.1
3	ZNF620	19.1
19	ZNF625	19.1
19	ZNF627	19.1
X	ZNF630	19.1
1	ZNF669	19.1
19	ZNF671	19.1
19	ZNF682	19.1
1	ZNF695	19.1
22	ZNF70	19.1
19	ZNF700	19.1
19	ZNF71	19.1
7	ZNF736	19.1
19	ZNF737	19.1
19	ZNF749	19.1
19	ZNF766	19.1
19	ZNF772	19.1
19	ZNF776	19.1
19	ZNF780A	19.1
7	ZNF783	19.1
7	ZNF789	19.1
19	ZNF793	19.1
19	ZNF823	19.1
19	ZNF835	19.1
19	ZNF878	19.1
7	ZNF92	19.1
19	ZSCAN1	19.1
16	ZSCAN32	19.1
19	ZSCAN5A	19.1
5	SEPT8	18
1	AIM2	18
5	ANXA2R	18
2A	ARHGEF33	18
X	BHLHB9	18
19	BHMG1	18
22	BIK	18
9	BRD3OS	18
11	BTBD18	18
10	C10orf143	18
KQ412111.1	C10orf71	18
15	C15orf65	18
17	C17orf107	18
17	C17orf50	18
19	C19orf85	18
1	C1orf226	18
2A	C2orf92	18
3	C3orf85	18
4	C4orf51	18
5	C5orf47	18
6	C6orf132	18
6	C6orf141	18
6	C6orf226	18
6	C6orf52	18
8	C8orf89	18
11	CATSPERZ	18
1	CCDC163	18
17	CCL23	18
16	CMTM1	18
14	COX8C	18
X	CPXCR1	18
14	CTSG	18
1	CTXND2	18
2A	DCDC2C	18
8	DEFA4	18
20	DEFB115	18
16	DUXB	18
19	EID2B	18
19	ERICH4	18
X	ETDC	18
22	FAM227A	18
2A	FAM228A	18
10	FAM24A	18
10	FAM24B	18
19	FPR1	18
2B	FSIP2	18
19	GP6	18
6	HIST1H1B	18
9	HRCT1	18
10	IFIT1B	18
12	IL31	18
11	INS-IGF2	18
8	IQANK1	18
4	IQCM	18
6	KHDC1L	18
12	KRT1	18
12	KRT76	18
21	KRTAP6-2	18
14	LBHD2	18
1	LCE6A	18
19	LILRA5	18
6	LST1	18
8	LYNX1	18
X	MAGEE1	18
11	MMP10	18
3	MOBP	18
10	MTRNR2L7	18
X	NBDY	18
11	OOSP2	18
12	OR2AP1	18
KQ412141.1	OR4A16	18
KQ412030.1	OR4F6	18
11	OR56A3	18
1	OR6N2	18
11	PATE3	18
5	PCDHB10	18
X	PNMA3	18
X	PNMA5	18
19	PNMA8B	18
19	PNMA8C	18
5	POU5F2	18
4	PRR27	18
6	PXT1	18
9	RLN1	18
14	RNASE11	18
17	RNF227	18
12	RPL41	18
X	SERTM2	18
1	SHISAL2A	18
17	SLFN5	18
1	SMIM1	18
12	SMIM10L1	18
8	SMIM18	18
5	SMIM32	18
17	SMIM36	18
X	SMIM9	18
6	SMLR1	18
9	SPAAR	18
16	SPATA33	18
5	SPINK13	18
5	SPINK14	18
1	SPRR2E	18
1	SPRR4	18
9	STPG3	18
16	SYCE1L	18
12	TAS2R13	18
12	TAS2R14	18
X	TCEAL7	18
X	TCEAL9	18
1	TEX50	18
9	TEX53	18
11	TEX54	18
19	TGFBR3L	18
9	TMEM210	18
3	TOPAZ1	18
16	TPSG1	18
6	TREML4	18
4	TRIM60	18
X	TRO	18
5	TSLP	18
6	TSTD3	18
1	UQCRHL	18
20	WFDC12	18
20	WFDC9	18
19	ZIK1	18
6	ZKSCAN3	18
10	ZNF248	18
8	ZNF250	18
8	ZNF251	18
19	ZNF253	18
19	ZNF260	18
2A	ZNF287	18
20	ZNF334	18
5	ZNF354B	18
19	ZNF382	18
19	ZNF426	18
9	ZNF483	18
19	ZNF551	18
19	ZNF559-ZNF177	18
7	ZNF655	18
8	ZNF707	18
4	ZNF718	18
16	ZNF764	18
19	ZNF790	18
19	ZNF8	18
19	ZSCAN22	18
7	SEPT14	17
11	ACRV1	17
1	ACTL8	17
X	ACTRT1	17
14	ADAM20	17
14	ADAM21	17
4	ADAM29	17
20	ADIG	17
19	ADM5	17
15	AKAP13	17
17	ALOX15	17
22	APOBEC3H	17
22	APOL5	17
3	ARGFX	17
X	ARHGAP4	17
X	ARMCX5	17
17	ASGR1	17
17	ASGR2	17
11	B3GNT6	17
11	BATF2	17
X	BEX1	17
X	BEX3	17
X	BEX4	17
X	BEX5	17
20	BPIFA2	17
20	BPIFA3	17
10	C10orf99	17
11	C11orf71	17
12	C12orf74	17
16	C16orf78	17
16	C16orf86	17
16	C16orf92	17
19	C19orf18	17
19	C19orf57	17
19	C19orf81	17
19	C19orf84	17
1	C1orf105	17
1	C1orf141	17
1	C1orf162	17
1	C1orf167	17
1	C1orf185	17
20	C20orf141	17
3	C3orf22	17
3	C3orf30	17
4	C4orf3	17
5	C5orf46	17
5	C5orf52	17
6	C6orf222	17
7	C7orf61	17
9	C9orf131	17
9	C9orf43	17
4	CABS1	17
10	CALY	17
11	CASP4	17
9	CCDC107	17
13	CCDC168	17
14	CCDC175	17
14	CCDC197	17
1	CCDC27	17
19	CCDC8	17
12	CCER1	17
19	CCER2	17
17	CCL1	17
17	CCL16	17
7	CCL24	17
5	CCL28	17
17	CCL8	17
3	CCR3	17
1	CD1B	17
1	CD1C	17
1	CD1E	17
6	CD24	17
1	CD244	17
17	CD300A	17
19	CD320	17
19	CD33	17
1	CD52	17
19	CD79A	17
11	CDC42BPG	17
19	CEACAM20	17
6	CENPW	17
11	CEP295	17
17	CEP295NL	17
1	CFHR5	17
17	CLEC10A	17
14	CLEC14A	17
19	CLEC17A	17
12	CLEC2B	17
12	CLEC4A	17
12	CLEC4D	17
12	CLEC6A	17
12	CLEC9A	17
6	CLPSL2	17
16	CMTM2	17
6	COL11A2	17
3	COL6A5	17
1	CRCT1	17
5	CSF2	17
4	CSN1S1	17
4	CSN2	17
4	CSN3	17
20	CST11	17
20	CST8	17
20	CST9L	17
20	CSTL1	17
6	CUL7	17
19	CXCL17	17
4	CXCL5	17
4	CXCL6	17
X	CXorf66	17
X	CXorf67	17
X	CYLC1	17
9	CYSRT1	17
4	DCAF16	17
1	DCDC2B	17
12	DDN	17
8	DEFB1	17
6	DEFB110	17
6	DEFB112	17
6	DEFB114	17
20	DEFB116	17
20	DEFB118	17
20	DEFB119	17
20	DEFB121	17
20	DEFB123	17
20	DEFB124	17
20	DEFB125	17
20	DEFB126	17
20	DEFB127	17
20	DEFB129	17
20	DEFB132	17
10	DEPP1	17
X	DGKK	17
1	DIRAS3	17
19	DKKL1	17
17	DLX4	17
22	DNAJB7	17
6	DPPA5	17
19	DUXA	17
10	DYDC2	17
20	EFCAB8	17
9	ENHO	17
9	EQTN	17
X	ERAS	17
X	ESX1	17
19	ETV2	17
1	ETV3L	17
11	FAM111B	17
15	FAM169B	17
9	FAM205C	17
12	FAM216A	17
KQ412059.1	FAM216B	17
1	FAM71A	17
5	FAM71B	17
14	FAM71D	17
7	FAM71F2	17
X	FATE1	17
19	FBXO17	17
19	FCAR	17
19	FCER2	17
1	FCRL2	17
1	FCRLA	17
16	FLYWCH1	17
16	FLYWCH2	17
X	FMR1NB	17
17	FNDC8	17
3	FRG2C	17
10	FXYD4	17
19	FXYD5	17
X	GABRE	17
X	GABRQ	17
7	GALNTL5	17
19	GALP	17
19	GFY	17
7	GIMAP2	17
7	GJC3	17
9	GLT6D1	17
11	GLYATL2	17
8	GML	17
20	GNAS	17
7	GNG11	17
19	GPR32	17
14	GPR33	17
4	GPRIN3	17
8	GSDMC	17
4	GYPB	17
14	GZMH	17
12	H1FNT	17
17	HAP1	17
5	HAVCR1	17
16	HBM	17
16	HBQ1	17
19	HCST	17
4	HERC5	17
1	HES3	17
8	HHLA1	17
7	HILPDA	17
6	HIST1H1A	17
6	HIST1H1C	17
6	HIST1H1T	17
6	HIST1H2BF	17
11	HRASLS5	17
17	HSPB9	17
3	HTR3D	17
X	HYPM	17
19	ICAM1	17
19	ICAM3	17
1	IFI16	17
1	IFI44	17
10	IFIT2	17
10	IFIT3	17
19	IGFL2	17
19	IGFL3	17
19	IGFL4	17
5	IGIP	17
X	IGSF1	17
19	IGSF23	17
5	IL13	17
11	IL18BP	17
4	IL2	17
19	IL27RA	17
5	IL3	17
9	IL33	17
2A	IL36A	17
5	IL4	17
X	IL9R	17
17	INCA1	17
12	INHBE	17
1	INSL5	17
9	INSL6	17
3	IQCF1	17
3	IQCF2	17
3	IQCF5	17
19	IQCN	17
19	IRGQ	17
X	IRS4	17
19	IZUMO2	17
9	IZUMO3	17
19	IZUMO4	17
8	JRK	17
6	KHDC3L	17
X	KIAA1210	17
6	KIAA1586	17
22	KIAA1671	17
2B	KIAA2012	17
19	KIR3DL3	17
1	KLF17	17
X	KLHL13	17
19	KLK1	17
19	KLK12	17
19	KLK4	17
19	KLK8	17
12	KLRB1	17
12	KLRD1	17
12	KLRF1	17
12	KLRG1	17
1	KNCN	17
1	KPRP	17
7	KRBA1	17
17	KRBA2	17
X	KRBOX4	17
17	KRT17	17
12	KRT2	17
12	KRT71	17
12	KRT72	17
12	KRT74	17
12	KRT77	17
12	KRT80	17
12	KRT84	17
12	KRT85	17
17	KRTAP1-1	17
21	KRTAP12-1	17
21	KRTAP24-1	17
21	KRTAP26-1	17
21	KRTAP27-1	17
17	KRTAP4-1	17
21	KRTAP7-1	17
17	KRTAP9-6	17
1	L1TD1	17
X	LAGE3	17
19	LAIR1	17
9	LCN12	17
1	LENEP	17
4	LRRC66	17
3	LTF	17
X	LUZP4	17
8	LY6D	17
6	LY6G5C	17
8	LY6H	17
8	LY6K	17
8	LY6L	17
1	LY9	17
19	LYPD4	17
X	MAGEA10	17
X	MAGEB10	17
X	MAGEB16	17
X	MAGEB18	17
X	MAGEB5	17
X	MAGED1	17
X	MAGED2	17
X	MAGEE2	17
3	MAGEF1	17
X	MAGEH1	17
15	MAGEL2	17
X	MAGIX	17
11	MAP4K2	17
X	MAP7D3	17
19	MBD3L1	17
19	MCEMP1	17
5	MEIKIN	17
11	MMP26	17
1	MNDA	17
3	MORC1	17
11	MRGPRG	17
8	MROH5	17
11	MS4A10	17
11	MS4A13	17
11	MS4A18	17
11	MS4A6A	17
11	MS4A7	17
11	MUC6	17
21	MX2	17
1	MYBPHL	17
17	MYH1	17
3	MYH15	17
17	MYH3	17
17	MYH8	17
12	MYL6B	17
6	MYMX	17
19	MZF1	17
X	NAP1L3	17
19	NCR1	17
6	NCR2	17
19	NKG7	17
19	NLRP13	17
19	NLRP2	17
19	NLRP5	17
11	NLRP6	17
19	NLRP8	17
19	NLRP9	17
20	NNAT	17
2A	NOTO	17
1	NPPB	17
X	NRK	17
X	NXF3	17
20	NXT1	17
12	OASL	17
4	ODAM	17
17	ODF4	17
6	OOEP	17
11	OR10A6	17
12	OR10A7	17
12	OR10AD1	17
11	OR10D3	17
19	OR10H3	17
19	OR10H4	17
1	OR10J5	17
1	OR10K2	17
12	OR10P1	17
17	OR1A1	17
17	OR1D2	17
9	OR1J4	17
9	OR1L8	17
9	OR1N1	17
7	OR2A12	17
7	OR2A2	17
7	OR2A5	17
7	OR2AE1	17
11	OR2AT4	17
6	OR2B6	17
11	OR2D3	17
6	OR2H1	17
6	OR2J3	17
1	OR2L5	17
1	OR2M4	17
1	OR2T4	17
1	OR2T6	17
5	OR2V2	17
5	OR2Y1	17
19	OR2Z1	17
17	OR3A1	17
17	OR3A2	17
11	OR4C5	17
11	OR4D10	17
11	OR4D11	17
11	OR4D9	17
KQ412030.1	OR4F15	17
14	OR4K15	17
11	OR4X1	17
11	OR51G1	17
11	OR51G2	17
11	OR52B4	17
11	OR56A4	17
14	OR5AU1	17
11	OR5B2	17
3	OR5H14	17
3	OR5K3	17
3	OR5K4	17
KQ412141.1	OR5L1	17
11	OR5P2	17
KQ412064.1	OR5T2	17
12	OR6C4	17
12	OR6C6	17
12	OR6C68	17
19	OR7A17	17
19	OR7C1	17
19	OR7C2	17
19	OR7G1	17
19	OR7G3	17
11	OR8B4	17
11	OR8B8	17
KQ412064.1	OR8H1	17
KQ412064.1	OR8K1	17
12	OR8S1	17
KQ412071.1	OR9G1	17
22	OSM	17
1	PADI6	17
X	PAGE4	17
19	PALM3	17
11	PATE2	17
19	PBX4	17
5	PCDHA1	17
5	PCDHA11	17
5	PCDHB14	17
5	PCDHB2	17
5	PCDHB3	17
5	PCDHB5	17
5	PCDHB6	17
5	PCDHB7	17
X	PCSK1N	17
19	PEG3	17
4	PF4	17
6	PGBD1	17
1	PGLYRP3	17
20	PI3	17
7	PILRA	17
1	PLA2G5	17
X	PLAC1	17
10	PLAC9	17
19	PLAUR	17
16	PMFBP1	17
19	PNMA8A	17
6	POM121L2	17
6	POU5F1	17
4	PPBP	17
19	PPP1R15A	17
X	PPP1R2C	17
KQ412056.1	PRAME	17
1	PRAMEF12	17
10	PRAP1	17
17	PRCD	17
2B	PRLH	17
17	PROCA1	17
12	PRR13	17
3	PRR23B	17
1	PRSS38	17
KQ411984.1	PRSS41	17
4	PRSS48	17
7	PRSS58	17
6	PTCRA	17
14	PTGDR	17
19	PVR	17
7	PVRIG	17
1	PYHIN1	17
6	RAET1E	17
6	RAET1G	17
11	RARRES3	17
7	RBAK	17
2A	REG3G	17
2B	RESP18	17
9	RLN2	17
14	RNASE6	17
14	RNASE9	17
22	RTL6	17
X	RTL8A	17
3	RTP2	17
3	RTP4	17
1	S100A12	17
1	S100A7	17
1	S100A7A	17
11	SAA4	17
6	SAPCD1	17
11	SCGB2A1	17
11	SCGB2A2	17
X	SCML1	17
3	SCN11A	17
2B	SCN7A	17
17	SECTM1	17
19	SELENOV	17
12	SELPLG	17
14	SERPINA11	17
14	SERPINA5	17
6	SFTA2	17
1	SH3D21	17
5	SHROOM1	17
19	SIGLECL1	17
20	SIRPB2	17
1	SLAMF6	17
1	SLAMF7	17
11	SLC22A10	17
11	SLC22A25	17
11	SLC22A9	17
5	SLC36A2	17
5	SLC4A9	17
19	SLC6A16	17
5	SLCO6A1	17
17	SLFN11	17
17	SLFN12	17
17	SLFN13	17
8	SLURP2	17
12	SMCO2	17
19	SMIM17	17
5	SMIM23	17
4	SMIM31	17
17	SMIM6	17
9	SOHLH1	17
17	SOX15	17
2B	SP110	17
2B	SP140	17
19	SPACA6	17
9	SPAG8	17
2B	SPATA3	17
9	SPATA31D1	17
9	SPATA31E1	17
17	SPATA32	17
1	SPATA45	17
17	SPDYE4	17
17	SPEM2	17
17	SPEM3	17
X	SPIN2A	17
X	SPIN4	17
3	SPINK8	17
12	SPSB2	17
5	SPZ1	17
1	SRARP	17
19	SSBP4	17
19	SSC5D	17
X	SSX3	17
17	STAT5A	17
19	SULT2A1	17
19	SYCE2	17
19	SYNE4	17
19	SYT5	17
11	SYT8	17
17	TAC4	17
19	TARM1	17
12	TAS2R10	17
7	TAS2R16	17
7	TAS2R4	17
12	TAS2R42	17
7	TAS2R5	17
X	TCEAL1	17
X	TCEAL4	17
X	TCEAL5	17
14	TCL1A	17
14	TCL1B	17
3	TDGF1	17
12	TESPA1	17
X	TEX13A	17
X	TEX13B	17
17	TEX19	17
14	TEX22	17
13	TEX29	17
1	TEX35	17
2A	TEX37	17
2B	TEX44	17
9	TEX48	17
12	THAP2	17
19	THAP8	17
4	THEGL	17
11	TIGD3	17
19	TLE6	17
7	TMEM176A	17
7	TMEM213	17
6	TMEM217	17
11	TMEM225	17
7	TMEM225B	17
2A	TMEM247	17
14	TMEM253	17
11	TMEM262	17
16	TMEM265	17
7	TMEM270	17
3	TMEM42	17
3	TMEM89	17
17	TMEM95	17
19	TMIGD2	17
1	TMIGD3	17
17	TNK1	17
16	TNP2	17
9	TPD52L3	17
6	TRIM15	17
1	TRIM17	17
11	TRIM21	17
11	TRIM22	17
6	TRIM27	17
6	TRIM31	17
6	TRIM38	17
7	TRIM4	17
11	TRIM5	17
7	TRIM56	17
11	TRIM68	17
11	TRIM77	17
4	TRIML2	17
11	TSGA10IP	17
19	TSPAN16	17
6	TSPYL1	17
X	TSPYL2	17
2A	TTC31	17
10	TUBAL3	17
6	ULBP1	17
6	ULBP3	17
X	USP26	17
10	VENTX	17
22	VPREB1	17
20	WFDC11	17
20	WFDC13	17
20	ZBP1	17
19	ZBTB32	17
2A	ZC3H8	17
X	ZCCHC12	17
2B	ZDBF2	17
16	ZFP1	17
5	ZFP2	17
19	ZFP28	17
17	ZFP3	17
19	ZFP30	17
9	ZFP37	17
6	ZFP57	17
5	ZFP62	17
1	ZFP69	17
19	ZFP82	17
16	ZFP90	17
6	ZKSCAN4	17
X	ZMAT1	17
1	ZMYM6	17
12	ZNF10	17
19	ZNF112	17
7	ZNF12	17
19	ZNF132	17
20	ZNF133	17
19	ZNF134	17
19	ZNF135	17
12	ZNF140	17
19	ZNF154	17
X	ZNF157	17
6	ZNF165	17
9	ZNF169	17
16	ZNF174	17
19	ZNF175	17
19	ZNF180	17
19	ZNF181	17
9	ZNF189	17
3	ZNF197	17
16	ZNF205	17
11	ZNF214	17
11	ZNF215	17
19	ZNF227	17
16	ZNF23	17
19	ZNF234	17
19	ZNF235	17
10	ZNF239	17
10	ZNF25	17
12	ZNF26	17
19	ZNF264	17
19	ZNF274	17
5	ZNF300	17
19	ZNF304	17
19	ZNF317	17
10	ZNF32	17
6	ZNF322	17
19	ZNF324	17
19	ZNF329	17
19	ZNF331	17
19	ZNF333	17
8	ZNF34	17
3	ZNF35	17
19	ZNF350	17
5	ZNF354A	17
5	ZNF354C	17
19	ZNF358	17
19	ZNF383	17
6	ZNF391	17
7	ZNF394	17
19	ZNF404	17
X	ZNF41	17
19	ZNF416	17
19	ZNF420	17
19	ZNF444	17
3	ZNF445	17
19	ZNF446	17
X	ZNF449	17
19	ZNF45	17
5	ZNF454	17
19	ZNF461	17
19	ZNF470	17
19	ZNF471	17
19	ZNF473	17
3	ZNF502	17
2A	ZNF514	17
19	ZNF525	17
19	ZNF527	17
19	ZNF548	17
19	ZNF550	17
19	ZNF554	17
19	ZNF555	17
19	ZNF558	17
19	ZNF565	17
19	ZNF566	17
19	ZNF567	17
19	ZNF576	17
19	ZNF582	17
19	ZNF584	17
KQ412027.1	ZNF596	17
16	ZNF597	17
12	ZNF605	17
19	ZNF606	17
19	ZNF613	17
19	ZNF614	17
3	ZNF619	17
3	ZNF621	17
1	ZNF648	17
3	ZNF662	17
19	ZNF667	17
X	ZNF674	17
19	ZNF677	17
1	ZNF684	17
16	ZNF688	17
16	ZNF689	17
1	ZNF691	17
19	ZNF699	17
8	ZNF7	17
7	ZNF713	17
16	ZNF75A	17
X	ZNF75D	17
16	ZNF768	17
19	ZNF77	17
9	ZNF782	17
19	ZNF784	17
19	ZNF792	17
19	ZNF805	17
X	ZNF81	17
19	ZNF829	17
19	ZNF837	17
12	ZNF84	17
5	ZNF879	17
12	ZNF891	17
6	ZSCAN12	17
19	ZSCAN18	17
7	ZSCAN21	17
7	ZSCAN25	17
6	ZSCAN26	17
18	ZSCAN30	17
19	ZSCAN4	17
19	ZSCAN5B	17
19	ZSCAN5C	17
6	ZSCAN9	17
10	ZWINT	17
1	ACKR1	15.2
5	ACTBL2	15.2
20	ACTL10	15.2
9	ACTL7A	15.2
9	ACTL7B	15.2
3	ACTRT3	15.2
8	ADAM18	15.2
8	ADAM32	15.2
19	ADGRE3	15.2
10	ADIRF	15.2
4	AFP	15.2
12	AKAP3	15.2
19	AKAP8	15.2
X	AMER1	15.2
4	AMTN	15.2
20	ANGPT4	15.2
2A	ANKRD23	15.2
1	ANXA9	15.2
12	APOBEC1	15.2
11	APOC3	15.2
14	ARHGEF40	15.2
2A	ARID5A	15.2
2B	ARL6IP6	15.2
18	ASXL3	15.2
6	ATP6V1G2	15.2
1	AUNIP	15.2
7	AZGP1	15.2
19	B3GNT8	15.2
20	BANF2	15.2
20	BCAS4	15.2
20	BPIFB2	15.2
20	BPIFB3	15.2
6	BTN2A2	15.2
5	BTNL9	15.2
10	C10orf120	15.2
11	C11orf42	15.2
11	C11orf52	15.2
11	C11orf94	15.2
12	C12orf71	15.2
13	C13orf46	15.2
15	C15orf39	15.2
17	C17orf78	15.2
1	C1orf189	15.2
1	C1orf210	15.2
1	C1orf54	15.2
16	C1QTNF8	15.2
20	C20orf144	15.2
22	C22orf31	15.2
2B	C2orf66	15.2
2B	C2orf80	15.2
2B	C2orf88	15.2
3	C3orf62	15.2
3	C3orf80	15.2
1	C4BPB	15.2
4	C4orf17	15.2
4	C4orf19	15.2
4	C4orf46	15.2
4	C4orf50	15.2
19	C5AR2	15.2
6	C6orf15	15.2
19	CA11	15.2
9	CA9	15.2
18	CABYR	15.2
5	CARD6	15.2
19	CATSPERD	15.2
11	CAVIN3	15.2
22	CCDC116	15.2
7	CCDC129	15.2
17	CCDC182	15.2
12	CCDC184	15.2
22	CCDC188	15.2
1	CCDC190	15.2
5	CCDC192	15.2
3	CCDC36	15.2
7	CCL26	15.2
17	CCR10	15.2
1	CD101	15.2
1	CD164L2	15.2
16	CD19	15.2
2A	CD207	15.2
12	CD27	15.2
17	CD300LG	15.2
20	CD40	15.2
1	CD5L	15.2
12	CD69	15.2
17	CD7	15.2
6	CD83	15.2
3	CD96	15.2
5	CDC20B	15.2
6	CDSN	15.2
14	CEBPE	15.2
16	CENPBD1	15.2
16	CHTF8	15.2
21	CLDN17	15.2
11	CLDN25	15.2
16	CLDN9	15.2
12	CLEC1A	15.2
2A	CLEC4F	15.2
7	CLEC5A	15.2
4	CLNK	15.2
14	CMA1	15.2
14	CMTM5	15.2
17	CNTROB	15.2
2B	COL4A3	15.2
19	COL5A3	15.2
16	COX6A2	15.2
19	COX7A1	15.2
3	CSNKA2IP	15.2
4	CXCL10	15.2
4	CXCL9	15.2
9	CYLC2	15.2
15	CYP1A2	15.2
19	CYP2S1	15.2
9	DMAC1	15.2
19	DMPK	15.2
1	DMRTB1	15.2
3	DPPA2	15.2
3	DPPA4	15.2
3	DZIP3	15.2
14	EDDM3B	15.2
8	ERICH5	15.2
1	ERMAP	15.2
1	EXTL1	15.2
5	FAM170A	15.2
11	FAM180B	15.2
19	FAM187B	15.2
9	FAM205A	15.2
6	FAM229B	15.2
19	FAM71E2	15.2
19	FAM98C	15.2
19	FBN3	15.2
1	FCER1A	15.2
19	FCGRT	15.2
1	FCMR	15.2
1	FCN3	15.2
1	FCRL3	15.2
1	FCRLB	15.2
2A	FER1L5	15.2
19	FFAR1	15.2
19	FOXA3	15.2
20	FOXS1	15.2
5	GAPT	15.2
17	GAST	15.2
1	GCSAML	15.2
5	GFRA3	15.2
19	GGN	15.2
12	GLIPR1L2	15.2
17	GLTPD2	15.2
11	GPR152	15.2
6	GPR31	15.2
6	GPSM3	15.2
17	GSDMB	15.2
8	GSDMD	15.2
1	GUCA2A	15.2
19	HAMP	15.2
16	HCFC1R1	15.2
1	HCN3	15.2
9	HEMGN	15.2
6	HFE	15.2
16	HP	15.2
1	HPCAL4	15.2
18	HRH4	15.2
19	HSPB6	15.2
17	ICAM2	15.2
19	ICAM5	15.2
3	IL17RB	15.2
2A	IL1A	15.2
14	IL25	15.2
5	IL5	15.2
12	INHBC	15.2
3	IQCF3	15.2
14	IRF9	15.2
1	ISG15	15.2
3	ITIH1	15.2
17	KCTD11	15.2
7	KEL	15.2
17	KIF2B	15.2
8	KIFC2	15.2
11	KLHL35	15.2
19	KLK11	15.2
19	KLK13	15.2
19	KLK14	15.2
19	KLK15	15.2
19	KLK5	15.2
4	KLKB1	15.2
7	KLRG2	15.2
17	KRT14	15.2
17	KRT16	15.2
17	KRT26	15.2
17	KRT32	15.2
17	KRT34	15.2
17	KRT35	15.2
17	KRT39	15.2
12	KRT79	15.2
12	KRT81	15.2
12	KRT83	15.2
21	KRTAP12-3	15.2
21	KRTAP19-3	15.2
12	LALBA	15.2
KQ412029.1	LAT	15.2
2A	LBX2	15.2
1	LCE1B	15.2
1	LCE2D	15.2
9	LCN2	15.2
1	LEMD1	15.2
1	LINGO4	15.2
7	LLCFC1	15.2
11	LMNTD2	15.2
11	LRFN4	15.2
17	LRRC3C	15.2
12	LTBR	15.2
6	LY6G6C	15.2
19	LYPD5	15.2
19	MADCAM1	15.2
12	MANSC4	15.2
1	MAP3K6	15.2
6	MCCD1	15.2
16	MEFV	15.2
4	MEPE	15.2
11	MMP12	15.2
11	MMP20	15.2
11	MMP3	15.2
6	MOG	15.2
6	MPIG6B	15.2
11	MRGPRE	15.2
11	MRGPRF	15.2
11	MRGPRX1	15.2
11	MRGPRX2	15.2
20	MROH8	15.2
11	MS4A12	15.2
11	MS4A2	15.2
11	MS4A3	15.2
11	MS4A5	15.2
17	MYH13	15.2
13	N4BP2L2	15.2
2A	NEURL3	15.2
20	NRSN2	15.2
15	NUTM1	15.2
12	NXPH4	15.2
14	NYNRIN	15.2
12	OAS3	15.2
1	OAZ3	15.2
19	OCEL1	15.2
8	ODF1	15.2
1	OR10J3	15.2
11	OR10Q1	15.2
1	OR10R2	15.2
11	OR10W1	15.2
14	OR11H4	15.2
9	OR13C2	15.2
9	OR13C3	15.2
9	OR13C9	15.2
1	OR13G1	15.2
X	OR13H1	15.2
9	OR13J1	15.2
17	OR1G1	15.2
9	OR1K1	15.2
9	OR1L6	15.2
9	OR1N2	15.2
17	OR1P1	15.2
9	OR1Q1	15.2
11	OR1S1	15.2
11	OR2AG1	15.2
11	OR2AG2	15.2
1	OR2AJ1	15.2
7	OR2F1	15.2
9	OR2K2	15.2
1	OR2L13	15.2
1	OR2T1	15.2
5	OR2V1	15.2
6	OR2W1	15.2
11	OR4D5	15.2
11	OR4D6	15.2
14	OR4E1	15.2
14	OR4K1	15.2
14	OR4K13	15.2
14	OR4K14	15.2
14	OR4K2	15.2
14	OR4L1	15.2
11	OR4S1	15.2
11	OR51A7	15.2
11	OR51B6	15.2
11	OR51E2	15.2
11	OR51F2	15.2
11	OR51I2	15.2
11	OR51Q1	15.2
11	OR51S1	15.2
11	OR52B6	15.2
11	OR52E2	15.2
11	OR52E5	15.2
11	OR52K2	15.2
11	OR52L1	15.2
11	OR52N2	15.2
11	OR52N5	15.2
11	OR52W1	15.2
11	OR56B4	15.2
11	OR5A1	15.2
11	OR5AN1	15.2
11	OR5B21	15.2
9	OR5C1	15.2
KQ412141.1	OR5D14	15.2
KQ412141.1	OR5D18	15.2
KQ412141.1	OR5I1	15.2
3	OR5K1	15.2
KQ412141.1	OR5L2	15.2
KQ412064.1	OR5M10	15.2
KQ412064.1	OR5M11	15.2
KQ412064.1	OR5M8	15.2
KQ412064.1	OR5T1	15.2
11	OR6A2	15.2
2B	OR6B2	15.2
2B	OR6B3	15.2
12	OR6C1	15.2
12	OR6C74	15.2
1	OR6F1	15.2
1	OR6K2	15.2
1	OR6K3	15.2
1	OR6K6	15.2
1	OR6N1	15.2
1	OR6P1	15.2
11	OR6Q1	15.2
14	OR6S1	15.2
11	OR6T1	15.2
7	OR6V1	15.2
11	OR6X1	15.2
11	OR8D1	15.2
11	OR8D2	15.2
11	OR8D4	15.2
KQ412138.1	OR8I2	15.2
7	OR9A2	15.2
11	OR9Q1	15.2
17	OSBPL7	15.2
2A	OXER1	15.2
1	PADI4	15.2
19	PCP2	15.2
1	PDPN	15.2
1	PERM1	15.2
1	PLA2G2C	15.2
1	PLA2G2D	15.2
19	PLEKHG2	15.2
12	PLEKHG6	15.2
11	PLET1	15.2
17	PLSCR3	15.2
10	PNLIPRP2	15.2
6	PNPLA1	15.2
6	PPP1R18	15.2
17	PPY	15.2
20	PRND	15.2
5	PROB1	15.2
19	PRR19	15.2
19	PRR22	15.2
3	PRRT3	15.2
KQ411984.1	PRSS21	15.2
16	PRSS36	15.2
7	PRSS37	15.2
3	PRSS42	15.2
3	PRSS45	15.2
6	PSORS1C2	15.2
11	PTPRCAP	15.2
17	PVALEF	15.2
11	RAB1B	15.2
19	RASGRP4	15.2
19	RAX2	15.2
4	REELD1	15.2
7	REPIN1	15.2
3	RETNLB	15.2
1	RFX5	15.2
11	RHOD	15.2
19	RINL	15.2
14	RNASE1	15.2
18	RNF125	15.2
1	RNF186	15.2
11	ROM1	15.2
2B	RUFY4	15.2
1	RUSC1	15.2
1	S100A14	15.2
1	S100A16	15.2
1	S100A5	15.2
1	S100A9	15.2
X	S100G	15.2
4	S100P	15.2
17	SCIMP	15.2
18	SERPINB7	15.2
8	SFTPC	15.2
2B	SGO2	15.2
3	SI	15.2
11	SLC22A12	15.2
3	SLC22A14	15.2
19	SLC25A41	15.2
5	SLF1	15.2
17	SLFN14	15.2
8	SLURP1	15.2
11	SNX32	15.2
20	SPATA25	15.2
5	SPATA9	15.2
8	SPATC1	15.2
5	SPINK5	15.2
16	SPN	15.2
17	SPPL2C	15.2
1	SPTA1	15.2
7	STEAP1	15.2
19	SYNGR4	15.2
6	TAAR6	15.2
5	TAS2R1	15.2
7	TAS2R3	15.2
7	TAS2R38	15.2
7	TAS2R41	15.2
7	TAS2R60	15.2
12	TAS2R7	15.2
17	TBX21	15.2
1	TCHHL1	15.2
1	TEX38	15.2
5	TEX43	15.2
21	TFF1	15.2
15	THAP10	15.2
3	THPO	15.2
11	THRSP	15.2
4	TIGD2	15.2
3	TIGIT	15.2
2A	TLX2	15.2
1	TMCO2	15.2
17	TMEM102	15.2
7	TMEM140	15.2
19	TMEM190	15.2
15	TMEM202	15.2
16	TMEM219	15.2
20	TMEM239	15.2
3	TMEM40	15.2
17	TMEM92	15.2
2A	TMSB10	15.2
3	TNKS1BP1	15.2
2B	TNP1	15.2
14	TOMM20L	15.2
9	TOMM5	15.2
6	TREM1	15.2
20	TRIB3	15.2
6	TRIM10	15.2
1	TRIM11	15.2
6	TRIM40	15.2
5	TRIM7	15.2
1	TSACC	15.2
7	TSGA13	15.2
19	TSKS	15.2
6	TSPO2	15.2
19	TULP2	15.2
1	UBL4B	15.2
2A	UCN	15.2
11	UPK2	15.2
1	VSIG8	15.2
20	WFDC8	15.2
X	XG	15.2
17	ZACN	15.2
14	ZC2HC1C	15.2
7	ZC3HAV1L	15.2
4	ZGRF1	15.2
7	ZKSCAN1	15.2
16	ZKSCAN2	15.2
7	ZKSCAN5	15.2
3	ZKSCAN7	15.2
6	ZKSCAN8	15.2
17	ZNF18	15.2
6	ZNF184	15.2
2A	ZNF2	15.2
16	ZNF200	15.2
11	ZNF202	15.2
16	ZNF213	15.2
10	ZNF22	15.2
18	ZNF24	15.2
16	ZNF263	15.2
19	ZNF296	15.2
7	ZNF3	15.2
18	ZNF396	15.2
7	ZNF398	15.2
19	ZNF428	15.2
7	ZNF467	15.2
16	ZNF48	15.2
1	ZNF496	15.2
8	ZNF572	15.2
19	ZNF581	15.2
15	ZNF774	15.2
6	ZSCAN16	15.2
20	ZSWIM3	15.2
19	ZSWIM9	15.2
1	ZYG11A	15.2
19	A1BG	15.1
16	ABCC11	15.1
20	ABHD16B	15.1
1	ACTRT2	15.1
8	ADAM2	15.1
1	ADAM30	15.1
8	ADAM7	15.1
8	ADAMDEC1	15.1
19	ADGRE1	15.1
19	ADGRE2	15.1
6	ADGRF2	15.1
6	ADGRF4	15.1
16	ADGRG5	15.1
4	AFM	15.1
6	AGER	15.1
16	AHSP	15.1
X	AKAP4	15.1
2B	AMER3	15.1
19	ANGPTL8	15.1
12	ANHX	15.1
7	ANKRD61	15.1
6	ARMC12	15.1
1	ASB17	15.1
12	ATXN7L3B	15.1
2A	BCL2L11	15.1
X	BCLAF3	15.1
20	BPIFA1	15.1
20	BPIFB1	15.1
22	BPIFC	15.1
3	BTLA	15.1
10	C10orf82	15.1
11	C11orf86	15.1
12	C12orf40	15.1
16	C16orf46	15.1
16	C16orf54	15.1
16	C16orf71	15.1
16	C16orf90	15.1
17	C17orf64	15.1
17	C17orf80	15.1
17	C17orf99	15.1
19	C19orf71	15.1
1	C1orf115	15.1
2A	C2orf78	15.1
3	C3orf49	15.1
8	C8orf59	15.1
6	CAGE1	15.1
22	CARD10	15.1
19	CASP14	15.1
5	CBY3	15.1
4	CCDC110	15.1
2A	CCDC121	15.1
7	CCDC136	15.1
19	CCDC159	15.1
9	CCDC183	15.1
3	CCDC54	15.1
18	CCDC68	15.1
13	CCDC70	15.1
11	CCDC73	15.1
9	CCIN	15.1
17	CCL11	15.1
17	CCL2	15.1
16	CCL22	15.1
9	CCL27	15.1
3	CCR1	15.1
3	CCRL2	15.1
11	CD6	15.1
3	CDHR4	15.1
5	CDKL3	15.1
19	CEACAM16	15.1
12	CLEC12B	15.1
12	CLEC1B	15.1
7	CLEC2L	15.1
19	CLEC4G	15.1
12	CLEC7A	15.1
2B	COL3A1	15.1
11	COLCA2	15.1
17	COPRS	15.1
7	CPA5	15.1
6	CRISP1	15.1
1	CTRC	15.1
16	CX3CL1	15.1
17	CXCL16	15.1
8	DKK4	15.1
4	DMP1	15.1
3	DNAJB8	15.1
18	DSG4	15.1
15	ELL3	15.1
4	ENAM	15.1
7	EPHB6	15.1
2B	ERMN	15.1
17	EVI2B	15.1
11	EXPH5	15.1
1	F13B	15.1
22	FAM118A	15.1
19	FAM129C	15.1
12	FAM186B	15.1
10	FAM208B	15.1
20	FAM209B	15.1
12	FAM71C	15.1
19	FAM71E1	15.1
1	FCAMR	15.1
X	FOXP3	15.1
7	FSCN3	15.1
11	FXYD2	15.1
11	GDPD4	15.1
13	GJB6	15.1
8	GOT1L1	15.1
7	GPC2	15.1
8	GPIHBP1	15.1
1	GPR3	15.1
X	GPR82	15.1
12	GPRC5D	15.1
1	GUCA2B	15.1
5	HAVCR2	15.1
12	HIGD1C	15.1
8	HR	15.1
3	HRG	15.1
1	IFI6	15.1
19	IFNL1	15.1
19	IL12RB1	15.1
3	IL17RC	15.1
2A	IL1F10	15.1
12	IL23A	15.1
1	IL23R	15.1
1	IL24	15.1
12	IL26	15.1
2A	IL36G	15.1
2A	IL36RN	15.1
19	IZUMO1	15.1
11	KCNK7	15.1
1	KIAA1614	15.1
1	KISS1	15.1
22	KLHDC7B	15.1
19	KLK10	15.1
19	KLK6	15.1
12	KLRK1	15.1
17	KRT10	15.1
17	KRT23	15.1
17	KRT25	15.1
17	KRT27	15.1
17	KRT28	15.1
17	KRT31	15.1
17	KRT36	15.1
17	KRT40	15.1
12	KRT7	15.1
12	KRT73	15.1
12	KRT75	15.1
12	KRT82	15.1
12	KRT86	15.1
17	KRT9	15.1
21	KRTAP10-11	15.1
21	KRTAP10-9	15.1
21	KRTAP11-1	15.1
21	KRTAP13-1	15.1
17	KRTAP1-5	15.1
17	KRTAP3-1	15.1
21	KRTAP8-1	15.1
19	KRTDAP	15.1
12	LAG3	15.1
1	LAX1	15.1
21	LCA5L	15.1
9	LCN1	15.1
9	LCNL1	15.1
11	LGALS12	15.1
19	LGI4	15.1
19	LRRC25	15.1
9	LRRC26	15.1
1	LRRC53	15.1
3	LRRC55	15.1
3	LSMEM2	15.1
8	LYPD2	15.1
19	LYPD3	15.1
3	LYZL4	15.1
17	LYZL6	15.1
6	MICAL1	15.1
6	MLIP	15.1
6	MLN	15.1
11	MMP8	15.1
21	MRAP	15.1
11	MRGPRD	15.1
18	MRO	15.1
1	MROH9	15.1
11	MS4A1	15.1
11	MS4A15	15.1
11	MS4A8	15.1
16	MT1X	15.1
11	MUC15	15.1
14	NDUFB1	15.1
3	NKTR	15.1
11	NLRP10	15.1
19	NLRP12	15.1
1	NPPA	15.1
19	NTN5	15.1
15	ODF3L1	15.1
12	OLR1	15.1
9	OMD	15.1
11	OR10A3	15.1
14	OR10G3	15.1
1	OR10K1	15.1
11	OR10V1	15.1
14	OR11G2	15.1
9	OR13D1	15.1
1	OR2G3	15.1
1	OR2W3	15.1
KQ412141.1	OR4A15	15.1
11	OR4B1	15.1
KQ412141.1	OR4C11	15.1
11	OR4C12	15.1
KQ412141.1	OR4C15	15.1
11	OR4X2	15.1
11	OR51V1	15.1
11	OR56A1	15.1
11	OR5A2	15.1
11	OR5P3	15.1
11	OR8A1	15.1
12	OR9K2	15.1
19	OSCAR	15.1
17	OTOP3	15.1
22	P2RX6	15.1
16	PALB2	15.1
4	PARM1	15.1
[truncated: 13,350 more rows]
[truncated: 16 more columns]

## Sheet: PIVOT RATIOS
Row Labels	1	3	4	5	6	7	8	9	10	11	12	13	14	15	16	17	18	19	20	21	22	2A	2B
1	443	258	178	172	238	174	141	165	168	226	231	83	159	141	199	257	58	211	125	34	108	169	163
2	146	84	47	57	71	66	50	50	68	81	75	28	45	47	56	89	23	75	41	12	38	57	37
3	53	37	28	37	32	44	27	31	29	36	30	10	18	19	27	24	6	37	14	10	11	21	15
4	25	22	17	17	15	8	9	15	14	21	13	1	7	8	12	27	1	15	5	1	8	6	9
6	187	108	77	94	79	85	63	70	62	99	104	27	63	62	63	99	25	69	47	15	37	60	59
7	101	49	39	34	56	28	34	45	42	46	53	12	29	26	35	62	17	37	28	9	12	28	35
9	38	16	12	16	19	19	13	17	16	21	20	9	8	13	15	21	4	9	8		8	15	11
10	8	10	6	4	2	4	1	2	3	6	2	2	1		5	3	1	3	2		1	1	1
12	317	205	119	153	159	120	106	114	91	196	159	53	88	83	96	152	51	161	86	30	63	84	128
13	44	20	15	18	18	15	17	16	10	26	32	4	10	9	13	21	5	19	11	3	9	5	1
14	36	32	15	9	20	16	4	8	8	24	20	5	8	4	9	10	2	7	13	2	4	7	14
15.1	46	18	10	11	14	15	10	11	6	39	25	2	6	9	25	28	4	35	10	9	6	11	7
15.2	64	24	15	17	25	25	10	19	4	67	21	2	19	6	17	35	7	45	17	4	3	13	10
17	61	32	21	34	47	32	13	26	15	58	46	2	19	3	21	45	1	148	29	6	7	8	9
18	12	3	5	10	12	1	8	8	6	8	8		4	1	6	6		20	4	1	2	5	1
19.1	22	9	7	2	7	8	5	4	4	12	12		3		6	9	1	78	7	4	3	2	1
19.2	12	9	6	6	7	8	4	7	6	16	6		3	6	7	5		34	3	2	2	2	2
Grand Total	1615	936	617	691	821	668	515	608	552	982	857	240	490	437	612	893	206	1003	450	142	322	494	503
																										bonobo CV	bonobo age			AUTOLOGOUS
1	27.4303	27.5641	28.8493	24.8915	28.989	26.0479	27.3786	27.1382	30.4348	23.0143	26.9545	34.5833	32.449	32.2654	32.5163	28.7794	28.1553	21.0369	27.7778	23.9437	33.5404	34.2105	32.4056	3.64993	28.7111	0.127126	1	3.50119	28.5432	0.122663
2	9.04025	8.97436	7.6175	8.24891	8.64799	9.88024	9.70874	8.22368	12.3188	8.24847	8.75146	11.6667	9.18367	10.7551	9.15033	9.96641	11.165	7.47757	9.11111	8.4507	11.8012	11.5385	7.35586	1.46195	9.44707	0.154752	2	1.38336	9.54213	0.144974
3	3.28173	3.95299	4.53809	5.35456	3.89769	6.58683	5.24272	5.09868	5.25362	3.66599	3.50058	4.16667	3.67347	4.34783	4.41176	2.68757	2.91262	3.68893	3.11111	7.04225	3.41615	4.25101	2.98211	1.12463	4.22022	0.266485	3	1.14503	4.27649	0.26775
4	1.54799	2.35043	2.75527	2.4602	1.82704	1.1976	1.74757	2.46711	2.53623	2.13849	1.51692	0.416667	1.42857	1.83066	1.96078	3.02352	0.485437	1.49551	1.11111	0.704225	2.48447	1.21457	1.78926	0.710626	1.76042	0.403668	4	0.734788	1.75911	0.417705
6	11.5789	11.5385	12.4797	13.6035	9.62241	12.7246	12.233	11.5132	11.2319	10.0815	12.1354	11.25	12.8571	14.1876	10.2941	11.0862	12.1359	6.87936	10.4444	10.5634	11.4907	12.1457	11.7296	1.48309	11.4699	0.129304	6	1.54636	11.4581	0.134958
7	6.25387	5.23504	6.32091	4.92041	6.82095	4.19162	6.60194	7.40132	7.6087	4.68432	6.18436	5	5.91837	5.94966	5.71895	6.94289	8.25243	3.68893	6.22222	6.33803	3.72671	5.66802	6.95825	1.19104	5.93947	0.200529	7	1.22618	5.89316	0.208069
9	2.35294	1.7094	1.94489	2.31548	2.31425	2.84431	2.52427	2.79605	2.89855	2.13849	2.33372	3.75	1.63265	2.97483	2.45098	2.35162	1.94175	0.897308	1.77778	0	2.48447	3.03644	2.18688	0.758755	2.24596	0.337831	9	0.774976	2.24865	0.344641
10	0.495356	1.06838	0.972447	0.578871	0.243605	0.598802	0.194175	0.328947	0.543478	0.610998	0.233372	0.833333	0.204082	0	0.816993	0.335946	0.485437	0.299103	0.444444	0	0.310559	0.202429	0.198807	0.287868	0.434764	0.662125	10	0.291805	0.445489	0.655021
12	19.6285	21.9017	19.2869	22.1418	19.3666	17.9641	20.5825	18.75	16.4855	19.9593	18.5531	22.0833	17.9592	18.9931	15.6863	17.0213	24.7573	16.0518	19.1111	21.1268	19.5652	17.004	25.4473	2.53164	19.5403	0.12956	12	2.22638	19.2718	0.115525
13	2.72446	2.13675	2.43112	2.60492	2.19245	2.24551	3.30097	2.63158	1.81159	2.64766	3.73396	1.66667	2.04082	2.0595	2.12418	2.35162	2.42718	1.89432	2.44444	2.11268	2.79503	1.01215	0.198807	0.703862	2.24297	0.313808	13	0.48451	2.33589	0.20742
14	2.2291	3.4188	2.43112	1.30246	2.43605	2.39521	0.776699	1.31579	1.44928	2.44399	2.33372	2.08333	1.63265	0.915332	1.47059	1.11982	0.970874	0.697906	2.88889	1.40845	1.24224	1.417	2.7833	0.751934	1.78968	0.42015	14	0.751477	1.74451	0.430766
15.1	2.8483	1.92308	1.62075	1.5919	1.70524	2.24551	1.94175	1.80921	1.08696	3.97149	2.91715	0.833333	1.22449	2.0595	4.08497	3.1355	1.94175	3.48953	2.22222	6.33803	1.86335	2.22672	1.39165	1.22096	2.36836	0.515528	15.1	1.26021	2.41276	0.522311
15.2	3.96285	2.5641	2.43112	2.4602	3.04507	3.74251	1.94175	3.125	0.724638	6.82281	2.45041	0.833333	3.87755	1.373	2.77778	3.91937	3.39806	4.48654	3.77778	2.8169	0.931677	2.63158	1.98807	1.35839	2.87313	0.472789	15.2	1.40877	2.91336	0.483554
17	3.77709	3.4188	3.40357	4.92041	5.72473	4.79042	2.52427	4.27632	2.71739	5.90631	5.36756	0.833333	3.87755	0.686499	3.43137	5.03919	0.485437	14.7557	6.44444	4.22535	2.17391	1.61943	1.78926	2.89961	4.00819	0.723421	17	2.94389	4.10905	0.716439
18	0.743034	0.320513	0.810373	1.44718	1.46163	0.149701	1.5534	1.31579	1.08696	0.814664	0.933489	0	0.816327	0.228833	0.980392	0.671892	0	1.99402	0.888889	0.704225	0.621118	1.01215	0.198807	0.521274	0.815364	0.639314	18	0.526817	0.843389	0.624643
19.1	1.36223	0.961538	1.13452	0.289436	0.852619	1.1976	0.970874	0.657895	0.724638	1.222	1.40023	0	0.612245	0	0.980392	1.00784	0.485437	7.77667	1.55556	2.8169	0.931677	0.404858	0.198807	1.55463	1.19756	1.29816	19.1	1.60301	1.24296	1.28967
19.2	0.743034	0.961538	0.972447	0.868307	0.852619	1.1976	0.776699	1.15132	1.08696	1.62933	0.700117	0	0.612245	1.373	1.14379	0.55991	0	3.38983	0.666667	1.40845	0.621118	0.404858	0.397614	0.673215	0.935541	0.7196	19.2	0.683573	0.959992	0.712061
Grand Total	100	100	100	100	100	100	100	100	100	100	100	100	100	100	100	100	100	100	100	100	100	100	100	0	#DIV/0!	#DIV/0!	Grand Total

## Sheet: MAD calculations
Row Labels	1	2	3	4	5	6	7	8	9	10	11	12	13	14	15	16	17	18	19	20	21	22	23	MEDIANS	1	2	3	4	5	6	7	8	9	10	11	12	13	14	15	16	17	18	19	20	21	22	23	MAD	MAD/MEDIAN
1	27.4303	27.5641	28.8493	24.8915	28.989	26.0479	27.3786	27.1382	30.4348	23.0143	26.9545	34.5833	32.449	32.2654	32.5163	28.7794	28.1553	21.0369	27.7778	23.9437	33.5404	34.2105	32.4056	28.1553	0.724999	0.591237	0.693931	3.26388	0.833698	2.10744	0.776699	1.01718	2.27944	5.14108	1.20085	6.42799	4.29364	4.11011	4.361	0.624055	0	7.11845	0.377562	4.21168	5.38503	6.05519	4.25023	2.27944	0.0809595
2	9.04025	8.97436	7.6175	8.24891	8.64799	9.88024	9.70874	8.22368	12.3188	8.24847	8.75146	11.6667	9.18367	10.7551	9.15033	9.96641	11.165	7.47757	9.11111	8.4507	11.8012	11.5385	7.35586	9.11111	0.0708634	0.136752	1.49361	0.862196	0.463121	0.769128	0.597627	0.887427	3.20773	0.862639	0.359653	2.55556	0.0725624	1.64404	0.0392157	0.855294	2.05394	1.63354	0	0.660407	2.69013	2.42735	1.75525	0.862196	0.0946313
3	3.28173	3.95299	4.53809	5.35456	3.89769	6.58683	5.24272	5.09868	5.25362	3.66599	3.50058	4.16667	3.67347	4.34783	4.41176	2.68757	2.91262	3.68893	3.11111	7.04225	3.41615	4.25101	2.98211	3.95299	0.671258	0	0.585096	1.40157	0.0553057	2.63383	1.28973	1.14569	1.30063	0.287004	0.452408	0.213675	0.279522	0.394835	0.458773	1.26542	1.04037	0.264058	0.84188	3.08926	0.536842	0.298021	0.970884	0.585096	0.148013
4	1.54799	2.35043	2.75527	2.4602	1.82704	1.1976	1.74757	2.46711	2.53623	2.13849	1.51692	0.416667	1.42857	1.83066	1.96078	3.02352	0.485437	1.49551	1.11111	0.704225	2.48447	1.21457	1.78926	1.78926	0.241277	0.561163	0.966003	0.670938	0.0377758	0.59166	0.0416916	0.677841	0.746967	0.349228	0.272345	1.3726	0.360693	0.0413992	0.17152	1.23425	1.30383	0.293751	0.678153	1.08504	0.695208	0.57469	0	0.57469	0.321188
6	11.5789	11.5385	12.4797	13.6035	9.62241	12.7246	12.233	11.5132	11.2319	10.0815	12.1354	11.25	12.8571	14.1876	10.2941	11.0862	12.1359	6.87936	10.4444	10.5634	11.4907	12.1457	11.7296	11.5385	0.0404858	0	0.941279	2.06501	1.91605	1.18609	0.694548	0.0253036	0.306577	1.457	0.596894	0.288462	1.31868	2.64918	1.24434	0.452235	0.597461	4.6591	1.09402	0.975081	0.0477783	0.607287	0.191161	0.694548	0.0601942
7	6.25387	5.23504	6.32091	4.92041	6.82095	4.19162	6.60194	7.40132	7.6087	4.68432	6.18436	5	5.91837	5.94966	5.71895	6.94289	8.25243	3.68893	6.22222	6.33803	3.72671	5.66802	6.95825	6.18436	0.0695059	0.949321	0.136544	1.26396	0.636586	1.99275	0.417578	1.21695	1.42433	1.50005	0	1.18436	0.265997	0.234707	0.46541	0.758525	2.06806	2.49543	0.0378582	0.153664	2.45766	0.516348	0.773886	0.758525	0.122652
9	2.35294	1.7094	1.94489	2.31548	2.31425	2.84431	2.52427	2.79605	2.89855	2.13849	2.33372	3.75	1.63265	2.97483	2.45098	2.35162	1.94175	0.897308	1.77778	0	2.48447	3.03644	2.18688	2.33372	0.0192189	0.624321	0.388828	0.0182375	0.0194714	0.510589	0.19055	0.46233	0.564828	0.195229	0	1.41628	0.701069	0.641106	0.117258	0.0179015	0.391975	1.43641	0.555945	2.33372	0.15075	0.702715	0.146844	0.391975	0.167961
10	0.495356	1.06838	0.972447	0.578871	0.243605	0.598802	0.194175	0.328947	0.543478	0.610998	0.233372	0.833333	0.204082	0	0.816993	0.335946	0.485437	0.299103	0.444444	0	0.310559	0.202429	0.198807	0.335946	0.15941	0.73243	0.636501	0.242925	0.0923409	0.262856	0.141771	0.00699888	0.207532	0.275052	0.102574	0.497387	0.131865	0.335946	0.481047	0	0.149491	0.0368436	0.108498	0.335946	0.0253872	0.133517	0.137139	0.149491	0.444984
12	19.6285	21.9017	19.2869	22.1418	19.3666	17.9641	20.5825	18.75	16.4855	19.9593	18.5531	22.0833	17.9592	18.9931	15.6863	17.0213	24.7573	16.0518	19.1111	21.1268	19.5652	17.004	25.4473	19.2869	0.341611	2.61484	0	2.85495	0.0797541	1.3228	1.29565	0.536872	2.80136	0.672395	0.73378	2.79646	1.32769	0.293737	3.6006	2.2656	5.47041	3.23503	0.175761	1.83989	0.278345	2.28282	6.16044	1.32769	0.068839
13	2.72446	2.13675	2.43112	2.60492	2.19245	2.24551	3.30097	2.63158	1.81159	2.64766	3.73396	1.66667	2.04082	2.0595	2.12418	2.35162	2.42718	1.89432	2.44444	2.11268	2.79503	1.01215	0.198807	2.24551	0.478949	0.108757	0.185609	0.359411	0.0530607	0	1.05546	0.38607	0.433915	0.402149	1.48845	0.578842	0.204693	0.186012	0.121326	0.106115	0.181675	0.351192	0.198935	0.132833	0.549522	1.23336	2.0467	0.351192	0.156397
14	2.2291	3.4188	2.43112	1.30246	2.43605	2.39521	0.776699	1.31579	1.44928	2.44399	2.33372	2.08333	1.63265	0.915332	1.47059	1.11982	0.970874	0.697906	2.88889	1.40845	1.24224	1.417	2.7833	1.47059	0.758514	1.94822	0.96053	0.168128	0.965465	0.924621	0.693889	0.154799	0.0213129	0.973404	0.863134	0.612745	0.162065	0.555256	0	0.350767	0.499714	0.772682	1.4183	0.0621375	0.228352	0.0535842	1.31271	0.612745	0.416667
15.1	2.8483	1.92308	1.62075	1.5919	1.70524	2.24551	1.94175	1.80921	1.08696	3.97149	2.91715	0.833333	1.22449	2.0595	4.08497	3.1355	1.94175	3.48953	2.22222	6.33803	1.86335	2.22672	1.39165	1.94175	0.90655	0.0186706	0.321002	0.349852	0.23651	0.303761	0	0.132537	0.854791	2.02974	0.975405	1.10841	0.717258	0.117749	2.14322	1.19375	0	1.54778	0.280475	4.39628	0.0783935	0.284973	0.550097	0.349852	0.180174
15.2	3.96285	2.5641	2.43112	2.4602	3.04507	3.74251	1.94175	3.125	0.724638	6.82281	2.45041	0.833333	3.87755	1.373	2.77778	3.91937	3.39806	4.48654	3.77778	2.8169	0.931677	2.63158	1.98807	2.77778	1.18507	0.213675	0.346659	0.317575	0.267289	0.964737	0.83603	0.347222	2.05314	4.04503	0.327369	1.94444	1.09977	1.40478	0	1.1416	0.62028	1.70876	1	0.0391236	1.8461	0.146199	0.789706	0.83603	0.300971
17	3.77709	3.4188	3.40357	4.92041	5.72473	4.79042	2.52427	4.27632	2.71739	5.90631	5.36756	0.833333	3.87755	0.686499	3.43137	5.03919	0.485437	14.7557	6.44444	4.22535	2.17391	1.61943	1.78926	3.77709	0	0.358286	0.373524	1.14332	1.94764	1.01333	1.25282	0.499226	1.0597	2.12922	1.59047	2.94376	0.100461	3.09059	0.345717	1.2621	3.29165	10.9786	2.66735	0.448262	1.60318	2.15766	1.98783	1.2621	0.334147
18	0.743034	0.320513	0.810373	1.44718	1.46163	0.149701	1.5534	1.31579	1.08696	0.814664	0.933489	0	0.816327	0.228833	0.980392	0.671892	0	1.99402	0.888889	0.704225	0.621118	1.01215	0.198807	0.814664	0.0716299	0.494151	0.00429118	0.632514	0.646968	0.664963	0.738734	0.501126	0.272293	0	0.118825	0.814664	0.00166258	0.585831	0.165728	0.142771	0.814664	1.17935	0.0742249	0.110439	0.193546	0.197482	0.615857	0.272293	0.334239
19.1	1.36223	0.961538	1.13452	0.289436	0.852619	1.1976	0.970874	0.657895	0.724638	1.222	1.40023	0	0.612245	0	0.980392	1.00784	0.485437	7.77667	1.55556	2.8169	0.931677	0.404858	0.198807	0.961538	0.400691	0	0.172983	0.672103	0.10892	0.236066	0.00933532	0.303644	0.236901	0.260457	0.438695	0.961538	0.349294	0.961538	0.0188537	0.0463003	0.476102	6.81513	0.594017	1.85536	0.0298614	0.55668	0.762731	0.349294	0.363265
19.2	0.743034	0.961538	0.972447	0.868307	0.852619	1.1976	0.776699	1.15132	1.08696	1.62933	0.700117	0	0.612245	1.373	1.14379	0.55991	0	3.38983	0.666667	1.40845	0.621118	0.404858	0.397614	0.852619	0.109585	0.10892	0.119829	0.015688	0	0.344986	0.0759197	0.298697	0.234338	0.776709	0.152502	0.852619	0.240374	0.520379	0.291172	0.292708	0.852619	2.53721	0.185952	0.555832	0.231501	0.44776	0.455004	0.291172	0.341503
[truncated: 4 more columns]
