# Supplementary material for: During evolution from the earliest tetrapoda, newly-recruited genes are increasingly paralogues of existing genes and distribute non-randomly among the chromosomes
Source: BMC Genomics. 2021 Nov 4;22:794. doi: 10.1186/s12864-021-08066-3 (PMC8570013; doi:10.1186/s12864-021-08066-3)
Supplement: Supplementary file 1 — Additional file 1. . [file 12864_2021_8066_MOESM1_ESM.zip › TABLE S5_MACAQUE genome FULL PIVOT.xlsx]

## Sheet: INTRODUCTION
This file goes through the steps
of the MAD calculations, using the data for the full genome.
The MAD calculations are performed excluding the X and Y chromosomes.

## Sheet: DIRECT FROM BIOMART
Gene stable ID	Gene name	Gene description	Gene type	Chromosome/scaffold name	Gene start (bp)	HGNC symbol
ENSMMUG00000028704			Mt_tRNA	MT	536
ENSMMUG00000028703			Mt_rRNA	MT	608
ENSMMUG00000028702			Mt_tRNA	MT	1555
ENSMMUG00000028701			Mt_rRNA	MT	1624
ENSMMUG00000028700			Mt_tRNA	MT	3182
ENSMMUG00000028699	ND1	NADH dehydrogenase subunit 1 [Source:NCBI gene;Acc:2846627]	protein_coding	MT	3259
ENSMMUG00000028698			Mt_tRNA	MT	4214
ENSMMUG00000028697			Mt_tRNA	MT	4280
ENSMMUG00000028696			Mt_tRNA	MT	4353
ENSMMUG00000028695	ND2	NADH dehydrogenase subunit 2 [Source:NCBI gene;Acc:2846626]	protein_coding	MT	4421
ENSMMUG00000028694			Mt_tRNA	MT	5463
ENSMMUG00000028693			Mt_tRNA	MT	5537
ENSMMUG00000028692			Mt_tRNA	MT	5607
ENSMMUG00000028691			Mt_tRNA	MT	5712
ENSMMUG00000028690			Mt_tRNA	MT	5775
ENSMMUG00000028689	MT-CO1	mitochondrially encoded cytochrome c oxidase I [Source:HGNC Symbol;Acc:HGNC:7419]	protein_coding	MT	5850	MT-CO1
ENSMMUG00000028688			Mt_tRNA	MT	7390
ENSMMUG00000028687			Mt_tRNA	MT	7463
ENSMMUG00000028686	COX2	cytochrome c oxidase subunit II [Source:NCBI gene;Acc:2846628]	protein_coding	MT	7532
ENSMMUG00000028685			Mt_tRNA	MT	8291
ENSMMUG00000028684	ATP8	ATP synthase F0 subunit 8 [Source:NCBI gene;Acc:2846623]	protein_coding	MT	8357
ENSMMUG00000028683	ATP6	ATP synthase F0 subunit 6 [Source:NCBI gene;Acc:2846629]	protein_coding	MT	8518
ENSMMUG00000028682	MT-CO3	mitochondrially encoded cytochrome c oxidase III [Source:HGNC Symbol;Acc:HGNC:7422]	protein_coding	MT	9198	MT-CO3
ENSMMUG00000028681			Mt_tRNA	MT	9982
ENSMMUG00000028680	MT-ND3	mitochondrially encoded NADH:ubiquinone oxidoreductase core subunit 3 [Source:HGNC Symbol;Acc:HGNC:7458]	protein_coding	MT	10050	MT-ND3
ENSMMUG00000028679			Mt_tRNA	MT	10396
ENSMMUG00000028678	ND4L	NADH-ubiquinone oxidoreductase chain 4L [Source:UniProtKB/Swiss-Prot;Acc:Q6IYH0]	protein_coding	MT	10461
ENSMMUG00000028677	MT-ND4	mitochondrially encoded NADH:ubiquinone oxidoreductase core subunit 4 [Source:HGNC Symbol;Acc:HGNC:7459]	protein_coding	MT	10751	MT-ND4
ENSMMUG00000028676			Mt_tRNA	MT	12129
ENSMMUG00000028675			Mt_tRNA	MT	12198
ENSMMUG00000028674			Mt_tRNA	MT	12257
ENSMMUG00000028673	MT-ND5	mitochondrially encoded NADH:ubiquinone oxidoreductase core subunit 5 [Source:HGNC Symbol;Acc:HGNC:7461]	protein_coding	MT	12328	MT-ND5
ENSMMUG00000028672	MT-ND6	mitochondrially encoded NADH:ubiquinone oxidoreductase core subunit 6 [Source:HGNC Symbol;Acc:HGNC:7462]	protein_coding	MT	14140	MT-ND6
ENSMMUG00000028671			Mt_tRNA	MT	14668
ENSMMUG00000028670	CYTB	Cytochrome b [Source:UniProtKB/Swiss-Prot;Acc:Q6IYG6]	protein_coding	MT	14741
ENSMMUG00000028669			Mt_tRNA	MT	15882
ENSMMUG00000028668			Mt_tRNA	MT	15946
ENSMMUG00000039891		pepsin A-like [Source:NCBI gene;Acc:106992302]	protein_coding	JSUE03225281.1	21
ENSMMUG00000011762			pseudogene	JSUE03068907.1	1744
ENSMMUG00000049037			protein_coding	JSUE03302840.1	276
ENSMMUG00000013707	HSPH1	heat shock protein family H (Hsp110) member 1 [Source:NCBI gene;Acc:721956]	protein_coding	17	10687783	HSPH1
ENSMMUG00000042043			protein_coding	JSUE03088041.1	13
ENSMMUG00000047177			protein_coding	JSUE03189431.1	1001
ENSMMUG00000048224			pseudogene	JSUE03188945.1	17
ENSMMUG00000041803		keratin-associated protein 4-2 [Source:NCBI gene;Acc:704641]	protein_coding	JSUE03103503.1	426
ENSMMUG00000006615	YPEL5	yippee like 5 [Source:NCBI gene;Acc:704532]	protein_coding	13	30484575
ENSMMUG00000039011		cell growth regulator with RING finger domain protein 1-like [Source:NCBI gene;Acc:106995492]	protein_coding	JSUE03062217.1	79
ENSMMUG00000038116			protein_coding	JSUE03253660.1	941
ENSMMUG00000046842			protein_coding	JSUE03146727.1	250
ENSMMUG00000038431			protein_coding	JSUE03213905.1	235
ENSMMUG00000011856			protein_coding	JSUE03166355.1	10
ENSMMUG00000041892			protein_coding	JSUE03346879.1	204
ENSMMUG00000016293	LRCH1	leucine rich repeats and calponin homology domain containing 1 [Source:NCBI gene;Acc:708778]	protein_coding	17	25718516	LRCH1
ENSMMUG00000003474	GALNT14	polypeptide N-acetylgalactosaminyltransferase 14 [Source:NCBI gene;Acc:705068]	protein_coding	13	31337238	GALNT14
ENSMMUG00000031832			protein_coding	JSUE03180655.1	1458
ENSMMUG00000041739		succinyl-CoA:3-ketoacid coenzyme A transferase 2, mitochondrial-like [Source:NCBI gene;Acc:106995511]	protein_coding	JSUE03065647.1	4916
ENSMMUG00000016290	WWC3	WWC family member 3 [Source:NCBI gene;Acc:720812]	protein_coding	X	9086851	WWC3
ENSMMUG00000030655			protein_coding	JSUE03144151.1	848
ENSMMUG00000045288		ubiquitin carboxyl-terminal hydrolase 17-like protein 6 [Source:NCBI gene;Acc:723387]	protein_coding	JSUE03173147.1	416
ENSMMUG00000008867	ERI1	exoribonuclease 1 [Source:NCBI gene;Acc:699381]	protein_coding	8	10808018	ERI1
ENSMMUG00000041162		heat shock transcription factor, Y-linked-like [Source:NCBI gene;Acc:701379]	protein_coding	KQ735275.1	21
ENSMMUG00000049096		ubiquitin carboxyl-terminal hydrolase 17-like protein 6 [Source:NCBI gene;Acc:106995992]	protein_coding	JSUE03173147.1	5116
ENSMMUG00000048181			protein_coding	JSUE03129303.1	653
ENSMMUG00000020571	EBPL	emopamil binding protein like [Source:NCBI gene;Acc:706833]	protein_coding	17	28965536	EBPL
ENSMMUG00000000958	AKR1C2	aldo-keto reductase family 1, member C2 [Source:NCBI gene;Acc:711360]	protein_coding	9	4935772
ENSMMUG00000040927			protein_coding	JSUE03118227.1	322
ENSMMUG00000022819		probable hydrolase PNKD [Source:NCBI gene;Acc:698201]	protein_coding	KQ739260.1	385
ENSMMUG00000006834			pseudogene	9	90008316
ENSMMUG00000009528	THSD1	thrombospondin type 1 domain containing 1 [Source:NCBI gene;Acc:100430746]	protein_coding	17	31717928	THSD1
ENSMMUG00000010402	CCBE1	collagen and calcium binding EGF domains 1 [Source:NCBI gene;Acc:702222]	protein_coding	18	48949558	CCBE1
ENSMMUG00000042684			protein_coding	KQ734027.1	9126
ENSMMUG00000047577			protein_coding	KQ734512.1	12684
ENSMMUG00000011697	RNF219	ring finger protein 219 [Source:NCBI gene;Acc:697577]	protein_coding	17	59958251	RNF219
ENSMMUG00000016129			protein_coding	JSUE03088044.1	53
ENSMMUG00000018670	STMN4	stathmin 4 [Source:NCBI gene;Acc:712651]	protein_coding	8	27264473	STMN4
ENSMMUG00000010864	STAMBP	STAM binding protein [Source:NCBI gene;Acc:714562]	protein_coding	13	74829937
ENSMMUG00000043190			protein_coding	JSUE03138935.1	84
ENSMMUG00000020108	INO80C	INO80 complex subunit C [Source:NCBI gene;Acc:708819]	protein_coding	18	24141270
ENSMMUG00000000426	CX3CL1	C-X3-C motif chemokine ligand 1 [Source:NCBI gene;Acc:574225]	protein_coding	KQ732988.1	3809
ENSMMUG00000039093			protein_coding	JSUE03151030.1	5172
ENSMMUG00000016608	USP11	ubiquitin specific peptidase 11 [Source:NCBI gene;Acc:706555]	protein_coding	X	47388132	USP11
ENSMMUG00000045330			protein_coding	17	60268421
ENSMMUG00000040052			protein_coding	JSUE03269823.1	4552
ENSMMUG00000020572	KPNA3	karyopherin subunit alpha 3 [Source:NCBI gene;Acc:706925]	protein_coding	17	29007185	KPNA3
ENSMMUG00000038851			protein_coding	5	28974177
ENSMMUG00000041807			protein_coding	JSUE03180500.1	1
ENSMMUG00000006392	AIFM2	apoptosis inducing factor, mitochondria associated 2 [Source:NCBI gene;Acc:711037]	protein_coding	9	62315365	AIFM2
ENSMMUG00000004237	TNFRSF19	TNF receptor superfamily member 19 [Source:NCBI gene;Acc:707034]	protein_coding	17	3692529	TNFRSF19
ENSMMUG00000048614			protein_coding	JSUE03188671.1	7975
ENSMMUG00000011549	COMMD5	COMM domain containing 5 [Source:NCBI gene;Acc:704586]	protein_coding	8	144131435
ENSMMUG00000006910	UGT3A2	UDP glycosyltransferase family 3 member A2 [Source:NCBI gene;Acc:700238]	protein_coding	6	36379152	UGT3A2
ENSMMUG00000010130		cTAGE family member 5-like [Source:NCBI gene;Acc:106994264]	protein_coding	17	29237578
ENSMMUG00000040573	PMAIP1	phorbol-12-myristate-13-acetate-induced protein 1 [Source:NCBI gene;Acc:702789]	protein_coding	18	49407919
ENSMMUG00000042692		kunitz-type protease inhibitor 1-like [Source:NCBI gene;Acc:702605]	protein_coding	JSUE03137192.1	2521
ENSMMUG00000020656	ACOT12	acyl-CoA thioesterase 12 [Source:NCBI gene;Acc:711665]	protein_coding	6	78100007	ACOT12
ENSMMUG00000048208			protein_coding	JSUE03194227.1	262
ENSMMUG00000042196			protein_coding	13	108257716
ENSMMUG00000046900		putative protein SSX6 [Source:NCBI gene;Acc:100430341]	protein_coding	JSUE03145906.1	1589
ENSMMUG00000021887	S100P	S100 calcium binding protein P [Source:NCBI gene;Acc:710510]	protein_coding	5	6915259	S100P
ENSMMUG00000011572	PSD4	pleckstrin and Sec7 domain containing 4 [Source:NCBI gene;Acc:701785]	protein_coding	13	108181093	PSD4
ENSMMUG00000013713	B3GLCT	beta 3-glucosyltransferase [Source:NCBI gene;Acc:713498]	protein_coding	17	10747288	B3GLCT
ENSMMUG00000046551			protein_coding	JSUE03287161.1	447
ENSMMUG00000044171			protein_coding	KQ741810.1	45263
ENSMMUG00000044709		patr class I histocompatibility antigen, B-1 alpha chain-like [Source:NCBI gene;Acc:723473]	protein_coding	KQ734414.1	5976
ENSMMUG00000020082	BCAS1	breast carcinoma amplified sequence 1 [Source:NCBI gene;Acc:699063]	protein_coding	10	10350258	BCAS1
ENSMMUG00000040709			pseudogene	JSUE03273455.1	247
ENSMMUG00000000959	CYP11B2	cytochrome P450, family 11, subfamily B, polypeptide 2 [Source:NCBI gene;Acc:695914]	protein_coding	8	142188163
ENSMMUG00000043424		acidic leucine-rich nuclear phosphoprotein 32 family member E pseudogene [Source:NCBI gene;Acc:693694]	protein_coding	6	39397578
ENSMMUG00000046870			protein_coding	KQ737299.1	81765
ENSMMUG00000017025	ZC3H13	zinc finger CCCH-type containing 13 [Source:NCBI gene;Acc:703196]	protein_coding	17	25133276	ZC3H13
ENSMMUG00000046253	FAM200B	family with sequence similarity 200 member B [Source:NCBI gene;Acc:714235]	protein_coding	5	14973742	FAM200B
ENSMMUG00000043193			protein_coding	JSUE03102564.1	157
ENSMMUG00000017627	BTAF1	B-TFIID TATA-box binding protein associated factor 1 [Source:NCBI gene;Acc:698008]	protein_coding	9	87144845	BTAF1
ENSMMUG00000040572			protein_coding	JSUE03175667.1	50
ENSMMUG00000044172		RNA polymerase II transcription factor SIII subunit A3-like [Source:NCBI gene;Acc:106995837]	protein_coding	JSUE03136480.1	5425
ENSMMUG00000030679			protein_coding	17	60424013
ENSMMUG00000043927			protein_coding	KQ732613.1	395096
ENSMMUG00000047740			protein_coding	18	49408129
ENSMMUG00000038283		putative protein SSX6 [Source:NCBI gene;Acc:106995824]	protein_coding	JSUE03132004.1	614
ENSMMUG00000008875	SLC35F5	solute carrier family 35 member F5 [Source:NCBI gene;Acc:709750]	protein_coding	12	17721711	SLC35F5
ENSMMUG00000032482		protein FAM90A1-like [Source:NCBI gene;Acc:693973]	protein_coding	KQ744937.1	15047
ENSMMUG00000000457	GALNT1	polypeptide N-acetylgalactosaminyltransferase 1 [Source:NCBI gene;Acc:708930]	protein_coding	18	24341698
ENSMMUG00000019156	PARD3	par-3 family cell polarity regulator [Source:NCBI gene;Acc:706472]	protein_coding	9	34332175	PARD3
ENSMMUG00000047591		melanoma-associated antigen D4 [Source:NCBI gene;Acc:106996411]	protein_coding	JSUE03271983.1	13168
ENSMMUG00000009579	SPRYD7	SPRY domain containing 7 [Source:NCBI gene;Acc:711525]	protein_coding	17	29264294	SPRYD7
ENSMMUG00000047238			protein_coding	JSUE03087337.1	212
ENSMMUG00000003245	RASA1	RAS p21 protein activator 1 [Source:NCBI gene;Acc:694085]	protein_coding	6	84171963	RASA1
ENSMMUG00000000889			protein_coding	KQ737299.1	215521
ENSMMUG00000009307	CNBD2	cyclic nucleotide binding domain containing 2 [Source:NCBI gene;Acc:703290]	protein_coding	10	28063495	CNBD2
ENSMMUG00000018423	BCL2L11	BCL2 like 11 [Source:HGNC Symbol;Acc:HGNC:994]	protein_coding	13	106231219	BCL2L11
ENSMMUG00000044855			protein_coding	JSUE03250932.1	547
ENSMMUG00000011408	LAMA1	laminin subunit alpha 1 [Source:NCBI gene;Acc:722472]	protein_coding	18	2471142	LAMA1
ENSMMUG00000018893		olfactory receptor 2AK2-like [Source:NCBI gene;Acc:100427704]	protein_coding	JSUE03260399.1	111
ENSMMUG00000037712			protein_coding	JSUE03106609.1	4551
ENSMMUG00000019399	FZD6	frizzled class receptor 6 [Source:NCBI gene;Acc:694625]	protein_coding	8	102034664
ENSMMUG00000045113		melanoma-associated antigen D4 [Source:NCBI gene;Acc:106995712]	protein_coding	KQ734281.1	13009
ENSMMUG00000003201	MID1IP1	MID1 interacting protein 1 [Source:NCBI gene;Acc:698138]	protein_coding	X	38674253
ENSMMUG00000010898	TRIM13	tripartite motif containing 13 [Source:NCBI gene;Acc:707239]	protein_coding	17	29346165	TRIM13
ENSMMUG00000003779	GNRHR	gonadotropin releasing hormone receptor [Source:NCBI gene;Acc:711577]	protein_coding	5	66614176	GNRHR
ENSMMUG00000007899	GRAMD2B	GRAM domain containing 2B [Source:NCBI gene;Acc:702639]	protein_coding	6	123924718
ENSMMUG00000001696			protein_coding	KQ737299.1	35039
ENSMMUG00000018782	C18orf21	chromosome 18 open reading frame, human C18orf21 [Source:NCBI gene;Acc:715440]	protein_coding	18	24660664	C18orf21
ENSMMUG00000016706	CHAF1A	chromatin assembly factor 1 subunit A [Source:NCBI gene;Acc:721861]	protein_coding	19	4514488	CHAF1A
ENSMMUG00000045392			protein_coding	X	40791015
ENSMMUG00000043416			protein_coding	JSUE03293071.1	21
ENSMMUG00000030683	POU4F1	POU class 4 homeobox 1 [Source:NCBI gene;Acc:700654]	protein_coding	17	59943552	POU4F1
ENSMMUG00000048887		sharpin-like [Source:NCBI gene;Acc:106996506]	protein_coding	JSUE03290238.1	249
ENSMMUG00000004209	ESD	esterase D [Source:NCBI gene;Acc:708871]	protein_coding	17	25932193
ENSMMUG00000016084	C8orf33	UPF0488 protein C8orf33 [Source:NCBI gene;Acc:705607]	protein_coding	8	144304780	C8orf33
ENSMMUG00000049098		pepsin A-1-like [Source:NCBI gene;Acc:714524]	protein_coding	JSUE03061581.1	32
ENSMMUG00000039681	SMR3B	submaxillary gland androgen-regulated protein 3B [Source:NCBI gene;Acc:707365]	protein_coding	5	64265839	SMR3B
ENSMMUG00000019516			protein_coding	13	79313926
ENSMMUG00000044213			protein_coding	JSUE03206190.1	4159
ENSMMUG00000011189	TLK1	tousled like kinase 1 [Source:NCBI gene;Acc:694298]	protein_coding	12	58027070	TLK1
ENSMMUG00000038543		G protein signaling modulator 1 [Source:NCBI gene;Acc:710652]	protein_coding	15	1979223
ENSMMUG00000047063			protein_coding	JSUE03337277.1	8742
ENSMMUG00000046980		cystatin-SA [Source:NCBI gene;Acc:703642]	protein_coding	10	56769419
ENSMMUG00000010674	LZTS2	leucine zipper tumor suppressor 2 [Source:NCBI gene;Acc:711279]	protein_coding	9	96649440	LZTS2
ENSMMUG00000016069	CUBN	cubilin [Source:HGNC Symbol;Acc:HGNC:2548]	protein_coding	9	16937166	CUBN
ENSMMUG00000021876			protein_coding	JSUE03094888.1	6440
ENSMMUG00000015649	MOGAT1	monoacylglycerol O-acyltransferase 1 [Source:NCBI gene;Acc:705924]	protein_coding	12	104947092	MOGAT1
ENSMMUG00000020005			protein_coding	10	37736698
ENSMMUG00000009117	HTRA1	HtrA serine peptidase 1 [Source:NCBI gene;Acc:705855]	protein_coding	9	118509314
ENSMMUG00000044249			protein_coding	JSUE03331847.1	665
ENSMMUG00000011911	TBR1	T-box, brain 1 [Source:NCBI gene;Acc:701176]	protein_coding	12	48110548	TBR1
ENSMMUG00000039967			protein_coding	KQ734471.1	173617
ENSMMUG00000015609	ZNF280C	zinc finger protein 280C [Source:NCBI gene;Acc:704514]	protein_coding	X	124099404	ZNF280C
ENSMMUG00000007588			protein_coding	KQ734471.1	206334
ENSMMUG00000044032		40S ribosomal protein S27-like [Source:NCBI gene;Acc:106996193]	protein_coding	JSUE03217578.1	166
ENSMMUG00000004165	SLC9A2	solute carrier family 9 member A2 [Source:NCBI gene;Acc:712199]	protein_coding	13	98010198	SLC9A2
ENSMMUG00000017761	ZNF518B	zinc finger protein 518B [Source:NCBI gene;Acc:713122]	protein_coding	5	9826078
ENSMMUG00000039074			protein_coding	KQ733848.1	6657
ENSMMUG00000041891			protein_coding	JSUE03345932.1	98
ENSMMUG00000021357	ZBED3	zinc finger BED-type containing 3 [Source:NCBI gene;Acc:707787]	protein_coding	6	73749976
ENSMMUG00000016587	DTNB	dystrobrevin beta [Source:NCBI gene;Acc:696167]	protein_coding	13	25623241	DTNB
ENSMMUG00000037965	USP51	ubiquitin specific peptidase 51 [Source:NCBI gene;Acc:705861]	protein_coding	X	55080160	USP51
ENSMMUG00000042067		HLA class I histocompatibility antigen, B-67 alpha chain [Source:NCBI gene;Acc:723514]	protein_coding	KQ739559.1	1871
ENSMMUG00000046945			protein_coding	10	64338719
ENSMMUG00000008098	USP34	ubiquitin specific peptidase 34 [Source:NCBI gene;Acc:718028]	protein_coding	13	62004683	USP34
ENSMMUG00000041827	TTC30A	tetratricopeptide repeat protein 30A [Source:NCBI gene;Acc:702362]	protein_coding	12	64659055	TTC30A
ENSMMUG00000043066			protein_coding	JSUE03249853.1	3259
ENSMMUG00000022081	CYLC1	cylicin 1 [Source:NCBI gene;Acc:713478]	protein_coding	X	77880723	CYLC1
ENSMMUG00000047877			protein_coding	JSUE03198877.1	6037
ENSMMUG00000020080	GFRA1	GDNF family receptor alpha 1 [Source:NCBI gene;Acc:706353]	protein_coding	9	111977269	GFRA1
ENSMMUG00000041946			protein_coding	KQ734471.1	227939
ENSMMUG00000039325			protein_coding	JSUE03151751.1	419
ENSMMUG00000002013	RBM45	RNA binding motif protein 45 [Source:NCBI gene;Acc:702714]	protein_coding	12	65180160	RBM45
ENSMMUG00000020214	SMN1	survival of motor neuron 1, telomeric [Source:NCBI gene;Acc:677703]	protein_coding	6	67893960
ENSMMUG00000004774	MROH2B	maestro heat like repeat family member 2B [Source:NCBI gene;Acc:697286]	protein_coding	6	41578236	MROH2B
ENSMMUG00000049218			protein_coding	JSUE03233393.1	2
ENSMMUG00000005878	PTPRA	protein tyrosine phosphatase, receptor type A [Source:NCBI gene;Acc:574364]	protein_coding	10	35702009	PTPRA
ENSMMUG00000021074	RASGEF1B	RasGEF domain family member 1B [Source:NCBI gene;Acc:100429172]	protein_coding	5	52642092	RASGEF1B
ENSMMUG00000009050	MBD1	methyl-CpG binding domain protein 1 [Source:NCBI gene;Acc:709798]	protein_coding	18	39291319	MBD1
ENSMMUG00000044300		melanoma-associated antigen 1 [Source:NCBI gene;Acc:695155]	protein_coding	KQ738005.1	123391
ENSMMUG00000048507		melanoma-associated antigen D4 [Source:NCBI gene;Acc:106996178]	protein_coding	JSUE03214481.1	7542
ENSMMUG00000001663	IL1RAPL1	interleukin 1 receptor accessory protein like 1 [Source:NCBI gene;Acc:706588]	protein_coding	X	28409848	IL1RAPL1
ENSMMUG00000041088			protein_coding	KQ732081.1	11474
ENSMMUG00000002370	ITGA6	integrin subunit alpha 6 [Source:NCBI gene;Acc:697643]	protein_coding	12	59450803
ENSMMUG00000019008	AMER3	APC membrane recruitment protein 3 [Source:NCBI gene;Acc:703183]	protein_coding	12	340944	AMER3
ENSMMUG00000021548	NIPAL4	NIPA like domain containing 4 [Source:NCBI gene;Acc:715106]	protein_coding	6	155613785	NIPAL4
ENSMMUG00000040436			protein_coding	JSUE03159078.1	1094
ENSMMUG00000016256	MYO3B	myosin IIIB [Source:NCBI gene;Acc:693391]	protein_coding	12	57155406	MYO3B
ENSMMUG00000047496			protein_coding	KQ734471.1	250047
ENSMMUG00000000438	TTC23L	tetratricopeptide repeat domain 23 like [Source:NCBI gene;Acc:703035]	protein_coding	6	35189006	TTC23L
ENSMMUG00000012310	CFLAR	CASP8 and FADD like apoptosis regulator [Source:NCBI gene;Acc:574234]	protein_coding	12	82620512	CFLAR
ENSMMUG00000006831	DNAJB14	DnaJ heat shock protein family (Hsp40) member B14 [Source:NCBI gene;Acc:711298]	protein_coding	5	98661158	DNAJB14
ENSMMUG00000010899	KCNRG	potassium channel regulator [Source:NCBI gene;Acc:707341]	protein_coding	17	29365313	KCNRG
ENSMMUG00000041023			protein_coding	JSUE03329653.1	559
ENSMMUG00000039259		cystatin-9 [Source:NCBI gene;Acc:704078]	protein_coding	KQ735049.1	164
ENSMMUG00000017029	CPB2	carboxypeptidase B2 [Source:NCBI gene;Acc:703317]	protein_coding	17	25231633	CPB2
ENSMMUG00000005110			protein_coding	JSUE03250161.1	270
ENSMMUG00000018625	NIPAL1	NIPA like domain containing 1 [Source:NCBI gene;Acc:704998]	protein_coding	5	48029091	NIPAL1
ENSMMUG00000041452	DIRC1	disrupted in renal carcinoma 1 [Source:NCBI gene;Acc:100425288]	protein_coding	12	76146261	DIRC1
ENSMMUG00000042740			protein_coding	JSUE03072815.1	255
ENSMMUG00000029787	LARS	leucyl-tRNA synthetase [Source:NCBI gene;Acc:706792]	protein_coding	6	144150542	LARS
ENSMMUG00000001713	CDH20	cadherin 20 [Source:NCBI gene;Acc:698968]	protein_coding	18	50885160	CDH20
ENSMMUG00000040417			protein_coding	9	89710568
ENSMMUG00000047945			protein_coding	JSUE03110193.1	1697
ENSMMUG00000045908	RNF144A	ring finger protein 144A [Source:NCBI gene;Acc:722223]	protein_coding	13	6855816	RNF144A
ENSMMUG00000004060	MAPK8	mitogen-activated protein kinase 8 [Source:NCBI gene;Acc:711115]	protein_coding	9	42506248	MAPK8
ENSMMUG00000029402			protein_coding	JSUE03143350.1	471
ENSMMUG00000030367			protein_coding	5	39111894
ENSMMUG00000022364	STK32C	serine/threonine kinase 32C [Source:NCBI gene;Acc:100426741]	protein_coding	9	128409553	STK32C
ENSMMUG00000044345		ral-GDS-related protein-like [Source:NCBI gene;Acc:702453]	protein_coding	JSUE03138036.1	601
ENSMMUG00000017734	MDH1B	malate dehydrogenase 1B [Source:NCBI gene;Acc:708188]	protein_coding	12	88498622	MDH1B
ENSMMUG00000047056			protein_coding	X	60294867
ENSMMUG00000003898	RXFP2	relaxin family peptide receptor 2 [Source:NCBI gene;Acc:721969]	protein_coding	17	11226335
ENSMMUG00000045312	CST9L	cystatin-9-like [Source:NCBI gene;Acc:713067]	protein_coding	KQ735049.1	31189	CST9L
ENSMMUG00000001002	SLC23A1	solute carrier family 23 member 1 [Source:NCBI gene;Acc:693491]	protein_coding	6	137100053	SLC23A1
ENSMMUG00000038298			protein_coding	9	21234283
ENSMMUG00000022224	IL13RA2	interleukin 13 receptor subunit alpha 2 [Source:NCBI gene;Acc:708339]	protein_coding	X	108858924	IL13RA2
ENSMMUG00000046769		putative protein SSX6 [Source:NCBI gene;Acc:106996150]	protein_coding	KQ738642.1	6693
ENSMMUG00000011588	MYO9B	myosin IXB [Source:NCBI gene;Acc:719690]	protein_coding	19	17038040	MYO9B
ENSMMUG00000006747		DNA polymerase lambda [Source:NCBI gene;Acc:711924]	protein_coding	9	97241953
ENSMMUG00000022903	INPP4A	inositol polyphosphate-4-phosphatase type I A [Source:NCBI gene;Acc:707986]	protein_coding	13	93728831
ENSMMUG00000030587		putative V-set and immunoglobulin domain-containing-like protein IGHV4OR15-8 [Source:NCBI gene;Acc:720452]	protein_coding	KQ742572.1	13356
ENSMMUG00000042677			protein_coding	17	29432555
ENSMMUG00000045746			protein_coding	10	58219337
ENSMMUG00000006050	ZHX1	zinc fingers and homeoboxes 1 [Source:NCBI gene;Acc:704254]	protein_coding	8	122449355
ENSMMUG00000041442	LILRAB	leukocyte immunoglobulin-like receptor, subfamily A, member b [Source:NCBI gene;Acc:692334]	protein_coding	JSUE03212125.1	123
ENSMMUG00000048959			protein_coding	18	50957643
ENSMMUG00000006966	FAM47A	protein FAM47A-like [Source:NCBI gene;Acc:693762]	protein_coding	X	33952789	FAM47A
ENSMMUG00000019639	PAX5	paired box 5 [Source:NCBI gene;Acc:716839]	protein_coding	15	47084025	PAX5
ENSMMUG00000001511	KIF20A	kinesin family member 20A [Source:NCBI gene;Acc:716533]	protein_coding	6	135890554	KIF20A
ENSMMUG00000007569	CLUAP1	clusterin associated protein 1 [Source:NCBI gene;Acc:703676]	protein_coding	20	3415137	CLUAP1
ENSMMUG00000004210	HTR2A	5-hydroxytryptamine receptor 2A [Source:NCBI gene;Acc:613032]	protein_coding	17	25989384
ENSMMUG00000003117		platelet glycoprotein VI-like [Source:NCBI gene;Acc:100424512]	protein_coding	KQ734625.1	7000
ENSMMUG00000023073	CCNJL	cyclin J like [Source:NCBI gene;Acc:695560]	protein_coding	6	158446840	CCNJL
ENSMMUG00000020513	PHKA2	phosphorylase kinase regulatory subunit alpha 2 [Source:NCBI gene;Acc:694376]	protein_coding	X	18288003	PHKA2
ENSMMUG00000031821		chymotrypsin-like elastase family member 2A [Source:NCBI gene;Acc:100426744]	protein_coding	KQ742869.1	1096
ENSMMUG00000002366	GRID2	glutamate receptor ionotropic, delta-2 [Source:NCBI gene;Acc:704787]	protein_coding	5	90804112	GRID2
ENSMMUG00000048038			protein_coding	12	83771090
ENSMMUG00000015963			protein_coding	JSUE03124734.1	43
ENSMMUG00000014821	ZIC5	Zic family member 5 [Source:NCBI gene;Acc:705141]	protein_coding	17	81653500	ZIC5
ENSMMUG00000005200	PCED1A	PC-esterase domain containing 1A [Source:NCBI gene;Acc:716956]	protein_coding	10	35658693
ENSMMUG00000019240	REG3G	regenerating family member 3 gamma [Source:NCBI gene;Acc:711637]	protein_coding	13	80394553	REG3G
ENSMMUG00000004924		protein phosphatase 1 regulatory subunit 14B [Source:NCBI gene;Acc:697876]	pseudogene	8	73825710
ENSMMUG00000006942	MIPEP	mitochondrial intermediate peptidase [Source:NCBI gene;Acc:707131]	protein_coding	17	3842398	MIPEP
ENSMMUG00000039841		uncharacterized LOC106996284 [Source:NCBI gene;Acc:106996284]	protein_coding	JSUE03243200.1	2760
ENSMMUG00000008201	NDRG3	NDRG family member 3 [Source:NCBI gene;Acc:709601]	protein_coding	10	27317097	NDRG3
ENSMMUG00000003187		high mobility group box 2 [Source:NCBI gene;Acc:697057]	protein_coding	5	173499539
ENSMMUG00000019401			protein_coding	JSUE03312727.1	151
ENSMMUG00000029885	SLCO6A1	solute carrier organic anion transporter family member 6A1 [Source:NCBI gene;Acc:707421]	protein_coding	6	99646307	SLCO6A1
ENSMMUG00000020780	CNTFR	ciliary neurotrophic factor receptor [Source:NCBI gene;Acc:700959]	protein_coding	15	49667057
ENSMMUG00000013742		regulator of G protein signaling 22 [Source:NCBI gene;Acc:704685]	protein_coding	8	98668987
ENSMMUG00000041925		putative protein SSX6 [Source:NCBI gene;Acc:106995770]	protein_coding	JSUE03120034.1	227
ENSMMUG00000013780	DIAPH3	diaphanous related formin 3 [Source:NCBI gene;Acc:695990]	protein_coding	17	39380056	DIAPH3
ENSMMUG00000045576			protein_coding	18	2664934
ENSMMUG00000048986			protein_coding	JSUE03048566.1	3966
ENSMMUG00000003671	LHX2	LIM homeobox 2 [Source:NCBI gene;Acc:694945]	protein_coding	15	15026011
ENSMMUG00000049201			protein_coding	KQ739032.1	16747
ENSMMUG00000019580	HNRNPH2	60S ribosomal protein L36a-like [Source:NCBI gene;Acc:703365]	protein_coding	X	95585592
ENSMMUG00000015653	MSN	moesin [Source:NCBI gene;Acc:711712]	protein_coding	X	59897436
ENSMMUG00000023077	PTTG1	pituitary tumor-transforming 1 [Source:NCBI gene;Acc:696143]	protein_coding	6	158619335
ENSMMUG00000046344			protein_coding	JSUE03285574.1	95
ENSMMUG00000018777	RPRD1A	regulation of nuclear pre-mRNA domain containing 1A [Source:NCBI gene;Acc:709217]	protein_coding	18	24684596
ENSMMUG00000022843	FBXO11	F-box protein 11 [Source:NCBI gene;Acc:715651]	protein_coding	13	48564645
ENSMMUG00000016683	PHAX	phosphorylated adaptor for RNA export [Source:NCBI gene;Acc:702980]	protein_coding	JSUE03243200.1	10961
ENSMMUG00000047693	GPR55	G protein-coupled receptor 55 [Source:NCBI gene;Acc:711323]	protein_coding	12	113345323	GPR55
ENSMMUG00000028904	PCP2	Purkinje cell protein 2 [Source:NCBI gene;Acc:704228]	protein_coding	19	7831454
ENSMMUG00000047270			protein_coding	6	170014324
ENSMMUG00000029954	ATP6AP1L	ATPase H+ transporting accessory protein 1 like [Source:HGNC Symbol;Acc:HGNC:28091]	protein_coding	6	79111544	ATP6AP1L
ENSMMUG00000001311			protein_coding	17	56861623
ENSMMUG00000044643			protein_coding	10	64348230
ENSMMUG00000021744	DLEU7	deleted in lymphocytic leukemia, 7 [Source:NCBI gene;Acc:707886]	protein_coding	17	30069994	DLEU7
ENSMMUG00000048677	THAP1	THAP domain containing 1 [Source:NCBI gene;Acc:705845]	protein_coding	8	41832554
ENSMMUG00000044758			protein_coding	JSUE03272662.1	2621
ENSMMUG00000010824	SWSAP1	SWIM-type zinc finger 7 associated protein 1 [Source:NCBI gene;Acc:716529]	protein_coding	19	11410946	SWSAP1
ENSMMUG00000012797	ZNF233	zinc finger protein 233 [Source:NCBI gene;Acc:713398]	protein_coding	19	39499810	ZNF233
ENSMMUG00000016730			protein_coding	17	11446630
ENSMMUG00000031284	RBM39	RNA binding motif protein 39 [Source:NCBI gene;Acc:704198]	protein_coding	10	28372824	RBM39
ENSMMUG00000017384	ESS2	ess-2 splicing factor homolog [Source:NCBI gene;Acc:711157]	protein_coding	10	60831621
ENSMMUG00000023253			protein_coding	12	378035
ENSMMUG00000002431	RNF152	ring finger protein 152 [Source:NCBI gene;Acc:699091]	protein_coding	18	51367407
ENSMMUG00000002715	SLC9A8	solute carrier family 9 member A8 [Source:NCBI gene;Acc:713706]	protein_coding	10	14528453	SLC9A8
ENSMMUG00000040510	FOXD1	forkhead box D1 [Source:NCBI gene;Acc:106998807]	protein_coding	6	70058768	FOXD1
ENSMMUG00000045211			protein_coding	JSUE03324856.1	2290
ENSMMUG00000019954	CREB3L3	cyclic AMP-responsive element-binding protein 3-like protein 3 [Source:NCBI gene;Acc:721825]	protein_coding	19	4244107	CREB3L3
ENSMMUG00000030316			protein_coding	5	57401721
ENSMMUG00000041550	RTL3	retrotransposon Gag like 3 [Source:NCBI gene;Acc:706957]	protein_coding	X	72491245	RTL3
ENSMMUG00000042773			protein_coding	KQ740665.1	41633
ENSMMUG00000005477	TMEM68	transmembrane protein 68 [Source:NCBI gene;Acc:695447]	protein_coding	8	53691228	TMEM68
ENSMMUG00000002697	PICK1	protein interacting with PRKCA 1 [Source:NCBI gene;Acc:699815]	protein_coding	10	80065321
ENSMMUG00000019785		eukaryotic translation initiation factor 3 subunit L [Source:NCBI gene;Acc:699189]	protein_coding	10	79857335
ENSMMUG00000022311	PLAC8	placenta specific 8 [Source:NCBI gene;Acc:693310]	protein_coding	5	51245656
ENSMMUG00000001879	ANXA10	annexin A10 [Source:NCBI gene;Acc:693439]	protein_coding	5	168314643	ANXA10
ENSMMUG00000017033	LCP1	lymphocyte cytosolic protein 1 [Source:NCBI gene;Acc:703429]	protein_coding	17	25351025
ENSMMUG00000012127	BCAS4	breast carcinoma amplified sequence 4 [Source:NCBI gene;Acc:701649]	protein_coding	10	13514529
ENSMMUG00000042117	CXCL1	C-X-C motif chemokine ligand 1 [Source:NCBI gene;Acc:574222]	protein_coding	5	60817418
ENSMMUG00000009637	DHX15	DEAH-box helicase 15 [Source:NCBI gene;Acc:715852]	protein_coding	5	23915660
ENSMMUG00000038408			protein_coding	JSUE03304227.1	78
ENSMMUG00000002440	FAM3C	family with sequence similarity 3 member C [Source:NCBI gene;Acc:694209]	protein_coding	3	147318461
ENSMMUG00000038739			protein_coding	15	54009846
ENSMMUG00000003237	ID2	inhibitor of DNA binding 2 [Source:NCBI gene;Acc:693394]	protein_coding	13	8625447	ID2
ENSMMUG00000010897	PNMA3	PNMA family member 3 [Source:NCBI gene;Acc:694406]	protein_coding	X	146760257
ENSMMUG00000021218	FYB1	FYN binding protein 1 [Source:NCBI gene;Acc:693951]	protein_coding	6	39598506	FYB1
ENSMMUG00000016675	GRIN3A	glutamate ionotropic receptor NMDA type subunit 3A [Source:NCBI gene;Acc:716892]	protein_coding	15	37833318	GRIN3A
ENSMMUG00000006790	USP6NL	USP6 N-terminal like [Source:NCBI gene;Acc:694275]	protein_coding	9	11497628
ENSMMUG00000040833			protein_coding	KQ744308.1	31
ENSMMUG00000016708	MFHAS1	malignant fibrous histiocytoma amplified sequence 1 [Source:NCBI gene;Acc:699633]	protein_coding	8	10946733	MFHAS1
ENSMMUG00000002847	REXO1	RNA exonuclease 1 homolog [Source:NCBI gene;Acc:708931]	protein_coding	19	1641737	REXO1
ENSMMUG00000023092			protein_coding	12	33862639
ENSMMUG00000014404		ficolin-2-like [Source:NCBI gene;Acc:100427524]	protein_coding	15	3464413
ENSMMUG00000013320	OR2A14	olfactory receptor 2A14-like [Source:NCBI gene;Acc:106997720]	protein_coding	3	175008882	OR2A14
ENSMMUG00000019966	ZNF557	zinc finger protein 557 [Source:NCBI gene;Acc:100424983]	protein_coding	19	7239061	ZNF557
ENSMMUG00000043701	PPP1R16B	protein phosphatase 1 regulatory subunit 16B [Source:NCBI gene;Acc:693349]	protein_coding	10	25061797	PPP1R16B
ENSMMUG00000010695	ADARB1	adenosine deaminase, RNA specific B1 [Source:NCBI gene;Acc:722016]	protein_coding	3	1496829	ADARB1
ENSMMUG00000043322			pseudogene	JSUE03060960.1	443
ENSMMUG00000001176	SPART	spartin [Source:NCBI gene;Acc:693663]	protein_coding	17	15810418	SPART
ENSMMUG00000046569			protein_coding	10	28637347
ENSMMUG00000008425	PFKFB1	6-phosphofructo-2-kinase/fructose-2,6-biphosphatase 1 [Source:NCBI gene;Acc:701969]	protein_coding	X	54363653	PFKFB1
ENSMMUG00000032397			protein_coding	X	95375438
ENSMMUG00000012579	LSAMP	limbic system associated membrane protein [Source:NCBI gene;Acc:713016]	protein_coding	2	36870023	LSAMP
ENSMMUG00000002742	ST8SIA5	ST8 alpha-N-acetyl-neuraminide alpha-2,8-sialyltransferase 5 [Source:NCBI gene;Acc:696611]	protein_coding	18	35622139
ENSMMUG00000008105	GPR75	G protein-coupled receptor 75 [Source:NCBI gene;Acc:100426871]	protein_coding	13	54741891
ENSMMUG00000006807			protein_coding	15	41043116
ENSMMUG00000015200		keratin-associated protein 9-2-like [Source:NCBI gene;Acc:705196]	protein_coding	JSUE03118830.1	313
ENSMMUG00000017977	ADAMTS3	ADAM metallopeptidase with thrombospondin type 1 motif 3 [Source:NCBI gene;Acc:705473]	protein_coding	5	62060595	ADAMTS3
ENSMMUG00000003795	C15H9orf78	chromosome 15 open reading frame, human C9orf78 [Source:NCBI gene;Acc:716542]	protein_coding	15	8868799
ENSMMUG00000023171	NODAL	nodal growth differentiation factor [Source:HGNC Symbol;Acc:HGNC:7865]	protein_coding	9	61992105	NODAL
ENSMMUG00000008195	C10H20orf24	chromosome 20 open reading frame 24 ortholog [Source:NCBI gene;Acc:709696]	protein_coding	10	27459009
ENSMMUG00000014175	SPRY4	sprouty RTK signaling antagonist 4 [Source:NCBI gene;Acc:705836]	protein_coding	6	140100013	SPRY4
ENSMMUG00000019356	BICRA	BRD4 interacting chromatin remodeling complex associated protein [Source:NCBI gene;Acc:718324]	protein_coding	19	43076837	BICRA
ENSMMUG00000004023			protein_coding	6	134586949
ENSMMUG00000039741			protein_coding	KQ740479.1	5985
ENSMMUG00000020131	SRC	SRC proto-oncogene, non-receptor tyrosine kinase [Source:NCBI gene;Acc:701057]	protein_coding	10	26660917
ENSMMUG00000047994	CGGBP1	CGG triplet repeat binding protein 1 [Source:NCBI gene;Acc:693920]	protein_coding	2	12805416
ENSMMUG00000043618			protein_coding	5	80570760
ENSMMUG00000005883		programmed cell death 2 like [Source:NCBI gene;Acc:705688]	protein_coding	19	30397654
ENSMMUG00000000574	LIPT1	lipoyltransferase 1 [Source:NCBI gene;Acc:708812]	protein_coding	13	94395672	LIPT1
ENSMMUG00000010528	ZNF33B	zinc finger protein 33B [Source:NCBI gene;Acc:699759]	protein_coding	9	36423067	ZNF33B
ENSMMUG00000007539		succinate-CoA ligase ADP-forming beta subunit [Source:NCBI gene;Acc:704434]	protein_coding	17	27111459
ENSMMUG00000020632			protein_coding	2	40954128
ENSMMUG00000045973			protein_coding	JSUE03342111.1	416
ENSMMUG00000008431	PTEN	phosphatase and tensin homolog [Source:NCBI gene;Acc:705121]	protein_coding	9	83038828
ENSMMUG00000011816	ASB6	ankyrin repeat and SOCS box containing 6 [Source:NCBI gene;Acc:716732]	protein_coding	15	9076623	ASB6
ENSMMUG00000001809	GPCPD1	glycerophosphocholine phosphodiesterase 1 [Source:NCBI gene;Acc:719117]	protein_coding	10	38401851	GPCPD1
ENSMMUG00000013753	USP9X	ubiquitin specific peptidase 9 X-linked [Source:NCBI gene;Acc:106992260]	protein_coding	X	40993706	USP9X
ENSMMUG00000018784	SLC39A6	solute carrier family 39 member 6 [Source:NCBI gene;Acc:709313]	protein_coding	18	24779986	SLC39A6
ENSMMUG00000016406	YME1L1	YME1 like 1 ATPase [Source:NCBI gene;Acc:714687]	protein_coding	9	27118320	YME1L1
ENSMMUG00000005998	UNC5B	unc-5 netrin receptor B [Source:NCBI gene;Acc:715786]	protein_coding	9	61080831	UNC5B
ENSMMUG00000009141			protein_coding	19	11187874
ENSMMUG00000007450	RAF1	Raf-1 proto-oncogene, serine/threonine kinase [Source:NCBI gene;Acc:694725]	protein_coding	2	53732898
ENSMMUG00000008541	BCCIP	BRCA2 and CDKN1A interacting protein [Source:NCBI gene;Acc:699437]	protein_coding	9	121843178
ENSMMUG00000019733		transmembrane protein 214 [Source:NCBI gene;Acc:699775]	protein_coding	13	27311767
ENSMMUG00000004741	ZIC4	Zic family member 4 [Source:NCBI gene;Acc:712982]	protein_coding	2	154354022	ZIC4
ENSMMUG00000014098	SELENOO	selenoprotein O [Source:NCBI gene;Acc:715604]	protein_coding	10	92231883
ENSMMUG00000006945		complement C1q and tumor necrosis factor-related protein 9A-like [Source:NCBI gene;Acc:707238]	protein_coding	17	3993570
ENSMMUG00000042153			protein_coding	15	5520216
ENSMMUG00000047831		PDZ domain containing 8 [Source:NCBI gene;Acc:709084]	protein_coding	9	113180604
ENSMMUG00000039470	MAMU-E	major histocompatibility complex, class I, E [Source:NCBI gene;Acc:711532]	protein_coding	KQ743501.1	5948
ENSMMUG00000013989	NDNF	neuron derived neurotrophic factor [Source:NCBI gene;Acc:706304]	protein_coding	5	119865589
ENSMMUG00000006289	SARNP	SAP domain containing ribonucleoprotein [Source:NCBI gene;Acc:709932]	protein_coding	11	54488713	SARNP
ENSMMUG00000042809	MYDGF	myeloid derived growth factor [Source:NCBI gene;Acc:695477]	protein_coding	19	4778806	MYDGF
ENSMMUG00000048804			protein_coding	17	92330693
ENSMMUG00000040936	SPANXN2	sperm protein associated with the nucleus on the X chromosome N2-like [Source:NCBI gene;Acc:698523]	protein_coding	X	137333458	SPANXN2
ENSMMUG00000010813	GTPBP4	GTP binding protein 4 [Source:NCBI gene;Acc:709873]	protein_coding	9	881723	GTPBP4
ENSMMUG00000001900	GOLM1	golgi membrane protein 1 [Source:NCBI gene;Acc:715029]	protein_coding	15	102287441	GOLM1
ENSMMUG00000016007	SMIM23	small integral membrane protein 23 [Source:NCBI gene;Acc:100430399]	protein_coding	6	170027165	SMIM23
ENSMMUG00000001295	PF4V1	platelet factor 4 variant 1 [Source:NCBI gene;Acc:703895]	protein_coding	5	60838693	PF4V1
ENSMMUG00000039887	CSF2RA	granulocyte-macrophage colony-stimulating factor receptor subunit alpha-like [Source:NCBI gene;Acc:106995137]	protein_coding	X	586972	CSF2RA
ENSMMUG00000011661	ITGA8	integrin subunit alpha 8 [Source:NCBI gene;Acc:698888]	protein_coding	9	15622294	ITGA8
ENSMMUG00000023494	TFE3	transcription factor binding to IGHM enhancer 3 [Source:NCBI gene;Acc:712161]	protein_coding	X	49263549
ENSMMUG00000040769			protein_coding	KQ737509.1	29360
ENSMMUG00000018908	ILKAP	ILK associated serine/threonine phosphatase [Source:NCBI gene;Acc:706334]	protein_coding	12	120903386	ILKAP
ENSMMUG00000021746	RNASEH2B	ribonuclease H2 subunit B [Source:NCBI gene;Acc:707995]	protein_coding	17	30262508	RNASEH2B
ENSMMUG00000021886	MRFAP1L1	Morf4 family associated protein 1 like 1 [Source:NCBI gene;Acc:710411]	protein_coding	5	6930932
ENSMMUG00000047768	PLPP7	phospholipid phosphatase 7 (inactive) [Source:NCBI gene;Acc:722411]	protein_coding	15	7285904	PLPP7
ENSMMUG00000020565	CBR1	carbonyl reductase [NADPH] 1 [Source:NCBI gene;Acc:699655]	protein_coding	3	10641467	CBR1
ENSMMUG00000042007			protein_coding	JSUE03301001.1	368
ENSMMUG00000019390	TMEM184B	transmembrane protein 184B [Source:NCBI gene;Acc:700445]	protein_coding	10	80237549
ENSMMUG00000032486	KCNG2	potassium voltage-gated channel modifier subfamily G member 2 [Source:NCBI gene;Acc:718167]	protein_coding	18	69831287	KCNG2
ENSMMUG00000043780			protein_coding	JSUE03156941.1	455
ENSMMUG00000010608	RIMS4	regulating synaptic membrane exocytosis 4 [Source:NCBI gene;Acc:712194]	protein_coding	10	19648366
ENSMMUG00000028863	WIZ	widely interspaced zinc finger motifs [Source:NCBI gene;Acc:718251]	protein_coding	19	15396467	WIZ
ENSMMUG00000002756	WDR19	WD repeat domain 19 [Source:NCBI gene;Acc:698866]	protein_coding	5	38814563
ENSMMUG00000041078			protein_coding	JSUE03122856.1	627
ENSMMUG00000044266			protein_coding	17	3993838
ENSMMUG00000007160	EXOSC4	exosome component 4 [Source:NCBI gene;Acc:700012]	protein_coding	8	143315202
ENSMMUG00000043913	S1PR3	sphingosine-1-phosphate receptor 3 [Source:NCBI gene;Acc:700903]	protein_coding	15	105121260	S1PR3
ENSMMUG00000009372	TTC27	tetratricopeptide repeat domain 27 [Source:NCBI gene;Acc:707021]	protein_coding	13	33113838	TTC27
ENSMMUG00000038216	C10orf113	chromosome 9 open reading frame, human C10orf113 [Source:NCBI gene;Acc:702996]	protein_coding	9	21323964	C10orf113
ENSMMUG00000041431			protein_coding	17	27178635
ENSMMUG00000045971		zinc transporter ZIP1-like [Source:NCBI gene;Acc:106995583]	protein_coding	JSUE03080760.1	108
ENSMMUG00000047240		cytochrome c oxidase protein 20 homolog [Source:NCBI gene;Acc:100425230]	protein_coding	12	113387634
ENSMMUG00000043764			protein_coding	20	4104965
ENSMMUG00000043593			protein_coding	JSUE03072323.1	97
ENSMMUG00000009860	LRRC63	leucine rich repeat containing 63 [Source:NCBI gene;Acc:708560]	protein_coding	17	25437557	LRRC63
ENSMMUG00000006470		complement C1r subcomponent-like [Source:NCBI gene;Acc:722144]	protein_coding	11	7441437
ENSMMUG00000045024	MRPL33	mitochondrial ribosomal protein L33 [Source:NCBI gene;Acc:702783]	protein_coding	13	28058129
ENSMMUG00000006743	RNF25	ring finger protein 25 [Source:NCBI gene;Acc:702423]	protein_coding	12	100786514	RNF25
ENSMMUG00000042400	IQCJ	IQ motif containing J [Source:NCBI gene;Acc:100428555]	protein_coding	2	146278972	IQCJ
ENSMMUG00000012359			protein_coding	JSUE03294838.1	5524
ENSMMUG00000003552		alcohol dehydrogenase 5 (class III), chi polypeptide [Source:NCBI gene;Acc:707258]	protein_coding	5	97722958
ENSMMUG00000041640		importin-7-like [Source:NCBI gene;Acc:100429632]	protein_coding	17	4169701
ENSMMUG00000001140		keratin-associated protein 6-1 [Source:NCBI gene;Acc:712173]	protein_coding	3	16123962
ENSMMUG00000007668	DSC3	desmocollin 3 [Source:NCBI gene;Acc:712805]	protein_coding	18	19546578	DSC3
ENSMMUG00000015104			protein_coding	15	81885163
ENSMMUG00000039147			protein_coding	5	57883758
ENSMMUG00000009324		replication factor C subunit 1 [Source:NCBI gene;Acc:698987]	protein_coding	5	38907779
ENSMMUG00000004203	C3orf22	chromosome 2 open reading frame, human C3orf22 [Source:NCBI gene;Acc:716585]	protein_coding	2	47651885	C3orf22
ENSMMUG00000039364	ZNF681	zinc finger protein 681 [Source:NCBI gene;Acc:698090]	protein_coding	19	22198554	ZNF681
ENSMMUG00000020893	TMEM11	transmembrane protein 11 [Source:HGNC Symbol;Acc:HGNC:16823]	protein_coding	16	20723184	TMEM11
ENSMMUG00000017988	MED4	mediator complex subunit 4 [Source:NCBI gene;Acc:704644]	protein_coding	17	27220593
ENSMMUG00000005754			protein_coding	20	59949468
ENSMMUG00000008804	UQCRB	cytochrome b-c1 complex subunit 7 [Source:NCBI gene;Acc:701223]	protein_coding	8	94885040	UQCRB
ENSMMUG00000002081	BEND7	BEN domain containing 7 [Source:NCBI gene;Acc:720932]	protein_coding	9	13509572	BEND7
ENSMMUG00000009772	INPP5D	inositol polyphosphate-5-phosphatase D [Source:NCBI gene;Acc:717832]	protein_coding	12	115593653	INPP5D
ENSMMUG00000018287	UQCRC2	ubiquinol-cytochrome c reductase core protein II [Source:NCBI gene;Acc:697967]	protein_coding	20	20544179
ENSMMUG00000009768	RNF14	ring finger protein 14 [Source:NCBI gene;Acc:705363]	protein_coding	6	139756781
ENSMMUG00000014987	CCDC126	coiled-coil domain containing 126 [Source:NCBI gene;Acc:710357]	protein_coding	3	84550686
ENSMMUG00000038716			protein_coding	8	119313265
ENSMMUG00000020928	NIFK	nucleolar protein interacting with the FHA domain of MKI67 [Source:NCBI gene;Acc:697198]	protein_coding	12	9355665	NIFK
ENSMMUG00000039884			protein_coding	19	48289442
ENSMMUG00000011773	HTR2B	5-hydroxytryptamine receptor 2B [Source:NCBI gene;Acc:711808]	protein_coding	12	113546081	HTR2B
ENSMMUG00000045517			protein_coding	17	30356631
ENSMMUG00000020665	SDSL	serine dehydratase like [Source:NCBI gene;Acc:714721]	protein_coding	11	113452143	SDSL
ENSMMUG00000044155		nuclear RNA export factor 2 [Source:NCBI gene;Acc:706140]	protein_coding	JSUE03321598.1	5012
ENSMMUG00000001761	MYO1B	myosin IB [Source:NCBI gene;Acc:694510]	protein_coding	12	78873936
ENSMMUG00000013372	TAMM41	TAM41 mitochondrial translocator assembly and maintenance homolog [Source:HGNC Symbol;Acc:HGNC:25187]	protein_coding	2	54489190	TAMM41
ENSMMUG00000017668	KAZALD1	Kazal type serine peptidase inhibitor domain 1 [Source:NCBI gene;Acc:711518]	protein_coding	9	96714634	KAZALD1
ENSMMUG00000016451	SULT6B1	sulfotransferase family 6B member 1 [Source:NCBI gene;Acc:709105]	protein_coding	13	37636090	SULT6B1
ENSMMUG00000030748			protein_coding	17	25495206
ENSMMUG00000005298	MAN2B2	mannosidase alpha class 2B member 2 [Source:NCBI gene;Acc:710870]	protein_coding	5	6804767	MAN2B2
ENSMMUG00000003317	KDM6A	lysine demethylase 6A [Source:NCBI gene;Acc:100427119]	protein_coding	X	44962283	KDM6A
ENSMMUG00000005024	GKAP1	ubiquilin 1 [Source:NCBI gene;Acc:713525]	protein_coding	15	99979193
ENSMMUG00000002809	UNC80	unc-80 homolog, NALCN channel complex subunit [Source:NCBI gene;Acc:713007]	protein_coding	12	91444062	UNC80
ENSMMUG00000002601	MTBP	MDM2 binding protein [Source:NCBI gene;Acc:703121]	protein_coding	8	119653851	MTBP
ENSMMUG00000037531		zinc finger protein 467 [Source:NCBI gene;Acc:712106]	protein_coding	3	176315886
ENSMMUG00000039279	GSTA1	glutathione S-transferase alpha 1 [Source:NCBI gene;Acc:709232]	protein_coding	JSUE03052929.1	3214
ENSMMUG00000011360	VPS36	vacuolar protein sorting 36 homolog [Source:NCBI gene;Acc:693290]	protein_coding	17	31753138	VPS36
ENSMMUG00000016663	CCDC172	coiled-coil domain containing 172 [Source:NCBI gene;Acc:699641]	protein_coding	9	112239468
ENSMMUG00000012746	ABCD1	ATP binding cassette subfamily D member 1 [Source:NCBI gene;Acc:696794]	protein_coding	X	147196065	ABCD1
ENSMMUG00000043649	MACROD2	MACRO domain containing 2 [Source:NCBI gene;Acc:694547]	protein_coding	10	47108879	MACROD2
ENSMMUG00000037831			protein_coding	JSUE03313682.1	21
ENSMMUG00000009376	NAGLU	N-acetyl-alpha-glucosaminidase [Source:NCBI gene;Acc:707186]	protein_coding	16	48400481	NAGLU
ENSMMUG00000012550	GGCT	gamma-glutamylcyclotransferase [Source:NCBI gene;Acc:695547]	protein_coding	3	77637576
ENSMMUG00000011018	PIAS4	protein inhibitor of activated STAT 4 [Source:NCBI gene;Acc:714328]	protein_coding	19	4047459	PIAS4
ENSMMUG00000016209	PPP1R7	protein phosphatase 1 regulatory subunit 7 [Source:NCBI gene;Acc:700574]	protein_coding	12	123991703	PPP1R7
ENSMMUG00000012666	CARS2	cysteinyl-tRNA synthetase 2, mitochondrial [Source:NCBI gene;Acc:694840]	protein_coding	17	92332716	CARS2
ENSMMUG00000046132		receptor-type tyrosine-protein phosphatase epsilon-like [Source:NCBI gene;Acc:722639]	protein_coding	KQ743522.1	35599
ENSMMUG00000021414	RIPPLY1	ripply transcriptional repressor 1 [Source:HGNC Symbol;Acc:HGNC:25117]	protein_coding	X	100907410	RIPPLY1
ENSMMUG00000020948			protein_coding	11	70507273
ENSMMUG00000011970	NPTX2	neuronal pentraxin 2 [Source:NCBI gene;Acc:718428]	protein_coding	3	123979615	NPTX2
ENSMMUG00000012739	HAUS7	HAUS augmin like complex subunit 7 [Source:NCBI gene;Acc:695353]	protein_coding	X	146913856	HAUS7
ENSMMUG00000028943			protein_coding	10	17062738
ENSMMUG00000048170			protein_coding	JSUE03280029.1	1
ENSMMUG00000014210	MTDH	metadherin [Source:NCBI gene;Acc:702410]	protein_coding	8	96259961
ENSMMUG00000042104			protein_coding	10	64377833
ENSMMUG00000017873	SLC27A5	solute carrier family 27 member 5 [Source:NCBI gene;Acc:713713]	protein_coding	19	50838713	SLC27A5
ENSMMUG00000048901			protein_coding	KQ734353.1	24106
ENSMMUG00000006271	PDCL2	phosducin like 2 [Source:NCBI gene;Acc:696014]	protein_coding	5	79038157	PDCL2
ENSMMUG00000008296	NEUROD1	neuronal differentiation 1 [Source:NCBI gene;Acc:704954]	protein_coding	12	68731816	NEUROD1
ENSMMUG00000021637	NRROS	negative regulator of reactive oxygen species [Source:NCBI gene;Acc:710573]	protein_coding	2	203307291	NRROS
ENSMMUG00000017533	IFIT1	interferon induced protein with tetratricopeptide repeats 1 [Source:HGNC Symbol;Acc:HGNC:5407]	protein_coding	9	84546959	IFIT1
ENSMMUG00000030057			protein_coding	JSUE03264342.1	13
ENSMMUG00000021777	COMMD8	COMM domain containing 8 [Source:NCBI gene;Acc:704346]	protein_coding	5	47436017
ENSMMUG00000040119	TAS2R46	taste receptor, type 2, member 46 [Source:NCBI gene;Acc:694814]	protein_coding	11	11750370
ENSMMUG00000020575	SOS1	SOS Ras/Rac guanine nucleotide exchange factor 1 [Source:NCBI gene;Acc:713777]	protein_coding	13	39467668	SOS1
ENSMMUG00000023365	TLE4	transducin-like enhancer protein 4 [Source:NCBI gene;Acc:706619]	protein_coding	15	95888953	TLE4
ENSMMUG00000016031		vitamin K epoxide reductase complex subunit 1 [Source:NCBI gene;Acc:714412]	protein_coding	20	28992004
ENSMMUG00000023095		obscurin-like [Source:NCBI gene;Acc:106995608]	protein_coding	JSUE03085666.1	144
ENSMMUG00000043539			protein_coding	JSUE03289309.1	390
ENSMMUG00000023619		solute carrier family 35 member G6 [Source:NCBI gene;Acc:715658]	protein_coding	16	7458834
ENSMMUG00000006352	NKIRAS1	NFKB inhibitor interacting Ras like 1 [Source:NCBI gene;Acc:699598]	protein_coding	2	180689392
ENSMMUG00000029392	KIR3DL3	killer cell immunoglobulin like receptor, three Ig domains and long cytoplasmic tail 3 [Source:HGNC Symbol;Acc:HGNC:16312]	protein_coding	19	50003940	KIR3DL3
ENSMMUG00000018518			protein_coding	JSUE03256195.1	464
ENSMMUG00000021207	ZDHHC15	zinc finger DHHC-type containing 15 [Source:NCBI gene;Acc:704366]	protein_coding	X	69873683
ENSMMUG00000046004	UTS2B	urotensin 2B [Source:NCBI gene;Acc:705342]	protein_coding	2	198004314	UTS2B
ENSMMUG00000049208		keratin, type I cuticular Ha8-like [Source:NCBI gene;Acc:706390]	protein_coding	16	47232314
ENSMMUG00000042754			protein_coding	JSUE03142718.1	51
ENSMMUG00000023515	SNX21	sorting nexin family member 21 [Source:NCBI gene;Acc:709196]	protein_coding	10	18673062	SNX21
ENSMMUG00000013283	CDHR2	cadherin related family member 2 [Source:NCBI gene;Acc:697249]	protein_coding	6	175013961	CDHR2
ENSMMUG00000046336			protein_coding	11	10912604
ENSMMUG00000046542		keratin-associated protein 4-2 [Source:NCBI gene;Acc:106992334]	protein_coding	JSUE03156730.1	511
ENSMMUG00000016712		contactin associated protein like 3 [Source:NCBI gene;Acc:711939]	protein_coding	15	111259711
ENSMMUG00000014506	ARHGAP28	Rho GTPase activating protein 28 [Source:NCBI gene;Acc:707240]	protein_coding	18	2667605	ARHGAP28
ENSMMUG00000020029	ZDHHC16	zinc finger DHHC-type containing 16 [Source:NCBI gene;Acc:705982]	protein_coding	9	92955080
ENSMMUG00000010196	CCNT2	cyclin T2 [Source:NCBI gene;Acc:708813]	protein_coding	12	20413810	CCNT2
ENSMMUG00000041659			protein_coding	JSUE03090503.1	2156
ENSMMUG00000007863	MAP3K14	mitogen-activated protein kinase kinase kinase 14 [Source:NCBI gene;Acc:716258]	protein_coding	16	51183435
ENSMMUG00000044921			protein_coding	6	107176719
ENSMMUG00000044052			protein_coding	JSUE03152415.1	4457
ENSMMUG00000004233	LRIG3	leucine rich repeats and immunoglobulin like domains 3 [Source:NCBI gene;Acc:716344]	protein_coding	11	57787684	LRIG3
ENSMMUG00000012847	SLC41A3	solute carrier family 41 member 3 [Source:NCBI gene;Acc:716921]	protein_coding	2	47048537
ENSMMUG00000023062	UBR3	ubiquitin protein ligase E3 component n-recognin 3 (putative) [Source:NCBI gene;Acc:710524]	protein_coding	12	56793547	UBR3
ENSMMUG00000013849			protein_coding	JSUE03273753.1	3225
ENSMMUG00000008288	SNX17	sorting nexin 17 [Source:NCBI gene;Acc:701614]	protein_coding	13	27667090
ENSMMUG00000001376		YTH domain containing 2 [Source:NCBI gene;Acc:694612]	protein_coding	6	110945529
ENSMMUG00000000125	RAB22A	RAB22A, member RAS oncogene family [Source:NCBI gene;Acc:699283]	protein_coding	10	6037728
ENSMMUG00000048494			protein_coding	JSUE03081262.1	309
ENSMMUG00000011025	SRSF7	serine and arginine rich splicing factor 7 [Source:NCBI gene;Acc:713388]	protein_coding	13	39222115
ENSMMUG00000014308	ZNF34	zinc finger protein 34 [Source:NCBI gene;Acc:704255]	protein_coding	8	144048504	ZNF34
ENSMMUG00000047359			protein_coding	JSUE03209038.1	199
ENSMMUG00000013193	MMP16	matrix metallopeptidase 16 [Source:NCBI gene;Acc:695120]	protein_coding	8	86415855	MMP16
ENSMMUG00000046238		peptidyl-prolyl cis-trans isomerase FKBP11-like [Source:NCBI gene;Acc:106995733]	protein_coding	JSUE03111188.1	4
ENSMMUG00000042360	JAZF1	JAZF zinc finger 1 [Source:NCBI gene;Acc:697973]	protein_coding	3	80128701	JAZF1
ENSMMUG00000038151		cytochrome c, somatic [Source:NCBI gene;Acc:100425223]	protein_coding	3	83098527
ENSMMUG00000012193	DROSHA	drosha ribonuclease III [Source:NCBI gene;Acc:692081]	protein_coding	6	32019518
ENSMMUG00000016266	C16H17orf49	chromosome 16 open reading frame, human C17orf49 [Source:NCBI gene;Acc:713820]	protein_coding	16	6974264
ENSMMUG00000008501	SEC31A	SEC31 homolog A, COPII coat complex component [Source:NCBI gene;Acc:693687]	protein_coding	5	51451282	SEC31A
ENSMMUG00000031754	SLC26A6	solute carrier family 26 member 6 [Source:NCBI gene;Acc:106996923]	protein_coding	2	93813473	SLC26A6
ENSMMUG00000042573			protein_coding	KQ734013.1	20451
ENSMMUG00000005832	CLEC1A	C-type lectin domain family 1 member A [Source:NCBI gene;Acc:717526]	protein_coding	11	10421057
ENSMMUG00000022158	RPL18	ribosomal protein L18 [Source:NCBI gene;Acc:718136]	protein_coding	19	43982096
ENSMMUG00000002236	LMX1B	LIM homeobox transcription factor 1 beta [Source:NCBI gene;Acc:701912]	protein_coding	15	12250032	LMX1B
ENSMMUG00000018968			protein_coding	JSUE03136030.1	10
ENSMMUG00000018842	GTF2IRD1	GTF2I repeat domain containing 1 [Source:NCBI gene;Acc:693935]	protein_coding	3	42431267
ENSMMUG00000022079	C20orf27	chromosome 10 open reading frame, human C20orf27 [Source:NCBI gene;Acc:717525]	protein_coding	10	36612156	C20orf27
ENSMMUG00000015238	OGT	O-linked N-acetylglucosamine (GlcNAc) transferase [Source:NCBI gene;Acc:698268]	protein_coding	X	66282040	OGT
ENSMMUG00000017031	SLC27A6	solute carrier family 27 member 6 [Source:NCBI gene;Acc:705005]	protein_coding	6	126622437	SLC27A6
ENSMMUG00000015888	CCDC85A	coiled-coil domain containing 85A [Source:NCBI gene;Acc:717376]	protein_coding	13	57152201	CCDC85A
ENSMMUG00000040763			protein_coding	JSUE03115053.1	239
ENSMMUG00000003614	GABRA2	gamma-aminobutyric acid type A receptor alpha2 subunit [Source:NCBI gene;Acc:703894]	protein_coding	5	46183085
ENSMMUG00000002204	PIGN	phosphatidylinositol glycan anchor biosynthesis class N [Source:NCBI gene;Acc:699219]	protein_coding	18	51598782	PIGN
ENSMMUG00000038249		olfactory receptor 2T10-like [Source:NCBI gene;Acc:722007]	protein_coding	JSUE03121183.1	10666
ENSMMUG00000022881	RPL22L1	ribosomal protein L22 like 1 [Source:NCBI gene;Acc:695815]	protein_coding	2	122944319	RPL22L1
ENSMMUG00000007145		geranylgeranyl pyrophosphate synthase-like [Source:NCBI gene;Acc:106995870]	protein_coding	JSUE03144364.1	142
ENSMMUG00000011579	FAM19A2	family with sequence similarity 19 member A2, C-C motif chemokine like [Source:NCBI gene;Acc:716656]	protein_coding	11	60614016	FAM19A2
ENSMMUG00000000935	REXO4	REX4 homolog, 3'-5' exonuclease [Source:NCBI gene;Acc:713816]	protein_coding	15	4946360	REXO4
ENSMMUG00000019593	SYPL1	synaptophysin like 1 [Source:NCBI gene;Acc:698350]	protein_coding	3	131418248
ENSMMUG00000043052			protein_coding	JSUE03051927.1	73
ENSMMUG00000030046	FNIP2	folliculin interacting protein 2 [Source:NCBI gene;Acc:100430357]	protein_coding	5	158714765	FNIP2
ENSMMUG00000019414	ZFHX4	zinc finger homeobox 4 [Source:NCBI gene;Acc:701524]	protein_coding	8	74913040	ZFHX4
ENSMMUG00000042266		chromosome 6 open reading frame, human C5orf15 [Source:NCBI gene;Acc:709969]	protein_coding	6	131651379
ENSMMUG00000008273	SMARCC2	SWI/SNF related, matrix associated, actin dependent regulator of chromatin subfamily c member 2 [Source:NCBI gene;Acc:709158]	protein_coding	11	54912311	SMARCC2
ENSMMUG00000041006	FAM171A2	family with sequence similarity 171 member A2 [Source:NCBI gene;Acc:712099]	protein_coding	16	50235607	FAM171A2
ENSMMUG00000043411			protein_coding	11	55728086
ENSMMUG00000032357		Rhox homeobox family member 2 [Source:NCBI gene;Acc:695352]	protein_coding	X	113875791
ENSMMUG00000048012			protein_coding	KQ736937.1	28116
ENSMMUG00000001178	CCNA1	cyclin A1 [Source:NCBI gene;Acc:693797]	protein_coding	17	15923130	CCNA1
ENSMMUG00000045983			protein_coding	12	38932930
ENSMMUG00000000482	FLRT1	fibronectin leucine rich transmembrane protein 1 [Source:NCBI gene;Acc:717942]	protein_coding	14	10416143	FLRT1
ENSMMUG00000038989	EPOR	erythropoietin receptor [Source:NCBI gene;Acc:714546]	protein_coding	19	11411971	EPOR
ENSMMUG00000046267			protein_coding	JSUE03182970.1	1
ENSMMUG00000019862	KANK1	KN motif and ankyrin repeat domains 1 [Source:NCBI gene;Acc:697569]	protein_coding	15	83807052	KANK1
ENSMMUG00000017839	FANCB	Fanconi anemia complementation group B [Source:NCBI gene;Acc:712083]	protein_coding	X	14141746	FANCB
ENSMMUG00000014458	RBKS	ribokinase [Source:NCBI gene;Acc:702464]	protein_coding	13	28070062	RBKS
ENSMMUG00000008491	SLC12A4	solute carrier family 12 member 4 [Source:NCBI gene;Acc:701196]	protein_coding	20	52311506	SLC12A4
ENSMMUG00000003289		integrin subunit beta 3 [Source:NCBI gene;Acc:717379]	protein_coding	16	40934967
ENSMMUG00000030712			protein_coding	JSUE03112960.1	2395
ENSMMUG00000015409	HBP1	HMG-box transcription factor 1 [Source:NCBI gene;Acc:699237]	protein_coding	3	132597539
ENSMMUG00000044136		putative V-set and immunoglobulin domain-containing-like protein IGHV4OR15-8 [Source:NCBI gene;Acc:106996003]	protein_coding	JSUE03174796.1	101
ENSMMUG00000040113	MFAP3L	microfibril associated protein 3 like [Source:NCBI gene;Acc:694985]	protein_coding	5	170197739	MFAP3L
ENSMMUG00000008069	UBE2E3	ubiquitin conjugating enzyme E2 E3 [Source:NCBI gene;Acc:704530]	protein_coding	12	68002257
ENSMMUG00000004971	KCTD19	potassium channel tetramerization domain containing 19 [Source:NCBI gene;Acc:699297]	protein_coding	20	51567495	KCTD19
ENSMMUG00000045901	RGS19	regulator of G protein signaling 19 [Source:NCBI gene;Acc:719265]	protein_coding	10	206562
ENSMMUG00000020385	FAM49A	family with sequence similarity 49 member A [Source:NCBI gene;Acc:698947]	protein_coding	13	16541907
ENSMMUG00000020657	PTCHD3	patched domain containing 3 [Source:NCBI gene;Acc:715111]	protein_coding	9	27357460	PTCHD3
ENSMMUG00000032562			protein_coding	JSUE03170160.1	116
ENSMMUG00000004823	CCL5	C-C motif chemokine ligand 5 [Source:HGNC Symbol;Acc:HGNC:10632]	protein_coding	16	29829331	CCL5
ENSMMUG00000017783			protein_coding	X	66415731
ENSMMUG00000019408			protein_coding	JSUE03273753.1	6348
ENSMMUG00000001646	FBXW2	F-box and WD repeat domain containing 2 [Source:NCBI gene;Acc:700958]	protein_coding	15	18486079	FBXW2
ENSMMUG00000038674			protein_coding	3	111672432
ENSMMUG00000008434		ankyrin repeat domain-containing protein 36B-like [Source:NCBI gene;Acc:706567]	protein_coding	13	108408458
ENSMMUG00000043078			protein_coding	13	37671416
ENSMMUG00000007377	ZNF679	zinc finger protein 679 [Source:HGNC Symbol;Acc:HGNC:28650]	protein_coding	JSUE03079065.1	2725	ZNF679
ENSMMUG00000019051	OR6C75	olfactory receptor 6C75-like [Source:NCBI gene;Acc:100425229]	protein_coding	11	54066796	OR6C75
ENSMMUG00000002384	IGFLR1	IGF like family receptor 1 [Source:NCBI gene;Acc:710396]	protein_coding	19	31653984	IGFLR1
ENSMMUG00000022561		keratin-associated protein 12-1-like [Source:NCBI gene;Acc:722102]	protein_coding	3	2036035
ENSMMUG00000011922	GTDC1	glycosyltransferase like domain containing 1 [Source:NCBI gene;Acc:100424583]	protein_coding	12	30355010
ENSMMUG00000018806	HNRNPM	heterogeneous nuclear ribonucleoprotein M [Source:NCBI gene;Acc:711941]	protein_coding	19	8608974	HNRNPM
ENSMMUG00000007552	APLF	aprataxin and PNKP like factor [Source:NCBI gene;Acc:705875]	protein_coding	13	69522761	APLF
ENSMMUG00000005695	ZNF121	zinc finger protein 121 [Source:NCBI gene;Acc:715010]	protein_coding	19	9556479	ZNF121
ENSMMUG00000046799		putative golgin subfamily A member 6-like protein 6 [Source:NCBI gene;Acc:100424230]	protein_coding	7	6749375
ENSMMUG00000045732	SERTM1	serine rich and transmembrane domain containing 1 [Source:NCBI gene;Acc:693915]	protein_coding	17	16146059
ENSMMUG00000047593			protein_coding	KQ735082.1	2186
ENSMMUG00000038820			protein_coding	10	36351340
ENSMMUG00000016343	MFSD14B	major facilitator superfamily domain containing 14B [Source:NCBI gene;Acc:708498]	protein_coding	15	44512677
ENSMMUG00000042241	RALA	RAS like proto-oncogene A [Source:NCBI gene;Acc:703440]	protein_coding	3	69017905
ENSMMUG00000005591		putative methyl-CpG-binding domain protein 3-like 5 [Source:NCBI gene;Acc:705142]	protein_coding	19	7217821
ENSMMUG00000047050		tubulin beta-8 chain-like [Source:NCBI gene;Acc:720677]	protein_coding	JSUE03162350.1	1261
ENSMMUG00000018720	CKAP2	cytoskeleton associated protein 2 [Source:NCBI gene;Acc:693531]	protein_coding	17	31803456	CKAP2
ENSMMUG00000002361	PALM2	paralemmin 2 [Source:NCBI gene;Acc:100532751]	protein_coding	15	29371524
ENSMMUG00000023059			protein_coding	16	22211601
ENSMMUG00000030824	COMMD1	copper metabolism domain containing 1 [Source:HGNC Symbol;Acc:HGNC:23024]	protein_coding	13	62761220	COMMD1
ENSMMUG00000047376		ribosome biogenesis protein BMS1 homolog [Source:NCBI gene;Acc:106995551]	protein_coding	KQ732725.1	1423
ENSMMUG00000001685		galactoside 3(4)-L-fucosyltransferase [Source:NCBI gene;Acc:697452]	protein_coding	19	5990167
ENSMMUG00000009913	RFXAP	regulatory factor X associated protein [Source:NCBI gene;Acc:694441]	protein_coding	17	16274499
ENSMMUG00000006380	E2F5	E2F transcription factor 5 [Source:NCBI gene;Acc:703352]	protein_coding	8	83569794	E2F5
ENSMMUG00000021694	AMOTL2	angiomotin like 2 [Source:HGNC Symbol;Acc:HGNC:17812]	protein_coding	2	167617935	AMOTL2
ENSMMUG00000008236	PPM1M	protein phosphatase, Mg2+/Mn2+ dependent 1M [Source:NCBI gene;Acc:697788]	protein_coding	2	89974405
ENSMMUG00000038665			protein_coding	JSUE03168010.1	8901
ENSMMUG00000019632	RSL1D1	ribosomal L1 domain containing 1 [Source:NCBI gene;Acc:712064]	protein_coding	20	11882519	RSL1D1
ENSMMUG00000018754	LCN6	lipocalin 6 [Source:NCBI gene;Acc:574148]	protein_coding	15	1556064
ENSMMUG00000045810			protein_coding	19	51284243
ENSMMUG00000012229	MYO3A	myosin IIIA [Source:NCBI gene;Acc:707165]	protein_coding	9	26056227	MYO3A
ENSMMUG00000031056			protein_coding	10	66387324
ENSMMUG00000000464	PTBP3	polypyrimidine tract binding protein 3 [Source:NCBI gene;Acc:711210]	protein_coding	15	27060658	PTBP3
ENSMMUG00000037777			protein_coding	JSUE03059766.1	16
ENSMMUG00000013557	MCC	mutated in colorectal cancers [Source:NCBI gene;Acc:694270]	protein_coding	6	110446320	MCC
ENSMMUG00000042705			protein_coding	8	53681940
ENSMMUG00000007451	NSUN6	NOP2/Sun RNA methyltransferase family member 6 [Source:NCBI gene;Acc:701490]	protein_coding	9	18751068	NSUN6
ENSMMUG00000048297			protein_coding	JSUE03343337.1	344
ENSMMUG00000039598			protein_coding	8	75033177
ENSMMUG00000006871	ARAP2	ArfGAP with RhoGAP domain, ankyrin repeat and PH domain 2 [Source:NCBI gene;Acc:702115]	protein_coding	5	35709436	ARAP2
ENSMMUG00000000392	TPSG1	tryptase gamma 1 [Source:NCBI gene;Acc:100425751]	protein_coding	20	1185640
ENSMMUG00000015216	FAM53B	family with sequence similarity 53 member B [Source:NCBI gene;Acc:694493]	protein_coding	9	120636332
ENSMMUG00000022339		surfeit locus protein 6 [Source:NCBI gene;Acc:106998368]	protein_coding	5	63821961
ENSMMUG00000012041	TMED1	transmembrane p24 trafficking protein 1 [Source:NCBI gene;Acc:713618]	protein_coding	19	10870226
ENSMMUG00000041569		C-X-C motif chemokine 5 [Source:NCBI gene;Acc:703222]	protein_coding	5	60666584
ENSMMUG00000038649			protein_coding	JSUE03189243.1	3
ENSMMUG00000002243	PLEKHG7	pleckstrin homology and RhoGEF domain containing G7 [Source:NCBI gene;Acc:715022]	protein_coding	11	92442167	PLEKHG7
ENSMMUG00000015102			protein_coding	13	57703478
ENSMMUG00000020251	CAMKK1	calcium/calmodulin dependent protein kinase kinase 1 [Source:NCBI gene;Acc:707562]	protein_coding	16	3729467	CAMKK1
ENSMMUG00000009642	SPATA31E1	SPATA31 subfamily E member 1 [Source:HGNC Symbol;Acc:HGNC:26672]	protein_coding	JSUE03139145.1	38392	SPATA31E1
ENSMMUG00000014885		uncharacterized protein CXorf49 [Source:NCBI gene;Acc:100424340]	protein_coding	X	66481141
ENSMMUG00000018872	SEMA3G	semaphorin 3G [Source:NCBI gene;Acc:697162]	protein_coding	2	89762177	SEMA3G
ENSMMUG00000041930	TMEM38A	transmembrane protein 38A [Source:NCBI gene;Acc:719600]	protein_coding	19	16616960	TMEM38A
ENSMMUG00000047926			protein_coding	JSUE03338880.1	3262
ENSMMUG00000014740	TRIP13	thyroid hormone receptor interactor 13 [Source:NCBI gene;Acc:709328]	protein_coding	6	799616	TRIP13
ENSMMUG00000003870	SALL4	spalt like transcription factor 4 [Source:NCBI gene;Acc:700309]	protein_coding	10	12590246	SALL4
ENSMMUG00000000232	PGM2	phosphoglucomutase 2 [Source:NCBI gene;Acc:100424648]	protein_coding	5	37469489	PGM2
ENSMMUG00000009925	CEP135	centrosomal protein 135 [Source:NCBI gene;Acc:696309]	protein_coding	5	78577367	CEP135
ENSMMUG00000049234		ninjurin-2-like [Source:NCBI gene;Acc:106996269]	protein_coding	JSUE03239732.1	21
ENSMMUG00000039348			protein_coding	11	11982532
ENSMMUG00000018742	ADCY2	adenylate cyclase 2 [Source:NCBI gene;Acc:695328]	protein_coding	6	7235323
ENSMMUG00000042087	UBQLN2	ubiquilin 2 [Source:NCBI gene;Acc:707967]	protein_coding	X	56084440	UBQLN2
ENSMMUG00000023072	FABP6	fatty acid binding protein 6 [Source:NCBI gene;Acc:695439]	protein_coding	6	158424383	FABP6
ENSMMUG00000046278			protein_coding	9	41638649
ENSMMUG00000019576			protein_coding	JSUE03288328.1	523
ENSMMUG00000019723	INTS9	integrator complex subunit 9 [Source:NCBI gene;Acc:718598]	protein_coding	8	28782011	INTS9
ENSMMUG00000014049	COL6A3	collagen type VI alpha 3 chain [Source:NCBI gene;Acc:694701]	protein_coding	12	120048646	COL6A3
ENSMMUG00000018858	SRRM2	serine/arginine repetitive matrix 2 [Source:NCBI gene;Acc:698477]	protein_coding	20	4109028	SRRM2
ENSMMUG00000042881	AIF1L	allograft inflammatory factor 1 like [Source:NCBI gene;Acc:715655]	protein_coding	15	7523970
ENSMMUG00000009837	SECISBP2L	SECIS binding protein 2 like [Source:NCBI gene;Acc:714764]	protein_coding	7	25311647
ENSMMUG00000022777	FRMD5	FERM domain containing 5 [Source:NCBI gene;Acc:711670]	protein_coding	7	20229078	FRMD5
ENSMMUG00000002694	KRTDAP	keratinocyte differentiation associated protein [Source:NCBI gene;Acc:709120]	protein_coding	19	31406539	KRTDAP
ENSMMUG00000001342	IQSEC1	IQ motif and Sec7 domain 1 [Source:NCBI gene;Acc:693922]	protein_coding	2	53331659
ENSMMUG00000010826	RGL3	ral guanine nucleotide dissociation stimulator like 3 [Source:NCBI gene;Acc:714496]	protein_coding	19	11430201	RGL3
ENSMMUG00000042774			protein_coding	KQ737200.1	10878
ENSMMUG00000039970			protein_coding	13	63971879
ENSMMUG00000022408	ST6GALNAC1	ST6 N-acetylgalactosaminide alpha-2,6-sialyltransferase 1 [Source:NCBI gene;Acc:707339]	protein_coding	16	70381028	ST6GALNAC1
ENSMMUG00000020027	PGAM1	phosphoglycerate mutase 1 [Source:NCBI gene;Acc:706211]	protein_coding	9	92930471
ENSMMUG00000006742	SRSF6	serine and arginine rich splicing factor 6 [Source:NCBI gene;Acc:696054]	protein_coding	10	21040070	SRSF6
ENSMMUG00000010614	CCL25	C-C motif chemokine ligand 25 [Source:NCBI gene;Acc:574219]	protein_coding	19	8233928
ENSMMUG00000047509	C13H2orf68	chromosome 13 open reading frame, human C2orf68 [Source:NCBI gene;Acc:696341]	protein_coding	13	87360791
ENSMMUG00000007529	RBM26	RNA binding motif protein 26 [Source:NCBI gene;Acc:677684]	protein_coding	17	60671923	RBM26
ENSMMUG00000042025			protein_coding	7	5869950
ENSMMUG00000016360	AASDH	aminoadipate-semialdehyde dehydrogenase [Source:NCBI gene;Acc:695946]	protein_coding	5	78227565	AASDH
ENSMMUG00000019376		translocase of inner mitochondrial membrane 50 [Source:NCBI gene;Acc:697583]	protein_coding	19	35234445
ENSMMUG00000008319	IGKV4-1	immunoglobulin kappa variable 4-1 [Source:HGNC Symbol;Acc:HGNC:5834]	protein_coding	13	90348159	IGKV4-1
ENSMMUG00000000270	ANGPT4	angiopoietin 4 [Source:NCBI gene;Acc:715213]	protein_coding	10	33651506	ANGPT4
ENSMMUG00000015032	ACTR3	ARP3 actin related protein 3 homolog [Source:NCBI gene;Acc:709836]	protein_coding	12	17492388	ACTR3
ENSMMUG00000019999	SLC18A1	solute carrier family 18 member A1 [Source:NCBI gene;Acc:705489]	protein_coding	8	19924204	SLC18A1
ENSMMUG00000041720		keratin-associated protein 9-2-like [Source:NCBI gene;Acc:106995831]	protein_coding	2	15416164
ENSMMUG00000015372	SLC22A11	solute carrier family 22 member 11 [Source:NCBI gene;Acc:699212]	protein_coding	JSUE03053097.1	1986	SLC22A11
ENSMMUG00000001612	PQLC1	PQ loop repeat containing 1 [Source:NCBI gene;Acc:698716]	protein_coding	18	69867149
ENSMMUG00000015883			protein_coding	16	32926100
ENSMMUG00000017708	C19H19orf54	chromosome 19 open reading frame, human C19orf54 [Source:NCBI gene;Acc:702609]	protein_coding	19	36503646
ENSMMUG00000012521	PANK3	pantothenate kinase 3 [Source:NCBI gene;Acc:100427204]	protein_coding	6	166803677	PANK3
ENSMMUG00000016639	CDKL3	cyclin dependent kinase like 3 [Source:NCBI gene;Acc:710586]	protein_coding	6	132002407	CDKL3
ENSMMUG00000044080	MRPL54	mitochondrial ribosomal protein L54 [Source:NCBI gene;Acc:713878]	protein_coding	19	3790158	MRPL54
ENSMMUG00000002975	DUSP14	dual specificity phosphatase 14 [Source:NCBI gene;Acc:714383]	protein_coding	16	43518722
ENSMMUG00000011868		phosphoserine aminotransferase 1 [Source:NCBI gene;Acc:706387]	protein_coding	15	94580649
ENSMMUG00000017140	TBX1	T-box 1 [Source:NCBI gene;Acc:100429202]	protein_coding	10	61471424	TBX1
ENSMMUG00000017690	CHRNB1	cholinergic receptor nicotinic beta 1 subunit [Source:NCBI gene;Acc:715509]	protein_coding	16	7422094	CHRNB1
ENSMMUG00000001375	RETREG1	reticulophagy regulator 1 [Source:NCBI gene;Acc:717983]	protein_coding	6	16953374
ENSMMUG00000044796	PEX2	peroxisomal biogenesis factor 2 [Source:NCBI gene;Acc:701636]	protein_coding	8	75218272	PEX2
ENSMMUG00000012044	NSMCE4A	NSE4 homolog A, SMC5-SMC6 complex component [Source:NCBI gene;Acc:705375]	protein_coding	9	117957304	NSMCE4A
ENSMMUG00000037476		melanoma-associated antigen C1-like [Source:NCBI gene;Acc:699556]	protein_coding	KQ732798.1	103
ENSMMUG00000039846			protein_coding	7	28590659
ENSMMUG00000019929			protein_coding	11	129195143
ENSMMUG00000016259	CDPF1	cysteine rich DPF motif domain containing 1 [Source:NCBI gene;Acc:718366]	protein_coding	10	88432868
ENSMMUG00000047191		X antigen family member 5-like [Source:NCBI gene;Acc:698928]	protein_coding	KQ738807.1	65345
ENSMMUG00000002497	ZNF777	zinc finger protein 777 [Source:NCBI gene;Acc:711987]	protein_coding	3	175984099	ZNF777
ENSMMUG00000017207	DBH	dopamine beta-hydroxylase [Source:NCBI gene;Acc:574105]	protein_coding	15	4699113
ENSMMUG00000000208	NRG1	neuregulin 1 [Source:NCBI gene;Acc:696275]	protein_coding	8	31731447	NRG1
ENSMMUG00000003256	ZNF667	zinc finger protein 667 [Source:NCBI gene;Acc:706787]	protein_coding	19	52681369	ZNF667
ENSMMUG00000017699	SELENOT	selenoprotein T [Source:NCBI gene;Acc:710572]	protein_coding	2	137360254
ENSMMUG00000019075		putative prolyl-tRNA synthetase associated domain-containing protein 1 [Source:NCBI gene;Acc:718926]	protein_coding	13	56254819
ENSMMUG00000016646	NHLRC2	NHL repeat containing 2 [Source:NCBI gene;Acc:698009]	protein_coding	9	109757282	NHLRC2
ENSMMUG00000001489		proline rich 4 [Source:NCBI gene;Acc:717988]	protein_coding	11	11242048
ENSMMUG00000000901	AHSP	alpha hemoglobin stabilizing protein [Source:NCBI gene;Acc:714392]	protein_coding	20	29370445	AHSP
ENSMMUG00000017912	KCTD8	potassium channel tetramerization domain containing 8 [Source:NCBI gene;Acc:703107]	protein_coding	5	44049577	KCTD8
ENSMMUG00000038664			protein_coding	6	171157149
ENSMMUG00000003992	SNRPD1	small nuclear ribonucleoprotein D1 polypeptide [Source:NCBI gene;Acc:698965]	protein_coding	KQ743396.1	6311
ENSMMUG00000022595	NRXN2	neurexin 2 [Source:NCBI gene;Acc:574175]	protein_coding	14	9746461	NRXN2
ENSMMUG00000006867	MYPN	myopalladin [Source:NCBI gene;Acc:695451]	protein_coding	9	64383604	MYPN
ENSMMUG00000037696			protein_coding	X	87249839
ENSMMUG00000001516	TRAM1	translocation associated membrane protein 1 [Source:NCBI gene;Acc:693963]	protein_coding	8	68800026
ENSMMUG00000006641	C2CD5	C2 calcium dependent domain containing 5 [Source:NCBI gene;Acc:100430610]	protein_coding	11	23302929	C2CD5
ENSMMUG00000023159	ZNF738	zinc finger protein 431-like [Source:NCBI gene;Acc:693477]	protein_coding	19	21052939	ZNF738
ENSMMUG00000038493		ESF1 nucleolar pre-rRNA processing protein homolog [Source:NCBI gene;Acc:694159]	protein_coding	10	46748844
ENSMMUG00000007947			protein_coding	9	41640134
ENSMMUG00000019891		prostaglandin F synthase 1-like [Source:NCBI gene;Acc:722485]	protein_coding	9	5064501
ENSMMUG00000046548		riboflavin kinase [Source:NCBI gene;Acc:100428383]	protein_coding	15	92648705
ENSMMUG00000044932			protein_coding	X	30489309
ENSMMUG00000014129			protein_coding	KQ732984.1	31669
ENSMMUG00000040186			protein_coding	3	169257701
ENSMMUG00000012324		aldo-keto reductase family 1 member B10-like [Source:NCBI gene;Acc:713150]	protein_coding	3	160668694
ENSMMUG00000010213	GLIPR2	GLI pathogenesis related 2 [Source:NCBI gene;Acc:693734]	protein_coding	15	48008324
ENSMMUG00000016644	DCLRE1A	DNA cross-link repair 1A [Source:NCBI gene;Acc:697882]	protein_coding	9	109736689	DCLRE1A
ENSMMUG00000021772	NPHP3	nephrocystin 3 [Source:NCBI gene;Acc:717622]	protein_coding	2	169220557	NPHP3
ENSMMUG00000021152	FAM117B	family with sequence similarity 117 member B [Source:NCBI gene;Acc:705134]	protein_coding	12	84247468	FAM117B
ENSMMUG00000045642			protein_coding	JSUE03230128.1	484
ENSMMUG00000003773	CEP19	centrosomal protein 19 [Source:NCBI gene;Acc:710498]	protein_coding	2	203380698
ENSMMUG00000003968	C6H5orf51	chromosome 6 open reading frame, human C5orf51 [Source:NCBI gene;Acc:696883]	protein_coding	6	42493790
ENSMMUG00000000599	FAM234A	family with sequence similarity 234 member A [Source:NCBI gene;Acc:694729]	protein_coding	20	226629
ENSMMUG00000010939	RHPN1	rhophilin Rho GTPase binding protein 1 [Source:NCBI gene;Acc:696895]	protein_coding	8	142623626	RHPN1
ENSMMUG00000004629	NOL8	nucleolar protein 8 [Source:NCBI gene;Acc:705799]	protein_coding	15	42491386	NOL8
ENSMMUG00000012608		angiotensin I converting enzyme [Source:NCBI gene;Acc:100428661]	protein_coding	16	57083755
ENSMMUG00000048671			protein_coding	KQ735306.1	38520
ENSMMUG00000012415			protein_coding	9	113452010
ENSMMUG00000015050	CPEB3	cytoplasmic polyadenylation element binding protein 3 [Source:NCBI gene;Acc:698133]	protein_coding	9	87277460	CPEB3
ENSMMUG00000010781	DMTF1	cyclin D binding myb like transcription factor 1 [Source:NCBI gene;Acc:706292]	protein_coding	3	106931373
ENSMMUG00000004481	HARS	histidyl-tRNA synthetase [Source:NCBI gene;Acc:698551]	protein_coding	6	138439271	HARS
ENSMMUG00000003985			protein_coding	JSUE03122220.1	23312
ENSMMUG00000019904	CCNI	cyclin I [Source:NCBI gene;Acc:677687]	protein_coding	5	57474375
ENSMMUG00000006978			protein_coding	2	138441259
ENSMMUG00000015071	PRPF18	pre-mRNA processing factor 18 [Source:NCBI gene;Acc:696401]	protein_coding	9	13653774
ENSMMUG00000046325	JMY	junction mediating and regulatory protein, p53 cofactor [Source:NCBI gene;Acc:709502]	protein_coding	6	75948663	JMY
ENSMMUG00000038551			protein_coding	JSUE03318698.1	4835
ENSMMUG00000020557	GPKOW	G-patch domain and KOW motifs [Source:NCBI gene;Acc:715449]	protein_coding	X	49355225	GPKOW
ENSMMUG00000017009			protein_coding	4	27649328
ENSMMUG00000012871	ATP7A	ATPase copper transporting alpha [Source:NCBI gene;Acc:705857]	protein_coding	X	71717235	ATP7A
ENSMMUG00000010458	CUZD1	CUB and zona pellucida like domains 1 [Source:NCBI gene;Acc:706861]	protein_coding	9	118837530	CUZD1
ENSMMUG00000049154	BEX3	brain expressed X-linked 3 [Source:NCBI gene;Acc:100428980]	protein_coding	X	97130667
ENSMMUG00000004498	PIAS2	protein inhibitor of activated STAT 2 [Source:NCBI gene;Acc:696737]	protein_coding	18	35783920	PIAS2
ENSMMUG00000043974		ral-GDS-related protein-like [Source:NCBI gene;Acc:701774]	protein_coding	KQ732984.1	82572
ENSMMUG00000040442			protein_coding	X	57911861
ENSMMUG00000048526			protein_coding	3	42992826
ENSMMUG00000046571			protein_coding	11	7686574
ENSMMUG00000019978	HHLA2	HERV-H LTR-associating 2 [Source:NCBI gene;Acc:106996763]	protein_coding	2	29365214	HHLA2
ENSMMUG00000015903	CTLA4	cytotoxic T-lymphocyte associated protein 4 [Source:NCBI gene;Acc:705673]	protein_coding	12	85563606
ENSMMUG00000000898	DZIP3	DAZ interacting zinc finger protein 3 [Source:NCBI gene;Acc:705573]	protein_coding	2	29678743	DZIP3
ENSMMUG00000038423		aspartate-rich protein 1-like [Source:NCBI gene;Acc:712725]	protein_coding	KQ732984.1	171946
ENSMMUG00000017765		uncharacterized protein C10orf68 homolog [Source:NCBI gene;Acc:703164]	protein_coding	9	32810591
ENSMMUG00000005027	RAB3A	RAB3A, member RAS oncogene family [Source:NCBI gene;Acc:719400]	protein_coding	19	18202829
ENSMMUG00000021392	TRIM42	tripartite motif containing 42 [Source:NCBI gene;Acc:715465]	protein_coding	2	161178498	TRIM42
ENSMMUG00000039133	CYREN	cell cycle regulator of NHEJ [Source:NCBI gene;Acc:713530]	protein_coding	3	161477073	CYREN
ENSMMUG00000010092	TRIM35	tripartite motif containing 35 [Source:NCBI gene;Acc:712720]	protein_coding	8	27314102
ENSMMUG00000039565			protein_coding	13	95722506
ENSMMUG00000040761			protein_coding	5	2269803
ENSMMUG00000048645			protein_coding	JSUE03098980.1	794
ENSMMUG00000004730	HDLBP	high density lipoprotein binding protein [Source:NCBI gene;Acc:700945]	protein_coding	12	124081693	HDLBP
ENSMMUG00000012503	TMC1	transmembrane channel like 1 [Source:NCBI gene;Acc:704827]	protein_coding	15	88853300	TMC1
ENSMMUG00000015303	ABCA7	ATP binding cassette subfamily A member 7 [Source:NCBI gene;Acc:704976]	protein_coding	19	810968	ABCA7
ENSMMUG00000007888	ITM2B	integral membrane protein 2B [Source:NCBI gene;Acc:709896]	protein_coding	17	27397284
ENSMMUG00000023075	SLU7	SLU7 homolog, splicing factor [Source:NCBI gene;Acc:696023]	protein_coding	6	158600976
ENSMMUG00000022575	MPHOSPH6	M-phase phosphoprotein 6 [Source:NCBI gene;Acc:714335]	protein_coding	20	66844958
ENSMMUG00000038598			protein_coding	10	34594951
ENSMMUG00000005260	RPL35	ribosomal protein L35 [Source:NCBI gene;Acc:693604]	protein_coding	15	14171405
ENSMMUG00000022041	STXBP2	syntaxin binding protein 2 [Source:NCBI gene;Acc:708676]	protein_coding	19	7821259	STXBP2
ENSMMUG00000018030	ERP27	endoplasmic reticulum protein 27 [Source:NCBI gene;Acc:700186]	protein_coding	11	15595714	ERP27
ENSMMUG00000009133	RAD51C	RAD51 paralog C [Source:NCBI gene;Acc:714828]	protein_coding	16	30900690	RAD51C
ENSMMUG00000017645	ZSWIM4	zinc finger SWIM-type containing 4 [Source:NCBI gene;Acc:717380]	protein_coding	19	13796788	ZSWIM4
ENSMMUG00000013671	ELL	RNA polymerase II elongation factor ELL [Source:NCBI gene;Acc:720221]	protein_coding	KQ742390.1	381	ELL
ENSMMUG00000032427	NLGN3	neuroligin 3 [Source:NCBI gene;Acc:574216]	protein_coding	X	65875157	NLGN3
ENSMMUG00000047828	RAX2	retina and anterior neural fold homeobox 2 [Source:NCBI gene;Acc:713929]	protein_coding	19	3796319	RAX2
ENSMMUG00000001480	FAM124A	family with sequence similarity 124 member A [Source:NCBI gene;Acc:708395]	protein_coding	17	30578735	FAM124A
ENSMMUG00000006923	NTNG2	netrin G2 [Source:NCBI gene;Acc:715127]	protein_coding	15	6256019
ENSMMUG00000047722	FBXO41	F-box protein 41 [Source:NCBI gene;Acc:714186]	protein_coding	13	74352151	FBXO41
ENSMMUG00000018359	MIEF2	mitochondrial elongation factor 2 [Source:NCBI gene;Acc:700705]	protein_coding	16	18433749	MIEF2
ENSMMUG00000047563	IQCM	IQ motif containing M [Source:NCBI gene;Acc:100423452]	protein_coding	5	149137870	IQCM
ENSMMUG00000022087	PRAG1	PEAK1 related, kinase-activating pseudokinase 1 [Source:NCBI gene;Acc:706349]	protein_coding	8	11439300	PRAG1
ENSMMUG00000048000			protein_coding	JSUE03291811.1	47
ENSMMUG00000012989	HNRNPA1	heterogeneous nuclear ribonucleoprotein A1 [Source:NCBI gene;Acc:702977]	protein_coding	11	52955622
ENSMMUG00000021895			protein_coding	2	157555392
ENSMMUG00000008647			protein_coding	12	28056142
ENSMMUG00000029265	ZNF598	zinc finger protein 598 [Source:NCBI gene;Acc:694129]	protein_coding	20	1982444	ZNF598
ENSMMUG00000020607	NIPSNAP3B	protein NipSnap homolog 3B [Source:NCBI gene;Acc:712487]	protein_coding	15	34778832	NIPSNAP3B
ENSMMUG00000012672	MYO10	myosin X [Source:NCBI gene;Acc:718002]	protein_coding	6	17148949	MYO10
ENSMMUG00000017175	SH3RF3	SH3 domain containing ring finger 3 [Source:NCBI gene;Acc:695289]	protein_coding	13	104717094	SH3RF3
ENSMMUG00000046048			protein_coding	JSUE03302081.1	151
ENSMMUG00000009807			protein_coding	2	22886265
ENSMMUG00000002191	OLR1	oxidized low density lipoprotein receptor 1 [Source:NCBI gene;Acc:717596]	protein_coding	11	10510650
ENSMMUG00000003594	USP13	ubiquitin specific peptidase 13 [Source:NCBI gene;Acc:708624]	protein_coding	2	113443917
ENSMMUG00000001171	PPP1R1C	protein phosphatase 1 regulatory inhibitor subunit 1C [Source:NCBI gene;Acc:705440]	protein_coding	12	69055463	PPP1R1C
ENSMMUG00000011590	NAA16	N(alpha)-acetyltransferase 16, NatA auxiliary subunit [Source:NCBI gene;Acc:698843]	protein_coding	17	20581802
ENSMMUG00000006631			protein_coding	10	24999229
ENSMMUG00000017441	UCN3	urocortin 3 [Source:NCBI gene;Acc:711921]	protein_coding	9	5246221	UCN3
ENSMMUG00000021593			protein_coding	16	19922869
ENSMMUG00000018821	REST	RE1 silencing transcription factor [Source:NCBI gene;Acc:100425257]	protein_coding	5	77684585	REST
ENSMMUG00000030259			protein_coding	JSUE03201518.1	71
ENSMMUG00000012032	ATP13A3	ATPase 13A3 [Source:NCBI gene;Acc:707893]	protein_coding	2	201193663	ATP13A3
ENSMMUG00000001239		BMS1, ribosome biogenesis factor [Source:NCBI gene;Acc:703355]	protein_coding	9	38222869
ENSMMUG00000043938			protein_coding	X	145750786
ENSMMUG00000016454	HPD	4-hydroxyphenylpyruvate dioxygenase [Source:NCBI gene;Acc:700940]	protein_coding	11	122149235	HPD
ENSMMUG00000021225	GAR1	GAR1 ribonucleoprotein [Source:NCBI gene;Acc:697982]	protein_coding	5	108707875	GAR1
ENSMMUG00000007453	ARL5B	ADP ribosylation factor like GTPase 5B [Source:NCBI gene;Acc:701595]	protein_coding	9	18933535
ENSMMUG00000046868			protein_coding	16	40143699
ENSMMUG00000020848	CMTM4	CKLF like MARVEL transmembrane domain containing 4 [Source:NCBI gene;Acc:695709]	protein_coding	20	50882483	CMTM4
ENSMMUG00000009952	SNX31	sorting nexin 31 [Source:NCBI gene;Acc:705726]	protein_coding	8	99283401	SNX31
ENSMMUG00000010025			protein_coding	KQ733294.1	256
ENSMMUG00000022345			protein_coding	10	38625622
ENSMMUG00000045411		CMRF35-like molecule 6 [Source:NCBI gene;Acc:703016]	protein_coding	16	68134609
ENSMMUG00000022818	ING1	inhibitor of growth family member 1 [Source:NCBI gene;Acc:694955]	protein_coding	17	92401673	ING1
ENSMMUG00000039682	C17orf100	chromosome 16 open reading frame, human C17orf100 [Source:NCBI gene;Acc:713168]	protein_coding	16	6613982	C17orf100
ENSMMUG00000048385			protein_coding	14	13345696
ENSMMUG00000039395			protein_coding	JSUE03167610.1	4552
ENSMMUG00000009606	HRH3	histamine receptor H3 [Source:NCBI gene;Acc:574253]	protein_coding	10	2165551
ENSMMUG00000005355	TIMP2	TIMP metallopeptidase inhibitor 2 [Source:HGNC Symbol;Acc:HGNC:11821]	protein_coding	16	72673225	TIMP2
ENSMMUG00000038148	PARD6B	par-6 family cell polarity regulator beta [Source:NCBI gene;Acc:712004]	protein_coding	10	13635673	PARD6B
ENSMMUG00000011517	HAPLN1	hyaluronan and proteoglycan link protein 1 [Source:NCBI gene;Acc:712501]	protein_coding	6	80456631	HAPLN1
ENSMMUG00000047942		C-C motif chemokine 4 [Source:NCBI gene;Acc:100430627]	protein_coding	16	30071268
ENSMMUG00000004879	ENTHD1	ENTH domain containing 1 [Source:NCBI gene;Acc:704302]	protein_coding	10	81750481	ENTHD1
ENSMMUG00000008268	WAC	WW domain containing adaptor with coiled-coil [Source:NCBI gene;Acc:715828]	protein_coding	9	28602871	WAC
ENSMMUG00000022965	RPSA	ribosomal protein SA [Source:NCBI gene;Acc:693293]	protein_coding	2	103292302
ENSMMUG00000022503	GJC3	gap junction gamma-3 protein [Source:NCBI gene;Acc:100424576]	protein_coding	3	125431927	GJC3
ENSMMUG00000019887	SV2C	synaptic vesicle glycoprotein 2C [Source:NCBI gene;Acc:706753]	protein_coding	6	72743629	SV2C
ENSMMUG00000049101			protein_coding	KQ742257.1	3656
ENSMMUG00000022666	TEPP	testis, prostate and placenta expressed [Source:NCBI gene;Acc:706183]	protein_coding	20	42189170
ENSMMUG00000000846	GNG13	G protein subunit gamma 13 [Source:NCBI gene;Acc:722398]	protein_coding	20	787908
ENSMMUG00000022100	MIDN	midnolin [Source:HGNC Symbol;Acc:HGNC:16298]	protein_coding	19	1034187	MIDN
ENSMMUG00000002301		RAB11 family interacting protein 5 [Source:NCBI gene;Acc:713953]	protein_coding	13	74158458
ENSMMUG00000041712			protein_coding	X	138224766
ENSMMUG00000038085	EMCN	endomucin [Source:NCBI gene;Acc:709580]	protein_coding	5	99199968	EMCN
ENSMMUG00000032304	C4orf48	chromosome 4 open reading frame 48 [Source:HGNC Symbol;Acc:HGNC:34437]	protein_coding	KQ732225.1	24859	C4orf48
ENSMMUG00000016962	KRT1	keratin 1 [Source:NCBI gene;Acc:699320]	protein_coding	11	51318639	KRT1
ENSMMUG00000002488	ADAMTS2	ADAM metallopeptidase with thrombospondin type 1 motif 2 [Source:NCBI gene;Acc:713532]	protein_coding	6	177682515	ADAMTS2
ENSMMUG00000032492			protein_coding	18	67104762
ENSMMUG00000010874	EXOC6	exocyst complex component 6 [Source:NCBI gene;Acc:700046]	protein_coding	9	88074744	EXOC6
ENSMMUG00000016308	UNC13B	unc-13 homolog B [Source:NCBI gene;Acc:697393]	protein_coding	15	48899942	UNC13B
ENSMMUG00000043349			protein_coding	JSUE03103542.1	266
ENSMMUG00000046713			protein_coding	X	58501362
ENSMMUG00000001341	HS3ST1	heparan sulfate-glucosamine 3-sulfotransferase 1 [Source:NCBI gene;Acc:713374]	protein_coding	5	10755354
ENSMMUG00000022636	GIMAP8	GTPase, IMAP family member 8 [Source:NCBI gene;Acc:713236]	protein_coding	3	176618435	GIMAP8
ENSMMUG00000048378			protein_coding	KQ737509.1	27603
ENSMMUG00000022815			protein_coding	X	114443033
ENSMMUG00000009966	SH2D6	SH2 domain containing 6 [Source:HGNC Symbol;Acc:HGNC:30439]	protein_coding	13	87182159	SH2D6
ENSMMUG00000011083	ZNF570	zinc finger protein 570 [Source:NCBI gene;Acc:713879]	protein_coding	19	33304527	ZNF570
ENSMMUG00000003855	ZNF385B	zinc finger protein 385B [Source:NCBI gene;Acc:704204]	protein_coding	12	66505739	ZNF385B
ENSMMUG00000011633	KLKB1	kallikrein B1 [Source:NCBI gene;Acc:696639]	protein_coding	5	186732989	KLKB1
ENSMMUG00000016759	ZP2	zona pellucida glycoprotein 2 [Source:NCBI gene;Acc:697458]	protein_coding	20	20242618	ZP2
ENSMMUG00000047385		cytokine receptor-like factor 2 [Source:NCBI gene;Acc:106995742]	protein_coding	KQ734533.1	34601
ENSMMUG00000006455	NARFL	nuclear prelamin A recognition factor like [Source:NCBI gene;Acc:722381]	protein_coding	20	717298
ENSMMUG00000019878	C9	complement C9 [Source:NCBI gene;Acc:694223]	protein_coding	6	39767300	C9
ENSMMUG00000046334			protein_coding	6	76052486
ENSMMUG00000009960	CTSA	cathepsin A [Source:NCBI gene;Acc:708592]	protein_coding	10	18612656
ENSMMUG00000006988			protein_coding	JSUE03102416.1	165
ENSMMUG00000045414			protein_coding	9	36494135
ENSMMUG00000022346	SURF2	surfeit 2 [Source:NCBI gene;Acc:100430364]	protein_coding	15	5011213
ENSMMUG00000048657	PRSS33	serine protease 33 [Source:HGNC Symbol;Acc:HGNC:30405]	protein_coding	20	4137750	PRSS33
ENSMMUG00000012013		cyclin-Y-like protein 2 [Source:NCBI gene;Acc:704495]	protein_coding	19	23717756
ENSMMUG00000017126	ISCU	iron-sulfur cluster assembly enzyme [Source:NCBI gene;Acc:705669]	protein_coding	11	108466144
ENSMMUG00000040653			protein_coding	JSUE03272350.1	15147
ENSMMUG00000016495		leucine, glutamate and lysine rich 1 [Source:NCBI gene;Acc:705456]	protein_coding	2	143960668
ENSMMUG00000041138	ZFP90	ZFP90 zinc finger protein [Source:NCBI gene;Acc:704279]	protein_coding	20	52933248	ZFP90
ENSMMUG00000020172	KIAA1755	KIAA1755 ortholog [Source:NCBI gene;Acc:706441]	protein_coding	10	25799813	KIAA1755
ENSMMUG00000017888	KSR1	kinase suppressor of ras 1 [Source:NCBI gene;Acc:706388]	protein_coding	16	21447739	KSR1
ENSMMUG00000021761			protein_coding	9	82567485
ENSMMUG00000039733			protein_coding	12	82914892
ENSMMUG00000015459	P2RX2	purinergic receptor P2X 2 [Source:NCBI gene;Acc:693390]	protein_coding	11	133066281	P2RX2
ENSMMUG00000045979			protein_coding	JSUE03294629.1	207
ENSMMUG00000003783	PTPN9	protein tyrosine phosphatase, non-receptor type 9 [Source:NCBI gene;Acc:705974]	protein_coding	7	52848683	PTPN9
ENSMMUG00000045163			pseudogene	6	138869695
ENSMMUG00000011072	PTPRB	protein tyrosine phosphatase, receptor type B [Source:NCBI gene;Acc:718564]	protein_coding	11	69275314	PTPRB
ENSMMUG00000039571			protein_coding	KQ744831.1	4467
ENSMMUG00000005433	WNK3	WNK lysine deficient protein kinase 3 [Source:NCBI gene;Acc:701015]	protein_coding	X	53616259	WNK3
ENSMMUG00000047082			protein_coding	7	21094
ENSMMUG00000009890	FARP1	FERM, ARH/RhoGEF and pleckstrin domain protein 1 [Source:NCBI gene;Acc:701031]	protein_coding	17	79876597	FARP1
ENSMMUG00000041535	C2orf69	chromosome 12 open reading frame, human C2orf69 [Source:NCBI gene;Acc:700406]	protein_coding	12	81242577	C2orf69
ENSMMUG00000004656	ROCK1	Rho associated coiled-coil containing protein kinase 1 [Source:NCBI gene;Acc:698223]	protein_coding	18	9397439
ENSMMUG00000001268	FAM104A	family with sequence similarity 104 member A [Source:NCBI gene;Acc:695865]	protein_coding	16	66746110
ENSMMUG00000048289		olfactory receptor 2T5-like [Source:NCBI gene;Acc:707109]	protein_coding	JSUE03143056.1	5674
ENSMMUG00000009365	SPDL1	spindle apparatus coiled-coil protein 1 [Source:NCBI gene;Acc:699624]	protein_coding	6	167849672	SPDL1
ENSMMUG00000045311	C17orf107	chromosome 16 open reading frame, human C17orf107 [Source:NCBI gene;Acc:710390]	protein_coding	16	4833335	C17orf107
ENSMMUG00000045704			protein_coding	6	125155800
ENSMMUG00000023324	MUM1L1	MUM1 like 1 [Source:NCBI gene;Acc:700396]	protein_coding	X	100152087	MUM1L1
ENSMMUG00000004440			protein_coding	5	145051926
ENSMMUG00000011201	UBE2D3	ubiquitin conjugating enzyme E2 D3 [Source:NCBI gene;Acc:710772]	protein_coding	5	101636369
ENSMMUG00000038971			protein_coding	JSUE03130915.1	946
ENSMMUG00000007103	THYN1	thymocyte nuclear protein 1 [Source:NCBI gene;Acc:700413]	protein_coding	14	127199707	THYN1
ENSMMUG00000008294	PRDX3	peroxiredoxin 3 [Source:NCBI gene;Acc:702882]	protein_coding	9	115127997
ENSMMUG00000008547	FAM198B	family with sequence similarity 198 member B [Source:NCBI gene;Acc:700615]	protein_coding	5	158104445
ENSMMUG00000046078			protein_coding	10	64500967
ENSMMUG00000043312			protein_coding	9	114591131
ENSMMUG00000038986			protein_coding	JSUE03193012.1	232
ENSMMUG00000044899	PRTN3	proteinase 3 [Source:NCBI gene;Acc:721131]	protein_coding	19	608824	PRTN3
ENSMMUG00000000584			protein_coding	11	98274912
ENSMMUG00000021085		ubiquitin conjugating enzyme E2 Z [Source:NCBI gene;Acc:699906]	protein_coding	16	40626830
ENSMMUG00000007802	CENPT	centromere protein T [Source:NCBI gene;Acc:701037]	protein_coding	20	52176911	CENPT
ENSMMUG00000008166		dynein axonemal heavy chain 2 [Source:NCBI gene;Acc:721901]	protein_coding	16	7707751
ENSMMUG00000030145	CCDC152	coiled-coil domain containing 152 [Source:NCBI gene;Acc:698116]	protein_coding	6	43467872	CCDC152
ENSMMUG00000007576	EYA1	EYA transcriptional coactivator and phosphatase 1 [Source:NCBI gene;Acc:694364]	protein_coding	8	69452352	EYA1
ENSMMUG00000044988			protein_coding	JSUE03056179.1	111
ENSMMUG00000015434	EVL	Enah/Vasp-like [Source:NCBI gene;Acc:706316]	protein_coding	7	162292289	EVL
ENSMMUG00000030923			pseudogene	11	43416165
ENSMMUG00000000524	SCNN1B	sodium channel epithelial 1 beta subunit [Source:NCBI gene;Acc:700093]	protein_coding	20	21998741	SCNN1B
ENSMMUG00000008077	DYNC2LI1	dynein cytoplasmic 2 light intermediate chain 1 [Source:NCBI gene;Acc:716480]	protein_coding	13	44496251	DYNC2LI1
ENSMMUG00000048919			protein_coding	3	134675153
ENSMMUG00000022132			protein_coding	KQ733432.1	10441
ENSMMUG00000011130	TRIM36	tripartite motif containing 36 [Source:NCBI gene;Acc:694994]	protein_coding	6	112558275
ENSMMUG00000001513	PRICKLE2	prickle planar cell polarity protein 2 [Source:NCBI gene;Acc:701254]	protein_coding	2	77626766
ENSMMUG00000019657	ABHD14B	abhydrolase domain containing 14B [Source:NCBI gene;Acc:698910]	protein_coding	2	90262275
ENSMMUG00000008391			protein_coding	X	124323973
ENSMMUG00000041079			protein_coding	KQ737286.1	69
ENSMMUG00000008603	EVI2B	ecotropic viral integration site 2B [Source:NCBI gene;Acc:712972]	protein_coding	16	25393665	EVI2B
ENSMMUG00000005680	TTLL2	tubulin tyrosine ligase like 2 [Source:NCBI gene;Acc:693360]	protein_coding	4	168859184	TTLL2
ENSMMUG00000038450			protein_coding	2	93111792
ENSMMUG00000021008	ASB14	ankyrin repeat and SOCS box containing 14 [Source:NCBI gene;Acc:704231]	protein_coding	2	84840540	ASB14
ENSMMUG00000047685	TWF2	twinfilin actin binding protein 2 [Source:HGNC Symbol;Acc:HGNC:9621]	protein_coding	2	89986418	TWF2
ENSMMUG00000011445			protein_coding	KQ732984.1	282867
ENSMMUG00000017255	HELLS	helicase, lymphoid specific [Source:NCBI gene;Acc:701598]	protein_coding	9	89775891
ENSMMUG00000048993			protein_coding	4	10811391
ENSMMUG00000043738		RNA polymerase II transcription factor SIII subunit A3-like [Source:NCBI gene;Acc:106994494]	protein_coding	18	35895455
ENSMMUG00000010460	RERG	RAS like estrogen regulated growth inhibitor [Source:NCBI gene;Acc:700567]	protein_coding	11	15797138
ENSMMUG00000037456	ISOC1	isochorismatase domain containing 1 [Source:NCBI gene;Acc:705231]	protein_coding	6	126742471
ENSMMUG00000044843			protein_coding	13	17343908
ENSMMUG00000015659	MECR	mitochondrial trans-2-enoyl-CoA reductase [Source:NCBI gene;Acc:717425]	protein_coding	1	28178049
ENSMMUG00000043049		ral-GDS-related protein-like [Source:NCBI gene;Acc:106992479]	protein_coding	KQ732984.1	120027
ENSMMUG00000020658	SNX11	sorting nexin 11 [Source:NCBI gene;Acc:696913]	protein_coding	16	41780365
ENSMMUG00000003763		retinol dehydrogenase 16-like [Source:NCBI gene;Acc:713738]	protein_coding	11	55729084
ENSMMUG00000038418		Lck interacting transmembrane adaptor 1 [Source:NCBI gene;Acc:100425312]	protein_coding	10	563934
ENSMMUG00000012933	MYO1E	myosin IE [Source:NCBI gene;Acc:100429961]	protein_coding	7	35701579	MYO1E
ENSMMUG00000010070			protein_coding	9	24475359
ENSMMUG00000000358	JADE2	jade family PHD finger 2 [Source:NCBI gene;Acc:713338]	protein_coding	6	132239648	JADE2
ENSMMUG00000002024			protein_coding	13	58874274
ENSMMUG00000044717		ribosome biogenesis protein BMS1 homolog [Source:NCBI gene;Acc:106996413]	protein_coding	JSUE03272086.1	6956
ENSMMUG00000004048	FZD4	frizzled class receptor 4 [Source:NCBI gene;Acc:704754]	protein_coding	14	79506965
ENSMMUG00000039188		zinc finger protein 30 [Source:NCBI gene;Acc:718310]	protein_coding	19	30830017
ENSMMUG00000041482	LACTBL1	lactamase beta like 1 [Source:NCBI gene;Acc:718590]	protein_coding	1	21723170	LACTBL1
ENSMMUG00000044260	FAM241A	family with sequence similarity 241 member A [Source:NCBI gene;Acc:700501]	protein_coding	5	111090478
ENSMMUG00000040380	RAB21	RAB21, member RAS oncogene family [Source:NCBI gene;Acc:718715]	protein_coding	11	70576545	RAB21
ENSMMUG00000001224	NIM1K	NIM1 serine/threonine protein kinase [Source:NCBI gene;Acc:699870]	protein_coding	6	44015547
ENSMMUG00000044341			protein_coding	JSUE03088957.1	245
ENSMMUG00000016433	CEBPZ	CCAAT enhancer binding protein zeta [Source:NCBI gene;Acc:712090]	protein_coding	13	37673307	CEBPZ
ENSMMUG00000040311			protein_coding	13	90847815
ENSMMUG00000013190	SERPINE3	serpin family E member 3 [Source:NCBI gene;Acc:100427937]	protein_coding	17	30701798	SERPINE3
ENSMMUG00000003821	JRKL	JRK like [Source:NCBI gene;Acc:700327]	protein_coding	14	89001417
ENSMMUG00000044271			protein_coding	JSUE03244160.1	895
ENSMMUG00000045569	EPM2A	EPM2A, laforin glucan phosphatase [Source:NCBI gene;Acc:699361]	protein_coding	4	121191460	EPM2A
ENSMMUG00000007503	FAM131A	family with sequence similarity 131 member A [Source:NCBI gene;Acc:702485]	protein_coding	2	108699247	FAM131A
ENSMMUG00000004205	PLBD2	phospholipase B domain containing 2 [Source:NCBI gene;Acc:714669]	protein_coding	11	113390224	PLBD2
ENSMMUG00000001714	TXNRD3	thioredoxin reductase 3 [Source:NCBI gene;Acc:100425412]	protein_coding	2	47673420	TXNRD3
ENSMMUG00000049008			protein_coding	6	95727368
ENSMMUG00000042599	TRAV20	T cell receptor alpha variable 20 [Source:HGNC Symbol;Acc:HGNC:12117]	protein_coding	7	83337132	TRAV20
ENSMMUG00000042784			protein_coding	JSUE03260350.1	84
ENSMMUG00000017404	IQCA1	IQ motif containing with AAA domain 1 [Source:NCBI gene;Acc:694173]	protein_coding	12	119026478	IQCA1
ENSMMUG00000011593	RGCC	regulator of cell cycle [Source:NCBI gene;Acc:698962]	protein_coding	17	20701186
ENSMMUG00000022198	ATP5F1D	serine/threonine kinase 11 [Source:NCBI gene;Acc:705686]	protein_coding	19	987079
ENSMMUG00000038390			protein_coding	7	90106570
ENSMMUG00000020505	ZNF274	zinc finger protein 274 [Source:NCBI gene;Acc:712237]	protein_coding	19	51134504	ZNF274
ENSMMUG00000008557	ZNF618	zinc finger protein 618 [Source:NCBI gene;Acc:708866]	protein_coding	15	25361233	ZNF618
ENSMMUG00000012321	FN1	fibronectin 1 [Source:NCBI gene;Acc:613269]	protein_coding	12	97336817	FN1
ENSMMUG00000007208	GPR146	G protein-coupled receptor 146 [Source:NCBI gene;Acc:696750]	protein_coding	3	34972290
ENSMMUG00000009286	DUSP13	dual specificity phosphatase 13 [Source:NCBI gene;Acc:704480]	protein_coding	9	57222808	DUSP13
ENSMMUG00000023707	CSH2	chorionic somatomammotropin hormone 2 [Source:NCBI gene;Acc:717562]	protein_coding	JSUE03225481.1	13452
ENSMMUG00000020786	ARID3C	AT-rich interaction domain 3C [Source:NCBI gene;Acc:700584]	protein_coding	15	49639155	ARID3C
ENSMMUG00000048880			protein_coding	14	3147195
ENSMMUG00000040242			protein_coding	14	3138344
ENSMMUG00000042620		COP9 constitutive photomorphogenic homolog subunit 2 (Arabidopsis)-like [Source:NCBI gene;Acc:699342]	pseudogene	18	51743281
ENSMMUG00000028958		exonuclease GOR-like [Source:NCBI gene;Acc:106996153]	protein_coding	JSUE03206349.1	637
ENSMMUG00000023418	NR1H2	nuclear receptor subfamily 1 group H member 2 [Source:NCBI gene;Acc:719210]	protein_coding	19	45738772
ENSMMUG00000014685	PDK2	pyruvate dehydrogenase kinase 2 [Source:NCBI gene;Acc:704169]	protein_coding	16	39443898	PDK2
ENSMMUG00000020494	C19orf18	chromosome 19 open reading frame, human C19orf18 [Source:NCBI gene;Acc:106994880]	protein_coding	19	51372756	C19orf18
ENSMMUG00000047358			protein_coding	14	30167370
ENSMMUG00000020033	PI4K2A	4-hydroxy-2-oxoglutarate aldolase 1 [Source:NCBI gene;Acc:706661]	protein_coding	9	93083353	PI4K2A
ENSMMUG00000048186			protein_coding	JSUE03110722.1	27
ENSMMUG00000040233			pseudogene	8	138390075
ENSMMUG00000029233	RIN3	Ras and Rab interactor 3 [Source:NCBI gene;Acc:698125]	protein_coding	7	154723037	RIN3
ENSMMUG00000011317	RAB3D	RAB3D, member RAS oncogene family [Source:NCBI gene;Acc:714222]	protein_coding	19	11356555
ENSMMUG00000020737	IL1R1	interleukin 1 receptor type 1 [Source:NCBI gene;Acc:711726]	protein_coding	13	97572171	IL1R1
ENSMMUG00000019591	KCNH7	potassium voltage-gated channel subfamily H member 7 [Source:NCBI gene;Acc:702259]	protein_coding	12	49105079	KCNH7
ENSMMUG00000037475			protein_coding	KQ735069.1	3892
ENSMMUG00000022115	KLHL6	kelch like family member 6 [Source:NCBI gene;Acc:705455]	protein_coding	2	109490059	KLHL6
ENSMMUG00000002959	HELZ	helicase with zinc finger [Source:NCBI gene;Acc:718729]	protein_coding	16	60551473	HELZ
ENSMMUG00000013047	SKP1	S-phase kinase associated protein 1 [Source:NCBI gene;Acc:100423634]	protein_coding	6	131850603
ENSMMUG00000010030	UBE2J2	ubiquitin conjugating enzyme E2 J2 [Source:NCBI gene;Acc:700798]	protein_coding	1	348276	UBE2J2
ENSMMUG00000018923	TTI1	TELO2 interacting protein 1 [Source:NCBI gene;Acc:699930]	protein_coding	10	26049395	TTI1
ENSMMUG00000020882	NRG4	neuregulin 4 [Source:NCBI gene;Acc:707378]	protein_coding	7	53382978	NRG4
ENSMMUG00000009345	SMARCC1	SWI/SNF related, matrix associated, actin dependent regulator of chromatin subfamily c member 1 [Source:NCBI gene;Acc:711134]	protein_coding	2	94730907	SMARCC1
ENSMMUG00000018929	ANKRD10	ankyrin repeat domain 10 [Source:NCBI gene;Acc:695300]	protein_coding	17	92566277
ENSMMUG00000004861	NDUFS4	NADH:ubiquinone oxidoreductase subunit S4 [Source:NCBI gene;Acc:704137]	protein_coding	6	54480217	NDUFS4
ENSMMUG00000005682	HECA	hdc homolog, cell cycle regulator [Source:NCBI gene;Acc:702628]	protein_coding	4	128098831	HECA
ENSMMUG00000045001			protein_coding	10	72211837
ENSMMUG00000000163	CHRNA6	cholinergic receptor nicotinic alpha 6 subunit [Source:NCBI gene;Acc:705725]	protein_coding	8	41906319	CHRNA6
ENSMMUG00000016575	SP100	nuclear body protein SP140-like protein [Source:NCBI gene;Acc:100424943]	protein_coding	12	112787303	SP100
ENSMMUG00000040642			protein_coding	JSUE03153489.1	76
ENSMMUG00000031311			protein_coding	X	148346995
ENSMMUG00000010740	PSMA4	proteasome subunit alpha 4 [Source:NCBI gene;Acc:710417]	protein_coding	7	55930218
ENSMMUG00000014452	SDHA	succinate dehydrogenase complex flavoprotein subunit A [Source:NCBI gene;Acc:708018]	protein_coding	6	191406	SDHA
ENSMMUG00000012895	PYCR1	pyrroline-5-carboxylate reductase 1 [Source:NCBI gene;Acc:715182]	protein_coding	16	75764016
ENSMMUG00000018181	KLHL21	kelch like family member 21 [Source:HGNC Symbol;Acc:HGNC:29041]	protein_coding	1	5735476	KLHL21
ENSMMUG00000017589			protein_coding	JSUE03315223.1	516
ENSMMUG00000016553	SLC12A5	solute carrier family 12 member 5 [Source:NCBI gene;Acc:707974]	protein_coding	10	18438845	SLC12A5
ENSMMUG00000045195	IFNGR1	interferon gamma receptor 1 [Source:NCBI gene;Acc:100423877]	protein_coding	4	130088959
ENSMMUG00000008382			protein_coding	9	24662203
ENSMMUG00000040810	OR1J2	olfactory receptor 1J2-like [Source:NCBI gene;Acc:696974]	protein_coding	JSUE03331791.1	5999	OR1J2
ENSMMUG00000017842	MOSPD2	motile sperm domain containing 2 [Source:NCBI gene;Acc:712225]	protein_coding	X	14171532	MOSPD2
ENSMMUG00000020795	FGD3	FYVE, RhoGEF and PH domain containing 3 [Source:NCBI gene;Acc:706720]	protein_coding	15	43093097	FGD3
ENSMMUG00000011232		Rap associating with DIL domain [Source:NCBI gene;Acc:700979]	protein_coding	3	38850629
ENSMMUG00000029507	AP3S2	adaptor related protein complex 3 subunit sigma 2 [Source:NCBI gene;Acc:701217]	protein_coding	7	67863511
ENSMMUG00000013643	ZCCHC8	zinc finger CCHC-type containing 8 [Source:NCBI gene;Acc:702359]	protein_coding	11	50675315	ZCCHC8
ENSMMUG00000005992	ZMPSTE24	zinc metallopeptidase STE24 [Source:NCBI gene;Acc:693765]	protein_coding	1	39569229
ENSMMUG00000009560	ATOX1	antioxidant 1 copper chaperone [Source:NCBI gene;Acc:712464]	protein_coding	6	149864557	ATOX1
ENSMMUG00000020700	UTP14A	UTP14A, small subunit processome component [Source:NCBI gene;Acc:703510]	protein_coding	X	123783856	UTP14A
ENSMMUG00000021882	KIR3DL21	killer cell immunoglobulin-like receptor, three domains, long cytoplasmic tail, 21 [Source:NCBI gene;Acc:722783]	protein_coding	JSUE03093337.1	3
ENSMMUG00000004141		zinc finger protein 37A [Source:NCBI gene;Acc:107000103]	protein_coding	9	36522772
ENSMMUG00000001100	UBXN2B	UBX domain protein 2B [Source:NCBI gene;Acc:698001]	protein_coding	8	56424466
ENSMMUG00000002136	HTRA2	HtrA serine peptidase 2 [Source:NCBI gene;Acc:709938]	protein_coding	13	75548743
ENSMMUG00000023420	AGTR2	angiotensin II receptor type 2 [Source:NCBI gene;Acc:709513]	protein_coding	X	109905620	AGTR2
ENSMMUG00000004491	SENP6	SUMO specific peptidase 6 [Source:NCBI gene;Acc:716554]	protein_coding	4	73718425	SENP6
ENSMMUG00000001742	TGFBR3	transforming growth factor beta receptor 3 [Source:NCBI gene;Acc:705053]	protein_coding	1	92301528	TGFBR3
ENSMMUG00000041354			protein_coding	KQ738427.1	88701
ENSMMUG00000001381	CLCA2	chloride channel accessory 2 [Source:NCBI gene;Acc:711959]	protein_coding	1	86609493	CLCA2
ENSMMUG00000005781	MED6	mediator complex subunit 6 [Source:NCBI gene;Acc:693320]	protein_coding	7	132841748	MED6
ENSMMUG00000001051	MAP2K6	mitogen-activated protein kinase kinase 6 [Source:NCBI gene;Acc:693914]	protein_coding	11	89661853
ENSMMUG00000043864			protein_coding	11	69430065
ENSMMUG00000029506	NLRP9	NLR family pyrin domain containing 9 [Source:NCBI gene;Acc:719115]	protein_coding	19	53421461
ENSMMUG00000032563			protein_coding	15	30015509
ENSMMUG00000011907	ZNF488	zinc finger protein 488 [Source:NCBI gene;Acc:719693]	protein_coding	9	41747029	ZNF488
ENSMMUG00000021813	NDUFAF2	NADH:ubiquinone oxidoreductase complex assembly factor 2 [Source:HGNC Symbol;Acc:HGNC:28086]	protein_coding	6	58849326	NDUFAF2
ENSMMUG00000017351	STAB1	stabilin 1 [Source:NCBI gene;Acc:696802]	protein_coding	2	89676696	STAB1
ENSMMUG00000012944	VEGFB	vascular endothelial growth factor B [Source:NCBI gene;Acc:722115]	protein_coding	14	10287102	VEGFB
ENSMMUG00000010951	NFS1	NFS1, cysteine desulfurase [Source:NCBI gene;Acc:704077]	protein_coding	10	28417124	NFS1
ENSMMUG00000041655			protein_coding	KQ742329.1	4326
ENSMMUG00000038422	FOPNL	FGFR1OP N-terminal like [Source:NCBI gene;Acc:717817]	protein_coding	20	15670738	FOPNL
ENSMMUG00000013397	PRDX5	peroxiredoxin 5 [Source:NCBI gene;Acc:719764]	protein_coding	14	10202561	PRDX5
ENSMMUG00000046252	RNASE2	ribonuclease A family member 2 [Source:NCBI gene;Acc:706466]	protein_coding	7	82167968	RNASE2
ENSMMUG00000017930	STRN4	striatin 4 [Source:NCBI gene;Acc:717661]	protein_coding	19	42057968	STRN4
ENSMMUG00000009862	RUBCNL	RUN and cysteine rich domain containing beclin 1 interacting protein like [Source:NCBI gene;Acc:703875]	protein_coding	17	25570996	RUBCNL
ENSMMUG00000018596	SPSB3	splA/ryanodine receptor domain and SOCS box containing 3 [Source:NCBI gene;Acc:722489]	protein_coding	20	1766434
ENSMMUG00000032418			protein_coding	X	68089271
ENSMMUG00000047135			protein_coding	JSUE03166607.1	34
ENSMMUG00000045353	KRT77	keratin 77 [Source:NCBI gene;Acc:718983]	protein_coding	11	51333473	KRT77
ENSMMUG00000001645	EEF1D	eukaryotic translation elongation factor 1 delta [Source:NCBI gene;Acc:697625]	protein_coding	8	142833903	EEF1D
ENSMMUG00000002201		ATP binding cassette subfamily C member 12 [Source:NCBI gene;Acc:716513]	protein_coding	20	31855224
ENSMMUG00000023363	AQP10	aquaporin 10 [Source:NCBI gene;Acc:697815]	protein_coding	1	128949256	AQP10
ENSMMUG00000014518	OSGIN2	oxidative stress induced growth inhibitor family member 2 [Source:NCBI gene;Acc:695376]	protein_coding	8	88405320
ENSMMUG00000042575	ZBTB3	zinc finger and BTB domain containing 3 [Source:NCBI gene;Acc:722240]	protein_coding	14	11555930	ZBTB3
ENSMMUG00000003930			protein_coding	KQ732495.1	24340
ENSMMUG00000028908		putative methyl-CpG-binding domain protein 3-like 5 [Source:NCBI gene;Acc:705273]	protein_coding	19	7230935
ENSMMUG00000021230	SRRM4	serine/arginine repetitive matrix 4 [Source:NCBI gene;Acc:695285]	protein_coding	11	119282631	SRRM4
ENSMMUG00000044058			protein_coding	13	90864401
ENSMMUG00000022247	OSTM1	osteopetrosis associated transmembrane protein 1 [Source:NCBI gene;Acc:701341]	protein_coding	4	159846198
ENSMMUG00000016817	SOSTDC1	sclerostin domain containing 1 [Source:NCBI gene;Acc:709577]	protein_coding	3	92346528
ENSMMUG00000015507	RNF212	ring finger protein 212 [Source:NCBI gene;Acc:100424020]	protein_coding	5	1040241	RNF212
ENSMMUG00000039824	ACY3	aminoacylase 3 [Source:NCBI gene;Acc:711083]	protein_coding	14	6731566	ACY3
ENSMMUG00000048773			protein_coding	JSUE03164921.1	674
ENSMMUG00000017740	SMCP	sperm mitochondria associated cysteine rich protein [Source:NCBI gene;Acc:713661]	protein_coding	1	127409299
ENSMMUG00000007788	DUXA	double homeobox A [Source:NCBI gene;Acc:709447]	protein_coding	19	52123937	DUXA
ENSMMUG00000022901	GLRB	glycine receptor beta [Source:NCBI gene;Acc:700368]	protein_coding	5	157081548
ENSMMUG00000008857	CHIA	acidic mammalian chitinase-like [Source:NCBI gene;Acc:705382]	protein_coding	1	112284245	CHIA
ENSMMUG00000048777			protein_coding	15	110794115
ENSMMUG00000019205	ADAMTS16	ADAM metallopeptidase with thrombospondin type 1 motif 16 [Source:NCBI gene;Acc:694474]	protein_coding	6	4997807	ADAMTS16
ENSMMUG00000004200	GPR107	G protein-coupled receptor 107 [Source:NCBI gene;Acc:716428]	protein_coding	15	8554449	GPR107
ENSMMUG00000005730	QDPR	quinoid dihydropteridine reductase [Source:NCBI gene;Acc:714966]	protein_coding	5	16867039	QDPR
ENSMMUG00000020175	MED25	mediator complex subunit 25 [Source:NCBI gene;Acc:719061]	protein_coding	19	45245890	MED25
ENSMMUG00000041765	CD300LD	CD300 molecule like family member d [Source:NCBI gene;Acc:703142]	protein_coding	16	68200889	CD300LD
ENSMMUG00000023249	ARNTL2	aryl hydrocarbon receptor nuclear translocator like 2 [Source:NCBI gene;Acc:709547]	protein_coding	11	28346116	ARNTL2
ENSMMUG00000037732	NDUFAF8	NADH:ubiquinone oxidoreductase complex assembly factor 8 [Source:NCBI gene;Acc:100429129]	protein_coding	16	75092893	NDUFAF8
ENSMMUG00000015951	ELOA2	elongin A2 [Source:NCBI gene;Acc:702788]	protein_coding	18	35900531	ELOA2
ENSMMUG00000000908	SUCLG1	succinate-CoA ligase alpha subunit [Source:NCBI gene;Acc:693991]	protein_coding	13	86135384	SUCLG1
ENSMMUG00000011511	PSMD13	proteasome 26S subunit, non-ATPase 13 [Source:NCBI gene;Acc:696966]	protein_coding	14	48858	PSMD13
ENSMMUG00000012513	LACTB2	lactamase beta 2 [Source:NCBI gene;Acc:695035]	protein_coding	8	68867645	LACTB2
ENSMMUG00000046328	CSKMT	citrate synthase lysine methyltransferase [Source:NCBI gene;Acc:718701]	protein_coding	14	11641144
ENSMMUG00000040585			protein_coding	4	104968449
ENSMMUG00000011636	UPP2	uridine phosphorylase 2 [Source:NCBI gene;Acc:698067]	protein_coding	12	44741676	UPP2
ENSMMUG00000045339			protein_coding	JSUE03088678.1	467
ENSMMUG00000008651	FIBP	FGF1 intracellular binding protein [Source:NCBI gene;Acc:715457]	protein_coding	14	8547783	FIBP
ENSMMUG00000037506		family with sequence similarity 122C [Source:NCBI gene;Acc:709915]	protein_coding	X	128779271
ENSMMUG00000006726	BPIFC	BPI fold containing family C [Source:NCBI gene;Acc:717287]	protein_coding	10	74279346	BPIFC
ENSMMUG00000002061	PCSK7	proprotein convertase subtilisin/kexin type 7 [Source:NCBI gene;Acc:697567]	protein_coding	14	110037057	PCSK7
ENSMMUG00000004958	MLF1	myeloid leukemia factor 1 [Source:NCBI gene;Acc:704116]	protein_coding	2	145732014
ENSMMUG00000016568	HSD3B2	hydroxy-delta-5-steroid dehydrogenase, 3 beta- and steroid delta-isomerase 2 [Source:NCBI gene;Acc:712686]	protein_coding	1	120566187	HSD3B2
ENSMMUG00000007105	LRRC18	leucine rich repeat containing 18 [Source:NCBI gene;Acc:710785]	protein_coding	9	43014183	LRRC18
ENSMMUG00000005526	HLTF	helicase like transcription factor [Source:NCBI gene;Acc:712415]	protein_coding	2	135663750	HLTF
ENSMMUG00000038051		uncharacterized LOC106998885 [Source:NCBI gene;Acc:106998885]	protein_coding	6	107367967
ENSMMUG00000014728	HSF1	heat shock transcription factor 1 [Source:NCBI gene;Acc:714078]	protein_coding	8	143534012	HSF1
ENSMMUG00000019276	NR2E3	nuclear receptor subfamily 2 group E member 3 [Source:NCBI gene;Acc:701402]	protein_coding	7	48811016	NR2E3
ENSMMUG00000000268	FSD1	fibronectin type III and SPRY domain containing 1 [Source:NCBI gene;Acc:721843]	protein_coding	19	4418954	FSD1
ENSMMUG00000017177	2010-09-01	septin 10 [Source:NCBI gene;Acc:695515]	protein_coding	13	105127724	2010-09-01
ENSMMUG00000005092	ARHGEF2	Rho/Rac guanine nucleotide exchange factor 2 [Source:NCBI gene;Acc:719369]	protein_coding	1	130525945	ARHGEF2
ENSMMUG00000048424	SDC4	syndecan 4 [Source:NCBI gene;Acc:710914]	protein_coding	10	19119876
ENSMMUG00000048100			protein_coding	9	41752253
ENSMMUG00000002489			protein_coding	14	62161213
ENSMMUG00000000641	WDR78	WD repeat domain 78 [Source:NCBI gene;Acc:699921]	protein_coding	1	66578723	WDR78
ENSMMUG00000041012	DNAJB13	DnaJ heat shock protein family (Hsp40) member B13 [Source:NCBI gene;Acc:720475]	protein_coding	14	65976306	DNAJB13
ENSMMUG00000020779	ENHO	energy homeostasis associated [Source:NCBI gene;Acc:701072]	protein_coding	15	49737193
ENSMMUG00000047410		cTAGE family member 5-like [Source:NCBI gene;Acc:106996699]	protein_coding	JSUE03337580.1	986
ENSMMUG00000039822			protein_coding	4	73413829
ENSMMUG00000043350			protein_coding	10	64518364
ENSMMUG00000019017	SNX32	sorting nexin 32 [Source:NCBI gene;Acc:721888]	protein_coding	14	8584265	SNX32
ENSMMUG00000001226	HMGCS1	3-hydroxy-3-methylglutaryl-CoA synthase 1 [Source:NCBI gene;Acc:702553]	protein_coding	6	44076212
ENSMMUG00000041278			protein_coding	6	152594725
ENSMMUG00000044393			protein_coding	9	38788045
ENSMMUG00000014005	SNX1	sorting nexin 1 [Source:NCBI gene;Acc:706544]	protein_coding	7	40695294
ENSMMUG00000032379			protein_coding	X	97820550
ENSMMUG00000029693			protein_coding	JSUE03268746.1	1417
ENSMMUG00000001868	GLI2	GLI family zinc finger 2 [Source:NCBI gene;Acc:705877]	protein_coding	12	10107000	GLI2
ENSMMUG00000045930	GRHPR	glyoxylate and hydroxypyruvate reductase [Source:NCBI gene;Acc:694185]	protein_coding	15	46612438	GRHPR
ENSMMUG00000021417	MPP5	membrane palmitoylated protein 5 [Source:NCBI gene;Acc:710049]	protein_coding	7	129411543	MPP5
ENSMMUG00000049176			protein_coding	11	8761452
ENSMMUG00000011323	PDS5A	PDS5 cohesin associated factor A [Source:NCBI gene;Acc:699864]	protein_coding	5	39509278	PDS5A
ENSMMUG00000001244	EPB41L5	erythrocyte membrane protein band 4.1 like 5 [Source:NCBI gene;Acc:700409]	protein_coding	12	10974982	EPB41L5
ENSMMUG00000013651	KIF6	kinesin family member 6 [Source:NCBI gene;Acc:719593]	protein_coding	4	40276689	KIF6
ENSMMUG00000002844			protein_coding	19	16636144
ENSMMUG00000023706	CSH3	chorionic somatommamotropin hormone 3 [Source:NCBI gene;Acc:718135]	protein_coding	16	57517251
ENSMMUG00000039745	EREG	epiregulin [Source:NCBI gene;Acc:702502]	protein_coding	5	60190732	EREG
ENSMMUG00000005393	ACSL3	acyl-CoA synthetase long chain family member 3 [Source:NCBI gene;Acc:706050]	protein_coding	12	105122306	ACSL3
ENSMMUG00000022920	TBPL1	TATA-box binding protein like 1 [Source:NCBI gene;Acc:713262]	protein_coding	4	133427839	TBPL1
ENSMMUG00000023603	ACTR6	ARP6 actin related protein 6 homolog [Source:NCBI gene;Acc:695055]	protein_coding	11	100107039	ACTR6
ENSMMUG00000021555	PRSS57	serine protease 57 [Source:NCBI gene;Acc:721106]	protein_coding	19	460213	PRSS57
ENSMMUG00000004769	TIFAB	TIFA inhibitor [Source:NCBI gene;Acc:715045]	protein_coding	6	133165513	TIFAB
ENSMMUG00000000495	ZBTB26	zinc finger and BTB domain containing 26 [Source:NCBI gene;Acc:698776]	protein_coding	15	16163659
ENSMMUG00000020000	ATP6V1B2	ATPase H+ transporting V1 subunit B2 [Source:NCBI gene;Acc:705605]	protein_coding	8	19973916	ATP6V1B2
ENSMMUG00000022023	PCSK5	proprotein convertase subtilisin/kexin type 5 [Source:NCBI gene;Acc:704428]	protein_coding	15	92159167	PCSK5
ENSMMUG00000048699			protein_coding	JSUE03128954.1	247
ENSMMUG00000012242	ANP32B	acidic nuclear phosphoprotein 32 family member B [Source:NCBI gene;Acc:715508]	protein_coding	15	41639661
ENSMMUG00000019523	PCDHB4	protocadherin beta 4 [Source:HGNC Symbol;Acc:HGNC:8689]	protein_coding	6	138886145	PCDHB4
ENSMMUG00000020348	BNIP2	BCL2 interacting protein 2 [Source:NCBI gene;Acc:703234]	protein_coding	7	36241782	BNIP2
ENSMMUG00000017667	TLX1	T cell leukemia homeobox 1 [Source:NCBI gene;Acc:711584]	protein_coding	9	96784674	TLX1
ENSMMUG00000007497	PABPC4	poly(A) binding protein cytoplasmic 4 [Source:NCBI gene;Acc:716083]	protein_coding	1	38831190	PABPC4
ENSMMUG00000020255	RTP1	receptor transporter protein 1 [Source:NCBI gene;Acc:708309]	protein_coding	2	192437996	RTP1
ENSMMUG00000011013	MMP20	matrix metallopeptidase 20 [Source:NCBI gene;Acc:703188]	protein_coding	14	95475096
ENSMMUG00000002971	NFAM1	NFAT activating protein with ITAM motif 1 [Source:NCBI gene;Acc:710294]	protein_coding	10	84521764	NFAM1
ENSMMUG00000048453			protein_coding	16	19034268
ENSMMUG00000002192	CLEC7A	C-type lectin domain containing 7A [Source:NCBI gene;Acc:574356]	protein_coding	11	10471412
ENSMMUG00000000329	SPRYD3	SPRY domain containing 3 [Source:NCBI gene;Acc:698899]	protein_coding	11	51693180	SPRYD3
ENSMMUG00000021878	TIMELESS	timeless circadian regulator [Source:NCBI gene;Acc:712835]	protein_coding	11	55208489	TIMELESS
ENSMMUG00000046218	XAGE5	X antigen family, member 5 [Source:NCBI gene;Acc:697885]	protein_coding	JSUE03343839.1	3899
ENSMMUG00000039690			protein_coding	20	24761385
ENSMMUG00000002003	USF1	upstream transcription factor 1 [Source:NCBI gene;Acc:719835]	protein_coding	1	135769045	USF1
ENSMMUG00000005426	STRIP1	striatin interacting protein 1 [Source:NCBI gene;Acc:700799]	protein_coding	1	111056478	STRIP1
ENSMMUG00000005435	ICA1	islet cell autoantigen 1 [Source:NCBI gene;Acc:695889]	protein_coding	3	100470095
ENSMMUG00000009914	SMAD9	SMAD family member 9 [Source:NCBI gene;Acc:694572]	protein_coding	17	16298352
ENSMMUG00000020538	FIG4	FIG4 phosphoinositide 5-phosphatase [Source:NCBI gene;Acc:699914]	protein_coding	4	158141273
ENSMMUG00000006548	KIAA1549	KIAA1549 ortholog [Source:NCBI gene;Acc:710668]	protein_coding	3	165121125	KIAA1549
ENSMMUG00000044088			protein_coding	6	11248341
ENSMMUG00000009238	IL1RL1	interleukin 1 receptor like 1 [Source:NCBI gene;Acc:711893]	protein_coding	13	97741602	IL1RL1
ENSMMUG00000018201	NID2	nidogen 2 [Source:NCBI gene;Acc:710184]	protein_coding	7	113976391	NID2
ENSMMUG00000005848	RNF183	ring finger protein 183 [Source:NCBI gene;Acc:705679]	protein_coding	15	26098698	RNF183
ENSMMUG00000013862	ACAP3	ArfGAP with coiled-coil, ankyrin repeat and PH domains 3 [Source:NCBI gene;Acc:704910]	protein_coding	1	385920	ACAP3
ENSMMUG00000006581	SHC1	SHC adaptor protein 1 [Source:NCBI gene;Acc:718982]	protein_coding	1	129656153
ENSMMUG00000018159	RAD21L1	RAD21 cohesin complex component like 1 [Source:NCBI gene;Acc:717271]	protein_coding	10	33996894	RAD21L1
ENSMMUG00000048178			protein_coding	1	200874871
ENSMMUG00000013973	CCT4	chaperonin containing TCP1 subunit 4 [Source:NCBI gene;Acc:719649]	protein_coding	13	62722241	CCT4
ENSMMUG00000042311		TBC1 domain family member 3B-like [Source:NCBI gene;Acc:702441]	protein_coding	JSUE03254740.1	15118
ENSMMUG00000048712			protein_coding	7	11029372
ENSMMUG00000006418	CARF	calcium responsive transcription factor [Source:NCBI gene;Acc:704415]	protein_coding	12	84574795	CARF
ENSMMUG00000041717			protein_coding	3	135355428
ENSMMUG00000048445			protein_coding	KQ734345.1	2679
ENSMMUG00000008623	CCDC22	coiled-coil domain containing 22 [Source:NCBI gene;Acc:713063]	protein_coding	X	49467617
ENSMMUG00000001915	CLDN1	claudin 1 [Source:NCBI gene;Acc:704330]	protein_coding	2	197016418
ENSMMUG00000041378	TG	thyroglobulin [Source:NCBI gene;Acc:701756]	protein_coding	8	132157684	TG
ENSMMUG00000001551	SSU72	SSU72 homolog, RNA polymerase II CTD phosphatase [Source:NCBI gene;Acc:702348]	protein_coding	1	598688
ENSMMUG00000005982	CCDC84	coiled-coil domain containing 84 [Source:NCBI gene;Acc:707400]	protein_coding	14	111853572	CCDC84
ENSMMUG00000040002			protein_coding	KQ744528.1	28774
ENSMMUG00000016104	CSPG4	chondroitin sulfate proteoglycan 4 [Source:NCBI gene;Acc:713086]	protein_coding	7	53047588	CSPG4
ENSMMUG00000001841	SETD7	SET domain containing lysine methyltransferase 7 [Source:NCBI gene;Acc:700426]	protein_coding	5	139513489
ENSMMUG00000021135	SLC34A2	solute carrier family 34 member 2 [Source:NCBI gene;Acc:694217]	protein_coding	5	25060067	SLC34A2
ENSMMUG00000040675	RAMP1	receptor activity modifying protein 1 [Source:NCBI gene;Acc:574329]	protein_coding	12	120585928	RAMP1
ENSMMUG00000001254	TICRR	TOPBP1 interacting checkpoint and replication regulator [Source:NCBI gene;Acc:700248]	protein_coding	7	67610509	TICRR
ENSMMUG00000014591	LIG1	DNA ligase 1 [Source:NCBI gene;Acc:718528]	protein_coding	19	43447611	LIG1
ENSMMUG00000010431	DNAJB12	DnaJ heat shock protein family (Hsp40) member B12 [Source:NCBI gene;Acc:721891]	protein_coding	9	60016070	DNAJB12
ENSMMUG00000009468	POLR1B	RNA polymerase I subunit B [Source:NCBI gene;Acc:699204]	protein_coding	13	107527408
ENSMMUG00000005478	TGS1	trimethylguanosine synthase 1 [Source:NCBI gene;Acc:695339]	protein_coding	8	53730070	TGS1
ENSMMUG00000042314			protein_coding	1	110496292
ENSMMUG00000016028			protein_coding	5	111618173
ENSMMUG00000046400	ERVV-1	endogenous retrovirus group V, member 1 [Source:NCBI gene;Acc:100428948]	protein_coding	19	48300135
ENSMMUG00000016040	RND3	Rho family GTPase 3 [Source:NCBI gene;Acc:694168]	protein_coding	12	36987783
ENSMMUG00000023814	MAP3K13	mitogen-activated protein kinase kinase kinase 13 [Source:NCBI gene;Acc:701085]	protein_coding	2	107541499	MAP3K13
ENSMMUG00000040096		kin of IRRE-like protein 2 [Source:NCBI gene;Acc:721109]	protein_coding	KQ737677.1	51552
ENSMMUG00000018511	CDH8	cadherin 8 [Source:NCBI gene;Acc:708408]	protein_coding	20	45852576
ENSMMUG00000045299			protein_coding	11	4604356
ENSMMUG00000021676	SVOPL	SVOP like [Source:NCBI gene;Acc:710319]	protein_coding	3	164939767	SVOPL
ENSMMUG00000017212			protein_coding	2	136021036
ENSMMUG00000001892	UGDH	UDP-glucose 6-dehydrogenase [Source:NCBI gene;Acc:699500]	protein_coding	5	39127173
ENSMMUG00000002357	CEMIP2	cell migration inducing hyaluronidase 2 [Source:NCBI gene;Acc:703378]	protein_coding	15	87881438	CEMIP2
ENSMMUG00000041533			protein_coding	5	12954642
ENSMMUG00000000397		AFG3 like matrix AAA peptidase subunit 2 [Source:NCBI gene;Acc:715685]	protein_coding	20	74852179
ENSMMUG00000011532	PIK3R1	phosphoinositide-3-kinase regulatory subunit 1 [Source:NCBI gene;Acc:698996]	protein_coding	6	66352045
ENSMMUG00000010727		prothymosin alpha-like [Source:NCBI gene;Acc:694887]	protein_coding	X	19155008
ENSMMUG00000002787	SFTPD	surfactant protein D [Source:NCBI gene;Acc:678657]	protein_coding	9	52636135
ENSMMUG00000011557	PDGFRB	platelet derived growth factor receptor beta [Source:NCBI gene;Acc:711353]	protein_coding	6	148248422	PDGFRB
ENSMMUG00000038897	RPH3AL	rabphilin 3A like (without C2 domains) [Source:NCBI gene;Acc:106993852]	protein_coding	16	78999	RPH3AL
ENSMMUG00000046873		translation initiation factor IF-2-like [Source:NCBI gene;Acc:719465]	protein_coding	JSUE03247711.1	15369
ENSMMUG00000011516	ARL4C	ADP ribosylation factor like GTPase 4C [Source:NCBI gene;Acc:715121]	protein_coding	12	117021887	ARL4C
ENSMMUG00000041818			protein_coding	X	12047591
ENSMMUG00000018785	ELP2	elongator acetyltransferase complex subunit 2 [Source:NCBI gene;Acc:709483]	protein_coding	18	24804686	ELP2
ENSMMUG00000005423	CLPB	ClpB homolog, mitochondrial AAA ATPase chaperonin [Source:NCBI gene;Acc:718461]	protein_coding	14	64241149
ENSMMUG00000040489	SNRPB2	small nuclear ribonucleoprotein polypeptide B2 [Source:NCBI gene;Acc:695387]	protein_coding	10	49912086
ENSMMUG00000018045	IAH1	isoamyl acetate hydrolyzing esterase 1 (putative) [Source:NCBI gene;Acc:694558]	protein_coding	13	9464178
ENSMMUG00000041984	NOTO	notochord homeobox [Source:NCBI gene;Acc:714060]	protein_coding	13	74295260	NOTO
ENSMMUG00000042449			protein_coding	13	91491986
ENSMMUG00000022539	LRRFIP2	LRR binding FLII interacting protein 2 [Source:NCBI gene;Acc:698661]	protein_coding	2	105629964	LRRFIP2
ENSMMUG00000029186	EXOC3L4	exocyst complex component 3 like 4 [Source:NCBI gene;Acc:696187]	protein_coding	7	165398131	EXOC3L4
ENSMMUG00000046884			protein_coding	JSUE03166754.1	91
ENSMMUG00000000019	CCDC86	coiled-coil domain containing 86 [Source:NCBI gene;Acc:695978]	protein_coding	14	13426458
ENSMMUG00000006895			processed_pseudogene	15	63255548
ENSMMUG00000012624	PCGF3	polycomb group ring finger 3 [Source:NCBI gene;Acc:697151]	protein_coding	5	699646
ENSMMUG00000028886	SCRT1	scratch family transcriptional repressor 1 [Source:NCBI gene;Acc:714311]	protein_coding	8	143579433	SCRT1
ENSMMUG00000048928		RAB40A, member RAS oncogene family [Source:NCBI gene;Acc:696900]	protein_coding	X	97240480
ENSMMUG00000043244			protein_coding	9	16612897
ENSMMUG00000000672	HP	haptoglobin [Source:NCBI gene;Acc:706640]	protein_coding	20	56706145
ENSMMUG00000004960	RAB33A	RAB33A, member RAS oncogene family [Source:HGNC Symbol;Acc:HGNC:9773]	protein_coding	KQ743646.1	2205	RAB33A
ENSMMUG00000017442	TUBAL3	tubulin alpha like 3 [Source:NCBI gene;Acc:722506]	protein_coding	9	5270482	TUBAL3
ENSMMUG00000007185	TEX13B	testis expressed 13B [Source:NCBI gene;Acc:106995289]	protein_coding	X	101986702	TEX13B
ENSMMUG00000012811	FASN	fatty acid synthase [Source:NCBI gene;Acc:715708]	protein_coding	16	75954614	FASN
ENSMMUG00000017371	MCHR1	melanin concentrating hormone receptor 1 [Source:NCBI gene;Acc:574232]	protein_coding	10	82703877
ENSMMUG00000042500	IER2	immediate early response 2 [Source:NCBI gene;Acc:717232]	protein_coding	19	13135042
ENSMMUG00000020360	GAS2L3	growth arrest specific 2 like 3 [Source:NCBI gene;Acc:694895]	protein_coding	11	100487706	GAS2L3
ENSMMUG00000022740	TOB1	transducer of ERBB2, 1 [Source:NCBI gene;Acc:706873]	protein_coding	16	38686860	TOB1
ENSMMUG00000049195			protein_coding	9	28934015
ENSMMUG00000021739	CDR1	cerebellar degeneration related protein 1 [Source:NCBI gene;Acc:106995343]	protein_coding	X	134745616	CDR1
ENSMMUG00000041279			protein_coding	6	174577837
ENSMMUG00000007507	CLCN2	chloride voltage-gated channel 2 [Source:NCBI gene;Acc:704709]	protein_coding	2	108683405	CLCN2
ENSMMUG00000009481	TMLHE	trimethyllysine hydroxylase, epsilon [Source:NCBI gene;Acc:703711]	protein_coding	X	148681148	TMLHE
ENSMMUG00000016574	LILRB5	leukocyte immunoglobulin-like receptor subfamily B member 5 [Source:NCBI gene;Acc:695256]	protein_coding	19	49606174	LILRB5
ENSMMUG00000015022	SLC16A4	solute carrier family 16 member 4 [Source:NCBI gene;Acc:701535]	protein_coding	1	111388383
ENSMMUG00000001334			protein_coding	KQ733606.1	3442
ENSMMUG00000002174	TRAF3IP2	TRAF3 interacting protein 2 [Source:NCBI gene;Acc:697530]	protein_coding	4	156349867
ENSMMUG00000040529	VSNL1	visinin like 1 [Source:NCBI gene;Acc:699459]	protein_coding	13	17490168	VSNL1
ENSMMUG00000044149			protein_coding	3	9525327
ENSMMUG00000019498	FOXC2	forkhead box C2 [Source:NCBI gene;Acc:694852]	protein_coding	20	71328993
ENSMMUG00000007361	NRL	neural retina leucine zipper [Source:NCBI gene;Acc:714967]	protein_coding	7	85487952	NRL
ENSMMUG00000020637	CDK19	cyclin dependent kinase 19 [Source:NCBI gene;Acc:698292]	protein_coding	4	157160241	CDK19
ENSMMUG00000013786	DSTN	destrin, actin depolymerizing factor [Source:NCBI gene;Acc:695969]	protein_coding	10	50744498
ENSMMUG00000019708			protein_coding	X	72525663
ENSMMUG00000009076	PRG4	proteoglycan 4 [Source:NCBI gene;Acc:716849]	protein_coding	1	180932134	PRG4
ENSMMUG00000037682			protein_coding	17	58198308
ENSMMUG00000014523	ITIH4	inter-alpha-trypsin inhibitor heavy chain family member 4 [Source:NCBI gene;Acc:695305]	protein_coding	2	89348243	ITIH4
ENSMMUG00000046351		taste receptor type 2 member 46 [Source:NCBI gene;Acc:719464]	protein_coding	11	11652375
ENSMMUG00000046817			protein_coding	JSUE03189615.1	404
ENSMMUG00000001558	OLIG1	oligodendrocyte transcription factor 1 [Source:NCBI gene;Acc:706574]	protein_coding	3	13626899	OLIG1
ENSMMUG00000005732	LAP3	leucine aminopeptidase 3 [Source:NCBI gene;Acc:715081]	protein_coding	5	16942478
ENSMMUG00000000911	ILDR1	immunoglobulin like domain containing receptor 1 [Source:NCBI gene;Acc:714332]	protein_coding	2	43224405
ENSMMUG00000049097			protein_coding	9	51696366
ENSMMUG00000046174	PRSS37	serine protease 37 [Source:NCBI gene;Acc:694908]	protein_coding	3	168216543
ENSMMUG00000015657			protein_coding	13	75720604
ENSMMUG00000000212			protein_coding	18	2796424
ENSMMUG00000006561	TRNAU1AP	tRNA selenocysteine 1 associated protein 1 [Source:NCBI gene;Acc:720273]	protein_coding	1	27504685	TRNAU1AP
ENSMMUG00000019939		hydroxycarboxylic acid receptor 2 [Source:NCBI gene;Acc:702712]	protein_coding	11	50461184
ENSMMUG00000022359	SLC38A2	solute carrier family 38 member 2 [Source:NCBI gene;Acc:702253]	protein_coding	11	44509721
ENSMMUG00000028934			processed_pseudogene	8	113362986
ENSMMUG00000045917			protein_coding	8	143346058
ENSMMUG00000002818	CCDC66	coiled-coil domain containing 66 [Source:NCBI gene;Acc:708564]	protein_coding	2	85547596	CCDC66
ENSMMUG00000040866		aspartate-rich protein 1-like [Source:NCBI gene;Acc:106995786]	protein_coding	JSUE03122220.1	61
ENSMMUG00000010200	NDRG1	N-myc downstream regulated 1 [Source:NCBI gene;Acc:697752]	protein_coding	8	132539398	NDRG1
ENSMMUG00000004476	RBM27	RNA binding motif protein 27 [Source:NCBI gene;Acc:707688]	protein_coding	6	144238975
ENSMMUG00000042526			protein_coding	1	84578750
ENSMMUG00000009298	PDLIM4	PDZ and LIM domain 4 [Source:NCBI gene;Acc:707372]	protein_coding	6	129950014
ENSMMUG00000038924	PCYT1A	phosphate cytidylyltransferase 1, choline, alpha [Source:NCBI gene;Acc:722105]	protein_coding	2	202856265	PCYT1A
ENSMMUG00000019345	DMD	dystrophin-like [Source:NCBI gene;Acc:707966]	protein_coding	X	30785017	DMD
ENSMMUG00000042973			protein_coding	3	84569985
ENSMMUG00000041811			protein_coding	1	205373980
ENSMMUG00000039734			protein_coding	1	42155641
ENSMMUG00000048883		histone H2B type 1-like [Source:NCBI gene;Acc:696996]	protein_coding	4	26768118
ENSMMUG00000000113	PPP1R1A	protein phosphatase 1 regulatory inhibitor subunit 1A [Source:NCBI gene;Acc:574202]	protein_coding	11	53271995
ENSMMUG00000030178		prothymosin alpha-like [Source:NCBI gene;Acc:701473]	protein_coding	6	37470727
ENSMMUG00000003916	CNTNAP4	contactin associated protein like 4 [Source:NCBI gene;Acc:574170]	protein_coding	20	62161104	CNTNAP4
ENSMMUG00000018421		acyl-CoA oxidase like [Source:NCBI gene;Acc:100427170]	protein_coding	13	105864592
ENSMMUG00000013560	CACNG3	calcium voltage-gated channel auxiliary subunit gamma 3 [Source:NCBI gene;Acc:701324]	protein_coding	20	22956955
ENSMMUG00000019335		60S ribosomal protein L3-like [Source:NCBI gene;Acc:709201]	protein_coding	12	76865966
ENSMMUG00000017722	CCSAP	centriole, cilia and spindle associated protein [Source:HGNC Symbol;Acc:HGNC:29578]	protein_coding	1	205483069	CCSAP
ENSMMUG00000003453	ZNF652	zinc finger protein 652 [Source:NCBI gene;Acc:699084]	protein_coding	16	40193927
ENSMMUG00000029416	CENPW	centromere protein W [Source:NCBI gene;Acc:712570]	protein_coding	4	141269153
ENSMMUG00000003699			protein_coding	9	38788746
ENSMMUG00000020284	UTP23	UTP23, small subunit processome component [Source:NCBI gene;Acc:702915]	protein_coding	8	115966364
ENSMMUG00000037674			protein_coding	4	29522188
ENSMMUG00000008604		ecotropic viral integration site 2A [Source:NCBI gene;Acc:713110]	protein_coding	16	25404401
ENSMMUG00000040829		RAB7B, member RAS oncogene family [Source:NCBI gene;Acc:697383]	protein_coding	KQ734837.1	8669
ENSMMUG00000038060			protein_coding	10	18397594
ENSMMUG00000013563	YAE1D1	Yae1 domain containing 1 [Source:NCBI gene;Acc:703786]	protein_coding	3	69118137
ENSMMUG00000016483	INSM2	INSM transcriptional repressor 2 [Source:NCBI gene;Acc:695563]	protein_coding	7	96946458
ENSMMUG00000045565	DDIT4	DNA damage inducible transcript 4 [Source:NCBI gene;Acc:715307]	protein_coding	9	60094592
ENSMMUG00000016842			processed_pseudogene	2	57060608
ENSMMUG00000000710			protein_coding	X	40248175
ENSMMUG00000044435			protein_coding	9	55115512
ENSMMUG00000022615	EGFL6	EGF like domain multiple 6 [Source:NCBI gene;Acc:711280]	protein_coding	X	12795709	EGFL6
ENSMMUG00000011089	COX16	COX16 cytochrome c oxidase assembly homolog (S. cerevisiae) [Source:NCBI gene;Acc:100428036]	protein_coding	7	132551992
ENSMMUG00000008511	SH2D1B	SH2 domain containing 1B [Source:NCBI gene;Acc:720097]	protein_coding	1	137181967	SH2D1B
ENSMMUG00000043150			processed_pseudogene	18	20504340
ENSMMUG00000005756	TERF2IP	TERF2 interacting protein [Source:NCBI gene;Acc:712149]	protein_coding	20	59961811	TERF2IP
ENSMMUG00000009884	HSD17B1	hydroxysteroid 17-beta dehydrogenase 1 [Source:NCBI gene;Acc:710392]	protein_coding	16	48412211
ENSMMUG00000048990			protein_coding	20	31752626
ENSMMUG00000005792	PIK3R5	phosphoinositide-3-kinase regulatory subunit 5 [Source:NCBI gene;Acc:722027]	protein_coding	16	8900088	PIK3R5
ENSMMUG00000045208			protein_coding	JSUE03083119.1	100
ENSMMUG00000031806	IFNA2	interferon, alpha 2 [Source:NCBI gene;Acc:709948]	protein_coding	15	62531604
ENSMMUG00000007681	FKBP6	FK506 binding protein 6 [Source:NCBI gene;Acc:716306]	protein_coding	3	41889789	FKBP6
ENSMMUG00000046387		putative protein SSX6 [Source:NCBI gene;Acc:708657]	protein_coding	X	48355977
ENSMMUG00000006311	PREPL	prolyl endopeptidase like [Source:NCBI gene;Acc:713980]	protein_coding	13	45055363
ENSMMUG00000015952	KATNAL2	katanin catalytic subunit A1 like 2 [Source:NCBI gene;Acc:696856]	protein_coding	18	35915076	KATNAL2
ENSMMUG00000042753			protein_coding	7	148340715
ENSMMUG00000030131		U6 snRNA-associated Sm-like protein LSm5 [Source:NCBI gene;Acc:702299]	protein_coding	6	51369231
ENSMMUG00000020025	TOMM70	translocase of outer mitochondrial membrane 70 [Source:NCBI gene;Acc:700347]	protein_coding	2	21281910
ENSMMUG00000041120			protein_coding	KQ732495.1	28854
ENSMMUG00000043160			protein_coding	3	97398655
ENSMMUG00000017715	TBC1D32	TBC1 domain family member 32 [Source:NCBI gene;Acc:714447]	protein_coding	4	146453949	TBC1D32
ENSMMUG00000005532	MAK	male germ cell associated kinase [Source:NCBI gene;Acc:698353]	protein_coding	4	10943141	MAK
ENSMMUG00000014322	NRARP	NOTCH regulated ankyrin repeat protein [Source:NCBI gene;Acc:720929]	protein_coding	15	970542	NRARP
ENSMMUG00000022142			processed_pseudogene	X	22424238
ENSMMUG00000018367	TMEM161A	transmembrane protein 161A [Source:NCBI gene;Acc:720329]	protein_coding	19	19215574	TMEM161A
ENSMMUG00000014340	CDCA8	cell division cycle associated 8 [Source:NCBI gene;Acc:719808]	protein_coding	1	36892960	CDCA8
ENSMMUG00000038930			protein_coding	3	181943172
ENSMMUG00000021707	NEU1	neuraminidase 1 [Source:NCBI gene;Acc:716740]	protein_coding	4	32737236
ENSMMUG00000006236	GPR78	G protein-coupled receptor 78 [Source:NCBI gene;Acc:708831]	protein_coding	5	8846137
ENSMMUG00000048425	CALM1	calmodulin 1 [Source:NCBI gene;Acc:698552]	protein_coding	7	152554927	CALM1
ENSMMUG00000000934	STKLD1	serine/threonine kinase like domain containing 1 [Source:NCBI gene;Acc:722205]	protein_coding	15	4959438	STKLD1
ENSMMUG00000009059	FAF2	Fas associated factor family member 2 [Source:NCBI gene;Acc:702555]	protein_coding	6	174909089
ENSMMUG00000030606		ribosome biogenesis protein BMS1 homolog [Source:NCBI gene;Acc:716719]	protein_coding	JSUE03280916.1	5559
ENSMMUG00000012390	EPCAM	epithelial cell adhesion molecule [Source:NCBI gene;Acc:677680]	protein_coding	13	48094455
ENSMMUG00000001763	NCAPH2	non-SMC condensin II complex subunit H2 [Source:NCBI gene;Acc:716120]	protein_coding	10	92531028	NCAPH2
ENSMMUG00000047311			protein_coding	8	74645938
ENSMMUG00000001553	NDUFV3	NADH:ubiquinone oxidoreductase subunit V3 [Source:NCBI gene;Acc:722400]	protein_coding	3	3794671	NDUFV3
ENSMMUG00000038763			protein_coding	7	1255111
ENSMMUG00000028812			protein_coding	19	22390692
ENSMMUG00000041601		succinate dehydrogenase cytochrome b560 subunit, mitochondrial-like [Source:NCBI gene;Acc:704336]	protein_coding	3	55043634
ENSMMUG00000020585	KLHL23	kelch like family member 23 [Source:NCBI gene;Acc:706609]	protein_coding	12	56700890
ENSMMUG00000021492	ZNF341	zinc finger protein 341 [Source:NCBI gene;Acc:713948]	protein_coding	10	30375296	ZNF341
ENSMMUG00000038839			protein_coding	1	15537817
ENSMMUG00000042623			protein_coding	6	17984826
ENSMMUG00000015893	OR11H7	olfactory receptor 11H7 [Source:NCBI gene;Acc:703276]	protein_coding	7	81450943	OR11H7
ENSMMUG00000043769	PIP	prolactin induced protein [Source:NCBI gene;Acc:705823]	protein_coding	3	169727033	PIP
ENSMMUG00000044989			protein_coding	5	155491585
ENSMMUG00000045529	SMIM19	small integral membrane protein 19 [Source:NCBI gene;Acc:705371]	protein_coding	8	42133540
ENSMMUG00000013446		annexin A8 [Source:NCBI gene;Acc:694628]	protein_coding	9	41569283
ENSMMUG00000003911	GYS1	glycogen synthase 1 [Source:NCBI gene;Acc:574233]	protein_coding	19	44374045
ENSMMUG00000007187	HDHD3	haloacid dehalogenase like hydrolase domain containing 3 [Source:NCBI gene;Acc:705447]	protein_coding	15	26023181
ENSMMUG00000046201			protein_coding	JSUE03201934.1	261
ENSMMUG00000009004	PTPN12	protein tyrosine phosphatase, non-receptor type 12 [Source:NCBI gene;Acc:721538]	protein_coding	3	116780884	PTPN12
ENSMMUG00000004039	OXER1	oxoeicosanoid receptor 1 [Source:NCBI gene;Acc:713039]	protein_coding	13	43416866	OXER1
ENSMMUG00000036189	RF00003	RNA, U1 small nuclear 23, pseudogene [Source:HGNC Symbol;Acc:HGNC:41964]	snRNA	10	57214515
ENSMMUG00000001205	TTC37	tetratricopeptide repeat domain 37 [Source:NCBI gene;Acc:698247]	protein_coding	6	92452228	TTC37
ENSMMUG00000005305	C6orf47	chromosome 4 open reading frame, human C6orf47 [Source:NCBI gene;Acc:715966]	protein_coding	4	32527593	C6orf47
ENSMMUG00000046903			protein_coding	19	47138830
ENSMMUG00000001408			protein_coding	20	23637046
ENSMMUG00000001026	BLMH	bleomycin hydrolase [Source:NCBI gene;Acc:712275]	protein_coding	16	24313173	BLMH
ENSMMUG00000000447		orofacial cleft 1 candidate gene 1 protein [Source:NCBI gene;Acc:106997768]	protein_coding	4	9874703
ENSMMUG00000024693	RF00003		snRNA	12	8676452
ENSMMUG00000011944			protein_coding	JSUE03164890.1	332
ENSMMUG00000041974		NADH:ubiquinone oxidoreductase subunit B3 [Source:NCBI gene;Acc:700944]	protein_coding	13	47824415
ENSMMUG00000041884			protein_coding	5	145075746
ENSMMUG00000045912			protein_coding	16	17144332
ENSMMUG00000005590			protein_coding	19	7215814
ENSMMUG00000018541	ZNF18	zinc finger protein 18 [Source:NCBI gene;Acc:718115]	protein_coding	16	12062161	ZNF18
ENSMMUG00000002821	ORC3	origin recognition complex subunit 3 [Source:NCBI gene;Acc:700773]	protein_coding	4	85702527	ORC3
ENSMMUG00000028051	RF00003		snRNA	1	121908291
ENSMMUG00000014981	HMBOX1	homeobox containing 1 [Source:NCBI gene;Acc:718637]	protein_coding	8	28988282	HMBOX1
ENSMMUG00000037545	LANCL1	LanC like 1 [Source:NCBI gene;Acc:711723]	protein_coding	12	92078302
ENSMMUG00000008876	MRPL11	mitochondrial ribosomal protein L11 [Source:NCBI gene;Acc:714094]	protein_coding	14	7992381
ENSMMUG00000028728	KLK9	kallikrein related peptidase 9 [Source:NCBI gene;Acc:100424925]	protein_coding	19	46361876
ENSMMUG00000010012		WD repeat-containing protein 55-like [Source:NCBI gene;Acc:106996241]	protein_coding	JSUE03231907.1	8
ENSMMUG00000012588	HDAC3	histone deacetylase 3 [Source:NCBI gene;Acc:704467]	protein_coding	6	139395224
ENSMMUG00000036474	RF00003		snRNA	1	91710312
ENSMMUG00000044089			protein_coding	9	36631570
ENSMMUG00000016647	PRRT1	proline rich transmembrane protein 1 [Source:NCBI gene;Acc:717111]	protein_coding	4	32992459
ENSMMUG00000039245			protein_coding	4	32632140
ENSMMUG00000021996			protein_coding	14	70883460
ENSMMUG00000049083		taste receptor type 2 member 43 [Source:NCBI gene;Acc:693777]	pseudogene	11	11549263
ENSMMUG00000040481			protein_coding	2	53721777
ENSMMUG00000035621	RF00003		snRNA	1	123842070
ENSMMUG00000011687	DSC2	desmocollin 2 [Source:NCBI gene;Acc:712942]	protein_coding	18	19624700	DSC2
ENSMMUG00000041969			protein_coding	10	64566088
ENSMMUG00000046594			protein_coding	JSUE03238796.1	20
ENSMMUG00000037916			protein_coding	17	32459756
ENSMMUG00000047003	RF00003		snRNA	1	124057923
ENSMMUG00000044284		40S ribosomal protein S11-like [Source:NCBI gene;Acc:706532]	protein_coding	4	131999389
ENSMMUG00000002952	LAMB2	laminin subunit beta 2 [Source:NCBI gene;Acc:707892]	protein_coding	2	93238746
ENSMMUG00000012110	SMO	smoothened, frizzled class receptor [Source:NCBI gene;Acc:701334]	protein_coding	3	155237783	SMO
ENSMMUG00000047533			protein_coding	19	38533242
ENSMMUG00000046287			protein_coding	3	78299409
ENSMMUG00000003782	MELK	maternal embryonic leucine zipper kinase [Source:NCBI gene;Acc:716875]	protein_coding	15	47473847	MELK
ENSMMUG00000024248	RF00003	RNA, U1 small nuclear 103, pseudogene [Source:HGNC Symbol;Acc:HGNC:48445]	snRNA	20	70552723
ENSMMUG00000037894			processed_pseudogene	X	49282486
ENSMMUG00000007429	XKR9	XK related 9 [Source:NCBI gene;Acc:694236]	protein_coding	8	68908028	XKR9
ENSMMUG00000029607			processed_pseudogene	4	54661161
ENSMMUG00000013942	ADAMTS20	ADAM metallopeptidase with thrombospondin type 1 motif 20 [Source:NCBI gene;Acc:699935]	protein_coding	11	41317487
ENSMMUG00000046657			protein_coding	JSUE03288046.1	40
ENSMMUG00000045340	CYP2C93	cytochrome P450 2C93 [Source:NCBI gene;Acc:100534648]	protein_coding	9	90398998
ENSMMUG00000000306	RMDN3	regulator of microtubule dynamics 3 [Source:NCBI gene;Acc:703902]	protein_coding	7	17086428
ENSMMUG00000007933	RPUSD4	RNA pseudouridylate synthase domain containing 4 [Source:NCBI gene;Acc:714162]	protein_coding	14	118975342	RPUSD4
ENSMMUG00000045825	MAP1LC3A	microtubule associated protein 1 light chain 3 alpha [Source:HGNC Symbol;Acc:HGNC:6838]	protein_coding	10	29583492	MAP1LC3A
ENSMMUG00000036755	RF00003	RNA, U1 small nuclear 45, pseudogene [Source:HGNC Symbol;Acc:HGNC:48387]	snRNA	5	178519714
ENSMMUG00000032091			processed_pseudogene	2	20495537
ENSMMUG00000003123	AP4S1	adaptor related protein complex 4 subunit sigma 1 [Source:NCBI gene;Acc:717146]	protein_coding	7	92419809	AP4S1
ENSMMUG00000041392	RF00001	RNA, 5S ribosomal pseudogene 452 [Source:HGNC Symbol;Acc:HGNC:43352]	rRNA	18	12661116
ENSMMUG00000045596			protein_coding	8	56672176
ENSMMUG00000024581	RF00003	RNA, U1 small nuclear 38, pseudogene [Source:HGNC Symbol;Acc:HGNC:48380]	snRNA	13	87483505
ENSMMUG00000004019	IZUMO1	izumo sperm-egg fusion 1 [Source:NCBI gene;Acc:718234]	protein_coding	19	44108340
ENSMMUG00000005338	ZNF586	zinc finger protein 586 [Source:NCBI gene;Acc:709314]	protein_coding	19	51513860	ZNF586
ENSMMUG00000004314	GABRB3	gamma-aminobutyric acid type A receptor beta3 subunit [Source:NCBI gene;Acc:711754]	protein_coding	7	2975156
ENSMMUG00000039376	RF00001	RNA, 5S ribosomal pseudogene 455 [Source:HGNC Symbol;Acc:HGNC:43355]	rRNA	18	33000040
ENSMMUG00000030771		killer cell immunoglobulin-like receptor, 3 domains, hybrid [Source:NCBI gene;Acc:735306]	protein_coding	KQ742354.1	658
ENSMMUG00000046311			protein_coding	6	18410903
ENSMMUG00000011128	SCTR	secretin receptor [Source:NCBI gene;Acc:695182]	protein_coding	12	11665548	SCTR
ENSMMUG00000016749	NLRP13	NLR family pyrin domain containing 13 [Source:NCBI gene;Acc:703668]	protein_coding	19	53207625	NLRP13
ENSMMUG00000014481	DPY30	dpy-30, histone methyltransferase complex regulatory subunit [Source:NCBI gene;Acc:706155]	protein_coding	13	32515566
ENSMMUG00000031014			protein_coding	10	83507345
ENSMMUG00000043784			protein_coding	1	118621560
ENSMMUG00000010433	NBR1	NBR1, autophagy cargo receptor [Source:NCBI gene;Acc:708558]	protein_coding	16	49010402	NBR1
ENSMMUG00000024986	RF00003	RNA, U1 small nuclear 88, pseudogene [Source:HGNC Symbol;Acc:HGNC:48430]	snRNA	4	37571981
ENSMMUG00000028286	RF00001	RNA, 5S ribosomal pseudogene 258 [Source:HGNC Symbol;Acc:HGNC:43158]	rRNA	8	26159999
ENSMMUG00000007891	RB1	RB transcriptional corepressor 1 [Source:NCBI gene;Acc:704871]	protein_coding	17	27425547
ENSMMUG00000002502			protein_coding	3	49444078
ENSMMUG00000037291	RF00003		snRNA	7	166919283
ENSMMUG00000038357	RF00001	RNA, 5S ribosomal pseudogene 509 [Source:HGNC Symbol;Acc:HGNC:43409]	rRNA	X	71027469
ENSMMUG00000047176			protein_coding	18	65611069
ENSMMUG00000041839	HIST1H2BF	histone H2B type 1 [Source:NCBI gene;Acc:697469]	protein_coding	4	26784522	HIST1H2BF
ENSMMUG00000008100	IRF1	interferon regulatory factor 1 [Source:NCBI gene;Acc:707788]	protein_coding	6	130172578
ENSMMUG00000045836		40S ribosomal protein S27-like [Source:NCBI gene;Acc:106997304]	protein_coding	3	27182970
ENSMMUG00000038290	RF00003	RNA, U1 small nuclear 101, pseudogene [Source:HGNC Symbol;Acc:HGNC:48443]	snRNA	8	68263424
ENSMMUG00000009043	MCTS1	MCTS1, re-initiation and release factor [Source:NCBI gene;Acc:696543]	protein_coding	X	114308213	MCTS1
ENSMMUG00000029952			protein_coding	6	79810956
ENSMMUG00000008395		golgin subfamily A member 8C-like [Source:NCBI gene;Acc:720574]	protein_coding	7	6695644
ENSMMUG00000028207	RF00001		rRNA	13	11544707
ENSMMUG00000017077		zinc finger protein 37A [Source:NCBI gene;Acc:701714]	protein_coding	KQ736382.1	35292
ENSMMUG00000037575			protein_coding	20	1337357
ENSMMUG00000001297	CADM3	cell adhesion molecule 3 [Source:NCBI gene;Acc:719985]	protein_coding	1	133877030	CADM3
ENSMMUG00000028504	RF00003		snRNA	8	42435917
ENSMMUG00000046241			protein_coding	9	99022837
ENSMMUG00000039764	C1QB	complement C1q B chain [Source:HGNC Symbol;Acc:HGNC:1242]	protein_coding	1	21427738	C1QB
ENSMMUG00000011556	CSF1R	colony stimulating factor 1 receptor [Source:NCBI gene;Acc:711512]	protein_coding	6	148187885	CSF1R
ENSMMUG00000020909	NPBWR1	neuropeptides B and W receptor 1 [Source:NCBI gene;Acc:710519]	protein_coding	8	48627819
ENSMMUG00000026102	RF00392	small nucleolar RNA, H/ACA box 5C [Source:HGNC Symbol;Acc:HGNC:32590]	snoRNA	3	63679775
ENSMMUG00000038074	RF00001	RNA, 5S ribosomal pseudogene 123 [Source:HGNC Symbol;Acc:HGNC:43023]	rRNA	2	53894735
ENSMMUG00000014455	IFT46	intraflagellar transport 46 [Source:NCBI gene;Acc:700582]	protein_coding	14	111398147	IFT46
ENSMMUG00000012863	GPAT2	glycerol-3-phosphate acyltransferase 2, mitochondrial [Source:NCBI gene;Acc:707076]	protein_coding	13	91824949	GPAT2
ENSMMUG00000035634	RF00156	small nucleolar RNA, H/ACA box 70B [Source:HGNC Symbol;Acc:HGNC:33618]	snoRNA	13	62239270
ENSMMUG00000001386	NTRK3	neurotrophic receptor tyrosine kinase 3 [Source:NCBI gene;Acc:697615]	protein_coding	7	65888599
ENSMMUG00000019347			protein_coding	4	107023957
ENSMMUG00000048045			processed_pseudogene	X	51746484
ENSMMUG00000038252		10 kDa heat shock protein, mitochondrial [Source:NCBI gene;Acc:720015]	protein_coding	X	120574149
ENSMMUG00000018615		mucin like 3 [Source:NCBI gene;Acc:714446]	protein_coding	4	31633623
ENSMMUG00000024087	RF00001	RNA, 5S ribosomal pseudogene 507 [Source:HGNC Symbol;Acc:HGNC:43407]	rRNA	X	64925171
ENSMMUG00000043367	RF02211		misc_RNA	8	133902838
ENSMMUG00000027511	RF00001		rRNA	KQ744902.1	3014
ENSMMUG00000038344			protein_coding	7	44445542
ENSMMUG00000012134			protein_coding	JSUE03187900.1	150
ENSMMUG00000046222	TNNI1	troponin I1, slow skeletal type [Source:NCBI gene;Acc:707860]	protein_coding	1	165345689
ENSMMUG00000028405	RF00402		snoRNA	JSUE03187627.1	1409
ENSMMUG00000006472		zinc finger protein 611 [Source:NCBI gene;Acc:720024]	protein_coding	19	47905690
ENSMMUG00000048828	RF00001		rRNA	KQ741680.1	40559
ENSMMUG00000047374	TRAV26-2	T cell receptor alpha variable 26-2 [Source:HGNC Symbol;Acc:HGNC:12124]	protein_coding	7	83526027	TRAV26-2
ENSMMUG00000037179	RF00001		rRNA	19	23497234
ENSMMUG00000039715	RF01972		misc_RNA	14	1832935
ENSMMUG00000047661			protein_coding	8	87629457
ENSMMUG00000022437	PADI6	peptidyl arginine deiminase 6 [Source:NCBI gene;Acc:700933]	protein_coding	1	16080953	PADI6
ENSMMUG00000026768	RF00402		snoRNA	2	114107132
ENSMMUG00000014454	SOX4	SRY-box 4 [Source:NCBI gene;Acc:706531]	protein_coding	4	22012913	SOX4
ENSMMUG00000046660			protein_coding	3	19109662
ENSMMUG00000022258			protein_coding	7	19688367
ENSMMUG00000045571		60S ribosomal protein L34 [Source:NCBI gene;Acc:704365]	protein_coding	X	46449539
ENSMMUG00000040344	RF00601		scaRNA	JSUE03074729.1	161
ENSMMUG00000036836	RF00402		snoRNA	11	32871632
ENSMMUG00000046596			protein_coding	16	40872572
ENSMMUG00000046837	RF00001		rRNA	KQ741680.1	43062
ENSMMUG00000039112	RF00001		rRNA	19	23464149
ENSMMUG00000008967	VANGL1	VANGL planar cell polarity protein 1 [Source:NCBI gene;Acc:709730]	protein_coding	1	116731924	VANGL1
ENSMMUG00000012777		protocadherin 11 X-linked [Source:NCBI gene;Acc:696659]	protein_coding	X	85856087
ENSMMUG00000014139		complement factor H-like [Source:NCBI gene;Acc:702129]	protein_coding	JSUE03265540.1	5708
ENSMMUG00000001348	ERBB2	erb-b2 receptor tyrosine kinase 2 [Source:NCBI gene;Acc:697573]	protein_coding	16	45496153	ERBB2
ENSMMUG00000018269	C14H11orf74	chromosome 14 C11orf74 homolog [Source:NCBI gene;Acc:716798]	protein_coding	14	29263003
ENSMMUG00000011153	ACTB	actin beta [Source:NCBI gene;Acc:574285]	protein_coding	3	39507415
ENSMMUG00000042819	RNF215	ring finger protein 215 [Source:NCBI gene;Acc:715696]	protein_coding	10	72216147	RNF215
ENSMMUG00000012489	GJD3	gap junction protein delta 3 [Source:NCBI gene;Acc:700473]	protein_coding	16	46190673	GJD3
ENSMMUG00000047635	RF00601		scaRNA	7	125402518
ENSMMUG00000025627	RF00402	small nucleolar RNA, H/ACA box 25B [Source:HGNC Symbol;Acc:HGNC:52199]	snoRNA	3	141159202
ENSMMUG00000001353		actin, beta like 2 [Source:NCBI gene;Acc:708642]	processed_pseudogene	6	58484322
ENSMMUG00000045452			protein_coding	20	2500133
ENSMMUG00000034394	RF00001	RNA, 5S ribosomal pseudogene 495 [Source:HGNC Symbol;Acc:HGNC:43395]	rRNA	10	68188840
ENSMMUG00000041451	RF00001		rRNA	19	23469530
ENSMMUG00000023530	VSIG10L	V-set and immunoglobulin domain containing 10 like [Source:NCBI gene;Acc:719898]	protein_coding	19	46597503	VSIG10L
ENSMMUG00000017163	EGFLAM	EGF like, fibronectin type III and laminin G domains [Source:NCBI gene;Acc:693314]	protein_coding	6	38772097	EGFLAM
ENSMMUG00000036226	RF00601	small Cajal body-specific RNA 20 [Source:HGNC Symbol;Acc:HGNC:32578]	scaRNA	16	53725887
ENSMMUG00000035968	RF00156		snoRNA	13	62238950
ENSMMUG00000027342	RF00001	RNA, 5S ribosomal pseudogene 270 [Source:HGNC Symbol;Acc:HGNC:43170]	rRNA	8	68097363
ENSMMUG00000037032	RF00001		rRNA	19	23472627
ENSMMUG00000010333			protein_coding	7	110584305
ENSMMUG00000030621			processed_pseudogene	12	10928025
ENSMMUG00000038651	RF00181	small nucleolar RNA, C/D box 114-3 [Source:HGNC Symbol;Acc:HGNC:32991]	snoRNA	7	163289348
ENSMMUG00000017075		uncharacterized protein C4orf3 homolog [Source:NCBI gene;Acc:706589]	protein_coding	X	41184988
ENSMMUG00000036459	RF00601		scaRNA	7	52358735
ENSMMUG00000048466	PGC	progastricsin [Source:NCBI gene;Acc:695713]	protein_coding	4	42702778	PGC
ENSMMUG00000040835		39S ribosomal protein L45, mitochondrial [Source:NCBI gene;Acc:106995965]	protein_coding	JSUE03167633.1	149
ENSMMUG00000025940	RF00001	RNA, 5S ribosomal pseudogene 479 [Source:HGNC Symbol;Acc:HGNC:43379]	rRNA	10	56535374
ENSMMUG00000037084	RF00001	RNA, 5S ribosomal pseudogene 446 [Source:HGNC Symbol;Acc:HGNC:43346]	rRNA	16	60368902
ENSMMUG00000042629	KRT33A	keratin 33A [Source:NCBI gene;Acc:705800]	protein_coding	16	47139340	KRT33A
ENSMMUG00000017274	CLCF1	cardiotrophin like cytokine factor 1 [Source:NCBI gene;Acc:712554]	protein_coding	14	7010100	CLCF1
ENSMMUG00000010125	MAMU-KIR	Macaca mulatta killer immunoglobulin-like receptor KIR3DH-like 3 (LOC100125569), mRNA. [Source:RefSeq mRNA;Acc:NM_001105176]	protein_coding	19	50064539
ENSMMUG00000023649	DNAJC1	DnaJ heat shock protein family (Hsp40) member C1 [Source:NCBI gene;Acc:704151]	protein_coding	9	21959007
ENSMMUG00000041606	RF00019		misc_RNA	6	24418331
ENSMMUG00000001119	UTS2R	urotensin 2 receptor [Source:NCBI gene;Acc:574245]	protein_coding	16	76262375
ENSMMUG00000035794	RF00601		scaRNA	16	22006584
ENSMMUG00000032395			processed_pseudogene	X	24796524
ENSMMUG00000045641	RF00181	small nucleolar RNA, C/D box 114-14 [Source:HGNC Symbol;Acc:HGNC:33002]	snoRNA	7	163308849
ENSMMUG00000000590	NPRL3	NPR3 like, GATOR1 complex subunit [Source:NCBI gene;Acc:722264]	protein_coding	20	41927	NPRL3
ENSMMUG00000033182	RF00001	RNA, 5S ribosomal pseudogene 347 [Source:HGNC Symbol;Acc:HGNC:43247]	rRNA	14	90389475
ENSMMUG00000036945	RF00001		rRNA	15	101792070
ENSMMUG00000041065			protein_coding	JSUE03240897.1	1
ENSMMUG00000035469	RF00019		misc_RNA	7	166086348
ENSMMUG00000048814	RF00181	small nucleolar RNA, C/D box 114-17 [Source:HGNC Symbol;Acc:HGNC:33005]	snoRNA	7	163311546
ENSMMUG00000028071	RF00001		rRNA	14	53233844
ENSMMUG00000009113	CD74	CD74 molecule [Source:NCBI gene;Acc:710820]	protein_coding	6	148532898	CD74
ENSMMUG00000036360	RF00554		snoRNA	11	88314650
ENSMMUG00000036717	RF00601		scaRNA	14	57933431
ENSMMUG00000013373			protein_coding	4	159914043
ENSMMUG00000015513	CELF5	CUGBP Elav-like family member 5 [Source:NCBI gene;Acc:721694]	protein_coding	19	3192134	CELF5
ENSMMUG00000011266			protein_coding	4	78196700
ENSMMUG00000016329	TNFRSF14	TNF receptor superfamily member 14 [Source:NCBI gene;Acc:695042]	protein_coding	1	1628747
ENSMMUG00000019096	TBC1D24	TBC1 domain family member 24 [Source:NCBI gene;Acc:697106]	protein_coding	20	2527463
ENSMMUG00000040065			protein_coding	3	176685565
ENSMMUG00000037593			protein_coding	13	105340510
ENSMMUG00000021364	GLCE	glucuronic acid epimerase [Source:NCBI gene;Acc:694999]	protein_coding	7	46119923
ENSMMUG00000000294			protein_coding	2	136902275
ENSMMUG00000043659	RF00181	small nucleolar RNA, C/D box 114-31 [Source:HGNC Symbol;Acc:HGNC:33019]	snoRNA	7	163328308
ENSMMUG00000045305	RF00019		misc_RNA	5	165682494
ENSMMUG00000001473	CNN1	calponin 1 [Source:NCBI gene;Acc:716681]	protein_coding	19	11581580	CNN1
ENSMMUG00000037061	RF00554		snoRNA	4	30832753
ENSMMUG00000012031	COL8A2	collagen type VIII alpha 2 chain [Source:NCBI gene;Acc:713447]	protein_coding	1	35280921	COL8A2
ENSMMUG00000044670	RF00001		rRNA	14	48114957
ENSMMUG00000040123	COL28A1	collagen type XXVIII alpha 1 chain [Source:NCBI gene;Acc:106997530]	protein_coding	3	101223829	COL28A1
ENSMMUG00000035909	RF00601		scaRNA	1	195828923
ENSMMUG00000003984	ISL1	ISL LIM homeobox 1 [Source:NCBI gene;Acc:705894]	protein_coding	6	52136973	ISL1
ENSMMUG00000029846			protein_coding	JSUE03049504.1	474
ENSMMUG00000041517			protein_coding	9	21363318
ENSMMUG00000040280	RF00181	small nucleolar RNA, C/D box 114-19 [Source:HGNC Symbol;Acc:HGNC:33007]	snoRNA	7	163313209
ENSMMUG00000043108			protein_coding	7	127069902
ENSMMUG00000038697	RF00019		misc_RNA	6	148067212
ENSMMUG00000012498	EXOSC2	exosome component 2 [Source:NCBI gene;Acc:715960]	protein_coding	15	7968323	EXOSC2
ENSMMUG00000035522	RF00001	RNA, 5S ribosomal pseudogene 328 [Source:HGNC Symbol;Acc:HGNC:43228]	rRNA	9	122169303
ENSMMUG00000040385	UBD	ubiquitin D [Source:NCBI gene;Acc:711020]	protein_coding	4	30011495	UBD
ENSMMUG00000039374			protein_coding	20	354002
ENSMMUG00000036028	RF00601		scaRNA	1	166864167
ENSMMUG00000038646	RF00001		rRNA	14	48093755
ENSMMUG00000040539	RF00181	small nucleolar RNA, C/D box 114-11 [Source:HGNC Symbol;Acc:HGNC:32999]	snoRNA	7	163304849
ENSMMUG00000019355	ACTL7A	actin like 7A [Source:NCBI gene;Acc:710653]	protein_coding	15	30709218	ACTL7A
ENSMMUG00000009171	KCNIP1	potassium voltage-gated channel interacting protein 1 [Source:NCBI gene;Acc:706021]	protein_coding	6	168611461	KCNIP1
ENSMMUG00000036434	RF00001	RNA, 5S ribosomal pseudogene 61 [Source:HGNC Symbol;Acc:HGNC:42838]	rRNA	1	137123504
ENSMMUG00000029809			protein_coding	6	138919585
ENSMMUG00000039659	RF00019		misc_RNA	6	42551996
ENSMMUG00000037928			protein_coding	11	61939504
ENSMMUG00000036962	RF00601		scaRNA	1	161861265
ENSMMUG00000021631	LENG9	leukocyte receptor cluster member 9 [Source:NCBI gene;Acc:695874]	protein_coding	19	49764988	LENG9
ENSMMUG00000047639	RF00181	small nucleolar RNA, C/D box 114-4 [Source:HGNC Symbol;Acc:HGNC:32992]	snoRNA	7	163290282
ENSMMUG00000039890			protein_coding	1	207450604
ENSMMUG00000044913			protein_coding	14	86459628
ENSMMUG00000032757	RF00001	RNA, 5S ribosomal pseudogene 229 [Source:HGNC Symbol;Acc:HGNC:43129]	rRNA	3	74909370
ENSMMUG00000037914	RF00001		rRNA	19	23482609
ENSMMUG00000033223	RF00187	small nucleolar RNA, C/D box 102 [Source:HGNC Symbol;Acc:HGNC:10099]	snoRNA	17	6833444
ENSMMUG00000047602	RF00019		misc_RNA	10	29620021
ENSMMUG00000039223			processed_pseudogene	8	38007251
ENSMMUG00000014531	TMEM109	transmembrane protein 109 [Source:NCBI gene;Acc:695517]	protein_coding	14	13358991	TMEM109
ENSMMUG00000003949		cholinergic receptor nicotinic alpha 10 subunit [Source:NCBI gene;Acc:718133]	protein_coding	14	63761613
ENSMMUG00000042985	RF00181		snoRNA	7	163288413
ENSMMUG00000000847	PRR25	proline rich 25 [Source:NCBI gene;Acc:100425308]	protein_coding	20	794469	PRR25
ENSMMUG00000025224	RF00001	RNA, 5S ribosomal pseudogene 189 [Source:HGNC Symbol;Acc:HGNC:43089]	rRNA	6	103294443
ENSMMUG00000013191		integrator complex subunit 6 [Source:NCBI gene;Acc:708618]	protein_coding	17	30724987
ENSMMUG00000023035	ZNF511	zinc finger protein 511 [Source:NCBI gene;Acc:719833]	protein_coding	9	129527475
ENSMMUG00000042639		olfactory receptor 8B12-like [Source:NCBI gene;Acc:715861]	protein_coding	14	117254142
ENSMMUG00000027707	RF00019		misc_RNA	6	25417716
ENSMMUG00000022616	TCEANC	transcription elongation factor A N-terminal and central domain containing [Source:NCBI gene;Acc:711362]	protein_coding	X	12876834	TCEANC
ENSMMUG00000047234		Macaca mulatta 40S ribosomal protein S20-like (LOC695327), mRNA. [Source:RefSeq mRNA;Acc:NM_001258347]	protein_coding	15	107412137
ENSMMUG00000035683	RF00001		rRNA	19	23488829
ENSMMUG00000046859	RF02180		misc_RNA	3	142488930
ENSMMUG00000025424	RF00181		snoRNA	7	163316472
ENSMMUG00000016577	LILRA5	leukocyte immunoglobulin like receptor A5 [Source:HGNC Symbol;Acc:HGNC:16309]	protein_coding	KQ741524.1	22839	LILRA5
ENSMMUG00000034797	RF00001	RNA, 5S ribosomal pseudogene 194 [Source:HGNC Symbol;Acc:HGNC:43094]	rRNA	6	136730989
ENSMMUG00000021369	C22orf31	chromosome 10 open reading frame, human C22orf31 [Source:NCBI gene;Acc:714267]	protein_coding	10	70865952	C22orf31
ENSMMUG00000037384	RF00001		rRNA	19	23469031
ENSMMUG00000019288			processed_pseudogene	8	78549485
ENSMMUG00000036655	RF00066	RNA, U7 small nuclear 172 pseudogene [Source:HGNC Symbol;Acc:HGNC:45706]	snRNA	13	55061317
ENSMMUG00000035691	RF00108		snoRNA	17	19178294
ENSMMUG00000015921	CBR4	carbonyl reductase 4 [Source:NCBI gene;Acc:693949]	protein_coding	5	169243963
ENSMMUG00000027543	RF00019		misc_RNA	12	2781147
ENSMMUG00000047195	RF01948		misc_RNA	14	2506742
ENSMMUG00000026549	RF00181	small nucleolar RNA, C/D box 114-13 [Source:HGNC Symbol;Acc:HGNC:33001]	snoRNA	7	163306598
ENSMMUG00000027844	RF00026	RNA, U6 small nuclear 1208, pseudogene [Source:HGNC Symbol;Acc:HGNC:48171]	snRNA	1	23604604
ENSMMUG00000049249			miRNA	15	10620711
ENSMMUG00000039124	RF00619		snRNA	4	73757949
ENSMMUG00000008191	FAM89A	family with sequence similarity 89 member A [Source:NCBI gene;Acc:713911]	protein_coding	1	207239234	FAM89A
ENSMMUG00000004391	CHST4	carbohydrate sulfotransferase 4 [Source:NCBI gene;Acc:708116]	protein_coding	20	55818950	CHST4
ENSMMUG00000034665	RF00001		rRNA	19	23503364
ENSMMUG00000013038	BTBD16	BTB domain containing 16 [Source:NCBI gene;Acc:705610]	protein_coding	9	118274019	BTBD16
ENSMMUG00000001711	SOD1	superoxide dismutase 1 [Source:NCBI gene;Acc:574096]	protein_coding	3	14990183
ENSMMUG00000035611	RF00026	RNA, U6 small nuclear 117, pseudogene [Source:HGNC Symbol;Acc:HGNC:47080]	snRNA	4	103406636
ENSMMUG00000025716	RF00019		misc_RNA	12	118859087
ENSMMUG00000024280	RF00181		snoRNA	7	163293756
ENSMMUG00000037736	RF00026	RNA, U6 small nuclear 476, pseudogene [Source:HGNC Symbol;Acc:HGNC:47439]	snRNA	10	83755350
ENSMMUG00000024552	RF00302	small nucleolar RNA, H/ACA box 65 [Source:HGNC Symbol;Acc:HGNC:10222]	snoRNA	15	11478551
ENSMMUG00000013049	FPR1	formyl peptide receptor 1 [Source:NCBI gene;Acc:719782]	protein_coding	19	46975396	FPR1
ENSMMUG00000025340	RF00108	small nucleolar RNA, C/D box 116-13 [Source:HGNC Symbol;Acc:HGNC:33079]	snoRNA	7	1961428
ENSMMUG00000011287			protein_coding	19	31217584
ENSMMUG00000037141	RF00619	RNA, U6atac small nuclear 39, pseudogene [Source:HGNC Symbol;Acc:HGNC:46938]	snRNA	9	12524210
ENSMMUG00000010150	PELP1	proline, glutamate and leucine rich protein 1 [Source:NCBI gene;Acc:677854]	protein_coding	16	4587838
ENSMMUG00000036577	RF00001		rRNA	19	23469257
ENSMMUG00000047897	RF00019		misc_RNA	X	130644763
ENSMMUG00000037336	RF00066	RNA, U7 small nuclear 95 pseudogene [Source:HGNC Symbol;Acc:HGNC:45629]	snRNA	1	53328140
ENSMMUG00000041060	RF00181	small nucleolar RNA, C/D box 114-12 [Source:HGNC Symbol;Acc:HGNC:33000]	snoRNA	7	163305682
ENSMMUG00000047539			protein_coding	JSUE03135681.1	3420
ENSMMUG00000045154	RF00026	RNA, U6 small nuclear 169, pseudogene [Source:HGNC Symbol;Acc:HGNC:47132]	snRNA	2	150906623
ENSMMUG00000038295	PCBP1	poly(rC) binding protein 1 [Source:NCBI gene;Acc:709520]	protein_coding	13	71166879	PCBP1
ENSMMUG00000014790	NGLY1	N-glycanase 1 [Source:NCBI gene;Acc:700842]	protein_coding	2	182528730	NGLY1
ENSMMUG00000020180	CETN3	centrin 3 [Source:NCBI gene;Acc:695223]	protein_coding	6	87299702
ENSMMUG00000045194	RF02202		misc_RNA	19	15842699
ENSMMUG00000034016	RF00619	RNA, U6atac small nuclear 18, pseudogene [Source:HGNC Symbol;Acc:HGNC:46917]	snRNA	1	11868077
ENSMMUG00000049179	RF00108	small nucleolar RNA, C/D box 116-1 [Source:HGNC Symbol;Acc:HGNC:33067]	snoRNA	7	1934445
ENSMMUG00000007004	RNF43	ring finger protein 43 [Source:NCBI gene;Acc:710124]	protein_coding	16	31231809	RNF43
ENSMMUG00000010999			protein_coding	18	35987506
ENSMMUG00000040621	RF00019		misc_RNA	X	50194202
ENSMMUG00000042883	RF00001		rRNA	19	23467797
ENSMMUG00000027722	RF00026	RNA, U6 small nuclear 153, pseudogene [Source:HGNC Symbol;Acc:HGNC:47116]	snRNA	4	167585026
ENSMMUG00000046761			protein_coding	8	56437457
ENSMMUG00000048064	RF00181	small nucleolar RNA, C/D box 113-6 [Source:HGNC Symbol;Acc:HGNC:32985]	snoRNA	7	163277420
ENSMMUG00000004679	NIPSNAP2	nipsnap homolog 2 [Source:NCBI gene;Acc:715352]	protein_coding	3	55391991	NIPSNAP2
ENSMMUG00000008638	CDC42BPA	CDC42 binding protein kinase alpha [Source:NCBI gene;Acc:697811]	protein_coding	1	137968233	CDC42BPA
ENSMMUG00000040919			protein_coding	X	134745950
ENSMMUG00000005688	JUNB	JunB proto-oncogene, AP-1 transcription factor subunit [Source:NCBI gene;Acc:717837]	protein_coding	19	12738491
ENSMMUG00000025663	RF00026	RNA, U6 small nuclear 969, pseudogene [Source:HGNC Symbol;Acc:HGNC:47932]	snRNA	1	52412450
ENSMMUG00000028905	PET100	PET100 homolog [Source:NCBI gene;Acc:708563]	protein_coding	19	7836884	PET100
ENSMMUG00000016682		aldehyde dehydrogenase 7 family member A1 [Source:NCBI gene;Acc:702749]	protein_coding	6	124114414
ENSMMUG00000034089	RF00619	RNA, U6atac small nuclear 28, pseudogene [Source:HGNC Symbol;Acc:HGNC:46927]	snRNA	7	146378363
ENSMMUG00000041107			miRNA	2	98224401
ENSMMUG00000046664	RF02174		misc_RNA	6	133843245
ENSMMUG00000030822			processed_pseudogene	13	64125952
ENSMMUG00000034737	RF00001		rRNA	19	23467243
ENSMMUG00000043159			protein_coding	11	31428512
ENSMMUG00000046167	RF02193		misc_RNA	7	157947239
ENSMMUG00000042999	RF00181	small nucleolar RNA, C/D box 114-29 [Source:HGNC Symbol;Acc:HGNC:33017]	snoRNA	7	163325389
ENSMMUG00000035678	RF00066	RNA, U7 small nuclear 120 pseudogene [Source:HGNC Symbol;Acc:HGNC:45654]	snRNA	11	88754682
ENSMMUG00000032622			protein_coding	JSUE03279197.1	1
ENSMMUG00000012814		endosulfine alpha [Source:NCBI gene;Acc:715857]	protein_coding	1	125077540
ENSMMUG00000004880	GRAP2	GRB2 related adaptor protein 2 [Source:NCBI gene;Acc:704410]	protein_coding	10	81904880
ENSMMUG00000012681	NUSAP1	nucleolar and spindle associated protein 1 [Source:NCBI gene;Acc:705972]	protein_coding	7	17695638	NUSAP1
ENSMMUG00000037342	RF00026	RNA, U6 small nuclear 65, pseudogene [Source:HGNC Symbol;Acc:HGNC:42555]	snRNA	17	30925693
ENSMMUG00000046213	RF00108	small nucleolar RNA, C/D box 116-2 [Source:HGNC Symbol;Acc:HGNC:33068]	snoRNA	7	1937129
ENSMMUG00000035366	RF00001		rRNA	19	23465251
ENSMMUG00000008784	LITAF	lipopolysaccharide induced TNF factor [Source:NCBI gene;Acc:711743]	protein_coding	20	11589400
ENSMMUG00000033883	RF00619	RNA, U6atac small nuclear 19, pseudogene [Source:HGNC Symbol;Acc:HGNC:46918]	snRNA	12	68793642
ENSMMUG00000035533	RF00045		snoRNA	13	3465126
ENSMMUG00000011622	PNKP	polynucleotide kinase 3'-phosphatase [Source:NCBI gene;Acc:719084]	protein_coding	19	45286489	PNKP
ENSMMUG00000003282	PDE6B	phosphodiesterase 6B [Source:NCBI gene;Acc:704196]	protein_coding	5	588868	PDE6B
ENSMMUG00000027571	RF00026		snRNA	4	82915749
ENSMMUG00000026081	RF00181	small nucleolar RNA, C/D box 114-25 [Source:HGNC Symbol;Acc:HGNC:33013]	snoRNA	7	163321322
ENSMMUG00000033028	RF00591		snoRNA	7	8818290
ENSMMUG00000043433			protein_coding	6	48509211
ENSMMUG00000035632	RF00026	RNA, U6 small nuclear 943, pseudogene [Source:HGNC Symbol;Acc:HGNC:47906]	snRNA	14	58598723
ENSMMUG00000017001	CCDC96	coiled-coil domain containing 96 [Source:NCBI gene;Acc:722716]	protein_coding	5	7269137	CCDC96
ENSMMUG00000039427			protein_coding	7	53504122
ENSMMUG00000032688	mml-mir-299	mml-mir-299 [Source:miRBase;Acc:MI0007684]	miRNA	7	163359095
ENSMMUG00000044321	OR52E1	olfactory receptor 52E1-like [Source:NCBI gene;Acc:100425264]	protein_coding	14	62390737	OR52E1
ENSMMUG00000033780	RF00619	RNA, U6atac small nuclear 32, pseudogene [Source:HGNC Symbol;Acc:HGNC:46931]	snRNA	8	52052474
ENSMMUG00000036794	RF00001	RNA, 5S ribosomal pseudogene 165 [Source:HGNC Symbol;Acc:HGNC:43065]	rRNA	5	147613014
ENSMMUG00000044460		aldose 1-epimerase-like [Source:NCBI gene;Acc:106995591]	protein_coding	KQ733079.1	24287
ENSMMUG00000037264	RF00066		snRNA	11	113643407
ENSMMUG00000036440	RF00045		snoRNA	4	159947739
ENSMMUG00000014002	CDK16	cyclin dependent kinase 16 [Source:NCBI gene;Acc:712033]	protein_coding	X	47373351	CDK16
ENSMMUG00000043943	RF00181	small nucleolar RNA, C/D box 114-22 [Source:HGNC Symbol;Acc:HGNC:33010]	snoRNA	7	163319734
ENSMMUG00000033194	RF00591		snoRNA	5	102332367
ENSMMUG00000038533			protein_coding	19	18466627
ENSMMUG00000035935	RF00026		snRNA	6	86012386
ENSMMUG00000021166	TIPRL	TOR signaling pathway regulator [Source:NCBI gene;Acc:699058]	protein_coding	1	199489177	TIPRL
ENSMMUG00000039936	RF00108	small nucleolar RNA, C/D box 116-3 [Source:HGNC Symbol;Acc:HGNC:33069]	snoRNA	7	1939791
ENSMMUG00000033825	RF00619	RNA, U6atac small nuclear 22, pseudogene [Source:HGNC Symbol;Acc:HGNC:46921]	snRNA	10	83802352
ENSMMUG00000034554	RF00001		rRNA	5	62833687
ENSMMUG00000025039	RF00045	RNA, U105C small nucleolar [Source:HGNC Symbol;Acc:HGNC:10104]	snoRNA	8	52228668
ENSMMUG00000036847	RF00026	RNA, U6 small nuclear 320, pseudogene [Source:HGNC Symbol;Acc:HGNC:47283]	snRNA	X	130394190
ENSMMUG00000020845			protein_coding	6	77079487
ENSMMUG00000008705	USP53	ubiquitin specific peptidase 53 [Source:NCBI gene;Acc:705228]	protein_coding	5	118215436	USP53
ENSMMUG00000048238			protein_coding	14	36242016
ENSMMUG00000041495	RF00181	small nucleolar RNA, C/D box 114-18 [Source:HGNC Symbol;Acc:HGNC:33006]	snoRNA	7	163312577
ENSMMUG00000033166	RF00591		snoRNA	7	51698362
ENSMMUG00000038287			miRNA	10	1130227
ENSMMUG00000037151	RF00026	RNA, U6 small nuclear 496, pseudogene [Source:HGNC Symbol;Acc:HGNC:47459]	snRNA	X	105456724
ENSMMUG00000001946	ZDHHC23	zinc finger DHHC-type containing 23 [Source:NCBI gene;Acc:711600]	protein_coding	2	34975073	ZDHHC23
ENSMMUG00000037139	RF00619	RNA, U6atac small nuclear 36, pseudogene [Source:HGNC Symbol;Acc:HGNC:46935]	snRNA	6	73630128
ENSMMUG00000048802			miRNA	14	63563705
ENSMMUG00000030042			protein_coding	5	160096780
ENSMMUG00000011280	ECD	ecdysoneless cell cycle regulator [Source:NCBI gene;Acc:707699]	protein_coding	9	59160629
ENSMMUG00000041620	C5orf67	chromosome 5 open reading frame 67 [Source:HGNC Symbol;Acc:HGNC:51252]	protein_coding	6	57487903	C5orf67
ENSMMUG00000035149	RF00001	RNA, 5S ribosomal pseudogene 158 [Source:HGNC Symbol;Acc:HGNC:43058]	rRNA	5	38407109
ENSMMUG00000018871	HNRNPK	heterogeneous nuclear ribonucleoprotein K [Source:NCBI gene;Acc:709112]	protein_coding	15	100308615
ENSMMUG00000035823	RF00066	RNA, U7 small nuclear 97 pseudogene [Source:HGNC Symbol;Acc:HGNC:45631]	snRNA	16	48304432
ENSMMUG00000035431	RF00066		snRNA	11	111576857
ENSMMUG00000045405	RF00181	small nucleolar RNA, C/D box 114-1 [Source:HGNC Symbol;Acc:HGNC:32989]	snoRNA	7	163288015
ENSMMUG00000033051	RF00591		snoRNA	X	46028896
ENSMMUG00000038196			miRNA	15	63552500
ENSMMUG00000037645	RF00108	small nucleolar RNA, C/D box 116-7 [Source:HGNC Symbol;Acc:HGNC:33073]	snoRNA	7	1950548
ENSMMUG00000038627			processed_pseudogene	3	177049688
ENSMMUG00000035782	RF00026	RNA, U6 small nuclear 1061, pseudogene [Source:HGNC Symbol;Acc:HGNC:48024]	snRNA	20	55848927
ENSMMUG00000035824	RF00619	RNA, U6atac small nuclear 42, pseudogene [Source:HGNC Symbol;Acc:HGNC:46941]	snRNA	11	63704265
ENSMMUG00000042131			protein_coding	13	75371556
ENSMMUG00000011594	VWA8	von Willebrand factor A domain containing 8 [Source:NCBI gene;Acc:699086]	protein_coding	17	20774087	VWA8
ENSMMUG00000020699	ZDHHC9	zinc finger DHHC-type containing 9 [Source:NCBI gene;Acc:702206]	protein_coding	X	123700813	ZDHHC9
ENSMMUG00000004258	FAM3B	family with sequence similarity 3 member B [Source:NCBI gene;Acc:722516]	protein_coding	3	5312489	FAM3B
ENSMMUG00000005665	OTULINL	OTU deubiquitinase with linear linkage specificity like [Source:NCBI gene;Acc:698744]	protein_coding	6	14975934
ENSMMUG00000039232	RF00181	small nucleolar RNA, C/D box 113-3 [Source:HGNC Symbol;Acc:HGNC:32982]	snoRNA	7	163267781
ENSMMUG00000035178	RF00026	RNA, U6 small nuclear 273, pseudogene [Source:HGNC Symbol;Acc:HGNC:47236]	snRNA	7	98610062
ENSMMUG00000005247	EGLN1	egl-9 family hypoxia inducible factor 1 [Source:NCBI gene;Acc:713410]	protein_coding	1	207588272	EGLN1
ENSMMUG00000035926	RF00066	RNA, U7 small nuclear 65 pseudogene [Source:HGNC Symbol;Acc:HGNC:34161]	snRNA	4	50376127
ENSMMUG00000046721	RF00001		rRNA	JSUE03215661.1	334
ENSMMUG00000044878	RF00591		snoRNA	1	193701619
ENSMMUG00000047286			miRNA	9	108529800
ENSMMUG00000035928	RF00026	RNA, U6 small nuclear 856, pseudogene [Source:HGNC Symbol;Acc:HGNC:47819]	snRNA	2	89648815
ENSMMUG00000030300	C1orf194	chromosome unknown open reading frame, human C1orf194 [Source:NCBI gene;Acc:699019]	protein_coding	KQ737936.1	290	C1orf194
ENSMMUG00000025771	RF00001		rRNA	14	66280418
ENSMMUG00000044567	CLDN5	claudin 5 [Source:NCBI gene;Acc:711884]	protein_coding	10	61233344	CLDN5
ENSMMUG00000035508	RF00108	small nucleolar RNA, C/D box 116-26 [Source:HGNC Symbol;Acc:HGNC:33092]	snoRNA	7	1990638
ENSMMUG00000040472			processed_pseudogene	X	16634839
ENSMMUG00000048384	EXOSC6	exosome component 6 [Source:NCBI gene;Acc:712669]	protein_coding	20	54435684	EXOSC6
ENSMMUG00000015158	SLC6A9	solute carrier family 6 member 9 [Source:NCBI gene;Acc:702346]	protein_coding	1	43495354	SLC6A9
ENSMMUG00000045734	RF00181	small nucleolar RNA, C/D box 113-9 [Source:HGNC Symbol;Acc:HGNC:32988]	snoRNA	7	163283841
ENSMMUG00000023689	MAGEB17	MAGE family member B17 [Source:NCBI gene;Acc:713379]	protein_coding	X	15483475	MAGEB17
ENSMMUG00000002436	PHOSPHO1	phosphoethanolamine/phosphocholine phosphatase [Source:NCBI gene;Acc:698959]	protein_coding	16	40325044	PHOSPHO1
ENSMMUG00000035599	RF00591		snoRNA	2	95896134
ENSMMUG00000037104	RF00001	RNA, 5S ribosomal pseudogene 22 [Source:HGNC Symbol;Acc:HGNC:42590]	rRNA	1	78145498
ENSMMUG00000037275	RF00066		snRNA	9	928610
ENSMMUG00000033177			miRNA	X	108514920
ENSMMUG00000005586	RPS6KA5	ribosomal protein S6 kinase A5 [Source:NCBI gene;Acc:699798]	protein_coding	7	153027394	RPS6KA5
ENSMMUG00000021156	ULK2	unc-51 like autophagy activating kinase 2 [Source:NCBI gene;Acc:710708]	protein_coding	16	19564692	ULK2
ENSMMUG00000037299	RF00066	RNA, U7 small nuclear 82 pseudogene [Source:HGNC Symbol;Acc:HGNC:34178]	snRNA	2	131018392
ENSMMUG00000018592	ABCA6	ATP binding cassette subfamily A member 6 [Source:NCBI gene;Acc:693529]	protein_coding	16	62491517	ABCA6
ENSMMUG00000046771	RF00426		scaRNA	12	527029
ENSMMUG00000042876	RF00026		snRNA	KQ743852.1	3075
ENSMMUG00000015929	ZNF117	zinc finger protein 117 [Source:HGNC Symbol;Acc:HGNC:12897]	protein_coding	3	51273580	ZNF117
ENSMMUG00000005991	TRIOBP	TRIO and F-actin binding protein [Source:NCBI gene;Acc:701241]	protein_coding	10	79692146	TRIOBP
ENSMMUG00000027128	mml-mir-29b-1	mml-mir-29b-1 [Source:miRBase;Acc:MI0007596]	miRNA	3	157003735
ENSMMUG00000033077	RF00591	small nucleolar RNA, C/D box 77B [Source:HGNC Symbol;Acc:HGNC:52235]	snoRNA	8	98714960
ENSMMUG00000041678			protein_coding	20	73263613
ENSMMUG00000046355			miRNA	JSUE03333798.1	737
ENSMMUG00000042823	RF00181	small nucleolar RNA, C/D box 114-30 [Source:HGNC Symbol;Acc:HGNC:33018]	snoRNA	7	163327007
ENSMMUG00000005815	ATXN7L2	ataxin 7 like 2 [Source:NCBI gene;Acc:701498]	protein_coding	1	110496326	ATXN7L2
ENSMMUG00000037380	RF00026	RNA, U6 small nuclear 597, pseudogene [Source:HGNC Symbol;Acc:HGNC:47560]	snRNA	7	125554637
ENSMMUG00000044044	RF00001		rRNA	11	66819548
ENSMMUG00000000713	HEXIM2	hexamethylene bisacetamide inducible 2 [Source:NCBI gene;Acc:716047]	protein_coding	16	51080889
ENSMMUG00000038341	RF00426	small Cajal body-specific RNA 4 [Source:HGNC Symbol;Acc:HGNC:32560]	scaRNA	1	130500843
ENSMMUG00000042655			protein_coding	8	142217305
ENSMMUG00000020092			protein_coding	10	64821500
ENSMMUG00000037451	RF00026		snRNA	4	155876944
ENSMMUG00000038713	RF00066		snRNA	1	63025117
ENSMMUG00000045281	NDUFS3	NADH:ubiquinone oxidoreductase core subunit S3 [Source:NCBI gene;Acc:713040]	protein_coding	14	18423890
ENSMMUG00000041781	RF00181		snoRNA	7	163258186
ENSMMUG00000045692	RF00108	small nucleolar RNA, C/D box 116-23 [Source:HGNC Symbol;Acc:HGNC:33089]	snoRNA	7	1982779
ENSMMUG00000048080	RF01986		misc_RNA	12	30922528
ENSMMUG00000041273		Rho guanine nucleotide exchange factor 4 [Source:NCBI gene;Acc:703422]	protein_coding	12	437483
ENSMMUG00000042975			protein_coding	4	26850390
ENSMMUG00000040373			miRNA	JSUE03264039.1	348
ENSMMUG00000044723	RF00019		misc_RNA	3	38860875
ENSMMUG00000006020			protein_coding	KQ738400.1	68684
ENSMMUG00000041597	RF00001		rRNA	19	23492297
ENSMMUG00000036436	RF00426	small Cajal body-specific RNA 15 [Source:HGNC Symbol;Acc:HGNC:32572]	scaRNA	7	61093094
ENSMMUG00000037599			processed_pseudogene	2	146699132
ENSMMUG00000045957			miRNA	7	168871888
ENSMMUG00000045843	RF00066	RNA, U7 small nuclear 13 pseudogene [Source:HGNC Symbol;Acc:HGNC:34109]	snRNA	1	182431200
ENSMMUG00000042424	RF00026	RNA, U6 small nuclear 290, pseudogene [Source:HGNC Symbol;Acc:HGNC:47253]	snRNA	6	124122726
ENSMMUG00000038000	RF00181	small nucleolar RNA, C/D box 113-4 [Source:HGNC Symbol;Acc:HGNC:32983]	snoRNA	7	163274357
ENSMMUG00000024453	RF00218		snoRNA	JSUE03155388.1	283
ENSMMUG00000041302			miRNA	3	117469102
ENSMMUG00000035715	RF00066		snRNA	5	177959071
ENSMMUG00000045279	PRSS1	protease, serine, 1 (trypsin 1) [Source:NCBI gene;Acc:698729]	protein_coding	3	169289338
ENSMMUG00000049092			protein_coding	6	4370083
ENSMMUG00000036951	RF00426		scaRNA	4	44611125
ENSMMUG00000034454	RF00001		rRNA	KQ744902.1	128921
ENSMMUG00000046370	RF00108	small nucleolar RNA, C/D box 116-11 [Source:HGNC Symbol;Acc:HGNC:33077]	snoRNA	7	1958324
ENSMMUG00000042915		X antigen family member 1 [Source:NCBI gene;Acc:702519]	protein_coding	8	96393258
ENSMMUG00000010671	NOL10	nucleolar protein 10 [Source:NCBI gene;Acc:695849]	protein_coding	13	10571378	NOL10
ENSMMUG00000033094	RF00026	RNA, U6 small nuclear 365, pseudogene [Source:HGNC Symbol;Acc:HGNC:47328]	snRNA	14	24930662
ENSMMUG00000035494	RF00066	RNA, U7 small nuclear 128 pseudogene [Source:HGNC Symbol;Acc:HGNC:45662]	snRNA	2	94309653
ENSMMUG00000037528	RF00181	small nucleolar RNA, C/D box 114-10 [Source:HGNC Symbol;Acc:HGNC:32998]	snoRNA	7	163303796
ENSMMUG00000041446	RF00066		snRNA	7	68125466
ENSMMUG00000025903	RF00218		snoRNA	3	158899578
ENSMMUG00000009184	MPZL1	myelin protein zero like 1 [Source:NCBI gene;Acc:698437]	protein_coding	1	199894546	MPZL1
ENSMMUG00000001861	NFE2L2	nuclear factor, erythroid 2 like 2 [Source:NCBI gene;Acc:707606]	protein_coding	12	64270126
ENSMMUG00000035944	RF00426		scaRNA	KQ732613.1	503249
ENSMMUG00000045272			miRNA	14	64746379
ENSMMUG00000021552	RPGRIP1	RPGR interacting protein 1 [Source:NCBI gene;Acc:707961]	protein_coding	7	82528312	RPGRIP1
ENSMMUG00000021769	FOXB2	forkhead box B2 [Source:NCBI gene;Acc:704969]	protein_coding	15	93269815	FOXB2
ENSMMUG00000043796	RF00001		rRNA	19	23477176
ENSMMUG00000020473		coenzyme Q9 [Source:NCBI gene;Acc:704657]	protein_coding	20	41654019
ENSMMUG00000048451			protein_coding	2	178303676
ENSMMUG00000037688			miRNA	3	39987067
ENSMMUG00000039738	RF00026	RNA, U6 small nuclear 171, pseudogene [Source:HGNC Symbol;Acc:HGNC:47134]	snRNA	1	203021965
ENSMMUG00000043318	RF00066		snRNA	Y	7417286
ENSMMUG00000042277			miRNA	20	2298716
ENSMMUG00000035752	RF00218		snoRNA	4	24660739
ENSMMUG00000045797			miRNA	13	5922868
ENSMMUG00000036910	RF00026	RNA, U6 small nuclear 661, pseudogene [Source:HGNC Symbol;Acc:HGNC:47624]	snRNA	6	60369000
ENSMMUG00000025793	RF00181	small nucleolar RNA, C/D box 114-5 [Source:HGNC Symbol;Acc:HGNC:32993]	snoRNA	7	163291277
ENSMMUG00000004387			protein_coding	8	99003965
ENSMMUG00000048718	RF00001		rRNA	KQ744902.1	186834
ENSMMUG00000048493		neuroblastoma breakpoint family member 6-like protein [Source:NCBI gene;Acc:711999]	protein_coding	1	122976154
ENSMMUG00000034316	RF00001		rRNA	19	23493663
ENSMMUG00000034117			miRNA	20	71153581
ENSMMUG00000034349	RF00026	RNA, U6 small nuclear 1137, pseudogene [Source:HGNC Symbol;Acc:HGNC:48100]	snRNA	16	49171542
ENSMMUG00000037436	RF00066	RNA, U7 small nuclear 43 pseudogene [Source:HGNC Symbol;Acc:HGNC:34139]	snRNA	16	8529690
ENSMMUG00000042561			miRNA	9	37355416
ENSMMUG00000026062	RF00218	small nucleolar RNA, C/D box 46 [Source:HGNC Symbol;Acc:HGNC:10186]	snoRNA	1	44343874
ENSMMUG00000039495			miRNA	10	79856222
ENSMMUG00000048869			protein_coding	3	53870502
ENSMMUG00000047213			processed_pseudogene	9	63270637
ENSMMUG00000044810			miRNA	9	12798282
ENSMMUG00000011098	MCRS1	microspherule protein 1 [Source:NCBI gene;Acc:710919]	protein_coding	11	47844641	MCRS1
ENSMMUG00000025358	RF00402		snoRNA	17	13630467
ENSMMUG00000013828	BTBD6	BTB domain containing 6 [Source:NCBI gene;Acc:106999595]	protein_coding	7	167606130	BTBD6
ENSMMUG00000044261			protein_coding	12	50430248
ENSMMUG00000024573	RF00001		rRNA	14	77919708
ENSMMUG00000022709	SLC2A4	solute carrier family 2 member 4 [Source:NCBI gene;Acc:714701]	protein_coding	16	7260030	SLC2A4
ENSMMUG00000036229	RF00066	RNA, U7 small nuclear 193 pseudogene [Source:HGNC Symbol;Acc:HGNC:45727]	snRNA	9	38879327
ENSMMUG00000041175	RF00001		rRNA	KQ744902.1	193349
ENSMMUG00000037127	RF00026	RNA, U6 small nuclear 644, pseudogene [Source:HGNC Symbol;Acc:HGNC:47607]	snRNA	6	113779959
ENSMMUG00000046680			miRNA	4	122001349
ENSMMUG00000033071	RF00443		snoRNA	4	130432102
ENSMMUG00000046454			miRNA	7	68054391
ENSMMUG00000033133	mml-mir-301b	mml-mir-301b [Source:miRBase;Acc:MI0007686]	miRNA	10	63150339
ENSMMUG00000035830	RF00066	RNA, U7 small nuclear 4 pseudogene [Source:HGNC Symbol;Acc:HGNC:34100]	snRNA	11	67658072
ENSMMUG00000043432			processed_pseudogene	12	11082250
ENSMMUG00000028610	mml-mir-622	mml-mir-622 [Source:miRBase;Acc:MI0012539]	miRNA	2	188847485
ENSMMUG00000035506	RF00231	small Cajal body-specific RNA 13 [Source:HGNC Symbol;Acc:HGNC:32570]	scaRNA	7	157809267
ENSMMUG00000047703	RF00001		rRNA	KQ744902.1	191941
ENSMMUG00000010468	RPAIN	RPA interacting protein [Source:NCBI gene;Acc:711897]	protein_coding	16	5327559
ENSMMUG00000045126	RF00026	RNA, U6 small nuclear 577, pseudogene [Source:HGNC Symbol;Acc:HGNC:47540]	snRNA	13	37327916
ENSMMUG00000045547	RF00001		rRNA	KQ744902.1	174169
ENSMMUG00000006184			protein_coding	1	79597662
ENSMMUG00000028111	RF00026		snRNA	12	40522626
ENSMMUG00000038333			miRNA	X	144132286
ENSMMUG00000036955	RF00066	RNA, U7 small nuclear 186 pseudogene [Source:HGNC Symbol;Acc:HGNC:45720]	snRNA	16	40984787
ENSMMUG00000043099		chromosome 3 C21orf140 homolog [Source:NCBI gene;Acc:697589]	protein_coding	3	12300816
ENSMMUG00000026851	mml-mir-184	mml-mir-184 [Source:miRBase;Acc:MI0007648]	miRNA	7	56747752
ENSMMUG00000024537	RF00443		snoRNA	6	138358541
ENSMMUG00000042113			protein_coding	14	3582780
ENSMMUG00000045182			miRNA	1	77113857
ENSMMUG00000008137	PIP5K1C	phosphatidylinositol-4-phosphate 5-kinase type 1 gamma [Source:NCBI gene;Acc:721744]	protein_coding	19	3650186	PIP5K1C
ENSMMUG00000009226	MAP3K21	mitogen-activated protein kinase kinase kinase 21 [Source:NCBI gene;Acc:712755]	protein_coding	1	209583440
ENSMMUG00000026941	mml-mir-103-1	mml-mir-103-1 [Source:miRBase;Acc:MI0002743]	miRNA	6	166809198
ENSMMUG00000027928	RF00402		snoRNA	7	119013683
ENSMMUG00000043196	RF00001		rRNA	KQ744902.1	205120
ENSMMUG00000035596	RF00066	RNA, U7 small nuclear 52 pseudogene [Source:HGNC Symbol;Acc:HGNC:34148]	snRNA	16	55982316
ENSMMUG00000005624			protein_coding	10	65725057
ENSMMUG00000038075	RF00001		rRNA	14	5789382
ENSMMUG00000041035	RF00026		snRNA	1	212199478
ENSMMUG00000040782			miRNA	6	126745746
ENSMMUG00000042956			miRNA	4	66658297
ENSMMUG00000040553	mml-mir-6132	mml-mir-6132 [Source:miRBase;Acc:MI0021286]	miRNA	3	142607949
ENSMMUG00000026639	RF00443	small nucleolar RNA, H/ACA box 27 [Source:HGNC Symbol;Acc:HGNC:32617]	snoRNA	17	6833773
ENSMMUG00000042298	FSHB	follicle stimulating hormone subunit beta [Source:NCBI gene;Acc:697317]	protein_coding	14	35693627	FSHB
ENSMMUG00000028471	RF00066		snRNA	10	14590145
ENSMMUG00000029973			protein_coding	6	75991993
ENSMMUG00000040319			miRNA	12	3207171
ENSMMUG00000025041	RF00402		snoRNA	8	129155332
ENSMMUG00000040665	RF00001		rRNA	KQ744902.1	163783
ENSMMUG00000024402	RF00026	RNA, U6 small nuclear 1131, pseudogene [Source:HGNC Symbol;Acc:HGNC:48094]	snRNA	18	36155564
ENSMMUG00000042801			protein_coding	10	69713762
ENSMMUG00000042385			miRNA	14	11747095
ENSMMUG00000000042	ACVR2A	activin A receptor type 2A [Source:NCBI gene;Acc:707017]	protein_coding	12	34307322	ACVR2A
ENSMMUG00000043254	RF00001		rRNA	KQ744902.1	93499
ENSMMUG00000036136	RF01210		snoRNA	16	40602087
ENSMMUG00000035331	RF00026	RNA, U6 small nuclear 570, pseudogene [Source:HGNC Symbol;Acc:HGNC:47533]	snRNA	1	166704680
ENSMMUG00000022394	EGFR	epidermal growth factor receptor [Source:NCBI gene;Acc:613027]	protein_coding	3	54322875	EGFR
ENSMMUG00000039856			miRNA	13	105543564
ENSMMUG00000012491	KLF14	Kruppel like factor 14 [Source:NCBI gene;Acc:703887]	protein_coding	3	156836820	KLF14
ENSMMUG00000031009		serine hydrolase like 2 [Source:NCBI gene;Acc:713892]	protein_coding	10	84693947
ENSMMUG00000034189	RF00443		snoRNA	11	114778734
ENSMMUG00000018966	RFX1	regulatory factor X1 [Source:NCBI gene;Acc:718526]	protein_coding	19	13968915	RFX1
ENSMMUG00000038132	RF00066	RNA, U7 small nuclear 111 pseudogene [Source:HGNC Symbol;Acc:HGNC:45645]	snRNA	7	67930574
ENSMMUG00000036240	RF00066	RNA, U7 small nuclear 45 pseudogene [Source:HGNC Symbol;Acc:HGNC:34141]	snRNA	12	82642838
ENSMMUG00000021469	ZNF224	zinc finger protein 230 [Source:NCBI gene;Acc:711566]	protein_coding	19	39255268	ZNF224
ENSMMUG00000012581	TUBE1	tubulin epsilon 1 [Source:NCBI gene;Acc:696810]	protein_coding	4	155871966	TUBE1
ENSMMUG00000048969			miRNA	15	30038023
ENSMMUG00000045060			protein_coding	1	95247276
ENSMMUG00000041247	RF00001		rRNA	KQ744902.1	153135
ENSMMUG00000013836	WDFY4	WDFY family member 4 [Source:NCBI gene;Acc:719472]	protein_coding	9	42792342	WDFY4
ENSMMUG00000026409	RF00402		snoRNA	20	26973086
ENSMMUG00000041502			miRNA	10	92001948
ENSMMUG00000024765	RF00001	RNA, 5S ribosomal pseudogene 301 [Source:HGNC Symbol;Acc:HGNC:43201]	rRNA	9	13801218
ENSMMUG00000000015	C1orf100	chromosome 1 open reading frame, human C1orf100 [Source:NCBI gene;Acc:704944]	protein_coding	1	220852707	C1orf100
ENSMMUG00000025991	RF00443		snoRNA	20	12881761
ENSMMUG00000042068			miRNA	X	56197437
ENSMMUG00000030006			protein_coding	6	71692761
ENSMMUG00000000700		CLN3, battenin [Source:NCBI gene;Acc:705815]	protein_coding	20	27712882
ENSMMUG00000036816	RF00026	RNA, U6 small nuclear 567, pseudogene [Source:HGNC Symbol;Acc:HGNC:47530]	snRNA	18	49522053
ENSMMUG00000042085			miRNA	13	90273213
ENSMMUG00000028749	APOC1	apolipoprotein C1 [Source:NCBI gene;Acc:106994799]	protein_coding	19	40223032	APOC1
ENSMMUG00000031683	CYP8B1	cytochrome P450 family 8 subfamily B member 1 [Source:HGNC Symbol;Acc:HGNC:2653]	protein_coding	2	99755125	CYP8B1
ENSMMUG00000037305	RF00066		snRNA	17	54315046
ENSMMUG00000035316	RF00015	RNA, U4 small nuclear 53, pseudogene [Source:HGNC Symbol;Acc:HGNC:46989]	snRNA	15	47903474
ENSMMUG00000037991			protein_coding	10	83509608
ENSMMUG00000039465			protein_coding	KQ732984.1	469610
ENSMMUG00000024793	RF00026	RNA, U6 small nuclear 276, pseudogene [Source:HGNC Symbol;Acc:HGNC:47239]	snRNA	5	78812008
ENSMMUG00000044045	RF00137		snoRNA	JSUE03060710.1	112
ENSMMUG00000040389			miRNA	18	745638
ENSMMUG00000014883			protein_coding	14	114512588
ENSMMUG00000035811			miRNA	18	10284211
ENSMMUG00000030380	KCNIP4	potassium voltage-gated channel interacting protein 4 [Source:NCBI gene;Acc:715577]	protein_coding	5	20097112	KCNIP4
ENSMMUG00000001043	PRUNE2	prune homolog 2 [Source:NCBI gene;Acc:707402]	protein_coding	15	92872216	PRUNE2
ENSMMUG00000041419	RF00001		rRNA	KQ744902.1	111953
ENSMMUG00000044572	RF00001		rRNA	JSUE03176527.1	326
ENSMMUG00000007959	PCYOX1	prenylcysteine oxidase 1 [Source:NCBI gene;Acc:710068]	protein_coding	13	71340793	PCYOX1
ENSMMUG00000042513	RF00026		snRNA	JSUE03167283.1	260
ENSMMUG00000036133	RF01210		snoRNA	19	50369322
ENSMMUG00000048048			miRNA	20	2151913
ENSMMUG00000036779	RF00100	RNA, 7SK small nuclear pseudogene 233 [Source:HGNC Symbol;Acc:HGNC:45957]	misc_RNA	20	60577735
ENSMMUG00000035173	RF00026	RNA, U6 small nuclear 336, pseudogene [Source:HGNC Symbol;Acc:HGNC:47299]	snRNA	8	22348334
ENSMMUG00000039226	RF00015		snRNA	JSUE03070716.1	168
ENSMMUG00000023839	RF00402		snoRNA	2	189056356
ENSMMUG00000039873			protein_coding	12	34964329
ENSMMUG00000032826	mml-mir-33b	mml-mir-33b [Source:miRBase;Acc:MI0007603]	miRNA	16	17953778
ENSMMUG00000027058	mml-mir-302b	mml-mir-302b [Source:miRBase;Acc:MI0007688]	miRNA	5	111570892
ENSMMUG00000035669	RF00066	RNA, U7 small nuclear 102 pseudogene [Source:HGNC Symbol;Acc:HGNC:45636]	snRNA	8	67301624
ENSMMUG00000010459			processed_pseudogene	6	178334077
ENSMMUG00000041331			protein_coding	4	51845135
ENSMMUG00000002209	KIAA1468	KIAA1468 ortholog [Source:NCBI gene;Acc:699478]	protein_coding	18	51752387	KIAA1468
ENSMMUG00000016123			protein_coding	9	24753064
ENSMMUG00000024111	RF00001	RNA, 5S ribosomal pseudogene 477 [Source:HGNC Symbol;Acc:HGNC:43377]	rRNA	10	54271390
ENSMMUG00000042448	RF00001		rRNA	KQ744902.1	31278
ENSMMUG00000036054	RF00026	RNA, U6 small nuclear 1133, pseudogene [Source:HGNC Symbol;Acc:HGNC:48096]	snRNA	4	31770874
ENSMMUG00000046480			miRNA	2	146476438
ENSMMUG00000048433			miRNA	X	143033224
ENSMMUG00000036184	RF00066	RNA, U7 small nuclear 197 pseudogene [Source:HGNC Symbol;Acc:HGNC:45731]	snRNA	5	148860663
ENSMMUG00000033261	RF00026	RNA, U6 small nuclear 221, pseudogene [Source:HGNC Symbol;Acc:HGNC:47184]	snRNA	13	56432201
ENSMMUG00000026474	RF00137	small nucleolar RNA, C/D box 84 [Source:HGNC Symbol;Acc:HGNC:32743]	snoRNA	4	32399875
ENSMMUG00000026289	RF00015	RNA, U4 small nuclear 36, pseudogene [Source:HGNC Symbol;Acc:HGNC:46972]	snRNA	20	52929426
ENSMMUG00000048389			miRNA	1	9170218
ENSMMUG00000046044			miRNA	JSUE03215151.1	14
ENSMMUG00000035595	RF00026	RNA, U6 small nuclear 518, pseudogene [Source:HGNC Symbol;Acc:HGNC:47481]	snRNA	16	30800410
ENSMMUG00000034725	RF00001		rRNA	20	63820663
ENSMMUG00000044834	mml-mir-22	mml-mir-22 [Source:miRBase;Acc:MI0002631]	miRNA	16	1602982
ENSMMUG00000044900			miRNA	4	153637726
ENSMMUG00000020383	RCOR3	REST corepressor 3 [Source:NCBI gene;Acc:712037]	protein_coding	1	155216266	RCOR3
ENSMMUG00000044598			protein_coding	9	45497873
ENSMMUG00000039219	RF00001		rRNA	KQ744902.1	8525
ENSMMUG00000048335			protein_coding	3	26330005
ENSMMUG00000035979	RF00026		snRNA	2	53904461
ENSMMUG00000043481	RF01848	small nucleolar RNA, C/D box 3D [Source:HGNC Symbol;Acc:HGNC:33192]	snoRNA	16	18974329
ENSMMUG00000035723	RF00066		snRNA	3	155460156
ENSMMUG00000002828	C14orf39	chromosome 7 C14orf39 homolog [Source:NCBI gene;Acc:703238]	protein_coding	7	122401701	C14orf39
ENSMMUG00000036000	RF00402		snoRNA	7	108960966
ENSMMUG00000036151			miRNA	15	108621941
ENSMMUG00000035303	RF00015	RNA, U4 small nuclear 69, pseudogene [Source:HGNC Symbol;Acc:HGNC:47005]	snRNA	6	118463921
ENSMMUG00000044610			miRNA	JSUE03095618.1	297
ENSMMUG00000028506	RF00001		rRNA	19	23491216
ENSMMUG00000036402	RF00066		snRNA	12	100448635
ENSMMUG00000033088			miRNA	13	88342577
ENSMMUG00000021864	SYNGR2	synaptogyrin 2 [Source:NCBI gene;Acc:709310]	protein_coding	16	71987051
ENSMMUG00000026970	mml-mir-17	mml-mir-17 [Source:miRBase;Acc:MI0003001]	miRNA	17	73096107
ENSMMUG00000043532			processed_pseudogene	4	141787117
ENSMMUG00000044283	RF00026	RNA, U6 small nuclear 201, pseudogene [Source:HGNC Symbol;Acc:HGNC:47164]	snRNA	10	73734585
ENSMMUG00000033645			miRNA	11	112721485
ENSMMUG00000035602	RF00020		snRNA	1	212146115
ENSMMUG00000038167	RF00066	RNA, U7 small nuclear 116 pseudogene [Source:HGNC Symbol;Acc:HGNC:45650]	snRNA	7	125686997
ENSMMUG00000049071	RF00001		rRNA	KQ744902.1	61236
ENSMMUG00000024536	RF00137		snoRNA	4	32395237
ENSMMUG00000035190	RF00015	RNA, U4 small nuclear 26, pseudogene [Source:HGNC Symbol;Acc:HGNC:46962]	snRNA	15	63545427
ENSMMUG00000033614			miRNA	14	86377157
ENSMMUG00000010036	TTBK2	tau tubulin kinase 2 [Source:NCBI gene;Acc:712249]	protein_coding	7	19175539	TTBK2
ENSMMUG00000016342	HRCT1	histidine rich carboxyl terminus 1 [Source:NCBI gene;Acc:100426328]	protein_coding	15	48348488	HRCT1
ENSMMUG00000044949	RBM43	RNA binding motif protein 43 [Source:NCBI gene;Acc:694426]	protein_coding	12	37805208	RBM43
ENSMMUG00000036958			miRNA	13	51836509
ENSMMUG00000040820	RF00001		rRNA	19	23472366
ENSMMUG00000015490	TRMT12	tRNA methyltransferase 12 homolog [Source:NCBI gene;Acc:705848]	protein_coding	8	123652345	TRMT12
ENSMMUG00000047443	MIR3613	microRNA 3613 [Source:HGNC Symbol;Acc:HGNC:38964]	miRNA	17	29346072	MIR3613
ENSMMUG00000036915	RF00026		snRNA	4	112446159
ENSMMUG00000043381	RF00019		misc_RNA	7	125798398
ENSMMUG00000026009	RF00015	RNA, U4 small nuclear 40, pseudogene [Source:HGNC Symbol;Acc:HGNC:46976]	snRNA	10	28213601
ENSMMUG00000033911			miRNA	X	14063139
ENSMMUG00000036266	RF00026	RNA, U6 small nuclear 1328, pseudogene [Source:HGNC Symbol;Acc:HGNC:48291]	snRNA	3	119846219
ENSMMUG00000037237	RF00066	RNA, U7 small nuclear 35 pseudogene [Source:HGNC Symbol;Acc:HGNC:34131]	snRNA	3	65536021
ENSMMUG00000036720	RF00402		snoRNA	9	87301823
ENSMMUG00000044397	RF00001		rRNA	KQ744902.1	89610
ENSMMUG00000045688			miRNA	7	42413298
ENSMMUG00000016964	VTCN1	V-set domain containing T cell activation inhibitor 1 [Source:NCBI gene;Acc:714123]	protein_coding	1	118221597	VTCN1
ENSMMUG00000012614	NTPCR	nucleoside-triphosphatase, cancer-related [Source:NCBI gene;Acc:712959]	protein_coding	1	209206731
ENSMMUG00000004079	MFN1	mitofusin 1 [Source:NCBI gene;Acc:709570]	protein_coding	2	113868973
ENSMMUG00000038147	RF00001		rRNA	19	23515577
ENSMMUG00000026926	mml-mir-495	mml-mir-495 [Source:miRBase;Acc:MI0007769]	miRNA	7	163368266
ENSMMUG00000041970			miRNA	1	168438886
ENSMMUG00000041711			processed_pseudogene	X	51712630
ENSMMUG00000047005	RF02275		misc_RNA	15	48097253
ENSMMUG00000027745	RF00026	RNA, U6 small nuclear 572, pseudogene [Source:HGNC Symbol;Acc:HGNC:47535]	snRNA	6	136942859
ENSMMUG00000034270	RF00026	RNA, U6 small nuclear 931, pseudogene [Source:HGNC Symbol;Acc:HGNC:47894]	snRNA	5	45422585
ENSMMUG00000034085			miRNA	4	21767280
ENSMMUG00000042201			protein_coding	17	30919780
ENSMMUG00000043215	OR8B8	olfactory receptor 8B8 [Source:NCBI gene;Acc:715727]	protein_coding	14	117182385
ENSMMUG00000046220			protein_coding	19	33001322
ENSMMUG00000040266	RF01891		misc_RNA	10	72834032
ENSMMUG00000021376	GAS2L1	growth arrest specific 2 like 1 [Source:NCBI gene;Acc:714530]	protein_coding	10	71114053	GAS2L1
ENSMMUG00000047466			miRNA	15	817765
ENSMMUG00000035709	RF00066	RNA, U7 small nuclear 140 pseudogene [Source:HGNC Symbol;Acc:HGNC:45674]	snRNA	19	10580628
ENSMMUG00000034424	RF00015		snRNA	4	135839249
ENSMMUG00000024686	RF00001	RNA, 5S ribosomal pseudogene 339 [Source:HGNC Symbol;Acc:HGNC:43239]	rRNA	14	38439985
ENSMMUG00000043516			protein_coding	6	59013508
ENSMMUG00000026948	mml-mir-10b	mml-mir-10b [Source:miRBase;Acc:MI0007588]	miRNA	12	63173247
ENSMMUG00000036305	RF00066	RNA, U7 small nuclear 26 pseudogene [Source:HGNC Symbol;Acc:HGNC:34122]	snRNA	4	28308665
ENSMMUG00000041826	RF00049		snoRNA	JSUE03346683.1	932
ENSMMUG00000033827			miRNA	9	106369798
ENSMMUG00000039554			miRNA	1	84257097
ENSMMUG00000035894	RF00026	RNA, U6 small nuclear 155, pseudogene [Source:HGNC Symbol;Acc:HGNC:47118]	snRNA	4	73885366
[truncated: 30,387 more rows]

## Sheet: with all names
Gene stable ID	Gene name	Gene description	Gene type	Chromosome/scaffold name	Gene start (bp)	HGNC symbol
ENSMMUG00000041688	2001-03-01	membrane associated ring-CH-type finger 1 [Source:NCBI gene;Acc:703570]	protein_coding	5	163834087	2001-03-01
ENSMMUG00000021842	2001-09-01	septin 1 [Source:NCBI gene;Acc:710226]	protein_coding	20	27974805	2001-09-01
ENSMMUG00000008951	2001-12-01	deleted in esophageal cancer 1 [Source:NCBI gene;Acc:106993631]	protein_coding	15	23964767	2001-12-01
ENSMMUG00000043959	2002-03-01	membrane associated ring-CH-type finger 2 [Source:NCBI gene;Acc:711857]	protein_coding	19	8583844	2002-03-01
ENSMMUG00000004736	2002-09-01	septin 2 [Source:NCBI gene;Acc:717682]	protein_coding	12	124172110	2002-09-01
ENSMMUG00000021547	2003-03-01	membrane associated ring-CH-type finger 3 [Source:NCBI gene;Acc:703693]	protein_coding	6	124462881
ENSMMUG00000015139	2003-09-01	septin 3 [Source:NCBI gene;Acc:712931]	protein_coding	10	84070570	2003-09-01
ENSMMUG00000020824	2004-03-01	membrane associated ring-CH-type finger 4 [Source:NCBI gene;Acc:696058]	protein_coding	12	98339087
ENSMMUG00000004816	2005-03-01	membrane associated ring-CH-type finger 5 [Source:NCBI gene;Acc:698517]	protein_coding	9	87518079
ENSMMUG00000009758	2006-03-01	membrane associated ring-CH-type finger 6 [Source:NCBI gene;Acc:716330]	protein_coding	6	10402971	2006-03-01
ENSMMUG00000017669	2006-09-01	septin 6 [Source:NCBI gene;Acc:694021]	protein_coding	X	113372150
ENSMMUG00000020719	2007-03-01	membrane associated ring-CH-type finger 7 [Source:NCBI gene;Acc:703010]	protein_coding	12	46426160	2007-03-01
ENSMMUG00000006980	2007-09-01	septin 7 [Source:NCBI gene;Acc:677666]	protein_coding	3	72788132
ENSMMUG00000013437	2008-03-01	membrane associated ring-CH-type finger 8 [Source:NCBI gene;Acc:708030]	protein_coding	9	41020333	2008-03-01
ENSMMUG00000010309	2008-09-01	septin 8 [Source:NCBI gene;Acc:708424]	protein_coding	6	130442374	2008-09-01
ENSMMUG00000046540	2009-03-01	membrane associated ring-CH-type finger 9 [Source:NCBI gene;Acc:712441]	protein_coding	11	56561614
ENSMMUG00000001321	2009-09-01	septin 9 [Source:NCBI gene;Acc:720807]	protein_coding	16	71062381	2009-09-01
ENSMMUG00000002168	2010-03-01	membrane associated ring-CH-type finger 10 [Source:NCBI gene;Acc:716714]	protein_coding	16	56312988	2010-03-01
ENSMMUG00000017177	2010-09-01	septin 10 [Source:NCBI gene;Acc:695515]	protein_coding	13	105127724	2010-09-01
ENSMMUG00000007069	2011-03-01	membrane associated ring-CH-type finger 11 [Source:NCBI gene;Acc:717920]	protein_coding	6	16552000	2011-03-01
ENSMMUG00000019901	2011-09-01	septin 11 [Source:NCBI gene;Acc:698867]	protein_coding	5	57509384	2011-09-01
ENSMMUG00000046200	2014-09-01	septin 14 [Source:NCBI gene;Acc:715536]	protein_coding	3	55212071	2014-09-01
ENSMMUG00000012459	A1BG	alpha-1-B glycoprotein [Source:NCBI gene;Acc:712737]	protein_coding	19	51014960	A1BG
ENSMMUG00000007077	A1CF	APOBEC1 complementation factor [Source:NCBI gene;Acc:703806]	protein_coding	9	82019451	A1CF
ENSMMUG00000003238	A2M	alpha-2-macroglobulin [Source:NCBI gene;Acc:716834]	protein_coding	11	9369926	A2M
ENSMMUG00000022680	A2ML1	alpha-2-macroglobulin like 1 [Source:NCBI gene;Acc:716616]	protein_coding	11	9114355	A2ML1
ENSMMUG00000003268	A3GALT2	alpha 1,3-galactosyltransferase 2 [Source:NCBI gene;Acc:711045]	protein_coding	1	32435639	A3GALT2
ENSMMUG00000010194	A4GALT	alpha 1,4-galactosyltransferase (P blood group) [Source:NCBI gene;Acc:710998]	protein_coding	10	84839564	A4GALT
ENSMMUG00000038999	A4GNT	alpha-1,4-N-acetylglucosaminyltransferase [Source:NCBI gene;Acc:716512]	protein_coding	2	163836912	A4GNT
ENSMMUG00000022036	AAAS	aladin WD repeat nucleoporin [Source:NCBI gene;Acc:719095]	protein_coding	11	51946203	AAAS
ENSMMUG00000011117	AACS	acetoacetyl-CoA synthetase [Source:NCBI gene;Acc:707015]	protein_coding	11	125215881	AACS
ENSMMUG00000001664	AADAC	arylacetamide deacetylase [Source:NCBI gene;Acc:709031]	protein_coding	2	138665753	AADAC
ENSMMUG00000018774	AADACL2	arylacetamide deacetylase like 2 [Source:NCBI gene;Acc:709222]	protein_coding	2	138580634	AADACL2
ENSMMUG00000038446	AADACL3	arylacetamide deacetylase like 3 [Source:NCBI gene;Acc:722778]	protein_coding	1	12022871	AADACL3
ENSMMUG00000011137	AADACL4	arylacetamide deacetylase like 4 [Source:NCBI gene;Acc:715600]	protein_coding	1	11951831	AADACL4
ENSMMUG00000019473	AADAT	aminoadipate aminotransferase [Source:NCBI gene;Acc:695264]	protein_coding	5	170275600	AADAT
ENSMMUG00000007868	AAK1	AP2 associated kinase 1 [Source:HGNC Symbol;Acc:HGNC:19679]	protein_coding	13	70504204	AAK1
ENSMMUG00000010119	AAMDC	adipogenesis associated Mth938 domain containing [Source:NCBI gene;Acc:699328]	protein_coding	14	70028026
ENSMMUG00000022812	AAMP	angio associated migratory cell protein [Source:NCBI gene;Acc:700763]	protein_coding	12	100356511
ENSMMUG00000018970	AANAT	aralkylamine N-acetyltransferase [Source:NCBI gene;Acc:706924]	protein_coding	16	70227102
ENSMMUG00000020691	AAR2	AAR2 splicing factor homolog [Source:NCBI gene;Acc:703053]	protein_coding	10	27838071	AAR2
ENSMMUG00000028933	AARD	alanine and arginine rich domain containing protein [Source:NCBI gene;Acc:703504]	protein_coding	8	116136786	AARD
ENSMMUG00000021653	AARS	alanyl-tRNA synthetase [Source:NCBI gene;Acc:709492]	protein_coding	20	54436655	AARS
ENSMMUG00000014387	AARS2	alanyl-tRNA synthetase 2, mitochondrial [Source:NCBI gene;Acc:702626]	protein_coding	4	45424077	AARS2
ENSMMUG00000016360	AASDH	aminoadipate-semialdehyde dehydrogenase [Source:NCBI gene;Acc:695946]	protein_coding	5	78227565	AASDH
ENSMMUG00000010990	AASDHPPT	aminoadipate-semialdehyde dehydrogenase-phosphopantetheinyl transferase [Source:NCBI gene;Acc:100328983]	protein_coding	14	98967381
ENSMMUG00000044304	AASS	aminoadipate-semialdehyde synthase [Source:NCBI gene;Acc:694594]	protein_coding	3	148054262	AASS
ENSMMUG00000021669	AATF	apoptosis antagonizing transcription factor [Source:NCBI gene;Acc:717586]	protein_coding	16	42960420
ENSMMUG00000015514	AATK	apoptosis associated tyrosine kinase [Source:NCBI gene;Acc:718525]	protein_coding	16	74980317	AATK
ENSMMUG00000046237	ABAT	4-aminobutyrate aminotransferase [Source:NCBI gene;Acc:714017]	protein_coding	20	8767629	ABAT
ENSMMUG00000020608	ABCA1	ATP binding cassette subfamily A member 1 [Source:NCBI gene;Acc:716146]	protein_coding	15	34627041	ABCA1
ENSMMUG00000018604	ABCA10	ATP binding cassette subfamily A member 10 [Source:NCBI gene;Acc:693607]	protein_coding	16	62556401	ABCA10
ENSMMUG00000014813	ABCA12	ATP binding cassette subfamily A member 12 [Source:NCBI gene;Acc:694427]	protein_coding	12	96915823	ABCA12
ENSMMUG00000016191	ABCA13	ATP binding cassette subfamily A member 13 [Source:NCBI gene;Acc:695208]	protein_coding	3	60122021	ABCA13
ENSMMUG00000021434	ABCA2	ATP binding cassette subfamily A member 2 [Source:NCBI gene;Acc:721631]	protein_coding	15	1263931	ABCA2
ENSMMUG00000019242	ABCA3	ATP binding cassette subfamily A member 3 [Source:NCBI gene;Acc:696496]	protein_coding	20	2303718	ABCA3
ENSMMUG00000013858	ABCA4	ATP binding cassette subfamily A member 4 [Source:NCBI gene;Acc:714054]	protein_coding	1	94640631	ABCA4
ENSMMUG00000018608	ABCA5	ATP binding cassette subfamily A member 5 [Source:NCBI gene;Acc:693795]	protein_coding	16	62651423	ABCA5
ENSMMUG00000018592	ABCA6	ATP binding cassette subfamily A member 6 [Source:NCBI gene;Acc:693529]	protein_coding	16	62491517	ABCA6
ENSMMUG00000015303	ABCA7	ATP binding cassette subfamily A member 7 [Source:NCBI gene;Acc:704976]	protein_coding	19	810968	ABCA7
ENSMMUG00000018587	ABCA8	ATP binding cassette subfamily A member 8 [Source:NCBI gene;Acc:693289]	protein_coding	16	62295640	ABCA8
ENSMMUG00000044129	ABCA9	ATP binding cassette subfamily A member 9 [Source:NCBI gene;Acc:693411]	protein_coding	16	62400333	ABCA9
ENSMMUG00000010788	ABCB1	ATP binding cassette subfamily B member 1 [Source:NCBI gene;Acc:574235]	protein_coding	3	106438802
ENSMMUG00000013832	ABCB11	ATP binding cassette subfamily B member 11 [Source:NCBI gene;Acc:709261]	protein_coding	12	55891538	ABCB11
ENSMMUG00000007821	ABCB5	ATP binding cassette subfamily B member 5 [Source:NCBI gene;Acc:712883]	protein_coding	3	87469041	ABCB5
ENSMMUG00000019616	ABCB6	ATP binding cassette subfamily B member 6 (Langereis blood group) [Source:NCBI gene;Acc:704599]	protein_coding	12	101335288	ABCB6
ENSMMUG00000015619	ABCB7	ATP binding cassette subfamily B member 7 [Source:NCBI gene;Acc:704034]	protein_coding	X	69544251	ABCB7
ENSMMUG00000020442	ABCB8	ATP binding cassette subfamily B member 8 [Source:NCBI gene;Acc:714341]	protein_coding	3	177248700	ABCB8
ENSMMUG00000005301	ABCB9	ATP binding cassette subfamily B member 9 [Source:NCBI gene;Acc:707709]	protein_coding	11	122918064
ENSMMUG00000005914	ABCC1	ATP binding cassette subfamily C member 1 [Source:NCBI gene;Acc:717857]	protein_coding	20	15739201	ABCC1
ENSMMUG00000015569	ABCC10	ATP binding cassette subfamily C member 10 [Source:NCBI gene;Acc:700156]	protein_coding	4	44494983	ABCC10
ENSMMUG00000008290	ABCC11	ATP binding cassette subfamily C member 11 [Source:NCBI gene;Acc:716552]	protein_coding	20	31939270	ABCC11
ENSMMUG00000020090	ABCC13	ATP-binding cassette transporter 13 [Source:NCBI gene;Acc:574326]	protein_coding	3	33249292
ENSMMUG00000023764	ABCC2	ATP binding cassette subfamily C member 2 [Source:NCBI gene;Acc:574169]	protein_coding	9	95322167
ENSMMUG00000003414	ABCC3	ATP binding cassette subfamily C member 3 [Source:NCBI gene;Acc:706339]	protein_coding	16	38857461	ABCC3
ENSMMUG00000021807	ABCC4	multidrug resistance-associated protein 4 [Source:NCBI gene;Acc:695407]	protein_coding	17	76670330	ABCC4
ENSMMUG00000005515	ABCC5	ATP binding cassette subfamily C member 5 [Source:NCBI gene;Acc:704326]	protein_coding	2	109041378
ENSMMUG00000041962	ABCC6	ATP binding cassette subfamily C member 6 [Source:NCBI gene;Acc:717875]	protein_coding	20	15941837	ABCC6
ENSMMUG00000023581	ABCC8	ATP binding cassette subfamily C member 8 [Source:NCBI gene;Acc:654490]	protein_coding	14	48927869	ABCC8
ENSMMUG00000020806	ABCC9	ATP binding cassette subfamily C member 9 [Source:NCBI gene;Acc:654489]	protein_coding	11	22705558	ABCC9
ENSMMUG00000012746	ABCD1	ATP binding cassette subfamily D member 1 [Source:NCBI gene;Acc:696794]	protein_coding	X	147196065	ABCD1
ENSMMUG00000014007	ABCD2	ATP binding cassette subfamily D member 2 [Source:NCBI gene;Acc:697556]	protein_coding	11	37271718	ABCD2
ENSMMUG00000014013	ABCD3	ATP binding cassette subfamily D member 3 [Source:NCBI gene;Acc:709188]	protein_coding	1	95062049	ABCD3
ENSMMUG00000004041	ABCD4	ATP binding cassette subfamily D member 4 [Source:NCBI gene;Acc:699380]	protein_coding	7	136654037	ABCD4
ENSMMUG00000004433	ABCE1	ATP binding cassette subfamily E member 1 [Source:NCBI gene;Acc:701945]	protein_coding	5	144961031
ENSMMUG00000001886	ABCF1	ATP binding cassette subfamily F member 1 [Source:NCBI gene;Acc:711864]	protein_coding	4	31271985
ENSMMUG00000006558	ABCF3	ATP binding cassette subfamily F member 3 [Source:NCBI gene;Acc:703319]	protein_coding	2	108857299	ABCF3
ENSMMUG00000018058	ABCG1	ATP binding cassette subfamily G member 1 [Source:NCBI gene;Acc:100423477]	protein_coding	3	4397927	ABCG1
ENSMMUG00000008797	ABCG2	ATP binding cassette subfamily G member 2 (Junior blood group) [Source:NCBI gene;Acc:574307]	protein_coding	5	86449404
ENSMMUG00000013799	ABCG4	ATP binding cassette subfamily G member 4 [Source:NCBI gene;Acc:100429212]	protein_coding	14	112009929	ABCG4
ENSMMUG00000008080	ABCG5	ATP binding cassette subfamily G member 5 [Source:NCBI gene;Acc:713610]	protein_coding	13	44534928	ABCG5
ENSMMUG00000008081	ABCG8	ATP binding cassette subfamily G member 8 [Source:NCBI gene;Acc:713676]	protein_coding	13	44562208	ABCG8
ENSMMUG00000002388	ABHD1	abhydrolase domain containing 1 [Source:NCBI gene;Acc:698700]	protein_coding	13	27401746	ABHD1
ENSMMUG00000000696	ABHD10	abhydrolase domain containing 10 [Source:NCBI gene;Acc:707464]	protein_coding	2	33041263
ENSMMUG00000014557	ABHD11	abhydrolase domain containing 11 [Source:NCBI gene;Acc:720147]	protein_coding	3	42324335	ABHD11
ENSMMUG00000009201	ABHD12	abhydrolase domain containing 12 [Source:NCBI gene;Acc:705915]	protein_coding	10	58362306
ENSMMUG00000014667	ABHD12B	abhydrolase domain containing 12B [Source:NCBI gene;Acc:706758]	protein_coding	7	112875009	ABHD12B
ENSMMUG00000008039	ABHD13	abhydrolase domain containing 13 [Source:NCBI gene;Acc:695701]	protein_coding	17	89942611
ENSMMUG00000019657	ABHD14B	abhydrolase domain containing 14B [Source:NCBI gene;Acc:698910]	protein_coding	2	90262275
ENSMMUG00000019670	ABHD15	abhydrolase domain containing 15 [Source:NCBI gene;Acc:711493]	protein_coding	16	23613905	ABHD15
ENSMMUG00000015686	ABHD16A	abhydrolase domain containing 16A [Source:NCBI gene;Acc:716051]	protein_coding	4	32551665	ABHD16A
ENSMMUG00000011854	ABHD16B	abhydrolase domain containing 16B [Source:NCBI gene;Acc:695048]	protein_coding	10	422810
ENSMMUG00000016539	ABHD17A	abhydrolase domain containing 17A [Source:NCBI gene;Acc:709119]	protein_coding	19	1716726
ENSMMUG00000018880	ABHD17B	abhydrolase domain containing 17B [Source:NCBI gene;Acc:703828]	protein_coding	15	88073369	ABHD17B
ENSMMUG00000012347	ABHD17C	abhydrolase domain containing 17C [Source:NCBI gene;Acc:717757]	protein_coding	7	58259200	ABHD17C
ENSMMUG00000020931	ABHD18	abhydrolase domain containing 18 [Source:NCBI gene;Acc:693312]	protein_coding	5	127296700	ABHD18
ENSMMUG00000014414	ABHD2	abhydrolase domain containing 2 [Source:HGNC Symbol;Acc:HGNC:18717]	protein_coding	7	67108467	ABHD2
ENSMMUG00000004382	ABHD3	abhydrolase domain containing 3 [Source:NCBI gene;Acc:701145]	protein_coding	18	10096827	ABHD3
ENSMMUG00000009441	ABHD4	abhydrolase domain containing 4 [Source:NCBI gene;Acc:711758]	protein_coding	7	83906169
ENSMMUG00000001031	ABHD5	abhydrolase domain containing 5 [Source:NCBI gene;Acc:716821]	protein_coding	2	98946878
ENSMMUG00000006315	ABHD6	abhydrolase domain containing 6 [Source:NCBI gene;Acc:702384]	protein_coding	2	83845174
ENSMMUG00000005078	ABI1	abl interactor 1 [Source:NCBI gene;Acc:707698]	protein_coding	9	26798178	ABI1
ENSMMUG00000000312	ABI2	abl interactor 2 [Source:NCBI gene;Acc:704956]	protein_coding	12	85007246	ABI2
ENSMMUG00000002437	ABI3	ABI family member 3 [Source:NCBI gene;Acc:698710]	protein_coding	16	40332318	ABI3
ENSMMUG00000002865	ABI3BP	ABI family member 3 binding protein [Source:NCBI gene;Acc:701192]	protein_coding	2	21692266	ABI3BP
ENSMMUG00000012499	ABL1	ABL proto-oncogene 1, non-receptor tyrosine kinase [Source:NCBI gene;Acc:722449]	protein_coding	15	7778039	ABL1
ENSMMUG00000006262	ABL2	ABL proto-oncogene 2, non-receptor tyrosine kinase [Source:NCBI gene;Acc:717037]	protein_coding	1	188260826	ABL2
ENSMMUG00000022524	ABLIM1	actin binding LIM protein 1 [Source:NCBI gene;Acc:698641]	protein_coding	9	110327501	ABLIM1
ENSMMUG00000013984	ABLIM2	actin binding LIM protein family member 2 [Source:NCBI gene;Acc:722653]	protein_coding	5	8238256	ABLIM2
ENSMMUG00000021657	ABLIM3	actin binding LIM protein family member 3 [Source:NCBI gene;Acc:709180]	protein_coding	6	147265542	ABLIM3
ENSMMUG00000015100	ABO	ABO, alpha 1-3-N-acetylgalactosaminyltransferase and alpha 1-3-galactosyltransferase [Source:NCBI gene;Acc:722252]	protein_coding	15	5189448	ABO
ENSMMUG00000008130	ABR	ABR, RhoGEF and GTPase activating protein [Source:NCBI gene;Acc:721180]	protein_coding	16	864040	ABR
ENSMMUG00000017850	ABRA	actin binding Rho activating protein [Source:NCBI gene;Acc:696780]	protein_coding	8	105525576	ABRA
ENSMMUG00000048195	ABRACL	ABRA C-terminal like [Source:NCBI gene;Acc:708266]	protein_coding	4	128232294
ENSMMUG00000012501	ABRAXAS2	abraxas 2, BRISC complex subunit [Source:NCBI gene;Acc:694886]	protein_coding	9	120821468	ABRAXAS2
ENSMMUG00000006914	ABT1	activator of basal transcription 1 [Source:NCBI gene;Acc:700856]	protein_coding	4	27225807	ABT1
ENSMMUG00000000166	ABTB1	ankyrin repeat and BTB domain containing 1 [Source:NCBI gene;Acc:710603]	protein_coding	2	48774609	ABTB1
ENSMMUG00000000990	ACAA1	acetyl-CoA acyltransferase 1 [Source:NCBI gene;Acc:696743]	protein_coding	2	104626353	ACAA1
ENSMMUG00000003040	ACAA2	acetyl-CoA acyltransferase 2 [Source:NCBI gene;Acc:709350]	protein_coding	18	38771510
ENSMMUG00000009349	ACACA	acetyl-CoA carboxylase alpha [Source:NCBI gene;Acc:714218]	protein_coding	16	43101168
ENSMMUG00000022698	ACACB	acetyl-CoA carboxylase beta [Source:NCBI gene;Acc:706909]	protein_coding	11	109051268	ACACB
ENSMMUG00000007107	ACAD8	acyl-CoA dehydrogenase family member 8 [Source:NCBI gene;Acc:677723]	protein_coding	14	127208245	ACAD8
ENSMMUG00000006338	ACAD9	acyl-CoA dehydrogenase family member 9 [Source:NCBI gene;Acc:704527]	protein_coding	2	49983416	ACAD9
ENSMMUG00000010517	ACADL	acyl-CoA dehydrogenase long chain [Source:NCBI gene;Acc:711485]	protein_coding	12	91841239	ACADL
ENSMMUG00000007220	ACADM	acyl-CoA dehydrogenase medium chain [Source:NCBI gene;Acc:705168]	protein_coding	1	75701184	ACADM
ENSMMUG00000020648	ACADS	acyl-CoA dehydrogenase short chain [Source:NCBI gene;Acc:698196]	protein_coding	11	120978995
ENSMMUG00000000684	ACADSB	acyl-CoA dehydrogenase short/branched chain [Source:NCBI gene;Acc:707487]	protein_coding	9	118987261
ENSMMUG00000010538	ACADVL	acyl-CoA dehydrogenase very long chain [Source:NCBI gene;Acc:714326]	protein_coding	16	7196181	ACADVL
ENSMMUG00000000554	ACAN	aggrecan [Source:NCBI gene;Acc:698498]	protein_coding	7	66828888	ACAN
ENSMMUG00000006211	ACAP1	ArfGAP with coiled-coil, ankyrin repeat and PH domains 1 [Source:NCBI gene;Acc:721824]	protein_coding	16	7321136	ACAP1
ENSMMUG00000013092	ACAP2	ArfGAP with coiled-coil, ankyrin repeat and PH domains 2 [Source:NCBI gene;Acc:705403]	protein_coding	2	202099875
ENSMMUG00000013862	ACAP3	ArfGAP with coiled-coil, ankyrin repeat and PH domains 3 [Source:NCBI gene;Acc:704910]	protein_coding	1	385920	ACAP3
ENSMMUG00000004161	ACAT1	acetyl-CoA acetyltransferase 1 [Source:NCBI gene;Acc:707653]	protein_coding	14	101050832
ENSMMUG00000019058	ACBD3	acyl-CoA binding domain containing 3 [Source:NCBI gene;Acc:699311]	protein_coding	1	140103720	ACBD3
ENSMMUG00000013589	ACBD4	acyl-CoA binding domain containing 4 [Source:NCBI gene;Acc:715963]	protein_coding	16	51055632	ACBD4
ENSMMUG00000016410	ACBD5	acyl-CoA binding domain containing 5 [Source:NCBI gene;Acc:708235]	protein_coding	9	27210022	ACBD5
ENSMMUG00000012051	ACBD6	acyl-CoA binding domain containing 6 [Source:NCBI gene;Acc:716418]	protein_coding	1	186922043
ENSMMUG00000040456	ACBD7	acyl-CoA binding domain containing 7 [Source:NCBI gene;Acc:703039]	protein_coding	9	15186992
ENSMMUG00000019694	ACCS	1-aminocyclopropane-1-carboxylate synthase homolog (inactive) [Source:NCBI gene;Acc:715798]	protein_coding	14	21966465
ENSMMUG00000019693	ACCSL	1-aminocyclopropane-1-carboxylate synthase homolog (inactive) like [Source:NCBI gene;Acc:715835]	protein_coding	14	21990147	ACCSL
ENSMMUG00000009805	ACD	ACD, shelterin complex subunit and telomerase recruitment factor [Source:NCBI gene;Acc:699230]	protein_coding	20	51993154	ACD
ENSMMUG00000014048	ACE2	angiotensin I converting enzyme (peptidyl-dipeptidase A) 2 [Source:NCBI gene;Acc:712790]	protein_coding	X	14865010
ENSMMUG00000005698	ACER1	alkaline ceramidase 1 [Source:NCBI gene;Acc:699093]	protein_coding	19	6507574	ACER1
ENSMMUG00000045740	ACER2	alkaline ceramidase 2 [Source:NCBI gene;Acc:712170]	protein_coding	15	64537159	ACER2
ENSMMUG00000018168	ACER3	alkaline ceramidase 3 [Source:NCBI gene;Acc:697832]	protein_coding	14	69044143
ENSMMUG00000021257	ACHE	acetylcholinesterase (Cartwright blood group) [Source:NCBI gene;Acc:713370]	protein_coding	3	126320237
ENSMMUG00000012979	ACIN1	apoptotic chromatin condensation inducer 1 [Source:NCBI gene;Acc:713310]	protein_coding	7	84404797	ACIN1
ENSMMUG00000001300	ACKR1	atypical chemokine receptor 1 (Duffy blood group) [Source:NCBI gene;Acc:719284]	protein_coding	1	133909861	ACKR1
ENSMMUG00000045278	ACKR2	atypical chemokine receptor 2 [Source:NCBI gene;Acc:106996945]	protein_coding	2	99762058	ACKR2
ENSMMUG00000010793	ACKR3	atypical chemokine receptor 3 [Source:NCBI gene;Acc:694428]	protein_coding	12	119262700
ENSMMUG00000000526	ACKR4	atypical chemokine receptor 4 [Source:NCBI gene;Acc:717701]	protein_coding	2	169334862	ACKR4
ENSMMUG00000018931	ACLY	ATP citrate lyase [Source:NCBI gene;Acc:708501]	protein_coding	16	47704410	ACLY
ENSMMUG00000010195	ACMSD	aminocarboxymuconate semialdehyde decarboxylase [Source:NCBI gene;Acc:708917]	protein_coding	12	20331407	ACMSD
ENSMMUG00000008196	ACO1	aconitase 1 [Source:NCBI gene;Acc:705075]	protein_coding	15	51507172
ENSMMUG00000001454	ACO2	aconitase 2 [Source:NCBI gene;Acc:707441]	protein_coding	10	83545853
ENSMMUG00000039336	ACOD1	aconitate decarboxylase 1 [Source:NCBI gene;Acc:695991]	protein_coding	17	58266461	ACOD1
ENSMMUG00000013679	ACOT11	acyl-CoA thioesterase 11 [Source:NCBI gene;Acc:715263]	protein_coding	1	54228368	ACOT11
ENSMMUG00000020656	ACOT12	acyl-CoA thioesterase 12 [Source:NCBI gene;Acc:711665]	protein_coding	6	78100007	ACOT12
ENSMMUG00000029939	ACOT13	acyl-CoA thioesterase 13 [Source:NCBI gene;Acc:100335133]	protein_coding	4	25203867
ENSMMUG00000029276	ACOT6	acyl-CoA thioesterase 6 [Source:NCBI gene;Acc:697174]	protein_coding	7	135963989
ENSMMUG00000004094	ACOT7	acyl-CoA thioesterase 7 [Source:NCBI gene;Acc:703288]	protein_coding	1	5398227	ACOT7
ENSMMUG00000012510	ACOT8	acyl-CoA thioesterase 8 [Source:NCBI gene;Acc:717238]	protein_coding	10	18655857
ENSMMUG00000018824	ACOT9	acyl-CoA thioesterase 9 [Source:NCBI gene;Acc:697759]	protein_coding	X	23104494	ACOT9
ENSMMUG00000014172	ACOX1	acyl-CoA oxidase 1 [Source:NCBI gene;Acc:705197]	protein_coding	16	69657506
ENSMMUG00000006229	ACOX2	acyl-CoA oxidase 2 [Source:NCBI gene;Acc:701565]	protein_coding	2	83570172	ACOX2
ENSMMUG00000006234	ACOX3	acyl-CoA oxidase 3, pristanoyl [Source:NCBI gene;Acc:722634]	protein_coding	5	8649049	ACOX3
ENSMMUG00000015597	ACP2	Macaca mulatta acid phosphatase 2, lysosomal (ACP2), transcript variant 1, mRNA. [Source:RefSeq mRNA;Acc:NM_001357041]	protein_coding	14	18778014
ENSMMUG00000003583	ACP4	acid phosphatase 4 [Source:NCBI gene;Acc:719401]	protein_coding	19	46158072	ACP4
ENSMMUG00000002974	ACP5	acid phosphatase 5, tartrate resistant [Source:NCBI gene;Acc:715071]	protein_coding	19	11623467
ENSMMUG00000013561	ACP6	acid phosphatase 6, lysophosphatidic [Source:NCBI gene;Acc:710431]	protein_coding	1	122500592
ENSMMUG00000016004	ACPP	acid phosphatase, prostate [Source:NCBI gene;Acc:717786]	protein_coding	2	169592902	ACPP
ENSMMUG00000005592	ACR	acrosin [Source:NCBI gene;Acc:716579]	protein_coding	10	92774983	ACR
ENSMMUG00000016983	ACRBP	acrosin binding protein [Source:NCBI gene;Acc:713219]	protein_coding	11	6880709	ACRBP
ENSMMUG00000014812	ACRV1	acrosomal vesicle protein 1 [Source:NCBI gene;Acc:713422]	protein_coding	14	118392827	ACRV1
ENSMMUG00000011839	ACSBG1	acyl-CoA synthetase bubblegum family member 1 [Source:NCBI gene;Acc:709676]	protein_coding	7	55560146	ACSBG1
ENSMMUG00000018937	ACSBG2	acyl-CoA synthetase bubblegum family member 2 [Source:NCBI gene;Acc:698717]	protein_coding	19	6314469	ACSBG2
ENSMMUG00000017236	ACSF2	acyl-CoA synthetase family member 2 [Source:NCBI gene;Acc:702474]	protein_coding	16	39075573	ACSF2
ENSMMUG00000023245	ACSF3	acyl-CoA synthetase family member 3 [Source:HGNC Symbol;Acc:HGNC:27288]	protein_coding	20	73924989	ACSF3
ENSMMUG00000012177	ACSL1	acyl-CoA synthetase long chain family member 1 [Source:NCBI gene;Acc:694871]	protein_coding	5	185201815	ACSL1
ENSMMUG00000005393	ACSL3	acyl-CoA synthetase long chain family member 3 [Source:NCBI gene;Acc:706050]	protein_coding	12	105122306	ACSL3
ENSMMUG00000004188	ACSL4	acyl-CoA synthetase long chain family member 4 [Source:NCBI gene;Acc:704908]	protein_coding	X	103705423
ENSMMUG00000001155	ACSL5	acyl-CoA synthetase long chain family member 5 [Source:NCBI gene;Acc:696404]	protein_coding	9	108272359	ACSL5
ENSMMUG00000004226	ACSM1	acyl-CoA synthetase medium chain family member 1 [Source:NCBI gene;Acc:696498]	protein_coding	20	19681814	ACSM1
ENSMMUG00000016745	ACSM3	acyl-CoA synthetase medium chain family member 3 [Source:NCBI gene;Acc:696622]	protein_coding	20	19816434	ACSM3
ENSMMUG00000022106	ACSM4	acyl-CoA synthetase medium chain family member 4 [Source:NCBI gene;Acc:722167]	protein_coding	11	7618517	ACSM4
ENSMMUG00000009002	ACSM5	acyl-CoA synthetase medium chain family member 5 [Source:NCBI gene;Acc:696124]	protein_coding	20	19586197	ACSM5
ENSMMUG00000020597	ACSS1	acyl-CoA synthetase short chain family member 1 [Source:NCBI gene;Acc:705060]	protein_coding	10	58054400	ACSS1
ENSMMUG00000017932	ACSS2	acyl-CoA synthetase short chain family member 2 [Source:NCBI gene;Acc:706703]	protein_coding	10	29205242
ENSMMUG00000013800	ACSS3	acyl-CoA synthetase short chain family member 3 [Source:NCBI gene;Acc:697823]	protein_coding	11	80015764	ACSS3
ENSMMUG00000022086	ACTA1	actin, alpha 1, skeletal muscle [Source:NCBI gene;Acc:100426612]	protein_coding	1	205587556	ACTA1
ENSMMUG00000009341	ACTA2	actin, alpha 2, smooth muscle, aorta [Source:NCBI gene;Acc:100427024]	protein_coding	9	84116140
ENSMMUG00000011153	ACTB	actin beta [Source:NCBI gene;Acc:574285]	protein_coding	3	39507415
ENSMMUG00000007027	ACTC1	actin, alpha, cardiac muscle 1 [Source:NCBI gene;Acc:697367]	protein_coding	7	10786893	ACTC1
ENSMMUG00000012054	ACTG1	actin gamma 1 [Source:NCBI gene;Acc:713687]	protein_coding	16	75370206	ACTG1
ENSMMUG00000017683	ACTG2	actin, gamma 2, smooth muscle, enteric [Source:NCBI gene;Acc:707447]	protein_coding	13	74892559	ACTG2
ENSMMUG00000023549	ACTL10	actin like 10 [Source:NCBI gene;Acc:709469]	protein_coding	10	30500671	ACTL10
ENSMMUG00000009742	ACTL6A	actin like 6A [Source:NCBI gene;Acc:708935]	protein_coding	2	113660322
ENSMMUG00000007461	ACTL6B	actin like 6B [Source:NCBI gene;Acc:712643]	protein_coding	3	126065635
ENSMMUG00000019355	ACTL7A	actin like 7A [Source:NCBI gene;Acc:710653]	protein_coding	15	30709218	ACTL7A
ENSMMUG00000019354	ACTL7B	actin like 7B [Source:NCBI gene;Acc:710750]	protein_coding	15	30710721	ACTL7B
ENSMMUG00000010852	ACTL8	actin like 8 [Source:NCBI gene;Acc:701280]	protein_coding	1	16487362	ACTL8
ENSMMUG00000000818	ACTL9	actin like 9 [Source:NCBI gene;Acc:708303]	protein_coding	19	8845350
ENSMMUG00000010767	ACTN1	actinin alpha 1 [Source:NCBI gene;Acc:711994]	protein_coding	7	131033927	ACTN1
ENSMMUG00000020471	ACTN2	actinin alpha 2 [Source:NCBI gene;Acc:710012]	protein_coding	1	213060553	ACTN2
ENSMMUG00000002494	ACTN3	actinin alpha 3 [Source:NCBI gene;Acc:713811]	protein_coding	14	7856973	ACTN3
ENSMMUG00000006429	ACTN4	actinin alpha 4 [Source:NCBI gene;Acc:693666]	protein_coding	19	34383749
ENSMMUG00000003508	ACTR10	actin related protein 10 homolog [Source:NCBI gene;Acc:700125]	protein_coding	7	120164480	ACTR10
ENSMMUG00000011949	ACTR1A	ARP1 actin related protein 1 homolog A [Source:NCBI gene;Acc:713513]	protein_coding	9	98194403
ENSMMUG00000009732	ACTR1B	ARP1 actin related protein 1 homolog B [Source:NCBI gene;Acc:707328]	protein_coding	13	92763217
ENSMMUG00000002263	ACTR2	ARP2 actin related protein 2 homolog [Source:NCBI gene;Acc:697080]	protein_coding	13	66135970
ENSMMUG00000015032	ACTR3	ARP3 actin related protein 3 homolog [Source:NCBI gene;Acc:709836]	protein_coding	12	17492388	ACTR3
ENSMMUG00000018920	ACTR3B	ARP3 actin related protein 3 homolog B [Source:NCBI gene;Acc:715965]	protein_coding	3	178973066
ENSMMUG00000003378	ACTR5	ARP5 actin related protein 5 homolog [Source:NCBI gene;Acc:698191]	protein_coding	10	25288009	ACTR5
ENSMMUG00000023603	ACTR6	ARP6 actin related protein 6 homolog [Source:NCBI gene;Acc:695055]	protein_coding	11	100107039	ACTR6
ENSMMUG00000019269	ACTR8	ARP8 actin related protein 8 homolog [Source:NCBI gene;Acc:693539]	protein_coding	2	88268804	ACTR8
ENSMMUG00000019612	ACTRT1	actin related protein T1 [Source:NCBI gene;Acc:701019]	protein_coding	X	121874060	ACTRT1
ENSMMUG00000012334	ACTRT2	actin related protein T2 [Source:NCBI gene;Acc:711475]	protein_coding	1	1974133	ACTRT2
ENSMMUG00000021874	ACTRT3	actin related protein T3 [Source:NCBI gene;Acc:698343]	protein_coding	2	124072492	ACTRT3
ENSMMUG00000018497	ACVR1	activin A receptor type 1 [Source:NCBI gene;Acc:697935]	protein_coding	12	44487854
ENSMMUG00000006200	ACVR1B	activin A receptor type 1B [Source:NCBI gene;Acc:696587]	protein_coding	11	50253520
ENSMMUG00000003707	ACVR1C	activin A receptor type 1C [Source:NCBI gene;Acc:697826]	protein_coding	12	44286947
ENSMMUG00000000042	ACVR2A	activin A receptor type 2A [Source:NCBI gene;Acc:707017]	protein_coding	12	34307322	ACVR2A
ENSMMUG00000018790	ACVR2B	activin A receptor type 2B [Source:NCBI gene;Acc:696071]	protein_coding	2	104245450	ACVR2B
ENSMMUG00000004982	ACVRL1	activin A receptor like type 1 [Source:NCBI gene;Acc:696471]	protein_coding	11	50215007	ACVRL1
ENSMMUG00000039824	ACY3	aminoacylase 3 [Source:NCBI gene;Acc:711083]	protein_coding	14	6731566	ACY3
ENSMMUG00000002529	ADA2	adenosine deaminase 2 [Source:NCBI gene;Acc:709295]	protein_coding	10	59454448	ADA2
ENSMMUG00000004572	ADAD1	adenosine deaminase domain containing 1 [Source:NCBI gene;Acc:707910]	protein_coding	5	121326613	ADAD1
ENSMMUG00000019188	ADAD2	adenosine deaminase domain containing 2 [Source:NCBI gene;Acc:715076]	protein_coding	20	68897667	ADAD2
ENSMMUG00000017067	ADAL	adenosine deaminase like [Source:NCBI gene;Acc:710148]	protein_coding	7	19743685	ADAL
ENSMMUG00000017507	ADAM10	ADAM metallopeptidase domain 10 [Source:NCBI gene;Acc:701355]	protein_coding	7	35149798	ADAM10
ENSMMUG00000029927	ADAM11	ADAM metallopeptidase domain 11 [Source:NCBI gene;Acc:100430916]	protein_coding	16	50643729	ADAM11
ENSMMUG00000009661	ADAM12	ADAM metallopeptidase domain 12 [Source:NCBI gene;Acc:696405]	protein_coding	9	122040465	ADAM12
ENSMMUG00000023340	ADAM15	ADAM metallopeptidase domain 15 [Source:NCBI gene;Acc:719030]	protein_coding	1	129745700	ADAM15
ENSMMUG00000012921	ADAM17	ADAM metallopeptidase domain 17 [Source:NCBI gene;Acc:694429]	protein_coding	13	9479585	ADAM17
ENSMMUG00000022134	ADAM18	disintegrin and metalloproteinase domain-containing protein 18 [Source:NCBI gene;Acc:701958]	protein_coding	8	40039836	ADAM18
ENSMMUG00000021549	ADAM19	ADAM metallopeptidase domain 19 [Source:NCBI gene;Acc:715164]	protein_coding	6	155635461	ADAM19
ENSMMUG00000003137	ADAM2	ADAM metallopeptidase domain 2 [Source:NCBI gene;Acc:707303]	protein_coding	8	40298612	ADAM2
ENSMMUG00000000202	ADAM20	disintegrin and metalloproteinase domain-containing protein 20 [Source:NCBI gene;Acc:715827]	protein_coding	7	132791650	ADAM20
ENSMMUG00000011084	ADAM21	ADAM metallopeptidase domain 21 [Source:NCBI gene;Acc:715640]	protein_coding	7	132655954
ENSMMUG00000022695	ADAM22	ADAM metallopeptidase domain 22 [Source:NCBI gene;Acc:705350]	protein_coding	3	105865243	ADAM22
ENSMMUG00000011641	ADAM23	ADAM metallopeptidase domain 23 [Source:NCBI gene;Acc:707757]	protein_coding	12	88226931	ADAM23
ENSMMUG00000005317	ADAM28	ADAM metallopeptidase domain 28 [Source:NCBI gene;Acc:710953]	protein_coding	8	24232068	ADAM28
ENSMMUG00000022076	ADAM33	ADAM metallopeptidase domain 33 [Source:NCBI gene;Acc:717447]	protein_coding	10	36531236	ADAM33
ENSMMUG00000007909	ADAM7	ADAM metallopeptidase domain 7 [Source:NCBI gene;Acc:100427614]	protein_coding	8	24467369	ADAM7
ENSMMUG00000023033	ADAM8	ADAM metallopeptidase domain 8 [Source:NCBI gene;Acc:100428452]	protein_coding	9	129481991	ADAM8
ENSMMUG00000006033	ADAM9	ADAM metallopeptidase domain 9 [Source:NCBI gene;Acc:701124]	protein_coding	8	39332002	ADAM9
ENSMMUG00000005318	ADAMDEC1	ADAM like decysin 1 [Source:NCBI gene;Acc:711034]	protein_coding	8	24411386	ADAMDEC1
ENSMMUG00000013407	ADAMTS1	ADAM metallopeptidase with thrombospondin type 1 motif 1 [Source:NCBI gene;Acc:707778]	protein_coding	3	20090223
ENSMMUG00000016226	ADAMTS12	ADAM metallopeptidase with thrombospondin type 1 motif 12 [Source:NCBI gene;Acc:701750]	protein_coding	6	34203531	ADAMTS12
ENSMMUG00000000937	ADAMTS13	ADAM metallopeptidase with thrombospondin type 1 motif 13 [Source:NCBI gene;Acc:722202]	protein_coding	15	4903694	ADAMTS13
ENSMMUG00000012330	ADAMTS14	ADAM metallopeptidase with thrombospondin type 1 motif 14 [Source:NCBI gene;Acc:710154]	protein_coding	9	61625366	ADAMTS14
ENSMMUG00000003301	ADAMTS15	ADAM metallopeptidase with thrombospondin type 1 motif 15 [Source:NCBI gene;Acc:715608]	protein_coding	14	123153964	ADAMTS15
ENSMMUG00000019205	ADAMTS16	ADAM metallopeptidase with thrombospondin type 1 motif 16 [Source:NCBI gene;Acc:694474]	protein_coding	6	4997807	ADAMTS16
ENSMMUG00000021160	ADAMTS17	ADAM metallopeptidase with thrombospondin type 1 motif 17 [Source:NCBI gene;Acc:693447]	protein_coding	7	78771495	ADAMTS17
ENSMMUG00000000824	ADAMTS18	ADAM metallopeptidase with thrombospondin type 1 motif 18 [Source:NCBI gene;Acc:712710]	protein_coding	20	61148823	ADAMTS18
ENSMMUG00000002488	ADAMTS2	ADAM metallopeptidase with thrombospondin type 1 motif 2 [Source:NCBI gene;Acc:713532]	protein_coding	6	177682515	ADAMTS2
ENSMMUG00000013942	ADAMTS20	ADAM metallopeptidase with thrombospondin type 1 motif 20 [Source:NCBI gene;Acc:699935]	protein_coding	11	41317487
ENSMMUG00000017977	ADAMTS3	ADAM metallopeptidase with thrombospondin type 1 motif 3 [Source:NCBI gene;Acc:705473]	protein_coding	5	62060595	ADAMTS3
ENSMMUG00000042155	ADAMTS4	ADAM metallopeptidase with thrombospondin type 1 motif 4 [Source:NCBI gene;Acc:719927]	protein_coding	1	135914125	ADAMTS4
ENSMMUG00000013405	ADAMTS5	ADAM metallopeptidase with thrombospondin type 1 motif 5 [Source:NCBI gene;Acc:707672]	protein_coding	3	19965199	ADAMTS5
ENSMMUG00000018100	ADAMTS6	ADAM metallopeptidase with thrombospondin type 1 motif 6 [Source:NCBI gene;Acc:696021]	protein_coding	6	63301656	ADAMTS6
ENSMMUG00000010716	ADAMTS7	ADAM metallopeptidase with thrombospondin type 1 motif 7 [Source:HGNC Symbol;Acc:HGNC:223]	protein_coding	7	56224498	ADAMTS7
ENSMMUG00000003300	ADAMTS8	ADAM metallopeptidase with thrombospondin type 1 motif 8 [Source:NCBI gene;Acc:718962]	protein_coding	14	123109293	ADAMTS8
ENSMMUG00000000265	ADAMTS9	ADAM metallopeptidase with thrombospondin type 1 motif 9 [Source:NCBI gene;Acc:698341]	protein_coding	2	77385996	ADAMTS9
ENSMMUG00000044658	ADAMTSL1	ADAMTS like 1 [Source:NCBI gene;Acc:712844]	protein_coding	15	65098987	ADAMTSL1
ENSMMUG00000017203	ADAMTSL2	ADAMTS like 2 [Source:NCBI gene;Acc:713492]	protein_coding	15	4785152	ADAMTSL2
ENSMMUG00000013670	ADAMTSL3	ADAMTS like 3 [Source:NCBI gene;Acc:714346]	protein_coding	7	62029807	ADAMTSL3
ENSMMUG00000008218	ADAMTSL4	ADAMTS like 4 [Source:NCBI gene;Acc:715768]	protein_coding	1	124932418	ADAMTSL4
ENSMMUG00000003815	ADAMTSL5	ADAMTS like 5 [Source:NCBI gene;Acc:721290]	protein_coding	19	1307295	ADAMTSL5
ENSMMUG00000017064	ADAP1	ArfGAP with dual PH domains 1 [Source:NCBI gene;Acc:696246]	protein_coding	3	34819246	ADAP1
ENSMMUG00000009077	ADAP2	ArfGAP with dual PH domains 2 [Source:NCBI gene;Acc:713749]	protein_coding	16	24876618	ADAP2
ENSMMUG00000016093	ADAR	adenosine deaminase, RNA specific [Source:NCBI gene;Acc:718759]	protein_coding	1	129220923	ADAR
ENSMMUG00000010695	ADARB1	adenosine deaminase, RNA specific B1 [Source:NCBI gene;Acc:722016]	protein_coding	3	1496829	ADARB1
ENSMMUG00000017120	ADARB2	adenosine deaminase, RNA specific B2 (inactive) [Source:HGNC Symbol;Acc:HGNC:227]	protein_coding	9	1067287	ADARB2
ENSMMUG00000005751	ADAT1	adenosine deaminase, tRNA specific 1 [Source:NCBI gene;Acc:712066]	protein_coding	20	59908919
ENSMMUG00000005362	ADAT2	adenosine deaminase, tRNA specific 2 [Source:NCBI gene;Acc:700860]	protein_coding	4	123668077	ADAT2
ENSMMUG00000023627	ADCK1	aarF domain containing kinase 1 [Source:NCBI gene;Acc:707060]	protein_coding	7	140243954
ENSMMUG00000015282	ADCK2	aarF domain containing kinase 2 [Source:NCBI gene;Acc:693303]	protein_coding	3	167075101	ADCK2
ENSMMUG00000007376	ADCK5	aarF domain containing kinase 5 [Source:NCBI gene;Acc:100425836]	protein_coding	8	143620164	ADCK5
ENSMMUG00000006421	ADCY1	adenylate cyclase 1 [Source:NCBI gene;Acc:697230]	protein_coding	3	63083220	ADCY1
ENSMMUG00000010380	ADCY10	adenylate cyclase 10 [Source:NCBI gene;Acc:698566]	protein_coding	1	199777045	ADCY10
ENSMMUG00000018742	ADCY2	adenylate cyclase 2 [Source:NCBI gene;Acc:695328]	protein_coding	6	7235323
ENSMMUG00000009600	ADCY3	adenylate cyclase 3 [Source:NCBI gene;Acc:693523]	protein_coding	13	25041998
ENSMMUG00000020698	ADCY4	adenylate cyclase 4 [Source:NCBI gene;Acc:714684]	protein_coding	7	85729821	ADCY4
ENSMMUG00000002230	ADCY5	adenylate cyclase 5 [Source:NCBI gene;Acc:715897]	protein_coding	2	44510777	ADCY5
ENSMMUG00000006253	ADCY6	adenylate cyclase 6 [Source:NCBI gene;Acc:707978]	protein_coding	11	47044993	ADCY6
ENSMMUG00000003118	ADCY7	adenylate cyclase 7 [Source:NCBI gene;Acc:694730]	protein_coding	20	34207167	ADCY7
ENSMMUG00000010440	ADCY8	adenylate cyclase 8 [Source:NCBI gene;Acc:695792]	protein_coding	8	130125096	ADCY8
ENSMMUG00000039943	ADCY9	adenylate cyclase 9 [Source:NCBI gene;Acc:706789]	protein_coding	20	2828406	ADCY9
ENSMMUG00000005299	ADCYAP1R1	ADCYAP receptor type I [Source:NCBI gene;Acc:695483]	protein_coding	3	77041336	ADCYAP1R1
ENSMMUG00000008379	ADD1	adducin 1 [Source:NCBI gene;Acc:700805]	protein_coding	5	3104837
ENSMMUG00000010592	ADD2	adducin 2 [Source:NCBI gene;Acc:702939]	protein_coding	13	71765127
ENSMMUG00000006233	ADD3	adducin 3 [Source:NCBI gene;Acc:677712]	protein_coding	9	105888934	ADD3
ENSMMUG00000013791	ADGB	androglobin [Source:NCBI gene;Acc:698358]	protein_coding	4	119811757
ENSMMUG00000006087	ADGRA1	adhesion G protein-coupled receptor A1 [Source:NCBI gene;Acc:719701]	protein_coding	9	129297840	ADGRA1
ENSMMUG00000003204	ADGRA2	adhesion G protein-coupled receptor A2 [Source:NCBI gene;Acc:698629]	protein_coding	8	38066765	ADGRA2
ENSMMUG00000019877	ADGRB1	adhesion G protein-coupled receptor B1 [Source:NCBI gene;Acc:694367]	protein_coding	8	141705568	ADGRB1
ENSMMUG00000023401	ADGRB2	adhesion G protein-coupled receptor B2 [Source:NCBI gene;Acc:706332]	protein_coding	1	30778766	ADGRB2
ENSMMUG00000046092	ADGRB3	adhesion G protein-coupled receptor B3 [Source:NCBI gene;Acc:714608]	protein_coding	4	66795447	ADGRB3
ENSMMUG00000002041	ADGRD1	adhesion G protein-coupled receptor D1 [Source:NCBI gene;Acc:709387]	protein_coding	11	131254545	ADGRD1
ENSMMUG00000014110	ADGRD2	adhesion G protein-coupled receptor D2 [Source:NCBI gene;Acc:694515]	protein_coding	15	14574515	ADGRD2
ENSMMUG00000001220	ADGRE1	adhesion G protein-coupled receptor E1 [Source:NCBI gene;Acc:100424335]	protein_coding	19	7075577	ADGRE1
ENSMMUG00000018932	ADGRE2	adhesion G protein-coupled receptor E2 [Source:NCBI gene;Acc:654420]	protein_coding	19	14707701
ENSMMUG00000021896	ADGRE3	adhesion G protein-coupled receptor E3 [Source:HGNC Symbol;Acc:HGNC:23647]	protein_coding	19	14643370	ADGRE3
ENSMMUG00000005722	ADGRE5	adhesion G protein-coupled receptor E5 [Source:NCBI gene;Acc:100426363]	protein_coding	19	14405046	ADGRE5
ENSMMUG00000022983	ADGRF1	adhesion G protein-coupled receptor F1 [Source:NCBI gene;Acc:704995]	protein_coding	4	48088458	ADGRF1
ENSMMUG00000017954	ADGRF2	adhesion G protein-coupled receptor F2 [Source:NCBI gene;Acc:106997962]	protein_coding	4	48740243	ADGRF2
ENSMMUG00000004383	ADGRF3	adhesion G protein-coupled receptor F3 [Source:NCBI gene;Acc:696215]	protein_coding	13	26568923	ADGRF3
ENSMMUG00000017955	ADGRF4	adhesion G protein-coupled receptor F4 [Source:NCBI gene;Acc:100425759]	protein_coding	4	48767468	ADGRF4
ENSMMUG00000023002	ADGRF5	adhesion G protein-coupled receptor F5 [Source:NCBI gene;Acc:704887]	protein_coding	4	47940313	ADGRF5
ENSMMUG00000015689	ADGRG1	adhesion G protein-coupled receptor G1 [Source:NCBI gene;Acc:613233]	protein_coding	20	41847430
ENSMMUG00000020515	ADGRG2	adhesion G protein-coupled receptor G2 [Source:NCBI gene;Acc:694495]	protein_coding	X	18384879	ADGRG2
ENSMMUG00000015690	ADGRG3	adhesion G protein-coupled receptor G3 [Source:NCBI gene;Acc:705580]	protein_coding	20	41878359	ADGRG3
ENSMMUG00000044975	ADGRG4	adhesion G protein-coupled receptor G4 [Source:HGNC Symbol;Acc:HGNC:18992]	protein_coding	X	130117852	ADGRG4
ENSMMUG00000011980	ADGRG5	adhesion G protein-coupled receptor G5 [Source:NCBI gene;Acc:711378]	protein_coding	20	41750716	ADGRG5
ENSMMUG00000044958	ADGRG6	adhesion G protein-coupled receptor G6 [Source:NCBI gene;Acc:706017]	protein_coding	4	124706107	ADGRG6
ENSMMUG00000002862	ADGRG7	adhesion G protein-coupled receptor G7 [Source:NCBI gene;Acc:700839]	protein_coding	2	21578136	ADGRG7
ENSMMUG00000014137	ADGRL1	adhesion G protein-coupled receptor L1 [Source:NCBI gene;Acc:718708]	protein_coding	19	14157312	ADGRL1
ENSMMUG00000002516	ADGRL2	adhesion G protein-coupled receptor L2 [Source:NCBI gene;Acc:708998]	protein_coding	1	81976175	ADGRL2
ENSMMUG00000002588	ADGRL3	adhesion G protein-coupled receptor L3 [Source:NCBI gene;Acc:712601]	protein_coding	5	72523414
ENSMMUG00000023345	ADGRL4	adhesion G protein-coupled receptor L4 [Source:NCBI gene;Acc:711589]	protein_coding	1	78971414	ADGRL4
ENSMMUG00000018976	ADGRV1	adhesion G protein-coupled receptor V1 [Source:NCBI gene;Acc:697794]	protein_coding	6	87442438	ADGRV1
ENSMMUG00000018738	ADH1A	alcohol dehydrogenase 1A (class I), alpha polypeptide [Source:NCBI gene;Acc:707682]	protein_coding	5	98016729
ENSMMUG00000047850	ADH1B	alcohol dehydrogenase 1B (class I), beta polypeptide [Source:NCBI gene;Acc:707908]	protein_coding	5	98041576
ENSMMUG00000011059	ADH4	alcohol dehydrogenase 4 (class II), pi polypeptide [Source:NCBI gene;Acc:707367]	protein_coding	5	97760522	ADH4
ENSMMUG00000015966	ADH6	alcohol dehydrogenase 6 (class V) [Source:NCBI gene;Acc:707585]	protein_coding	5	97843651	ADH6
ENSMMUG00000011253	ADH7	alcohol dehydrogenase 7 (class IV), mu or sigma polypeptide [Source:NCBI gene;Acc:708520]	protein_coding	5	98151000	ADH7
ENSMMUG00000000887	ADHFE1	alcohol dehydrogenase, iron containing 1 [Source:NCBI gene;Acc:703118]	protein_coding	8	64569895	ADHFE1
ENSMMUG00000019471	ADI1	acireductone dioxygenase 1 [Source:NCBI gene;Acc:722050]	protein_coding	13	3368236
ENSMMUG00000002684	ADIPOQ	adiponectin, C1Q and collagen domain containing [Source:NCBI gene;Acc:574212]	protein_coding	2	192770491
ENSMMUG00000007046	ADIPOR1	adiponectin receptor 1 [Source:NCBI gene;Acc:704626]	protein_coding	1	163739936
ENSMMUG00000017262	ADIPOR2	adiponectin receptor 2 [Source:NCBI gene;Acc:707547]	protein_coding	11	1778024
ENSMMUG00000022237	ADK	adenosine kinase [Source:NCBI gene;Acc:705246]	protein_coding	9	57631130
ENSMMUG00000016387	ADM	adrenomedullin [Source:NCBI gene;Acc:703305]	protein_coding	14	56177508	ADM
ENSMMUG00000038407	ADM5	adrenomedullin 5 (putative) [Source:NCBI gene;Acc:100429192]	protein_coding	19	45108276	ADM5
ENSMMUG00000002761	ADNP	activity dependent neuroprotector homeobox [Source:NCBI gene;Acc:701422]	protein_coding	10	13459283
ENSMMUG00000013710	ADNP2	ADNP homeobox 2 [Source:NCBI gene;Acc:718342]	protein_coding	18	70067875	ADNP2
ENSMMUG00000030528	ADO	2-aminoethanethiol dioxygenase [Source:NCBI gene;Acc:698259]	protein_coding	9	69913977
ENSMMUG00000008714	ADORA1	adenosine A1 receptor [Source:NCBI gene;Acc:703638]	protein_coding	1	163470720
ENSMMUG00000000261	ADORA2A	adenosine A2a receptor [Source:NCBI gene;Acc:707865]	protein_coding	10	66579974	ADORA2A
ENSMMUG00000011309	ADPGK	ADP dependent glucokinase [Source:NCBI gene;Acc:699257]	protein_coding	7	51089317	ADPGK
ENSMMUG00000043260	ADPRHL2	ADP-ribosylhydrolase like 2 [Source:NCBI gene;Acc:712758]	protein_coding	1	35274579	ADPRHL2
ENSMMUG00000023112	ADRA1A	adrenoceptor alpha 1A [Source:NCBI gene;Acc:712509]	protein_coding	8	26731737
ENSMMUG00000041307	ADRA2A	adrenoceptor alpha 2A [Source:NCBI gene;Acc:695684]	protein_coding	9	107011890	ADRA2A
ENSMMUG00000011842	ADRA2B	adrenoceptor alpha 2B [Source:NCBI gene;Acc:694825]	protein_coding	13	91920353	ADRA2B
ENSMMUG00000014781	ADRA2C	adrenoceptor alpha 2C [Source:NCBI gene;Acc:719763]	protein_coding	5	4134879	ADRA2C
ENSMMUG00000044756	ADRB1	adrenoceptor beta 1 [Source:NCBI gene;Acc:100426598]	protein_coding	9	109943965
ENSMMUG00000002214	ADRB2	adrenoceptor beta 2 [Source:NCBI gene;Acc:710146]	protein_coding	6	146944511
ENSMMUG00000005876	ADRB3	adrenoceptor beta 3 [Source:NCBI gene;Acc:699129]	protein_coding	8	38239145
ENSMMUG00000012626	ADRM1	adhesion regulating molecule 1 [Source:NCBI gene;Acc:699928]	protein_coding	10	2073330
ENSMMUG00000005341	ADSL	adenylosuccinate lyase [Source:NCBI gene;Acc:709259]	protein_coding	10	82358947	ADSL
ENSMMUG00000000016	ADSS	adenylosuccinate synthase [Source:NCBI gene;Acc:713580]	protein_coding	1	220900282
ENSMMUG00000016556	ADSSL1	adenylosuccinate synthase like 1 [Source:NCBI gene;Acc:706585]	protein_coding	7	167110498	ADSSL1
ENSMMUG00000004347	ADTRP	androgen dependent TFPI regulating protein [Source:NCBI gene;Acc:699609]	protein_coding	4	11938500
ENSMMUG00000002422	AEBP1	AE binding protein 1 [Source:NCBI gene;Acc:699977]	protein_coding	3	64674987	AEBP1
ENSMMUG00000016243	AEBP2	AE binding protein 2 [Source:NCBI gene;Acc:704080]	protein_coding	11	20316040	AEBP2
ENSMMUG00000022516	AEN	apoptosis enhancing nuclease [Source:NCBI gene;Acc:698252]	protein_coding	7	66610060	AEN
ENSMMUG00000043581	AFAP1	actin filament associated protein 1 [Source:NCBI gene;Acc:709419]	protein_coding	5	8018118	AFAP1
ENSMMUG00000021660	AFAP1L1	actin filament associated protein 1 like 1 [Source:NCBI gene;Acc:709282]	protein_coding	6	147396350	AFAP1L1
ENSMMUG00000022523	AFAP1L2	actin filament associated protein 1 like 2 [Source:NCBI gene;Acc:698518]	protein_coding	9	110190723
ENSMMUG00000021044	AFDN	afadin, adherens junction formation factor [Source:NCBI gene;Acc:693560]	protein_coding	4	169274332	AFDN
ENSMMUG00000014076	AFF1	AF4/FMR2 family member 1 [Source:NCBI gene;Acc:700733]	protein_coding	5	85293355	AFF1
ENSMMUG00000000466	AFF2	AF4/FMR2 family member 2 [Source:NCBI gene;Acc:700758]	protein_coding	X	142213332	AFF2
ENSMMUG00000015640	AFF4	AF4/FMR2 family member 4 [Source:NCBI gene;Acc:709137]	protein_coding	6	130569451	AFF4
ENSMMUG00000020367	AFG1L	AFG1 like ATPase [Source:NCBI gene;Acc:700861]	protein_coding	4	159408430	AFG1L
ENSMMUG00000003831	AFM	afamin [Source:NCBI gene;Acc:703835]	protein_coding	5	61188565	AFM
ENSMMUG00000002268	AFMID	arylformamidase [Source:NCBI gene;Acc:715153]	protein_coding	16	72007431	AFMID
ENSMMUG00000003830	AFP	alpha fetoprotein [Source:NCBI gene;Acc:704786]	protein_coding	5	61235224	AFP
ENSMMUG00000006503	AFTPH	aftiphilin [Source:NCBI gene;Acc:696100]	protein_coding	13	65408347
ENSMMUG00000007393	AGA	aspartylglucosaminidase [Source:NCBI gene;Acc:699740]	protein_coding	5	177814684
ENSMMUG00000009346	AGAP1	ArfGAP with GTPase domain, ankyrin repeat and PH domain 1 [Source:NCBI gene;Acc:693652]	protein_coding	12	118074373
ENSMMUG00000023690	AGAP2	ArfGAP with GTPase domain, ankyrin repeat and PH domain 2 [Source:NCBI gene;Acc:715504]	protein_coding	11	56532465
ENSMMUG00000009546	AGAP3	ArfGAP with GTPase domain, ankyrin repeat and PH domain 3 [Source:NCBI gene;Acc:714140]	protein_coding	3	177307601	AGAP3
ENSMMUG00000008495	AGBL1	ATP/GTP binding protein like 1 [Source:NCBI gene;Acc:699665]	protein_coding	7	64066655	AGBL1
ENSMMUG00000012881	AGBL2	ATP/GTP binding protein like 2 [Source:NCBI gene;Acc:711126]	protein_coding	14	18288725	AGBL2
ENSMMUG00000006530	AGBL3	cytosolic carboxypeptidase 3 [Source:NCBI gene;Acc:707147]	protein_coding	3	161276610	AGBL3
ENSMMUG00000008828	AGBL4	ATP/GTP binding protein like 4 [Source:NCBI gene;Acc:711073]	protein_coding	1	48078563	AGBL4
ENSMMUG00000018442	AGER	advanced glycosylation end-product specific receptor [Source:NCBI gene;Acc:717296]	protein_coding	4	33019937
ENSMMUG00000013247	AGFG1	ArfGAP with FG repeats 1 [Source:NCBI gene;Acc:708910]	protein_coding	12	109845339	AGFG1
ENSMMUG00000048302	AGFG2	ArfGAP with FG repeats 2 [Source:NCBI gene;Acc:721945]	protein_coding	3	125960871	AGFG2
ENSMMUG00000021356	AGGF1	angiogenic factor with G-patch and FHA domains 1 [Source:NCBI gene;Acc:707686]	protein_coding	6	73706222
ENSMMUG00000021017	AGK	acylglycerol kinase [Source:NCBI gene;Acc:694070]	protein_coding	3	167936009
ENSMMUG00000021441	AGL	amylo-alpha-1, 6-glucosidase, 4-alpha-glucanotransferase [Source:NCBI gene;Acc:710910]	protein_coding	1	100710183	AGL
ENSMMUG00000002802	AGMAT	agmatinase [Source:NCBI gene;Acc:713190]	protein_coding	1	14458822	AGMAT
ENSMMUG00000004975	AGMO	alkylglycerol monooxygenase [Source:NCBI gene;Acc:709963]	protein_coding	3	91102387	AGMO
ENSMMUG00000006251	AGO1	argonaute 1, RISC catalytic component [Source:HGNC Symbol;Acc:HGNC:3262]	protein_coding	1	35074598	AGO1
ENSMMUG00000008045	AGO2	argonaute 2, RISC catalytic component [Source:NCBI gene;Acc:711873]	protein_coding	8	139757574	AGO2
ENSMMUG00000006252	AGO3	argonaute 3, RISC catalytic component [Source:NCBI gene;Acc:712543]	protein_coding	1	35118146	AGO3
ENSMMUG00000003343	AGO4	argonaute 4, RISC catalytic component [Source:NCBI gene;Acc:713134]	protein_coding	1	34994237	AGO4
ENSMMUG00000018434	AGPAT1	1-acylglycerol-3-phosphate O-acyltransferase 1 [Source:NCBI gene;Acc:717174]	protein_coding	4	33011620
ENSMMUG00000020990	AGPAT2	1-acylglycerol-3-phosphate O-acyltransferase 2 [Source:NCBI gene;Acc:709753]	protein_coding	15	1625342	AGPAT2
ENSMMUG00000045179	AGPAT3	1-acylglycerol-3-phosphate O-acyltransferase 3 [Source:NCBI gene;Acc:713301]	protein_coding	3	2747462	AGPAT3
ENSMMUG00000006147	AGPAT4	1-acylglycerol-3-phosphate O-acyltransferase 4 [Source:NCBI gene;Acc:704132]	protein_coding	4	162199353	AGPAT4
ENSMMUG00000018668	AGPAT5	1-acylglycerol-3-phosphate O-acyltransferase 5 [Source:NCBI gene;Acc:716847]	protein_coding	8	6875476
ENSMMUG00000008502	AGPS	alkylglycerone phosphate synthase [Source:NCBI gene;Acc:702139]	protein_coding	12	64429138	AGPS
ENSMMUG00000017050	AGR2	anterior gradient 2, protein disulphide isomerase family member [Source:NCBI gene;Acc:709127]	protein_coding	3	92732291
ENSMMUG00000016017	AGR3	anterior gradient 3, protein disulphide isomerase family member [Source:NCBI gene;Acc:714517]	protein_coding	3	92796532	AGR3
ENSMMUG00000000838	AGRN	agrin [Source:NCBI gene;Acc:700400]	protein_coding	1	120996	AGRN
ENSMMUG00000005881	AGT	angiotensinogen [Source:NCBI gene;Acc:714203]	protein_coding	1	206904373	AGT
ENSMMUG00000008801	AGTPBP1	ATP/GTP binding protein 1 [Source:NCBI gene;Acc:709949]	protein_coding	15	101871409	AGTPBP1
ENSMMUG00000020680	AGTR1	angiotensin II receptor type 1 [Source:NCBI gene;Acc:712773]	protein_coding	2	152971302	AGTR1
ENSMMUG00000023420	AGTR2	angiotensin II receptor type 2 [Source:NCBI gene;Acc:709513]	protein_coding	X	109905620	AGTR2
ENSMMUG00000004677	AGTRAP	angiotensin II receptor associated protein [Source:NCBI gene;Acc:722746]	protein_coding	1	10996748
ENSMMUG00000023435	AGXT	alanine--glyoxylate and serine--pyruvate aminotransferase [Source:NCBI gene;Acc:699941]	protein_coding	12	123683459	AGXT
ENSMMUG00000006301	AGXT2	alanine--glyoxylate aminotransferase 2 [Source:NCBI gene;Acc:699250]	protein_coding	6	35353137	AGXT2
ENSMMUG00000016408	AHCTF1	AT-hook containing transcription factor 1 [Source:NCBI gene;Acc:702705]	protein_coding	1	223463817	AHCTF1
ENSMMUG00000022715	AHCYL1	adenosylhomocysteinase like 1 [Source:NCBI gene;Acc:700681]	protein_coding	1	111004416
ENSMMUG00000019358	AHCYL2	adenosylhomocysteinase like 2 [Source:NCBI gene;Acc:703491]	protein_coding	3	155272935	AHCYL2
ENSMMUG00000009868	AHDC1	AT-hook DNA binding motif containing 1 [Source:NCBI gene;Acc:716158]	protein_coding	1	26410995	AHDC1
ENSMMUG00000009368	AHI1	Abelson helper integration site 1 [Source:NCBI gene;Acc:706412]	protein_coding	4	131830079	AHI1
ENSMMUG00000022301	AHNAK	AHNAK nucleoprotein [Source:NCBI gene;Acc:718802]	protein_coding	14	11767428	AHNAK
ENSMMUG00000000752	AHRR	programmed cell death 6 [Source:NCBI gene;Acc:723043]	protein_coding	6	235649	AHRR
ENSMMUG00000013554	AHSA1	activator of HSP90 ATPase activity 1 [Source:NCBI gene;Acc:706547]	protein_coding	7	139895791
ENSMMUG00000017567	AHSG	alpha 2-HS glycoprotein [Source:NCBI gene;Acc:699348]	protein_coding	2	106312583	AHSG
ENSMMUG00000000901	AHSP	alpha hemoglobin stabilizing protein [Source:NCBI gene;Acc:714392]	protein_coding	20	29370445	AHSP
ENSMMUG00000019134	AICDA	activation induced cytidine deaminase [Source:NCBI gene;Acc:716378]	protein_coding	11	8902859	AICDA
ENSMMUG00000039582	AIF1	allograft inflammatory factor 1 [Source:NCBI gene;Acc:574115]	protein_coding	4	32480612
ENSMMUG00000042881	AIF1L	allograft inflammatory factor 1 like [Source:NCBI gene;Acc:715655]	protein_coding	15	7523970
ENSMMUG00000004954	AIFM1	apoptosis inducing factor mitochondria associated 1 [Source:NCBI gene;Acc:702773]	protein_coding	X	124010238
ENSMMUG00000006392	AIFM2	apoptosis inducing factor, mitochondria associated 2 [Source:NCBI gene;Acc:711037]	protein_coding	9	62315365	AIFM2
ENSMMUG00000020478	AIFM3	apoptosis inducing factor, mitochondria associated 3 [Source:NCBI gene;Acc:100430573]	protein_coding	10	62646913	AIFM3
ENSMMUG00000006430	AIG1	androgen induced 1 [Source:NCBI gene;Acc:700988]	protein_coding	4	123778718
ENSMMUG00000004492	AIM2	absent in melanoma 2 [Source:NCBI gene;Acc:719260]	protein_coding	1	133769127	AIM2
ENSMMUG00000015759	AIMP1	aminoacyl tRNA synthetase complex interacting multifunctional protein 1 [Source:NCBI gene;Acc:695147]	protein_coding	5	104037820	AIMP1
ENSMMUG00000030420	AIMP2	aminoacyl tRNA synthetase complex interacting multifunctional protein 2 [Source:NCBI gene;Acc:717612]	protein_coding	3	40722795	AIMP2
ENSMMUG00000011817	AIP	aryl hydrocarbon receptor interacting protein [Source:NCBI gene;Acc:711814]	protein_coding	14	6887117
ENSMMUG00000017759	AIPL1	aryl hydrocarbon receptor interacting protein like 1 [Source:NCBI gene;Acc:574331]	protein_coding	16	6387614
ENSMMUG00000004168	AIRE	autoimmune regulator [Source:NCBI gene;Acc:712858]	protein_coding	3	2428125	AIRE
ENSMMUG00000005046	AJM1	apical junction component 1 homolog [Source:NCBI gene;Acc:708922]	protein_coding	15	1440736
ENSMMUG00000008475	AJUBA	ajuba LIM protein [Source:NCBI gene;Acc:712865]	protein_coding	7	84309124	AJUBA
ENSMMUG00000047346	AK1	adenylate kinase 1 [Source:NCBI gene;Acc:706338]	protein_coding	15	11019221	AK1
ENSMMUG00000006284	AK2	adenylate kinase 2 [Source:NCBI gene;Acc:709737]	protein_coding	1	32103063
ENSMMUG00000000143	AK3	adenylate kinase 3 [Source:NCBI gene;Acc:694714]	protein_coding	15	79751584
ENSMMUG00000020218	AK5	adenylate kinase 5 [Source:NCBI gene;Acc:706248]	protein_coding	1	77324923
ENSMMUG00000003397	AK7	adenylate kinase 7 [Source:NCBI gene;Acc:704250]	protein_coding	7	158671789	AK7
ENSMMUG00000009916	AK8	adenylate kinase 8 [Source:NCBI gene;Acc:714698]	protein_coding	15	5588200	AK8
ENSMMUG00000020537	AK9	adenylate kinase 9 [Source:NCBI gene;Acc:700039]	protein_coding	4	158259098	AK9
ENSMMUG00000012644	AKAP1	A-kinase anchoring protein 1 [Source:NCBI gene;Acc:708500]	protein_coding	16	32544362
ENSMMUG00000030279	AKAP10	A-kinase anchoring protein 10 [Source:NCBI gene;Acc:710970]	protein_coding	16	19710146	AKAP10
ENSMMUG00000023083	AKAP11	A-kinase anchoring protein 11 [Source:NCBI gene;Acc:702787]	protein_coding	17	21484506	AKAP11
ENSMMUG00000023265	AKAP12	A-kinase anchoring protein 12 [Source:NCBI gene;Acc:641446]	protein_coding	4	114897864
ENSMMUG00000011251	AKAP13	A-kinase anchoring protein 13 [Source:NCBI gene;Acc:698172]	protein_coding	7	63351677	AKAP13
ENSMMUG00000012384	AKAP14	A-kinase anchoring protein 14 [Source:NCBI gene;Acc:694769]	protein_coding	X	113683043
ENSMMUG00000000885	AKAP17A	A-kinase anchoring protein 17A [Source:NCBI gene;Acc:693468]	protein_coding	X	877813
ENSMMUG00000020812	AKAP3	A-kinase anchoring protein 3 [Source:NCBI gene;Acc:711162]	protein_coding	11	4770653	AKAP3
ENSMMUG00000023060	AKAP4	A-kinase anchoring protein 4 [Source:NCBI gene;Acc:694888]	protein_coding	X	50211805	AKAP4
ENSMMUG00000042066	AKAP5	A-kinase anchoring protein 5 [Source:NCBI gene;Acc:707162]	protein_coding	7	126408025	AKAP5
ENSMMUG00000015128	AKAP6	A-kinase anchoring protein 6 [Source:NCBI gene;Acc:717455]	protein_coding	7	93593462	AKAP6
ENSMMUG00000000577	AKAP7	A-kinase anchoring protein 7 [Source:NCBI gene;Acc:710509]	protein_coding	4	136190161	AKAP7
ENSMMUG00000017984	AKAP8L	A-kinase anchoring protein 8 [Source:NCBI gene;Acc:719181]	protein_coding	19	15334544
ENSMMUG00000002364	AKAP9	A-kinase anchoring protein 9 [Source:NCBI gene;Acc:702970]	protein_coding	3	101795909	AKAP9
ENSMMUG00000001994	AKIP1	A-kinase interacting protein 1 [Source:NCBI gene;Acc:705188]	protein_coding	14	57566511
ENSMMUG00000009373	AKIRIN1	akirin 1 [Source:NCBI gene;Acc:718520]	protein_coding	1	38193672	AKIRIN1
ENSMMUG00000002824	AKIRIN2	akirin 2 [Source:NCBI gene;Acc:700914]	protein_coding	4	85781757	AKIRIN2
ENSMMUG00000008018	AKNA	AT-hook transcription factor [Source:NCBI gene;Acc:708252]	protein_coding	15	25022394	AKNA
ENSMMUG00000023431	AKR1A1	aldo-keto reductase family 1 member A1 [Source:NCBI gene;Acc:693380]	protein_coding	1	45130268
ENSMMUG00000000917	AKR1B1	aldo-keto reductase family 1 member B [Source:NCBI gene;Acc:705957]	protein_coding	3	160580724
ENSMMUG00000023282	AKR1C1	aldo-keto reductase family 1, member C1 (dihydrodiol dehydrogenase 1; 20-alpha (3-alpha)-hydroxysteroid dehydrogenase) [Source:NCBI gene;Acc:711198]	protein_coding	9	4907390
ENSMMUG00000000958	AKR1C2	aldo-keto reductase family 1, member C2 [Source:NCBI gene;Acc:711360]	protein_coding	9	4935772
ENSMMUG00000005422	AKR1D1	aldo-keto reductase family 1 member D1 [Source:NCBI gene;Acc:709863]	protein_coding	3	164430172	AKR1D1
ENSMMUG00000002473	AKR1E2	aldo-keto reductase family 1 member E2 [Source:NCBI gene;Acc:711035]	protein_coding	9	4806848
ENSMMUG00000006697	AKR7A2	aldo-keto reductase family 7, member A2 (aflatoxin aldehyde reductase) [Source:NCBI gene;Acc:703051]	protein_coding	1	18086377
ENSMMUG00000006891	AKR7A3	aflatoxin B1 aldehyde reductase member 3 [Source:NCBI gene;Acc:715623]	protein_coding	1	18043031	AKR7A3
ENSMMUG00000001044	AKT1	AKT serine/threonine kinase 1 [Source:NCBI gene;Acc:697747]	protein_coding	7	167150458
ENSMMUG00000003621	AKT2	AKT serine/threonine kinase 2 [Source:NCBI gene;Acc:700591]	protein_coding	19	35974005
ENSMMUG00000019995	AKT3	AKT serine/threonine kinase 3 [Source:NCBI gene;Acc:714717]	protein_coding	1	219932488
ENSMMUG00000008657	AKTIP	AKT interacting protein [Source:NCBI gene;Acc:697107]	protein_coding	20	37524161	AKTIP
ENSMMUG00000031965	ALAD	aminolevulinate dehydratase [Source:NCBI gene;Acc:705193]	protein_coding	15	26001364	ALAD
ENSMMUG00000005596	ALAS1	5'-aminolevulinate synthase 1 [Source:NCBI gene;Acc:698093]	protein_coding	2	90010606	ALAS1
ENSMMUG00000008429	ALAS2	5'-aminolevulinate synthase 2 [Source:NCBI gene;Acc:704727]	protein_coding	X	54427271	ALAS2
ENSMMUG00000003827	ALB	albumin [Source:NCBI gene;Acc:704892]	protein_coding	5	61265698
ENSMMUG00000009107	ALCAM	activated leukocyte cell adhesion molecule [Source:NCBI gene;Acc:703777]	protein_coding	2	26336135
ENSMMUG00000022117	ALDH16A1	aldehyde dehydrogenase 16 family member A1 [Source:NCBI gene;Acc:719230]	protein_coding	19	44832400	ALDH16A1
ENSMMUG00000003102	ALDH18A1	aldehyde dehydrogenase 18 family member A1 [Source:NCBI gene;Acc:703357]	protein_coding	9	91063725	ALDH18A1
ENSMMUG00000013303	ALDH1A1	aldehyde dehydrogenase 1 family member A1 [Source:NCBI gene;Acc:702598]	protein_coding	15	89104527	ALDH1A1
ENSMMUG00000019504	ALDH1A2	aldehyde dehydrogenase 1 family member A2 [Source:NCBI gene;Acc:702235]	protein_coding	7	34458358	ALDH1A2
ENSMMUG00000006659	ALDH1A3	aldehyde dehydrogenase 1 family member A3 [Source:NCBI gene;Acc:694231]	protein_coding	7	79647345
ENSMMUG00000013057	ALDH1B1	aldehyde dehydrogenase 1 family member B1 [Source:NCBI gene;Acc:716092]	protein_coding	15	45627805	ALDH1B1
ENSMMUG00000012488	ALDH1L1	aldehyde dehydrogenase 1 family member L1 [Source:NCBI gene;Acc:716977]	protein_coding	2	47178971
ENSMMUG00000005797	ALDH1L2	aldehyde dehydrogenase 1 family member L2 [Source:NCBI gene;Acc:701242]	protein_coding	11	104955777	ALDH1L2
ENSMMUG00000001328	ALDH3A1	aldehyde dehydrogenase 3 family member A1 [Source:NCBI gene;Acc:703870]	protein_coding	16	19531740	ALDH3A1
ENSMMUG00000014130	ALDH3A2	aldehyde dehydrogenase 3 family member A2 [Source:NCBI gene;Acc:703661]	protein_coding	16	19411165	ALDH3A2
ENSMMUG00000023188	ALDH3B1	aldehyde dehydrogenase 3 family member B1 [Source:NCBI gene;Acc:710746]	protein_coding	14	6612560	ALDH3B1
ENSMMUG00000018533	ALDH3B2	aldehyde dehydrogenase 3 family member B2 [Source:NCBI gene;Acc:721683]	protein_coding	14	6715059	ALDH3B2
ENSMMUG00000004751	ALDH4A1	aldehyde dehydrogenase 4 family member A1 [Source:NCBI gene;Acc:714870]	protein_coding	1	17639408	ALDH4A1
ENSMMUG00000019368	ALDH5A1	aldehyde dehydrogenase 5 family member A1 [Source:NCBI gene;Acc:707902]	protein_coding	4	25033039	ALDH5A1
ENSMMUG00000012684	ALDH6A1	aldehyde dehydrogenase 6 family member A1 [Source:NCBI gene;Acc:698755]	protein_coding	7	136418744	ALDH6A1
ENSMMUG00000029428	ALDH8A1	aldehyde dehydrogenase 8 family member A1 [Source:NCBI gene;Acc:712386]	protein_coding	4	132402348	ALDH8A1
ENSMMUG00000015946	ALDH9A1	aldehyde dehydrogenase 9 family member A1 [Source:NCBI gene;Acc:695383]	protein_coding	1	201957401	ALDH9A1
ENSMMUG00000023796	ALDOB	aldolase, fructose-bisphosphate B [Source:NCBI gene;Acc:713818]	protein_coding	15	38146133	ALDOB
ENSMMUG00000020322	ALDOC	aldolase, fructose-bisphosphate C [Source:NCBI gene;Acc:709213]	protein_coding	16	22579252	ALDOC
ENSMMUG00000047340	ALG11	ALG11, alpha-1,2-mannosyltransferase [Source:NCBI gene;Acc:100498659]	protein_coding	17	31378651
ENSMMUG00000011273	ALG12	ALG12, alpha-1,6-mannosyltransferase [Source:NCBI gene;Acc:715172]	protein_coding	10	91929897	ALG12
ENSMMUG00000010421	ALG13	ALG13, UDP-N-acetylglucosaminyltransferase subunit [Source:NCBI gene;Acc:706590]	protein_coding	X	105690479	ALG13
ENSMMUG00000010662	ALG2	ALG2, alpha-1,3/1,6-mannosyltransferase [Source:NCBI gene;Acc:714850]	protein_coding	15	40428769
ENSMMUG00000018951	ALG3	ALG3, alpha-1,3- mannosyltransferase [Source:NCBI gene;Acc:703087]	protein_coding	2	108803187	ALG3
ENSMMUG00000003585	ALG5	ALG5, dolichyl-phosphate beta-glucosyltransferase [Source:NCBI gene;Acc:694836]	protein_coding	17	16392766
ENSMMUG00000020046	ALG6	ALG6, alpha-1,3-glucosyltransferase [Source:NCBI gene;Acc:696323]	protein_coding	1	63056156	ALG6
ENSMMUG00000017472	ALG8	ALG8, alpha-1,3-glucosyltransferase [Source:NCBI gene;Acc:699834]	protein_coding	14	70311306	ALG8
ENSMMUG00000010265	ALK	ALK receptor tyrosine kinase [Source:NCBI gene;Acc:704823]	protein_coding	13	29505075	ALK
ENSMMUG00000042459	ALKAL1	ALK and LTK ligand 1 [Source:HGNC Symbol;Acc:HGNC:33775]	protein_coding	8	49017511	ALKAL1
ENSMMUG00000017098	ALKAL2	ALK and LTK ligand 2 [Source:NCBI gene;Acc:721400]	protein_coding	13	258280	ALKAL2
ENSMMUG00000023626	ALKBH1	alkB homolog 1, histone H2A dioxygenase [Source:NCBI gene;Acc:706760]	protein_coding	7	140117429	ALKBH1
ENSMMUG00000039553	ALKBH2	alkB homolog 2, alpha-ketoglutarate dependent dioxygenase [Source:NCBI gene;Acc:706708]	protein_coding	11	108990318
ENSMMUG00000017294	ALKBH3	alkB homolog 3, alpha-ketoglutaratedependent dioxygenase [Source:NCBI gene;Acc:715921]	protein_coding	14	22129937
ENSMMUG00000043189	ALKBH4	alkB homolog 4, lysine demethylase [Source:NCBI gene;Acc:715078]	protein_coding	3	127852933
ENSMMUG00000018352	ALKBH5	alkB homolog 5, RNA demethylase [Source:NCBI gene;Acc:700205]	protein_coding	16	18350582
ENSMMUG00000019700	ALKBH6	alkB homolog 6 [Source:NCBI gene;Acc:719033]	protein_coding	19	31943983	ALKBH6
ENSMMUG00000000054	ALKBH7	alkB homolog 7 [Source:NCBI gene;Acc:699343]	protein_coding	19	6570211	ALKBH7
ENSMMUG00000005437	ALKBH8	alkylated DNA repair protein alkB homolog 8 [Source:NCBI gene;Acc:706917]	protein_coding	14	100421154	ALKBH8
ENSMMUG00000004632	ALLC	allantoicase [Source:NCBI gene;Acc:707445]	protein_coding	13	3538796	ALLC
ENSMMUG00000002819	ALMS1	ALMS1, centrosome and basal body associated protein [Source:NCBI gene;Acc:706612]	protein_coding	13	74480254	ALMS1
ENSMMUG00000016264	ALOX12	arachidonate 12-lipoxygenase, 12S type [Source:NCBI gene;Acc:713748]	protein_coding	16	6955802	ALOX12
ENSMMUG00000020329	ALOX12B	arachidonate 12-lipoxygenase, 12R type [Source:NCBI gene;Acc:721936]	protein_coding	16	8089625	ALOX12B
ENSMMUG00000030381	ALOX15	arachidonate 15-lipoxygenase [Source:NCBI gene;Acc:709212]	protein_coding	16	4540760	ALOX15
ENSMMUG00000009995	ALOX15B	arachidonate 15-lipoxygenase, type B [Source:NCBI gene;Acc:716764]	protein_coding	16	8055212	ALOX15B
ENSMMUG00000013434	ALOX5	arachidonate 5-lipoxygenase [Source:NCBI gene;Acc:707926]	protein_coding	9	40947964	ALOX5
ENSMMUG00000005572	ALOX5AP	arachidonate 5-lipoxygenase activating protein [Source:NCBI gene;Acc:713170]	protein_coding	17	10283913
ENSMMUG00000019850	ALOXE3	arachidonate lipoxygenase 3 [Source:NCBI gene;Acc:716840]	protein_coding	16	8113186	ALOXE3
ENSMMUG00000016871	ALPI	alkaline phosphatase, intestinal [Source:NCBI gene;Acc:721052]	protein_coding	12	114965674	ALPI
ENSMMUG00000014073	ALPK1	alpha kinase 1 [Source:NCBI gene;Acc:700993]	protein_coding	5	111243708	ALPK1
ENSMMUG00000006635	ALPK2	alpha kinase 2 [Source:NCBI gene;Acc:700657]	protein_coding	18	47949327	ALPK2
ENSMMUG00000010434	ALPK3	alpha kinase 3 [Source:NCBI gene;Acc:695110]	protein_coding	7	62965675	ALPK3
ENSMMUG00000002217	ALPL	alkaline phosphatase, liver/bone/kidney [Source:NCBI gene;Acc:717809]	protein_coding	1	20281322
ENSMMUG00000018155	ALS2	ALS2, alsin Rho guanine nucleotide exchange factor [Source:NCBI gene;Acc:703263]	protein_coding	12	83254105	ALS2
ENSMMUG00000021247	ALS2CL	ALS2 C-terminal like [Source:NCBI gene;Acc:712772]	protein_coding	2	95854117	ALS2CL
ENSMMUG00000018356	ALS2CR12	amyotrophic lateral sclerosis 2 chromosome region 12 [Source:NCBI gene;Acc:701657]	protein_coding	12	82800280	ALS2CR12
ENSMMUG00000012884	ALYREF	Aly/REF export factor [Source:NCBI gene;Acc:714852]	protein_coding	16	75718520
ENSMMUG00000013467	AMACR	alpha-methylacyl-CoA racemase [Source:NCBI gene;Acc:698365]	protein_coding	6	34674983
ENSMMUG00000022099	AMBN	ameloblastin [Source:NCBI gene;Acc:706845]	protein_coding	5	64011979	AMBN
ENSMMUG00000008559	AMBP	alpha-1-microglobulin/bikunin precursor [Source:NCBI gene;Acc:704425]	protein_coding	15	25332874	AMBP
ENSMMUG00000011526	AMBRA1	autophagy and beclin 1 regulator 1 [Source:NCBI gene;Acc:714434]	protein_coding	14	19447709	AMBRA1
ENSMMUG00000000535	AMD1	adenosylmethionine decarboxylase 1 [Source:NCBI gene;Acc:698042]	protein_coding	4	157064855	AMD1
ENSMMUG00000009304	AMDHD1	amidohydrolase domain containing 1 [Source:NCBI gene;Acc:716970]	protein_coding	11	95791444	AMDHD1
ENSMMUG00000019095	AMDHD2	amidohydrolase domain containing 2 [Source:NCBI gene;Acc:697051]	protein_coding	20	2553910	AMDHD2
ENSMMUG00000008256	AMELX	amelogenin X-linked [Source:NCBI gene;Acc:710057]	protein_coding	X	10408907
ENSMMUG00000038866	AMELY	amelogenin Y-linked [Source:NCBI gene;Acc:100270686]	protein_coding	Y	659265	AMELY
ENSMMUG00000004309	AMER1	APC membrane recruitment protein 1 [Source:NCBI gene;Acc:707700]	protein_coding	X	58640971	AMER1
ENSMMUG00000020837	AMER2	APC membrane recruitment protein 2 [Source:NCBI gene;Acc:708730]	protein_coding	17	4858655	AMER2
ENSMMUG00000019008	AMER3	APC membrane recruitment protein 3 [Source:NCBI gene;Acc:703183]	protein_coding	12	340944	AMER3
ENSMMUG00000019902	AMFR	autocrine motility factor receptor [Source:NCBI gene;Acc:699972]	protein_coding	20	40493521	AMFR
ENSMMUG00000020037	AMHR2	anti-Mullerian hormone receptor type 2 [Source:NCBI gene;Acc:702822]	protein_coding	11	52064984	AMHR2
ENSMMUG00000005817	AMIGO1	adhesion molecule with Ig like domain 1 [Source:NCBI gene;Acc:698932]	protein_coding	1	110516144
ENSMMUG00000012458	AMIGO2	adhesion molecule with Ig like domain 2 [Source:NCBI gene;Acc:705386]	protein_coding	11	45225068	AMIGO2
ENSMMUG00000014582	AMIGO3	adhesion molecule with Ig like domain 3 [Source:NCBI gene;Acc:705693]	protein_coding	2	92616735	AMIGO3
ENSMMUG00000023423	AMMECR1	Alport syndrome, mental retardation, midface hypoplasia and elliptocytosis chromosomal region gene 1 [Source:NCBI gene;Acc:705858]	protein_coding	X	104267096	AMMECR1
ENSMMUG00000049232	AMMECR1L	AMMECR1 like [Source:NCBI gene;Acc:700069]	protein_coding	12	2724207	AMMECR1L
ENSMMUG00000039505	AMN	amnion associated transmembrane protein [Source:NCBI gene;Acc:106999578]	protein_coding	7	165210480	AMN
ENSMMUG00000011180	AMN1	antagonist of mitotic exit network 1 homolog [Source:NCBI gene;Acc:695467]	protein_coding	11	32706445	AMN1
ENSMMUG00000007688	AMOT	angiomotin [Source:NCBI gene;Acc:707701]	protein_coding	X	106778274	AMOT
ENSMMUG00000001730	AMOTL1	angiomotin like 1 [Source:NCBI gene;Acc:698211]	protein_coding	14	87324626	AMOTL1
ENSMMUG00000021694	AMOTL2	angiomotin like 2 [Source:HGNC Symbol;Acc:HGNC:17812]	protein_coding	2	167617935	AMOTL2
ENSMMUG00000001978	AMPD1	adenosine monophosphate deaminase 1 [Source:NCBI gene;Acc:708801]	protein_coding	1	115718963	AMPD1
ENSMMUG00000005820	AMPD2	adenosine monophosphate deaminase 2 [Source:NCBI gene;Acc:699561]	protein_coding	1	110633054	AMPD2
ENSMMUG00000015785	AMPD3	adenosine monophosphate deaminase 3 [Source:NCBI gene;Acc:703186]	protein_coding	14	55975372	AMPD3
ENSMMUG00000023667	AMPH	amphiphysin [Source:NCBI gene;Acc:704559]	protein_coding	3	70124725	AMPH
ENSMMUG00000005452	AMT	aminomethyltransferase [Source:NCBI gene;Acc:706515]	protein_coding	2	92929309
ENSMMUG00000003025	AMTN	amelotin [Source:NCBI gene;Acc:707054]	protein_coding	5	64091413	AMTN
ENSMMUG00000031908	AMY2B	amylase, alpha 2B (pancreatic) [Source:NCBI gene;Acc:712893]	protein_coding	1	104406691
ENSMMUG00000048903	AMZ2	archaelysin family metallopeptidase 2 [Source:NCBI gene;Acc:718873]	protein_coding	16	61655017	AMZ2
ENSMMUG00000012115	ANAPC1	anaphase promoting complex subunit 1 [Source:NCBI gene;Acc:698073]	protein_coding	13	106798589	ANAPC1
ENSMMUG00000004432	ANAPC10	anaphase promoting complex subunit 10 [Source:NCBI gene;Acc:701694]	protein_coding	5	144845409	ANAPC10
ENSMMUG00000012887	ANAPC11	anaphase promoting complex subunit 11 [Source:NCBI gene;Acc:714909]	protein_coding	16	75722460
ENSMMUG00000012750	ANAPC13	anaphase promoting complex subunit 13 [Source:NCBI gene;Acc:717294]	protein_coding	2	167502172
ENSMMUG00000016270	ANAPC15	anaphase promoting complex subunit 15 [Source:NCBI gene;Acc:718333]	protein_coding	14	64025195
ENSMMUG00000015600	ANAPC16	anaphase promoting complex subunit 16 [Source:NCBI gene;Acc:709147]	protein_coding	9	60139809
ENSMMUG00000001669	ANAPC2	anaphase promoting complex subunit 2 [Source:NCBI gene;Acc:706384]	protein_coding	15	1089323
ENSMMUG00000004458	ANAPC4	anaphase promoting complex subunit 4 [Source:NCBI gene;Acc:694006]	protein_coding	5	24768938
ENSMMUG00000019090	ANAPC5	anaphase promoting complex subunit 5 [Source:NCBI gene;Acc:699821]	protein_coding	11	121598810	ANAPC5
ENSMMUG00000018551	ANGEL1	angel homolog 1 [Source:NCBI gene;Acc:705043]	protein_coding	7	139219709	ANGEL1
ENSMMUG00000011735	ANGEL2	angel homolog 2 [Source:NCBI gene;Acc:709819]	protein_coding	1	153524189	ANGEL2
ENSMMUG00000017745	ANGPT1	angiopoietin 1 [Source:NCBI gene;Acc:697017]	protein_coding	8	106093087
ENSMMUG00000010139	ANGPT2	angiopoietin 2 [Source:NCBI gene;Acc:716811]	protein_coding	8	6664297	ANGPT2
ENSMMUG00000000270	ANGPT4	angiopoietin 4 [Source:NCBI gene;Acc:715213]	protein_coding	10	33651506	ANGPT4
ENSMMUG00000017553	ANGPTL1	angiopoietin like 1 [Source:NCBI gene;Acc:106994636]	protein_coding	1	188610714	ANGPTL1
ENSMMUG00000012161	ANGPTL2	angiopoietin like 2 [Source:NCBI gene;Acc:701444]	protein_coding	15	11807889
ENSMMUG00000046449	ANGPTL3	angiopoietin like 3 [Source:NCBI gene;Acc:695499]	protein_coding	1	62297413	ANGPTL3
ENSMMUG00000000698	ANGPTL4	angiopoietin like 4 [Source:NCBI gene;Acc:711693]	protein_coding	19	8523867	ANGPTL4
ENSMMUG00000020783	ANGPTL5	angiopoietin like 5 [Source:NCBI gene;Acc:702036]	protein_coding	14	94797671	ANGPTL5
ENSMMUG00000042707	ANGPTL6	angiopoietin like 6 [Source:NCBI gene;Acc:106994633]	protein_coding	19	10099661	ANGPTL6
ENSMMUG00000006187	ANGPTL7	angiopoietin like 7 [Source:NCBI gene;Acc:714204]	protein_coding	1	10451386	ANGPTL7
ENSMMUG00000009337	ANGPTL8	angiopoietin like 8 [Source:NCBI gene;Acc:106994638]	protein_coding	19	11269753	ANGPTL8
ENSMMUG00000001259	ANHX	anomalous homeobox [Source:NCBI gene;Acc:695738]	protein_coding	11	133196513	ANHX
ENSMMUG00000014726	ANK1	ankyrin 1 [Source:NCBI gene;Acc:710904]	protein_coding	8	42876353	ANK1
ENSMMUG00000008633	ANK2	ankyrin 2 [Source:NCBI gene;Acc:702180]	protein_coding	5	111857539	ANK2
ENSMMUG00000003589	ANK3	ankyrin 3 [Source:NCBI gene;Acc:699518]	protein_coding	9	72358069	ANK3
ENSMMUG00000014314	ANKAR	ankyrin and armadillo repeat containing [Source:NCBI gene;Acc:709552]	protein_coding	12	77114165	ANKAR
ENSMMUG00000015923	ANKEF1	ankyrin repeat and EF-hand domain containing 1 [Source:NCBI gene;Acc:718476]	protein_coding	10	42957939	ANKEF1
ENSMMUG00000005793	ANKFN1	ankyrin repeat and fibronectin type III domain containing 1 [Source:NCBI gene;Acc:707235]	protein_coding	16	33168725	ANKFN1
ENSMMUG00000019184	ANKFY1	ankyrin repeat and FYVE domain containing 1 [Source:NCBI gene;Acc:708297]	protein_coding	16	4059759	ANKFY1
ENSMMUG00000021942	ANKH	ANKH inorganic pyrophosphate transport regulator [Source:NCBI gene;Acc:717689]	protein_coding	6	15115147
ENSMMUG00000005120	ANKIB1	ankyrin repeat and IBR domain containing 1 [Source:NCBI gene;Acc:703273]	protein_coding	3	117569499
ENSMMUG00000016228	ANKLE1	ankyrin repeat and LEM domain containing 1 [Source:NCBI gene;Acc:719709]	protein_coding	19	17225612	ANKLE1
ENSMMUG00000014835	ANKMY1	ankyrin repeat and MYND domain containing 1 [Source:NCBI gene;Acc:698447]	protein_coding	12	123197797	ANKMY1
ENSMMUG00000017041	ANKMY2	ankyrin repeat and MYND domain containing 2 [Source:NCBI gene;Acc:709414]	protein_coding	3	92541479
ENSMMUG00000023513	ANKRA2	ankyrin repeat family A member 2 [Source:NCBI gene;Acc:703691]	protein_coding	6	70183991
ENSMMUG00000006632	ANKRD1	ankyrin repeat domain 1 [Source:NCBI gene;Acc:696653]	protein_coding	9	86153182	ANKRD1
ENSMMUG00000018929	ANKRD10	ankyrin repeat domain 10 [Source:NCBI gene;Acc:695300]	protein_coding	17	92566277
ENSMMUG00000017161	ANKRD11	ankyrin repeat domain 11 [Source:NCBI gene;Acc:698722]	protein_coding	20	74114224	ANKRD11
ENSMMUG00000007678	ANKRD13A	ankyrin repeat domain 13A [Source:NCBI gene;Acc:708383]	protein_coding	11	109934873	ANKRD13A
ENSMMUG00000014409	ANKRD13B	ankyrin repeat domain 13B [Source:NCBI gene;Acc:711735]	protein_coding	16	23645505	ANKRD13B
ENSMMUG00000013853	ANKRD13C	ankyrin repeat domain 13C [Source:NCBI gene;Acc:702811]	protein_coding	1	70022270	ANKRD13C
ENSMMUG00000015928	ANKRD13D	ankyrin repeat domain 13D [Source:NCBI gene;Acc:721749]	protein_coding	14	7086813	ANKRD13D
ENSMMUG00000015141	ANKRD16	ankyrin repeat domain 16 [Source:NCBI gene;Acc:720787]	protein_coding	9	5743161	ANKRD16
ENSMMUG00000020032	ANKRD2	ankyrin repeat domain 2 [Source:NCBI gene;Acc:707097]	protein_coding	9	93070945	ANKRD2
ENSMMUG00000000470	ANKRD22	ankyrin repeat domain 22 [Source:NCBI gene;Acc:694240]	protein_coding	9	83997552	ANKRD22
ENSMMUG00000007591	ANKRD23	ankyrin repeat domain 23 [Source:NCBI gene;Acc:710607]	protein_coding	13	92567201	ANKRD23
ENSMMUG00000028928	ANKRD24	ankyrin repeat domain 24 [Source:NCBI gene;Acc:721829]	protein_coding	19	4291947	ANKRD24
ENSMMUG00000008041	ANKRD27	ankyrin repeat domain 27 [Source:NCBI gene;Acc:716232]	protein_coding	19	28432476	ANKRD27
ENSMMUG00000021288	ANKRD28	ankyrin repeat domain 28 [Source:NCBI gene;Acc:100428048]	protein_coding	2	172299771	ANKRD28
ENSMMUG00000020328	ANKRD29	ankyrin repeat domain 29 [Source:NCBI gene;Acc:706681]	protein_coding	18	12078684	ANKRD29
ENSMMUG00000004397	ANKRD30BL	putative ankyrin repeat domain-containing protein 30B-like [Source:NCBI gene;Acc:703754]	protein_coding	KQ738522.1	282507	ANKRD30BL
ENSMMUG00000011061	ANKRD31	ankyrin repeat domain 31 [Source:NCBI gene;Acc:711064]	protein_coding	6	71777435	ANKRD31
ENSMMUG00000004978	ANKRD33	ankyrin repeat domain 33 [Source:NCBI gene;Acc:696211]	protein_coding	11	50189204	ANKRD33
ENSMMUG00000001130	ANKRD33B	ankyrin repeat domain 33B [Source:NCBI gene;Acc:697244]	protein_coding	6	10607934	ANKRD33B
ENSMMUG00000040654	ANKRD34A	ankyrin repeat domain 34A [Source:NCBI gene;Acc:107000633]	protein_coding	1	123383712	ANKRD34A
ENSMMUG00000019460	ANKRD34B	ankyrin repeat domain 34B [Source:NCBI gene;Acc:711025]	protein_coding	6	77290822
ENSMMUG00000040610	ANKRD34C	ankyrin repeat domain 34C [Source:NCBI gene;Acc:711918]	protein_coding	7	56816057	ANKRD34C
ENSMMUG00000016732	ANKRD35	ankyrin repeat domain 35 [Source:NCBI gene;Acc:706961]	protein_coding	1	123460824	ANKRD35
ENSMMUG00000043333	ANKRD37	ankyrin repeat domain 37 [Source:NCBI gene;Acc:100426380]	protein_coding	5	185840757	ANKRD37
ENSMMUG00000003421	ANKRD40	ankyrin repeat domain 40 [Source:NCBI gene;Acc:706451]	protein_coding	16	38841559	ANKRD40
ENSMMUG00000005031	ANKRD42	ankyrin repeat domain 42 [Source:NCBI gene;Acc:701791]	protein_coding	14	75561529	ANKRD42
ENSMMUG00000022425	ANKRD44	ankyrin repeat domain 44 [Source:NCBI gene;Acc:696592]	protein_coding	2	149150965	ANKRD44
ENSMMUG00000010683	ANKRD45	ankyrin repeat domain 45 [Source:NCBI gene;Acc:706697]	protein_coding	1	193901931	ANKRD45
ENSMMUG00000009958	ANKRD46	ankyrin repeat domain 46 [Source:NCBI gene;Acc:705491]	protein_coding	8	99219465
ENSMMUG00000037865	ANKRD49	ankyrin repeat domain 49 [Source:NCBI gene;Acc:697693]	protein_coding	14	87097295
ENSMMUG00000006783	ANKRD50	ankyrin repeat domain 50 [Source:NCBI gene;Acc:709327]	protein_coding	5	123747912
ENSMMUG00000008679	ANKRD52	ankyrin repeat domain 52 [Source:NCBI gene;Acc:709518]	protein_coding	11	54980188	ANKRD52
ENSMMUG00000015254	ANKRD54	ankyrin repeat domain 54 [Source:NCBI gene;Acc:701977]	protein_coding	10	79834203	ANKRD54
ENSMMUG00000009729	ANKRD55	ankyrin repeat domain 55 [Source:NCBI gene;Acc:710177]	protein_coding	6	57059498	ANKRD55
ENSMMUG00000003462	ANKRD6	ankyrin repeat domain 6 [Source:NCBI gene;Acc:701339]	protein_coding	4	87510826
ENSMMUG00000019946	ANKRD60	ankyrin repeat domain 60 [Source:NCBI gene;Acc:699646]	protein_coding	10	6182400	ANKRD60
ENSMMUG00000045015	ANKRD61	ankyrin repeat domain 61 [Source:NCBI gene;Acc:106997343]	protein_coding	3	40707174	ANKRD61
ENSMMUG00000040683	ANKRD63	ankyrin repeat domain 63 [Source:NCBI gene;Acc:100428813]	protein_coding	7	16604710	ANKRD63
ENSMMUG00000042154	ANKRD66	ankyrin repeat domain 66 [Source:NCBI gene;Acc:707084]	protein_coding	4	47843453	ANKRD66
ENSMMUG00000038675	ANKRD7	ankyrin repeat domain 7 [Source:NCBI gene;Acc:106997622]	protein_coding	3	143859030	ANKRD7
ENSMMUG00000016889	ANKRD9	ankyrin repeat domain 9 [Source:HGNC Symbol;Acc:HGNC:20096]	protein_coding	7	164760183	ANKRD9
ENSMMUG00000021718	ANKS1A	ankyrin repeat and sterile alpha motif domain containing 1A [Source:NCBI gene;Acc:677717]	protein_coding	4	35761211	ANKS1A
ENSMMUG00000022406	ANKS1B	ankyrin repeat and sterile alpha motif domain-containing protein 1B [Source:NCBI gene;Acc:694033]	protein_coding	11	98573540	ANKS1B
ENSMMUG00000011001	ANKS3	ankyrin repeat and sterile alpha motif domain containing 3 [Source:NCBI gene;Acc:706182]	protein_coding	20	4699478	ANKS3
ENSMMUG00000016763	ANKS4B	ankyrin repeat and sterile alpha motif domain containing 4B [Source:NCBI gene;Acc:697713]	protein_coding	20	20281861	ANKS4B
ENSMMUG00000018523	ANKS6	ankyrin repeat and sterile alpha motif domain containing 6 [Source:NCBI gene;Acc:715178]	protein_coding	15	40854766	ANKS6
ENSMMUG00000031534	ANKUB1	ankyrin repeat and ubiquitin domain containing 1 [Source:NCBI gene;Acc:713647]	protein_coding	2	136509981	ANKUB1
ENSMMUG00000014510	ANKZF1	ankyrin repeat and zinc finger domain containing 1 [Source:NCBI gene;Acc:702461]	protein_coding	12	101358147	ANKZF1
ENSMMUG00000021186	ANLN	anillin actin binding protein [Source:NCBI gene;Acc:706404]	protein_coding	3	72302042	ANLN
ENSMMUG00000019734	ANO1	anoctamin 1 [Source:NCBI gene;Acc:708723]	protein_coding	14	4427403	ANO1
ENSMMUG00000001029	ANO10	anoctamin 10 [Source:NCBI gene;Acc:715666]	protein_coding	2	99034549	ANO10
ENSMMUG00000011512	ANO2	anoctamin 2 [Source:NCBI gene;Acc:722012]	protein_coding	11	5756143	ANO2
ENSMMUG00000012924	ANO3	anoctamin 3 [Source:NCBI gene;Acc:700072]	protein_coding	14	39298930
ENSMMUG00000018718	ANO4	anoctamin 4 [Source:NCBI gene;Acc:695973]	protein_coding	11	100694143	ANO4
ENSMMUG00000006183	ANO5	anoctamin 5 [Source:NCBI gene;Acc:704166]	protein_coding	14	43891852	ANO5
ENSMMUG00000011811	ANO6	anoctamin 6 [Source:NCBI gene;Acc:701540]	protein_coding	11	43335083	ANO6
ENSMMUG00000001721	ANO7	anoctamin 7 [Source:NCBI gene;Acc:700819]	protein_coding	12	124035749	ANO7
ENSMMUG00000031293	ANO9	anoctamin 9 [Source:NCBI gene;Acc:100425888]	protein_coding	14	261155	ANO9
ENSMMUG00000018191	ANOS1	anosmin 1 [Source:NCBI gene;Acc:708336]	protein_coding	X	7564567	ANOS1
ENSMMUG00000022717	ANP32A	acidic nuclear phosphoprotein 32 family member A [Source:NCBI gene;Acc:694356]	protein_coding	7	45718075
ENSMMUG00000012242	ANP32B	acidic nuclear phosphoprotein 32 family member B [Source:NCBI gene;Acc:715508]	protein_coding	15	41639661
ENSMMUG00000021531	ANP32E	acidic nuclear phosphoprotein 32 family member E [Source:NCBI gene;Acc:706251]	protein_coding	1	124582975	ANP32E
ENSMMUG00000014983	ANPEP	alanyl aminopeptidase, membrane [Source:NCBI gene;Acc:701117]	protein_coding	7	67811094	ANPEP
ENSMMUG00000014244	ANTXR1	anthrax toxin receptor 1 [Source:NCBI gene;Acc:100425392]	protein_coding	13	70048293	ANTXR1
ENSMMUG00000003333	ANTXR2	anthrax toxin receptor 2 [Source:NCBI gene;Acc:696513]	protein_coding	5	54385250	ANTXR2
ENSMMUG00000012667	ANXA1	annexin A1 [Source:NCBI gene;Acc:702946]	protein_coding	15	89351706	ANXA1
ENSMMUG00000001879	ANXA10	annexin A10 [Source:NCBI gene;Acc:693439]	protein_coding	5	168314643	ANXA10
ENSMMUG00000019780	ANXA11	annexin A11 [Source:NCBI gene;Acc:707628]	protein_coding	9	52424262	ANXA11
ENSMMUG00000018008	ANXA13	annexin A13 [Source:NCBI gene;Acc:705013]	protein_coding	8	122875325	ANXA13
ENSMMUG00000012000	ANXA2	annexin A2 [Source:NCBI gene;Acc:706240]	protein_coding	7	36951893	ANXA2
ENSMMUG00000022218	ANXA3	annexin A3 [Source:NCBI gene;Acc:697239]	protein_coding	5	55965486	ANXA3
ENSMMUG00000000857	ANXA4	annexin A4 [Source:NCBI gene;Acc:701433]	protein_coding	13	70794559
ENSMMUG00000009194	ANXA5	annexin A5 [Source:NCBI gene;Acc:706941]	protein_coding	5	120536362	ANXA5
ENSMMUG00000021053	ANXA6	annexin A6 [Source:NCBI gene;Acc:711612]	protein_coding	6	149190243	ANXA6
ENSMMUG00000015708	ANXA7	annexin A7 [Source:NCBI gene;Acc:707166]	protein_coding	9	58885926
ENSMMUG00000023231	ANXA9	annexin A9 [Source:NCBI gene;Acc:708704]	protein_coding	1	125450613	ANXA9
ENSMMUG00000022275	AOAH	acyloxyacyl hydrolase [Source:NCBI gene;Acc:706291]	protein_coding	3	72048579	AOAH
ENSMMUG00000020435	AOC1	amine oxidase, copper containing 1 [Source:NCBI gene;Acc:714112]	protein_coding	3	177081437	AOC1
ENSMMUG00000001870	AOC2	amine oxidase, copper containing 2 [Source:NCBI gene;Acc:100431015]	protein_coding	16	48701782	AOC2
ENSMMUG00000001871	AOC3	amine oxidase, copper containing 3 [Source:NCBI gene;Acc:711820]	protein_coding	16	48708548	AOC3
ENSMMUG00000021931	AOX1	aldehyde oxidase 1 [Source:NCBI gene;Acc:701024]	protein_coding	12	81909434
ENSMMUG00000005835	AOX2	aldehyde oxidase 2 [Source:NCBI gene;Acc:701613]	protein_coding	12	82204420
ENSMMUG00000021380	AP1B1	adaptor related protein complex 1 subunit beta 1 [Source:NCBI gene;Acc:714638]	protein_coding	10	71135442	AP1B1
ENSMMUG00000010878	AP1G1	adaptor related protein complex 1 subunit gamma 1 [Source:NCBI gene;Acc:710171]	protein_coding	20	55907987	AP1G1
ENSMMUG00000004144	AP1G2	adaptor related protein complex 1 subunit gamma 2 [Source:NCBI gene;Acc:714237]	protein_coding	7	84910071
ENSMMUG00000014026	AP1M1	adaptor related protein complex 1 subunit mu 1 [Source:NCBI gene;Acc:718605]	protein_coding	19	16141069
ENSMMUG00000016593	AP1M2	adaptor related protein complex 1 subunit mu 2 [Source:NCBI gene;Acc:720531]	protein_coding	19	10601748	AP1M2
ENSMMUG00000010162	AP1S1	adaptor related protein complex 1 subunit sigma 1 [Source:NCBI gene;Acc:719569]	protein_coding	3	126555948	AP1S1
ENSMMUG00000014055	AP1S2	adaptor related protein complex 1 subunit sigma 2 [Source:NCBI gene;Acc:713244]	protein_coding	X	15143481
ENSMMUG00000011612	AP2A1	adaptor related protein complex 2 subunit alpha 1 [Source:NCBI gene;Acc:719038]	protein_coding	19	45195246
ENSMMUG00000003620	AP2A2	adaptor related protein complex 2 subunit alpha 2 [Source:NCBI gene;Acc:720875]	protein_coding	14	777346	AP2A2
ENSMMUG00000006048	AP2B1	adaptor related protein complex 2 subunit beta 1 [Source:NCBI gene;Acc:100429215]	protein_coding	16	29545392	AP2B1
ENSMMUG00000006557	AP2M1	adaptor related protein complex 2 subunit mu 1 [Source:NCBI gene;Acc:703554]	protein_coding	2	108867293
ENSMMUG00000000833	AP2S1	adaptor related protein complex 2 subunit sigma 1 [Source:NCBI gene;Acc:716911]	protein_coding	19	42188971
ENSMMUG00000001360	AP3B1	adaptor related protein complex 3 subunit beta 1 [Source:NCBI gene;Acc:708754]	protein_coding	6	74711753	AP3B1
ENSMMUG00000000617	AP3B2	adaptor related protein complex 3 subunit beta 2 [Source:NCBI gene;Acc:694091]	protein_coding	7	60994930	AP3B2
ENSMMUG00000015663	AP3D1	adaptor related protein complex 3 subunit delta 1 [Source:NCBI gene;Acc:100430853]	protein_coding	19	1965961	AP3D1
ENSMMUG00000020825	AP3M1	adaptor related protein complex 3 subunit mu 1 [Source:NCBI gene;Acc:705729]	protein_coding	9	58213166	AP3M1
ENSMMUG00000014431	AP3M2	adaptor related protein complex 3 subunit mu 2 [Source:NCBI gene;Acc:100430586]	protein_coding	8	42532812	AP3M2
ENSMMUG00000015288	AP3S1	adaptor related protein complex 3 subunit sigma 1 [Source:NCBI gene;Acc:696644]	protein_coding	6	113350652	AP3S1
ENSMMUG00000029507	AP3S2	adaptor related protein complex 3 subunit sigma 2 [Source:NCBI gene;Acc:701217]	protein_coding	7	67863511
ENSMMUG00000019528	AP4B1	adaptor related protein complex 4 subunit beta 1 [Source:NCBI gene;Acc:707634]	protein_coding	1	114938276	AP4B1
ENSMMUG00000015159	AP4E1	adaptor related protein complex 4 subunit epsilon 1 [Source:NCBI gene;Acc:693444]	protein_coding	7	27244505	AP4E1
ENSMMUG00000013447	AP4M1	adaptor related protein complex 4 subunit mu 1 [Source:NCBI gene;Acc:710944]	protein_coding	3	125622652	AP4M1
ENSMMUG00000003123	AP4S1	adaptor related protein complex 4 subunit sigma 1 [Source:NCBI gene;Acc:717146]	protein_coding	7	92419809	AP4S1
ENSMMUG00000038363	AP5B1	adaptor related protein complex 5 subunit beta 1 [Source:NCBI gene;Acc:721904]	protein_coding	14	8664277	AP5B1
ENSMMUG00000018279	AP5M1	adaptor related protein complex 5 subunit mu 1 [Source:NCBI gene;Acc:701050]	protein_coding	7	119233146
ENSMMUG00000017154	AP5S1	adaptor related protein complex 5 subunit sigma 1 [Source:NCBI gene;Acc:718611]	protein_coding	10	36683573
ENSMMUG00000011228	AP5Z1	adaptor related protein complex 5 subunit zeta 1 [Source:NCBI gene;Acc:715686]	protein_coding	3	38828114	AP5Z1
ENSMMUG00000022404	APAF1	apoptotic peptidase activating factor 1 [Source:NCBI gene;Acc:694164]	protein_coding	11	98473384	APAF1
ENSMMUG00000011401	APBA1	amyloid beta precursor protein binding family A member 1 [Source:NCBI gene;Acc:699838]	protein_coding	15	85622833	APBA1
ENSMMUG00000019339	APBA2	amyloid beta precursor protein binding family A member 2 [Source:NCBI gene;Acc:712426]	protein_coding	7	5494646	APBA2
ENSMMUG00000009672	APBA3	amyloid beta precursor protein binding family A member 3 [Source:NCBI gene;Acc:713752]	protein_coding	19	3777694	APBA3
ENSMMUG00000007723	APBB1	amyloid beta precursor protein binding family B member 1 [Source:NCBI gene;Acc:712585]	protein_coding	14	60370351	APBB1
ENSMMUG00000022948	APBB1IP	amyloid beta A4 precursor protein-binding family B member 1-interacting protein [Source:NCBI gene;Acc:707383]	protein_coding	9	26547008	APBB1IP
ENSMMUG00000012563	APBB2	amyloid beta precursor protein binding family B member 2 [Source:NCBI gene;Acc:701342]	protein_coding	5	40578397	APBB2
ENSMMUG00000001707	APBB3	amyloid beta precursor protein binding family B member 3 [Source:NCBI gene;Acc:698296]	protein_coding	6	138337105
ENSMMUG00000000330	APC	APC, WNT signaling pathway regulator [Source:NCBI gene;Acc:693443]	protein_coding	6	110129799	APC
ENSMMUG00000003053	APC2	APC2, WNT signaling pathway regulator [Source:NCBI gene;Acc:707345]	protein_coding	19	1250918	APC2
ENSMMUG00000015528	APCDD1L	APC down-regulated 1 like [Source:HGNC Symbol;Acc:HGNC:26892]	protein_coding	10	5885465	APCDD1L
ENSMMUG00000006685	APCS	amyloid P component, serum [Source:NCBI gene;Acc:719421]	protein_coding	1	134315994	APCS
ENSMMUG00000014540	APEH	acylaminoacyl-peptide hydrolase [Source:NCBI gene;Acc:705948]	protein_coding	2	92654702
ENSMMUG00000048039	APEX1	apurinic/apyrimidinic endodeoxyribonuclease 1 [Source:NCBI gene;Acc:702757]	protein_coding	7	81672074
ENSMMUG00000008428	APEX2	apurinic/apyrimidinic endodeoxyribonuclease 2 [Source:NCBI gene;Acc:702084]	protein_coding	X	54418794
ENSMMUG00000021386	APH1A	aph-1 homolog A, gamma-secretase subunit [Source:NCBI gene;Acc:706483]	protein_coding	1	124635762
ENSMMUG00000017856	APH1B	aph-1 homolog B, gamma-secretase subunit [Source:NCBI gene;Acc:705718]	protein_coding	7	39862156	APH1B
ENSMMUG00000008827	API5	apoptosis inhibitor 5 [Source:NCBI gene;Acc:716346]	protein_coding	14	22731635
ENSMMUG00000006447	APIP	APAF1 interacting protein [Source:NCBI gene;Acc:717291]	protein_coding	14	30988836	APIP
ENSMMUG00000007552	APLF	aprataxin and PNKP like factor [Source:NCBI gene;Acc:705875]	protein_coding	13	69522761	APLF
ENSMMUG00000010627	APLNR	apelin receptor [Source:NCBI gene;Acc:706823]	protein_coding	14	16411995
ENSMMUG00000019753	APLP1	amyloid beta precursor like protein 1 [Source:NCBI gene;Acc:711258]	protein_coding	19	31788476	APLP1
ENSMMUG00000018029	APLP2	amyloid beta precursor like protein 2 [Source:NCBI gene;Acc:718819]	protein_coding	14	122788279	APLP2
ENSMMUG00000044545	APOA1	apolipoprotein A1 [Source:NCBI gene;Acc:696969]	protein_coding	14	109662062	APOA1
ENSMMUG00000004516	APOA2	apolipoprotein A2 [Source:NCBI gene;Acc:719946]	protein_coding	1	135949909	APOA2
ENSMMUG00000016125	APOA4	apolipoprotein A4 [Source:HGNC Symbol;Acc:HGNC:602]	protein_coding	14	109647545	APOA4
ENSMMUG00000007692	APOB	apolipoprotein B [Source:NCBI gene;Acc:702937]	protein_coding	13	21220682	APOB
ENSMMUG00000021171	APOBEC2	apolipoprotein B mRNA editing enzyme catalytic subunit 2 [Source:NCBI gene;Acc:719677]	protein_coding	4	42003695	APOBEC2
ENSMMUG00000042504	APOBEC3A	apolipoprotein B mRNA editing enzyme catalytic subunit 3A [Source:NCBI gene;Acc:721030]	protein_coding	10	80939352
ENSMMUG00000004018	APOBEC3C	Macaca mulatta apolipoprotein B mRNA editing enzyme catalytic subunit 3C (APOBEC3C), mRNA. [Source:RefSeq mRNA;Acc:NM_001114359]	protein_coding	10	80987850
ENSMMUG00000004017	APOBEC3F	apolipoprotein B mRNA editing enzyme catalytic subunit 3D [Source:NCBI gene;Acc:705996]	protein_coding	10	80993980
ENSMMUG00000039346	APOBEC3G	apolipoprotein B mRNA editing enzyme catalytic subunit 3G [Source:NCBI gene;Acc:574398]	protein_coding	10	81050614
ENSMMUG00000001016	APOBEC3H	apolipoprotein B mRNA editing enzyme catalytic subunit 3H [Source:NCBI gene;Acc:723811]	protein_coding	10	81065771
ENSMMUG00000031303	APOBEC4	apolipoprotein B mRNA editing enzyme catalytic polypeptide like 4 [Source:NCBI gene;Acc:714993]	protein_coding	1	183654412	APOBEC4
ENSMMUG00000000707	APOBR	apolipoprotein B receptor [Source:NCBI gene;Acc:705950]	protein_coding	20	27706350	APOBR
ENSMMUG00000028749	APOC1	apolipoprotein C1 [Source:NCBI gene;Acc:106994799]	protein_coding	19	40223032	APOC1
ENSMMUG00000002471	APOC2	apolipoprotein C2 [Source:HGNC Symbol;Acc:HGNC:609]	protein_coding	19	40249131	APOC2
ENSMMUG00000016126	APOC3	apolipoprotein C3 [Source:NCBI gene;Acc:696726]	protein_coding	14	109656909	APOC3
ENSMMUG00000031415	APOD	apolipoprotein D [Source:NCBI gene;Acc:709223]	protein_coding	2	202369742	APOD
ENSMMUG00000014305	APOE	apolipoprotein E [Source:NCBI gene;Acc:714623]	protein_coding	19	40213748	APOE
ENSMMUG00000015120	APOH	apolipoprotein H [Source:NCBI gene;Acc:718645]	protein_coding	16	59674091	APOH
ENSMMUG00000001537	APOL2	apolipoprotein L2 [Source:NCBI gene;Acc:694029]	protein_coding	10	78101912	APOL2
ENSMMUG00000020016	APOL4	apolipoprotein L4 [Source:NCBI gene;Acc:694250]	protein_coding	10	78061977	APOL4
ENSMMUG00000048463	APOL5	apolipoprotein L5 [Source:HGNC Symbol;Acc:HGNC:14869]	protein_coding	10	77636299	APOL5
ENSMMUG00000001050	APOL6	apolipoprotein L6 [Source:HGNC Symbol;Acc:HGNC:14870]	protein_coding	10	77569269	APOL6
ENSMMUG00000006678	APOLD1	apolipoprotein L domain containing 1 [Source:NCBI gene;Acc:696838]	protein_coding	11	13380025	APOLD1
ENSMMUG00000005303	APOM	apolipoprotein M [Source:NCBI gene;Acc:715848]	protein_coding	4	32523967	APOM
ENSMMUG00000016361	APOO	apolipoprotein O [Source:NCBI gene;Acc:698137]	protein_coding	X	23237631
ENSMMUG00000004335	APOOL	apolipoprotein O like [Source:NCBI gene;Acc:693763]	protein_coding	X	79066010	APOOL
ENSMMUG00000014384	APP	amyloid beta precursor protein [Source:NCBI gene;Acc:100427716]	protein_coding	3	20805477	APP
ENSMMUG00000016566	APPBP2	amyloid beta precursor protein binding protein 2 [Source:NCBI gene;Acc:716680]	protein_coding	16	53949905
ENSMMUG00000039085	APPL1	adaptor protein, phosphotyrosine interacting with PH domain and leucine zipper 1 [Source:NCBI gene;Acc:100425753]	protein_coding	2	84859976	APPL1
ENSMMUG00000009524	APPL2	adaptor protein, phosphotyrosine interacting with PH domain and leucine zipper 2 [Source:NCBI gene;Acc:701612]	protein_coding	11	105121575	APPL2
ENSMMUG00000013824	APRT	adenine phosphoribosyltransferase [Source:NCBI gene;Acc:697715]	protein_coding	20	73642116	APRT
ENSMMUG00000007724	APTX	aprataxin [Source:NCBI gene;Acc:702671]	protein_coding	15	50949877
ENSMMUG00000023363	AQP10	aquaporin 10 [Source:NCBI gene;Acc:697815]	protein_coding	1	128949256	AQP10
ENSMMUG00000018944	AQP11	aquaporin 11 [Source:NCBI gene;Acc:698835]	protein_coding	14	69793693
ENSMMUG00000038256	AQP2	aquaporin 2 [Source:NCBI gene;Acc:711719]	protein_coding	11	48235211
ENSMMUG00000003314	AQP3	aquaporin 3 (Gill blood group) [Source:NCBI gene;Acc:702721]	protein_coding	15	50503855
ENSMMUG00000014934	AQP4	aquaporin 4 [Source:NCBI gene;Acc:703773]	protein_coding	18	15333807
ENSMMUG00000041186	AQP5	aquaporin-5 [Source:NCBI gene;Acc:711804]	protein_coding	11	48245769	AQP5
ENSMMUG00000021688	AQP6	aquaporin 6 [Source:NCBI gene;Acc:711968]	protein_coding	11	48256814	AQP6
ENSMMUG00000010472	AQP8	aquaporin 8 [Source:NCBI gene;Acc:702167]	protein_coding	20	23927946	AQP8
ENSMMUG00000011225	AQP9	aquaporin 9 [Source:NCBI gene;Acc:700743]	protein_coding	7	34688681	AQP9
ENSMMUG00000002337	AQR	aquarius intron-binding spliceosomal factor [Source:NCBI gene;Acc:701048]	protein_coding	7	10901300	AQR
ENSMMUG00000011437	AR	androgen receptor [Source:NCBI gene;Acc:574293]	protein_coding	X	62124139
ENSMMUG00000011418	ARAF	A-Raf proto-oncogene, serine/threonine kinase [Source:NCBI gene;Acc:707169]	protein_coding	X	47750818	ARAF
ENSMMUG00000015054	ARAP1	ArfGAP with RhoGAP domain, ankyrin repeat and PH domain 1 [Source:NCBI gene;Acc:718488]	protein_coding	14	64647377	ARAP1
ENSMMUG00000006871	ARAP2	ArfGAP with RhoGAP domain, ankyrin repeat and PH domain 2 [Source:NCBI gene;Acc:702115]	protein_coding	5	35709436	ARAP2
ENSMMUG00000000465	ARAP3	ArfGAP with RhoGAP domain, ankyrin repeat and PH domain 3 [Source:NCBI gene;Acc:701400]	protein_coding	6	139427327	ARAP3
ENSMMUG00000018519	ARC	activity regulated cytoskeleton associated protein [Source:NCBI gene;Acc:702690]	protein_coding	8	141864214	ARC
ENSMMUG00000002543	ARCN1	archain 1 [Source:NCBI gene;Acc:700328]	protein_coding	14	111425834
ENSMMUG00000002314	AREG	amphiregulin [Source:NCBI gene;Acc:702396]	protein_coding	5	60125363	AREG
ENSMMUG00000008879	AREL1	apoptosis resistant E3 ubiquitin protein ligase 1 [Source:NCBI gene;Acc:700252]	protein_coding	7	137048548
ENSMMUG00000048352	AREL1	apoptosis resistant E3 ubiquitin protein ligase 1 [Source:HGNC Symbol;Acc:HGNC:20363]	protein_coding	7	137058873	AREL1
ENSMMUG00000018617	ARF4	ADP ribosylation factor 4 [Source:NCBI gene;Acc:703432]	protein_coding	2	84551142
ENSMMUG00000046381	ARF5	ADP ribosylation factor 5 [Source:NCBI gene;Acc:699426]	protein_coding	3	153834728	ARF5
ENSMMUG00000041889	ARF6	ADP ribosylation factor 6 [Source:NCBI gene;Acc:708170]	protein_coding	7	111903022
ENSMMUG00000015911	ARFGAP1	ADP ribosylation factor GTPase activating protein 1 [Source:NCBI gene;Acc:719734]	protein_coding	10	1011735
ENSMMUG00000006357	ARFGAP2	ADP ribosylation factor GTPase activating protein 2 [Source:NCBI gene;Acc:713871]	protein_coding	14	18853607	ARFGAP2
ENSMMUG00000002229	ARFGAP3	ADP ribosylation factor GTPase activating protein 3 [Source:NCBI gene;Acc:711160]	protein_coding	10	84940558
ENSMMUG00000014424	ARFGEF1	ADP ribosylation factor guanine nucleotide exchange factor 1 [Source:NCBI gene;Acc:704359]	protein_coding	8	65337957
ENSMMUG00000019635	ARFGEF2	ADP ribosylation factor guanine nucleotide exchange factor 2 [Source:NCBI gene;Acc:704407]	protein_coding	10	15418602	ARFGEF2
ENSMMUG00000019927	ARFGEF3	ARFGEF family member 3 [Source:NCBI gene;Acc:703791]	protein_coding	4	128962533	ARFGEF3
ENSMMUG00000018490	ARFIP1	ADP ribosylation factor interacting protein 1 [Source:NCBI gene;Acc:697533]	protein_coding	5	152685644
ENSMMUG00000007731	ARFIP2	ADP ribosylation factor interacting protein 2 [Source:NCBI gene;Acc:710929]	protein_coding	14	60300930	ARFIP2
ENSMMUG00000000169	ARFRP1	ADP ribosylation factor related protein 1 [Source:NCBI gene;Acc:695611]	protein_coding	10	595191	ARFRP1
ENSMMUG00000017540	ARG1	arginase 1 [Source:NCBI gene;Acc:710410]	protein_coding	4	135904177	ARG1
ENSMMUG00000015865	ARG2	arginase 2 [Source:NCBI gene;Acc:711033]	protein_coding	7	129780262
ENSMMUG00000016395	ARGFX	arginine-fifty homeobox [Source:NCBI gene;Acc:714882]	protein_coding	2	42733319	ARGFX
ENSMMUG00000007831	ARHGAP1	Rho GTPase activating protein 1 [Source:NCBI gene;Acc:712798]	protein_coding	14	19334076
ENSMMUG00000014953	ARHGAP10	Rho GTPase activating protein 10 [Source:NCBI gene;Acc:708458]	protein_coding	5	147599492	ARHGAP10
ENSMMUG00000012276	ARHGAP11A	Rho GTPase activating protein 11A [Source:NCBI gene;Acc:695823]	protein_coding	7	8459916	ARHGAP11A
ENSMMUG00000004778	ARHGAP12	Rho GTPase activating protein 12 [Source:NCBI gene;Acc:696402]	protein_coding	9	31979561
ENSMMUG00000006528	ARHGAP15	Rho GTPase activating protein 15 [Source:NCBI gene;Acc:705311]	protein_coding	12	29553562
ENSMMUG00000029176	ARHGAP17	Rho GTPase activating protein 17 [Source:NCBI gene;Acc:701988]	protein_coding	20	23637790	ARHGAP17
ENSMMUG00000020365	ARHGAP18	Rho GTPase activating protein 18 [Source:NCBI gene;Acc:711107]	protein_coding	4	137782966	ARHGAP18
ENSMMUG00000047189	ARHGAP19	Rho GTPase activating protein 19 [Source:NCBI gene;Acc:705496]	protein_coding	9	92710504
ENSMMUG00000000527	ARHGAP20	Rho GTPase activating protein 20 [Source:NCBI gene;Acc:710260]	protein_coding	14	103474381	ARHGAP20
ENSMMUG00000040616	ARHGAP21	Rho GTPase activating protein 21 [Source:NCBI gene;Acc:706428]	protein_coding	9	24753064
ENSMMUG00000004063	ARHGAP22	Rho GTPase activating protein 22 [Source:NCBI gene;Acc:710956]	protein_coding	9	42550879	ARHGAP22
ENSMMUG00000020020	ARHGAP23	Rho GTPase activating protein 23 [Source:NCBI gene;Acc:693996]	protein_coding	16	44110579	ARHGAP23
ENSMMUG00000008341	ARHGAP24	Rho GTPase activating protein 24 [Source:NCBI gene;Acc:699614]	protein_coding	5	83877624	ARHGAP24
ENSMMUG00000015052	ARHGAP25	Rho GTPase activating protein 25 [Source:NCBI gene;Acc:699828]	protein_coding	13	69769942
ENSMMUG00000000419	ARHGAP26	Rho GTPase activating protein 26 [Source:NCBI gene;Acc:706084]	protein_coding	6	140568216	ARHGAP26
ENSMMUG00000021932	ARHGAP27	Rho GTPase activating protein 27 [Source:NCBI gene;Acc:716430]	protein_coding	16	51314665	ARHGAP27
ENSMMUG00000014506	ARHGAP28	Rho GTPase activating protein 28 [Source:NCBI gene;Acc:707240]	protein_coding	18	2667605	ARHGAP28
ENSMMUG00000006369	ARHGAP29	Rho GTPase activating protein 29 [Source:NCBI gene;Acc:708896]	protein_coding	1	94796590	ARHGAP29
ENSMMUG00000002005	ARHGAP30	Rho GTPase activating protein 30 [Source:NCBI gene;Acc:718236]	protein_coding	1	135777716	ARHGAP30
ENSMMUG00000012009	ARHGAP31	Rho GTPase activating protein 31 [Source:NCBI gene;Acc:712145]	protein_coding	2	40450494	ARHGAP31
ENSMMUG00000002963	ARHGAP32	Rho GTPase activating protein 32 [Source:NCBI gene;Acc:718464]	protein_coding	14	121752573	ARHGAP32
ENSMMUG00000002394	ARHGAP33	Rho GTPase activating protein 33 [Source:NCBI gene;Acc:710938]	protein_coding	19	31690015	ARHGAP33
ENSMMUG00000011332	ARHGAP35	Rho GTPase activating protein 35 [Source:NCBI gene;Acc:716936]	protein_coding	19	42272258	ARHGAP35
ENSMMUG00000011154	ARHGAP36	Rho GTPase activating protein 36 [Source:NCBI gene;Acc:705650]	protein_coding	X	124954016	ARHGAP36
ENSMMUG00000000323	ARHGAP4	Rho GTPase activating protein 4 [Source:NCBI gene;Acc:100428012]	protein_coding	X	147381157	ARHGAP4
ENSMMUG00000002745	ARHGAP40	Rho GTPase activating protein 40 [Source:NCBI gene;Acc:705130]	protein_coding	10	25412734	ARHGAP40
ENSMMUG00000022603	ARHGAP42	Rho GTPase activating protein 42 [Source:NCBI gene;Acc:703141]	protein_coding	14	93606240	ARHGAP42
ENSMMUG00000039881	ARHGAP44	Rho GTPase activating protein 44 [Source:NCBI gene;Acc:718174]	protein_coding	16	12977880	ARHGAP44
ENSMMUG00000015301	ARHGAP45	Rho GTPase activating protein 45 [Source:NCBI gene;Acc:721173]	protein_coding	19	834941	ARHGAP45
ENSMMUG00000016346	ARHGAP5	Rho GTPase activating protein 5 [Source:NCBI gene;Acc:100430157]	protein_coding	7	93471808
ENSMMUG00000003896	ARHGAP6	Rho GTPase activating protein 6 [Source:NCBI gene;Acc:709978]	protein_coding	X	10239731	ARHGAP6
ENSMMUG00000022060	ARHGAP9	Rho GTPase activating protein 9 [Source:NCBI gene;Acc:711684]	protein_coding	11	56266363	ARHGAP9
ENSMMUG00000009949	ARHGDIA	Rho GDP dissociation inhibitor alpha [Source:NCBI gene;Acc:714752]	protein_coding	16	75693572	ARHGDIA
ENSMMUG00000000603	ARHGDIG	Rho GDP dissociation inhibitor gamma [Source:NCBI gene;Acc:722292]	protein_coding	20	267625	ARHGDIG
ENSMMUG00000022305	ARHGEF1	Rho guanine nucleotide exchange factor 1 [Source:NCBI gene;Acc:722198]	protein_coding	19	37646944	ARHGEF1
ENSMMUG00000009472	ARHGEF10	Rho guanine nucleotide exchange factor 10 [Source:NCBI gene;Acc:722745]	protein_coding	8	1586166	ARHGEF10
ENSMMUG00000010849	ARHGEF10L	Rho guanine nucleotide exchange factor 10 like [Source:NCBI gene;Acc:701164]	protein_coding	1	16305554	ARHGEF10L
ENSMMUG00000012436	ARHGEF11	Rho guanine nucleotide exchange factor 11 [Source:NCBI gene;Acc:718727]	protein_coding	1	131576756	ARHGEF11
ENSMMUG00000012254	ARHGEF12	Rho guanine nucleotide exchange factor 12 [Source:NCBI gene;Acc:712096]	protein_coding	14	113196453	ARHGEF12
ENSMMUG00000008749	ARHGEF15	Rho guanine nucleotide exchange factor 15 [Source:NCBI gene;Acc:721968]	protein_coding	16	8320564	ARHGEF15
ENSMMUG00000009354	ARHGEF16	Rho guanine nucleotide exchange factor 16 [Source:NCBI gene;Acc:694808]	protein_coding	1	2407037	ARHGEF16
ENSMMUG00000003139	ARHGEF17	Rho guanine nucleotide exchange factor 17 [Source:NCBI gene;Acc:718644]	protein_coding	14	65300384	ARHGEF17
ENSMMUG00000014410	ARHGEF19	Rho guanine nucleotide exchange factor 19 [Source:NCBI gene;Acc:704373]	protein_coding	1	15125818	ARHGEF19
ENSMMUG00000005092	ARHGEF2	Rho/Rac guanine nucleotide exchange factor 2 [Source:NCBI gene;Acc:719369]	protein_coding	1	130525945	ARHGEF2
ENSMMUG00000031819	ARHGEF25	Rho guanine nucleotide exchange factor 25 [Source:NCBI gene;Acc:712088]	protein_coding	11	56407153	ARHGEF25
ENSMMUG00000009036	ARHGEF26	Rho guanine nucleotide exchange factor 26 [Source:NCBI gene;Acc:708205]	protein_coding	2	141126061	ARHGEF26
ENSMMUG00000017897	ARHGEF28	Rho guanine nucleotide exchange factor 28 [Source:NCBI gene;Acc:703897]	protein_coding	6	70322957	ARHGEF28
ENSMMUG00000010163	ARHGEF3	Rho guanine nucleotide exchange factor 3 [Source:NCBI gene;Acc:100426614]	protein_coding	2	85100636	ARHGEF3
ENSMMUG00000020573	ARHGEF33	Rho guanine nucleotide exchange factor 33 [Source:NCBI gene;Acc:713710]	protein_coding	13	39369364	ARHGEF33
ENSMMUG00000017714	ARHGEF37	Rho guanine nucleotide exchange factor 37 [Source:NCBI gene;Acc:710950]	protein_coding	6	147713134	ARHGEF37
ENSMMUG00000010941	ARHGEF38	Rho guanine nucleotide exchange factor 38 [Source:HGNC Symbol;Acc:HGNC:25968]	protein_coding	5	104653767	ARHGEF38
ENSMMUG00000016323	ARHGEF39	Rho guanine nucleotide exchange factor 39 [Source:NCBI gene;Acc:696846]	protein_coding	15	48595161
ENSMMUG00000006457	ARHGEF40	Rho guanine nucleotide exchange factor 40 [Source:NCBI gene;Acc:707301]	protein_coding	7	82305383	ARHGEF40
ENSMMUG00000010134	ARHGEF5	Rho guanine nucleotide exchange factor 5 [Source:NCBI gene;Acc:705891]	protein_coding	3	174855612	ARHGEF5
ENSMMUG00000013768	ARHGEF6	Rac/Cdc42 guanine nucleotide exchange factor 6 [Source:NCBI gene;Acc:693976]	protein_coding	X	130488444
ENSMMUG00000013138	ARHGEF7	Rho guanine nucleotide exchange factor 7 [Source:NCBI gene;Acc:695530]	protein_coding	17	92749302	ARHGEF7
ENSMMUG00000016233	ARHGEF9	Cdc42 guanine nucleotide exchange factor 9 [Source:NCBI gene;Acc:707387]	protein_coding	X	58092042	ARHGEF9
ENSMMUG00000012697	ARID1A	AT-rich interaction domain 1A [Source:NCBI gene;Acc:719949]	protein_coding	1	25530102	ARID1A
ENSMMUG00000002270	ARID1B	AT-rich interaction domain 1B [Source:NCBI gene;Acc:708362]	protein_coding	4	108769985	ARID1B
ENSMMUG00000015962	ARID2	AT-rich interaction domain 2 [Source:NCBI gene;Acc:703823]	protein_coding	11	43856428	ARID2
ENSMMUG00000002278	ARID3A	AT-rich interaction domain 3A [Source:NCBI gene;Acc:704435]	protein_coding	19	701385	ARID3A
ENSMMUG00000001568	ARID3B	AT-rich interaction domain 3B [Source:NCBI gene;Acc:702404]	protein_coding	7	51745314	ARID3B
ENSMMUG00000020786	ARID3C	AT-rich interaction domain 3C [Source:NCBI gene;Acc:700584]	protein_coding	15	49639155	ARID3C
ENSMMUG00000003514	ARID4A	AT-rich interaction domain 4A [Source:NCBI gene;Acc:702688]	protein_coding	7	120274016	ARID4A
ENSMMUG00000007141	ARID4B	AT-rich interaction domain 4B [Source:NCBI gene;Acc:718320]	protein_coding	1	211447543	ARID4B
ENSMMUG00000030744	ARID5A	AT-rich interaction domain 5A [Source:NCBI gene;Acc:709608]	protein_coding	13	92269146	ARID5A
ENSMMUG00000000424	ARID5B	AT-rich interaction domain 5B [Source:NCBI gene;Acc:698639]	protein_coding	9	70637692	ARID5B
ENSMMUG00000006490	ARIH1	ariadne RBR E3 ubiquitin protein ligase 1 [Source:NCBI gene;Acc:702912]	protein_coding	7	49474101	ARIH1
ENSMMUG00000018832	ARIH2OS	ariadne RBR E3 ubiquitin protein ligase 2 opposite strand [Source:NCBI gene;Acc:708565]	protein_coding	2	93519267	ARIH2OS
ENSMMUG00000031610	ARL1	ADP ribosylation factor like GTPase 1 [Source:NCBI gene;Acc:695469]	protein_coding	11	101336201	ARL1
ENSMMUG00000019715	ARL10	ADP ribosylation factor like GTPase 10 [Source:NCBI gene;Acc:696524]	protein_coding	6	174820821
ENSMMUG00000011766	ARL11	ADP ribosylation factor like GTPase 11 [Source:NCBI gene;Acc:706725]	protein_coding	17	28933267
ENSMMUG00000019971	ARL13A	ADP ribosylation factor like GTPase 13A [Source:NCBI gene;Acc:701970]	protein_coding	X	95156122	ARL13A
ENSMMUG00000020335	ARL13B	ADP ribosylation factor like GTPase 13B [Source:NCBI gene;Acc:694959]	protein_coding	2	15020611	ARL13B
ENSMMUG00000031560	ARL14	ADP ribosylation factor like GTPase 14 [Source:NCBI gene;Acc:702282]	protein_coding	2	134038343	ARL14
ENSMMUG00000017590	ARL14EP	ADP ribosylation factor like GTPase 14 effector protein [Source:NCBI gene;Acc:697201]	protein_coding	14	35587209
ENSMMUG00000043340	ARL14EPL	ADP ribosylation factor like GTPase 14 effector protein like [Source:NCBI gene;Acc:698168]	protein_coding	6	113611117	ARL14EPL
ENSMMUG00000011995	ARL15	ADP ribosylation factor like GTPase 15 [Source:NCBI gene;Acc:707840]	protein_coding	6	54802400
ENSMMUG00000045575	ARL16	ADP ribosylation factor like GTPase 16 [Source:NCBI gene;Acc:714327]	protein_coding	16	75548451	ARL16
ENSMMUG00000041388	ARL2	ADP ribosylation factor like GTPase 2 [Source:NCBI gene;Acc:722013]	protein_coding	14	9419416	ARL2
ENSMMUG00000048941	ARL2BP	ADP ribosylation factor like GTPase 2 binding protein [Source:NCBI gene;Acc:703999]	protein_coding	20	41460427
ENSMMUG00000047000	ARL3	ADP ribosylation factor like GTPase 3 [Source:NCBI gene;Acc:715208]	protein_coding	9	98395941	ARL3
ENSMMUG00000010846	ARL4A	ADP ribosylation factor like GTPase 4A [Source:NCBI gene;Acc:693302]	protein_coding	3	95784803
ENSMMUG00000011516	ARL4C	ADP ribosylation factor like GTPase 4C [Source:NCBI gene;Acc:715121]	protein_coding	12	117021887	ARL4C
ENSMMUG00000021324	ARL4D	ADP ribosylation factor like GTPase 4D [Source:NCBI gene;Acc:709167]	protein_coding	16	49174615
ENSMMUG00000010521	ARL5A	ADP ribosylation factor like GTPase 5A [Source:NCBI gene;Acc:100430437]	protein_coding	12	38327310	ARL5A
ENSMMUG00000007453	ARL5B	ADP ribosylation factor like GTPase 5B [Source:NCBI gene;Acc:701595]	protein_coding	9	18933535
ENSMMUG00000038349	ARL6	ADP ribosylation factor like GTPase 6 [Source:NCBI gene;Acc:696616]	protein_coding	2	18753408
ENSMMUG00000015930	ARL6IP4	ADP ribosylation factor like GTPase 6 interacting protein 4 [Source:NCBI gene;Acc:707810]	protein_coding	11	122969894	ARL6IP4
ENSMMUG00000031357	ARL8A	ADP ribosylation factor like GTPase 8A [Source:NCBI gene;Acc:706361]	protein_coding	1	164596099	ARL8A
ENSMMUG00000008810	ARL8B	ADP ribosylation factor like GTPase 8B [Source:NCBI gene;Acc:703201]	protein_coding	2	61333667	ARL8B
ENSMMUG00000028974	ARMC1	armadillo repeat containing 1 [Source:NCBI gene;Acc:702079]	protein_coding	8	63716668
ENSMMUG00000012435	ARMC10	armadillo repeat containing 10 [Source:NCBI gene;Acc:695210]	protein_coding	3	128306638	ARMC10
ENSMMUG00000018231	ARMC2	armadillo repeat containing 2 [Source:NCBI gene;Acc:700364]	protein_coding	4	158933806	ARMC2
ENSMMUG00000010384	ARMC3	armadillo repeat containing 3 [Source:NCBI gene;Acc:705015]	protein_coding	9	23104340	ARMC3
ENSMMUG00000020661	ARMC4	armadillo repeat containing 4 [Source:NCBI gene;Acc:709047]	protein_coding	9	27778797	ARMC4
ENSMMUG00000000895	ARMC5	armadillo repeat containing 5 [Source:NCBI gene;Acc:715103]	protein_coding	20	29303666	ARMC5
ENSMMUG00000019668	ARMC6	armadillo repeat containing 6 [Source:NCBI gene;Acc:720316]	protein_coding	19	19128483
ENSMMUG00000029833	ARMC7	armadillo repeat containing 7 [Source:NCBI gene;Acc:700833]	protein_coding	16	68793379
ENSMMUG00000021285	ARMC8	armadillo repeat containing 8 [Source:NCBI gene;Acc:716388]	protein_coding	2	163666790
ENSMMUG00000011775	ARMC9	armadillo repeat containing 9 [Source:NCBI gene;Acc:711891]	protein_coding	12	113641111	ARMC9
ENSMMUG00000023604	ARMCX1	armadillo repeat containing X-linked 1 [Source:NCBI gene;Acc:704620]	protein_coding	X	95732870
ENSMMUG00000015656	ARMCX2	armadillo repeat containing X-linked 2 [Source:NCBI gene;Acc:704263]	protein_coding	X	95840106
ENSMMUG00000015655	ARMCX3	armadillo repeat containing X-linked 3 [Source:NCBI gene;Acc:704035]	protein_coding	X	95807703
ENSMMUG00000045701	ARMCX4	armadillo repeat containing X-linked 4 [Source:NCBI gene;Acc:704513]	protein_coding	X	95685624	ARMCX4
ENSMMUG00000005291	ARMCX5	armadillo repeat containing X-linked 5 [Source:NCBI gene;Acc:100427780]	protein_coding	X	96410566
ENSMMUG00000032394	ARMCX6	protein ARMCX6 [Source:NCBI gene;Acc:703921]	protein_coding	X	95800114	ARMCX6
ENSMMUG00000013341	ARMH1	armadillo-like helical domain containing 1 [Source:NCBI gene;Acc:703512]	protein_coding	1	44254976	ARMH1
ENSMMUG00000001539	ARMH3	armadillo-like helical domain containing 3 [Source:NCBI gene;Acc:712512]	protein_coding	9	97521420	ARMH3
ENSMMUG00000002121	ARMH4	armadillo-like helical domain containing 4 [Source:HGNC Symbol;Acc:HGNC:19846]	protein_coding	7	120093978	ARMH4
ENSMMUG00000038758	ARMS2	age-related maculopathy susceptibility 2 [Source:HGNC Symbol;Acc:HGNC:32685]	protein_coding	9	118458000	ARMS2
ENSMMUG00000042614	ARMT1	acidic residue methyltransferase 1 [Source:NCBI gene;Acc:704570]	protein_coding	4	114775399
ENSMMUG00000000541	ARNT	aryl hydrocarbon receptor nuclear translocator [Source:NCBI gene;Acc:715971]	protein_coding	1	125272804	ARNT
ENSMMUG00000011566	ARNT2	aryl hydrocarbon receptor nuclear translocator 2 [Source:NCBI gene;Acc:712786]	protein_coding	7	58005909	ARNT2
ENSMMUG00000009690	ARNTL	aryl hydrocarbon receptor nuclear translocator like [Source:NCBI gene;Acc:700464]	protein_coding	14	53008510
ENSMMUG00000023249	ARNTL2	aryl hydrocarbon receptor nuclear translocator like 2 [Source:NCBI gene;Acc:709547]	protein_coding	11	28346116	ARNTL2
ENSMMUG00000022808	ARPC2	actin related protein 2/3 complex subunit 2 [Source:NCBI gene;Acc:700536]	protein_coding	12	100310758
ENSMMUG00000006492	ARPC3	actin related protein 2/3 complex subunit 3 [Source:NCBI gene;Acc:709199]	protein_coding	11	110419411
ENSMMUG00000047833	ARPC5	actin related protein 2/3 complex subunit 5 [Source:NCBI gene;Acc:714896]	protein_coding	1	183672378	ARPC5
ENSMMUG00000043892	ARPC5L	actin related protein 2/3 complex subunit 5 like [Source:NCBI gene;Acc:693405]	protein_coding	15	14156228	ARPC5L
ENSMMUG00000048644	ARPP19	cAMP regulated phosphoprotein 19 [Source:NCBI gene;Acc:696272]	protein_coding	7	28979814
ENSMMUG00000015959	ARPP21	cAMP regulated phosphoprotein 21 [Source:NCBI gene;Acc:707139]	protein_coding	2	193771389	ARPP21
ENSMMUG00000013935	ARR3	arrestin 3 [Source:NCBI gene;Acc:696939]	protein_coding	X	64942121	ARR3
ENSMMUG00000017529	ARRB1	arrestin beta 1 [Source:NCBI gene;Acc:695250]	protein_coding	14	67389650	ARRB1
ENSMMUG00000017654	ARRB2	arrestin beta 2 [Source:NCBI gene;Acc:709399]	protein_coding	16	4624486	ARRB2
ENSMMUG00000019611	ARRDC1	arrestin domain containing 1 [Source:NCBI gene;Acc:721003]	protein_coding	15	610935	ARRDC1
ENSMMUG00000007401	ARRDC2	arrestin domain containing 2 [Source:NCBI gene;Acc:719299]	protein_coding	19	18004728	ARRDC2
ENSMMUG00000003569	ARRDC3	arrestin domain containing 3 [Source:NCBI gene;Acc:695903]	protein_coding	6	88272482
ENSMMUG00000016274	ARSA	arylsulfatase A [Source:NCBI gene;Acc:716500]	protein_coding	10	92649295	ARSA
ENSMMUG00000006792	ARSB	arylsulfatase B [Source:NCBI gene;Acc:709136]	protein_coding	6	75509732	ARSB
ENSMMUG00000003934	ARSD	arylsulfatase D [Source:NCBI gene;Acc:704070]	protein_coding	X	1946514	ARSD
ENSMMUG00000004985	ARSE	arylsulfatase E (chondrodysplasia punctata 1) [Source:NCBI gene;Acc:720575]	protein_coding	X	1980380	ARSE
ENSMMUG00000000443	ARSF	arylsulfatase F [Source:NCBI gene;Acc:705983]	protein_coding	X	2113330	ARSF
ENSMMUG00000043795	ARSH	arylsulfatase family member H [Source:NCBI gene;Acc:720580]	protein_coding	X	2045494	ARSH
ENSMMUG00000011565	ARSI	arylsulfatase family member I [Source:NCBI gene;Acc:712077]	protein_coding	6	148430633	ARSI
ENSMMUG00000023597	ARSJ	arylsulfatase family member J [Source:NCBI gene;Acc:702633]	protein_coding	5	112876699	ARSJ
ENSMMUG00000001209	ARSK	arylsulfatase family member K [Source:NCBI gene;Acc:698368]	protein_coding	6	92545580	ARSK
ENSMMUG00000003948	ART1	ADP-ribosyltransferase 1 [Source:NCBI gene;Acc:718154]	protein_coding	14	63769657	ART1
ENSMMUG00000020907	ART3	ADP-ribosyltransferase 3 [Source:NCBI gene;Acc:100424030]	protein_coding	5	58442575	ART3
ENSMMUG00000012789	ART4	ADP-ribosyltransferase 4 (Dombrock blood group) [Source:NCBI gene;Acc:699934]	protein_coding	11	15500800	ART4
ENSMMUG00000003946	ART5	ADP-ribosyltransferase 5 [Source:NCBI gene;Acc:574238]	protein_coding	14	63785215
ENSMMUG00000015565	ARTN	artemin [Source:NCBI gene;Acc:701641]	protein_coding	1	43434363	ARTN
ENSMMUG00000005892	ARV1	ARV1 homolog, fatty acid homeostasis modulator [Source:NCBI gene;Acc:713975]	protein_coding	1	207200379	ARV1
ENSMMUG00000017153	ARVCF	ARVCF, delta catenin family member [Source:NCBI gene;Acc:712399]	protein_coding	10	61699472	ARVCF
ENSMMUG00000007662	AS3MT	arsenite methyltransferase [Source:NCBI gene;Acc:714122]	protein_coding	9	98613044	AS3MT
ENSMMUG00000015497	ASAH1	N-acylsphingosine amidohydrolase 1 [Source:NCBI gene;Acc:703699]	protein_coding	8	17773026	ASAH1
ENSMMUG00000007078	ASAH2	N-acylsphingosine amidohydrolase 2 [Source:NCBI gene;Acc:703913]	protein_coding	9	82141636	ASAH2
ENSMMUG00000012145	ASAP1	ArfGAP with SH3 domain, ankyrin repeat and PH domain 1 [Source:NCBI gene;Acc:695681]	protein_coding	8	129338479	ASAP1
ENSMMUG00000018033	ASAP2	ArfGAP with SH3 domain, ankyrin repeat and PH domain 2 [Source:NCBI gene;Acc:699774]	protein_coding	13	9149820	ASAP2
ENSMMUG00000042021	ASAP3	ArfGAP with SH3 domain, ankyrin repeat and PH domain 3 [Source:NCBI gene;Acc:718875]	protein_coding	1	22219171	ASAP3
ENSMMUG00000009511	ASB1	ankyrin repeat and SOCS box containing 1 [Source:NCBI gene;Acc:696716]	protein_coding	12	121169146
ENSMMUG00000006672	ASB10	ankyrin repeat and SOCS box containing 10 [Source:NCBI gene;Acc:714306]	protein_coding	3	177396956	ASB10
ENSMMUG00000044685	ASB11	ankyrin repeat and SOCS box containing 11 [Source:NCBI gene;Acc:712435]	protein_coding	X	14580885
ENSMMUG00000001290	ASB13	ankyrin repeat and SOCS box containing 13 [Source:NCBI gene;Acc:712298]	protein_coding	9	5511469	ASB13
ENSMMUG00000021008	ASB14	ankyrin repeat and SOCS box containing 14 [Source:NCBI gene;Acc:704231]	protein_coding	2	84840540	ASB14
ENSMMUG00000011541	ASB15	ankyrin repeat and SOCS box containing 15 [Source:NCBI gene;Acc:695656]	protein_coding	3	149644538	ASB15
ENSMMUG00000016867	ASB16	ankyrin repeat and SOCS box containing 16 [Source:NCBI gene;Acc:714493]	protein_coding	16	50038544	ASB16
ENSMMUG00000017403	ASB18	ankyrin repeat and SOCS box containing 18 [Source:NCBI gene;Acc:698150]	protein_coding	12	118902115	ASB18
ENSMMUG00000012400	ASB2	ankyrin repeat and SOCS box containing 2 [Source:NCBI gene;Acc:699882]	protein_coding	7	156173259	ASB2
ENSMMUG00000010634	ASB3	ankyrin repeat and SOCS box containing 3 [Source:NCBI gene;Acc:716503]	protein_coding	13	54554444
ENSMMUG00000008016	ASB4	ankyrin repeat and SOCS box containing 4 [Source:NCBI gene;Acc:698856]	protein_coding	3	120842973	ASB4
ENSMMUG00000013736	ASB5	ankyrin repeat and SOCS box containing 5 [Source:NCBI gene;Acc:699248]	protein_coding	5	176561554	ASB5
ENSMMUG00000011816	ASB6	ankyrin repeat and SOCS box containing 6 [Source:NCBI gene;Acc:716732]	protein_coding	15	9076623	ASB6
ENSMMUG00000016504	ASB7	ankyrin repeat and SOCS box containing 7 [Source:NCBI gene;Acc:693956]	protein_coding	7	79374722
ENSMMUG00000002048	ASB8	ankyrin repeat and SOCS box containing 8 [Source:NCBI gene;Acc:705435]	protein_coding	11	46380470
ENSMMUG00000004858	ASB9	ankyrin repeat and SOCS box containing 9 [Source:NCBI gene;Acc:712371]	protein_coding	X	14535447	ASB9
ENSMMUG00000009479	ASCC1	activating signal cointegrator 1 complex subunit 1 [Source:NCBI gene;Acc:709049]	protein_coding	9	60161930
ENSMMUG00000001675	ASCC2	activating signal cointegrator 1 complex subunit 2 [Source:NCBI gene;Acc:715117]	protein_coding	10	71625873	ASCC2
ENSMMUG00000022287	ASCC3	activating signal cointegrator 1 complex subunit 3 [Source:NCBI gene;Acc:695429]	protein_coding	4	99043718	ASCC3
ENSMMUG00000005747	ASCL1	achaete-scute family bHLH transcription factor 1 [Source:NCBI gene;Acc:698820]	protein_coding	11	102858145	ASCL1
ENSMMUG00000001322	ASCL2	achaete-scute family bHLH transcription factor 2 [Source:NCBI gene;Acc:721175]	protein_coding	14	2093102	ASCL2
ENSMMUG00000001997	ASCL3	achaete-scute family bHLH transcription factor 3 [Source:NCBI gene;Acc:705072]	protein_coding	14	57543649	ASCL3
ENSMMUG00000017419	ASCL5	achaete-scute family bHLH transcription factor 5 [Source:NCBI gene;Acc:106994143]	protein_coding	1	165643426	ASCL5
ENSMMUG00000008526	ASF1A	anti-silencing function 1A histone chaperone [Source:NCBI gene;Acc:714761]	protein_coding	4	148931141
ENSMMUG00000014135	ASF1B	anti-silencing function 1B histone chaperone [Source:NCBI gene;Acc:717646]	protein_coding	19	14125941	ASF1B
ENSMMUG00000003247	ASGR1	asialoglycoprotein receptor 1 [Source:HGNC Symbol;Acc:HGNC:742]	protein_coding	16	7147130	ASGR1
ENSMMUG00000040495	ASGR2	asialoglycoprotein receptor 2 [Source:HGNC Symbol;Acc:HGNC:743]	protein_coding	16	7056904	ASGR2
ENSMMUG00000023146	ASH1L	ASH1 like histone lysine methyltransferase [Source:NCBI gene;Acc:717778]	protein_coding	1	130024823	ASH1L
ENSMMUG00000013675	ASH2L	ASH2 like, histone lysine methyltransferase complex subunit [Source:NCBI gene;Acc:699382]	protein_coding	8	38343501	ASH2L
ENSMMUG00000006529	ASIC1	acid sensing ion channel subunit 1 [Source:NCBI gene;Acc:713320]	protein_coding	11	48342652
ENSMMUG00000011413	ASIC2	acid sensing ion channel subunit 2 [Source:NCBI gene;Acc:718204]	protein_coding	16	27006885
ENSMMUG00000045082	ASIC3	acid sensing ion channel subunit 3 [Source:NCBI gene;Acc:714396]	protein_coding	3	177269040	ASIC3
ENSMMUG00000013244	ASIC4	acid sensing ion channel subunit family member 4 [Source:NCBI gene;Acc:703972]	protein_coding	12	101638614	ASIC4
ENSMMUG00000011871	ASL	argininosuccinate lyase [Source:NCBI gene;Acc:697109]	protein_coding	3	50063301	ASL
ENSMMUG00000006275	ASNA1	arsA arsenite transporter, ATP-binding, homolog 1 (bacterial) [Source:NCBI gene;Acc:717734]	protein_coding	19	12685375	ASNA1
ENSMMUG00000019157	ASNS	asparagine synthetase (glutamine-hydrolyzing) [Source:NCBI gene;Acc:697232]	protein_coding	3	123264261	ASNS
ENSMMUG00000014310	ASNSD1	asparagine synthetase domain containing 1 [Source:NCBI gene;Acc:709388]	protein_coding	12	77100654
ENSMMUG00000021060	ASPDH	aspartate dehydrogenase domain containing [Source:NCBI gene;Acc:719609]	protein_coding	19	45877078	ASPDH
ENSMMUG00000014295	ASPG	asparaginase [Source:NCBI gene;Acc:701755]	protein_coding	7	166463312	ASPG
ENSMMUG00000008777	ASPH	aspartate beta-hydroxylase [Source:NCBI gene;Acc:699884]	protein_coding	8	59491519	ASPH
ENSMMUG00000018992	ASPHD1	aspartate beta-hydroxylase domain containing 1 [Source:NCBI gene;Acc:707467]	protein_coding	20	28297002	ASPHD1
ENSMMUG00000023441	ASPHD2	aspartate beta-hydroxylase domain containing 2 [Source:NCBI gene;Acc:712623]	protein_coding	10	68233629	ASPHD2
ENSMMUG00000000245	ASPM	abnormal spindle microtubule assembly [Source:NCBI gene;Acc:711153]	protein_coding	1	169711502
ENSMMUG00000004638	ASPN	asporin [Source:NCBI gene;Acc:718125]	protein_coding	15	42700423	ASPN
ENSMMUG00000009011	ASPRV1	aspartic peptidase retroviral like 1 [Source:NCBI gene;Acc:701904]	protein_coding	13	71015846	ASPRV1
ENSMMUG00000010887	ASPSCR1	ASPSCR1, UBX domain containing tether for SLC2A4 [Source:HGNC Symbol;Acc:HGNC:13825]	protein_coding	16	75813919	ASPSCR1
ENSMMUG00000013831	ASRGL1	asparaginase like 1 [Source:NCBI gene;Acc:718871]	protein_coding	14	11926095
ENSMMUG00000005142	ASTE1	asteroid homolog 1 [Source:HGNC Symbol;Acc:HGNC:25021]	protein_coding	2	170960020	ASTE1
ENSMMUG00000023216	ASTN1	astrotactin 1 [Source:NCBI gene;Acc:709094]	protein_coding	1	190396193
ENSMMUG00000013105	ASTN2	astrotactin-2 [Source:NCBI gene;Acc:702370]	protein_coding	15	21922642	ASTN2
ENSMMUG00000007117	ASXL1	additional sex combs like 1, transcriptional regulator [Source:NCBI gene;Acc:711799]	protein_coding	10	31650161	ASXL1
ENSMMUG00000001377	ASXL2	additional sex combs like 2, transcriptional regulator [Source:NCBI gene;Acc:695057]	protein_coding	13	25988485	ASXL2
ENSMMUG00000014451	ASXL3	additional sex combs like 3, transcriptional regulator [Source:NCBI gene;Acc:707661]	protein_coding	18	22201421	ASXL3
ENSMMUG00000021726	ASZ1	ankyrin repeat, SAM and basic leucine zipper domain containing 1 [Source:NCBI gene;Acc:705097]	protein_coding	3	143002640
ENSMMUG00000006414	ATAD1	ATPase family, AAA domain containing 1 [Source:NCBI gene;Acc:704809]	protein_coding	9	82927802
ENSMMUG00000020467	ATAD2	ATPase family, AAA domain containing 2 [Source:NCBI gene;Acc:704478]	protein_coding	8	122518872	ATAD2
ENSMMUG00000020952	ATAD2B	ATPase family, AAA domain containing 2B [Source:NCBI gene;Acc:703529]	protein_coding	13	23943264	ATAD2B
ENSMMUG00000040177	ATAD5	ATPase family, AAA domain containing 5 [Source:NCBI gene;Acc:713616]	protein_coding	16	24782562	ATAD5
ENSMMUG00000006526	ATAT1	alpha tubulin acetyltransferase 1 [Source:NCBI gene;Acc:100141388]	protein_coding	4	31325483
ENSMMUG00000039195	ATCAY	ATCAY, caytaxin [Source:NCBI gene;Acc:721783]	protein_coding	19	3909482	ATCAY
ENSMMUG00000021594	ATE1	arginyltransferase 1 [Source:NCBI gene;Acc:705248]	protein_coding	9	117752032	ATE1
ENSMMUG00000048857	ATF1	activating transcription factor 1 [Source:NCBI gene;Acc:693644]	protein_coding	11	49078863
ENSMMUG00000003947	ATF2	activating transcription factor 2 [Source:NCBI gene;Acc:699072]	protein_coding	12	62111193	ATF2
ENSMMUG00000012185	ATF3	activating transcription factor 3 [Source:NCBI gene;Acc:710832]	protein_coding	1	153902993
ENSMMUG00000004049	ATF6	activating transcription factor 6 [Source:NCBI gene;Acc:720056]	protein_coding	1	136499860	ATF6
ENSMMUG00000015229	ATF6B	activating transcription factor 6 beta [Source:NCBI gene;Acc:717050]	protein_coding	4	32962496	ATF6B
ENSMMUG00000005913	ATF7IP2	activating transcription factor 7 interacting protein 2 [Source:NCBI gene;Acc:710224]	protein_coding	20	10447885	ATF7IP2
ENSMMUG00000003577	ATG10	autophagy related 10 [Source:NCBI gene;Acc:711835]	protein_coding	6	78741989	ATG10
ENSMMUG00000015392	ATG101	autophagy related 101 [Source:NCBI gene;Acc:696954]	protein_coding	11	50752605
ENSMMUG00000019672	ATG13	autophagy related 13 [Source:NCBI gene;Acc:714322]	protein_coding	14	19363691	ATG13
ENSMMUG00000023358	ATG16L1	autophagy related 16 like 1 [Source:NCBI gene;Acc:714092]	protein_coding	12	115790467
ENSMMUG00000001293	ATG16L2	autophagy related 16 like 2 [Source:NCBI gene;Acc:717952]	protein_coding	14	64775244	ATG16L2
ENSMMUG00000003973	ATG2A	autophagy related 2A [Source:NCBI gene;Acc:717290]	protein_coding	14	9540412	ATG2A
ENSMMUG00000003658	ATG2B	autophagy related 2B [Source:NCBI gene;Acc:712467]	protein_coding	7	158558513	ATG2B
ENSMMUG00000014232	ATG3	autophagy related 3 [Source:NCBI gene;Acc:708305]	protein_coding	2	33599828
ENSMMUG00000007190	ATG4A	autophagy related 4A cysteine peptidase [Source:NCBI gene;Acc:703367]	protein_coding	X	102104918
ENSMMUG00000008047	ATG4B	autophagy related 4B cysteine peptidase [Source:NCBI gene;Acc:717813]	protein_coding	12	124500746	ATG4B
ENSMMUG00000000386	ATG4C	autophagy related 4C cysteine peptidase [Source:NCBI gene;Acc:695606]	protein_coding	1	62487983
ENSMMUG00000019679	ATG5	autophagy related 5 [Source:NCBI gene;Acc:696874]	protein_coding	4	103821448	ATG5
ENSMMUG00000021804	ATG7	autophagy related 7 [Source:NCBI gene;Acc:696238]	protein_coding	2	54776228
ENSMMUG00000019619	ATG9A	autophagy related 9A [Source:NCBI gene;Acc:702263]	protein_coding	12	101346981
ENSMMUG00000012318	ATIC	5-aminoimidazole-4-carboxamide ribonucleotide formyltransferase/IMP cyclohydrolase [Source:NCBI gene;Acc:694819]	protein_coding	12	97287985	ATIC
ENSMMUG00000009577	ATL1	atlastin GTPase 1 [Source:NCBI gene;Acc:706313]	protein_coding	7	112569139
ENSMMUG00000008463	ATL2	atlastin GTPase 2 [Source:NCBI gene;Acc:710647]	protein_coding	13	38753961	ATL2
ENSMMUG00000005776	ATL3	atlastin GTPase 3 [Source:NCBI gene;Acc:722170]	protein_coding	14	10953841	ATL3
ENSMMUG00000004153	ATM	ATM serine/threonine kinase [Source:NCBI gene;Acc:100427400]	protein_coding	14	101149302	ATM
ENSMMUG00000013086	ATMIN	ATM interactor [Source:NCBI gene;Acc:717395]	protein_coding	20	65699637	ATMIN
ENSMMUG00000010201	ATN1	atrophin 1 [Source:NCBI gene;Acc:722114]	protein_coding	11	7243734	ATN1
ENSMMUG00000002367	ATOH1	atonal bHLH transcription factor 1 [Source:NCBI gene;Acc:704893]	protein_coding	5	92369991	ATOH1
ENSMMUG00000015131	ATOH7	atonal bHLH transcription factor 7 [Source:NCBI gene;Acc:695268]	protein_coding	9	64363620	ATOH7
ENSMMUG00000047424	ATOH8	atonal bHLH transcription factor 8 [Source:NCBI gene;Acc:696169]	protein_coding	13	87508781	ATOH8
ENSMMUG00000009560	ATOX1	antioxidant 1 copper chaperone [Source:NCBI gene;Acc:712464]	protein_coding	6	149864557	ATOX1
ENSMMUG00000012643	ATP10B	ATPase phospholipid transporting 10B (putative) [Source:NCBI gene;Acc:698170]	protein_coding	6	158771796	ATP10B
ENSMMUG00000021778	ATP10D	ATPase phospholipid transporting 10D (putative) [Source:NCBI gene;Acc:704458]	protein_coding	5	47471445	ATP10D
ENSMMUG00000013625	ATP11A	ATPase phospholipid transporting 11A [Source:NCBI gene;Acc:712589]	protein_coding	17	94198953	ATP11A
ENSMMUG00000007234	ATP11C	ATPase phospholipid transporting 11C [Source:NCBI gene;Acc:695802]	protein_coding	X	133670640	ATP11C
ENSMMUG00000022608	ATP12A	ATPase H+/K+ transporting non-gastric alpha2 subunit [Source:NCBI gene;Acc:721488]	protein_coding	17	4433207	ATP12A
ENSMMUG00000043400	ATP13A1	ATPase 13A1 [Source:NCBI gene;Acc:100427506]	protein_coding	19	19765908	ATP13A1
ENSMMUG00000001610	ATP13A2	ATPase cation transporting 13A2 [Source:NCBI gene;Acc:699678]	protein_coding	1	15681562	ATP13A2
ENSMMUG00000012032	ATP13A3	ATPase 13A3 [Source:NCBI gene;Acc:707893]	protein_coding	2	201193663	ATP13A3
ENSMMUG00000009764	ATP13A4	ATPase 13A4 [Source:NCBI gene;Acc:698284]	protein_coding	2	200164185	ATP13A4
ENSMMUG00000009760	ATP13A5	ATPase 13A5 [Source:NCBI gene;Acc:706520]	protein_coding	2	200034272	ATP13A5
ENSMMUG00000008151	ATP1A1	ATPase Na+/K+ transporting subunit alpha 1 [Source:NCBI gene;Acc:710368]	protein_coding	1	117446272
ENSMMUG00000017833	ATP1A2	ATPase Na+/K+ transporting subunit alpha 2 [Source:NCBI gene;Acc:720191]	protein_coding	1	134850936
ENSMMUG00000017427	ATP1A3	ATPase Na+/K+ transporting subunit alpha 3 [Source:NCBI gene;Acc:706513]	protein_coding	19	37758504
ENSMMUG00000021078	ATP1B1	ATPase Na+/K+ transporting subunit beta 1 [Source:NCBI gene;Acc:700443]	protein_coding	1	198510928
ENSMMUG00000044486	ATP1B2	ATPase Na+/K+ transporting subunit beta 2 [Source:NCBI gene;Acc:716093]	protein_coding	16	7634045	ATP1B2
ENSMMUG00000039621	ATP1B3	ATPase Na+/K+ transporting subunit beta 3 [Source:NCBI gene;Acc:716682]	protein_coding	2	159937856
ENSMMUG00000000705	ATP1B4	ATPase Na+/K+ transporting family member beta 4 [Source:NCBI gene;Acc:696160]	protein_coding	X	114062800	ATP1B4
ENSMMUG00000023526	ATP2A1	ATPase sarcoplasmic/endoplasmic reticulum Ca2+ transporting 1 [Source:NCBI gene;Acc:708058]	protein_coding	20	27286331	ATP2A1
ENSMMUG00000001739	ATP2A2	ATPase sarcoplasmic/endoplasmic reticulum Ca2+ transporting 2 [Source:NCBI gene;Acc:710702]	protein_coding	11	110216459	ATP2A2
ENSMMUG00000008263	ATP2A3	ATPase sarcoplasmic/endoplasmic reticulum Ca2+ transporting 3 [Source:NCBI gene;Acc:707768]	protein_coding	16	3798441	ATP2A3
ENSMMUG00000023378	ATP2B1	ATPase plasma membrane Ca2+ transporting 1 [Source:NCBI gene;Acc:709102]	protein_coding	11	89070643	ATP2B1
ENSMMUG00000019938	ATP2B2	ATPase plasma membrane Ca2+ transporting 2 [Source:NCBI gene;Acc:701149]	protein_coding	2	55688470	ATP2B2
ENSMMUG00000011478	ATP2B3	ATPase plasma membrane Ca2+ transporting 3 [Source:NCBI gene;Acc:695803]	protein_coding	X	147001672	ATP2B3
ENSMMUG00000021116	ATP2B4	ATPase plasma membrane Ca2+ transporting 4 [Source:NCBI gene;Acc:574317]	protein_coding	1	162887333
ENSMMUG00000005137	ATP2C1	ATPase secretory pathway Ca2+ transporting 1 [Source:NCBI gene;Acc:719281]	protein_coding	2	170955303
ENSMMUG00000013542	ATP2C2	ATPase secretory pathway Ca2+ transporting 2 [Source:NCBI gene;Acc:715279]	protein_coding	20	69072043	ATP2C2
ENSMMUG00000000845	ATP4A	ATPase H+/K+ transporting subunit alpha [Source:HGNC Symbol;Acc:HGNC:819]	protein_coding	19	31472084	ATP4A
ENSMMUG00000003570	ATP5F1A	ATP synthase F1 subunit alpha [Source:NCBI gene;Acc:701389]	protein_coding	18	35022093
ENSMMUG00000001027	ATP5F1B	ATP synthase F1 subunit beta [Source:NCBI gene;Acc:713284]	protein_coding	11	55428853
ENSMMUG00000009207	ATP5F1C	ATP synthase F1 subunit gamma [Source:NCBI gene;Acc:713768]	protein_coding	9	7745996	ATP5F1C
ENSMMUG00000022198	ATP5F1D	serine/threonine kinase 11 [Source:NCBI gene;Acc:705686]	protein_coding	19	987079
ENSMMUG00000018678	ATP5IF1	ATP synthase inhibitory factor subunit 1 [Source:NCBI gene;Acc:716870]	protein_coding	1	27118719
ENSMMUG00000013395	ATP5MC1	ATP synthase membrane subunit c locus 1 [Source:NCBI gene;Acc:697950]	protein_coding	16	40659701
ENSMMUG00000016241	ATP5MC2	ATP synthase membrane subunit c locus 2 [Source:NCBI gene;Acc:703751]	protein_coding	11	52320911	ATP5MC2
ENSMMUG00000003954	ATP5MC3	ATP synthase membrane subunit c locus 3 [Source:NCBI gene;Acc:702893]	protein_coding	12	62210962
ENSMMUG00000014037	ATP5MD	ATP synthase membrane subunit DAPIT [Source:NCBI gene;Acc:100428450]	protein_coding	9	99199517
ENSMMUG00000044585	ATP5ME	ATP synthase membrane subunit e [Source:NCBI gene;Acc:698144]	protein_coding	5	633595	ATP5ME
ENSMMUG00000004915	ATP5MPL	ATP synthase membrane subunit 6.8PL [Source:NCBI gene;Acc:701404]	protein_coding	7	166293747	ATP5MPL
ENSMMUG00000003313	ATP5PB	ATP synthase peripheral stalk-membrane subunit b [Source:NCBI gene;Acc:704072]	protein_coding	1	112414109
ENSMMUG00000011647	ATP5PD	ATP synthase peripheral stalk subunit d [Source:NCBI gene;Acc:700338]	protein_coding	16	68710859
ENSMMUG00000008725	ATP5PF	ATP synthase peripheral stalk subunit F6 [Source:NCBI gene;Acc:708411]	protein_coding	3	21252537
ENSMMUG00000015504	ATP5PO	ATP synthase peripheral stalk subunit OSCP [Source:NCBI gene;Acc:698480]	protein_coding	3	12776136
ENSMMUG00000002615	ATP5S	ATP synthase, H+ transporting, mitochondrial Fo complex subunit s (factor B) [Source:NCBI gene;Acc:100426047]	protein_coding	7	112325046	ATP5S
ENSMMUG00000028683	ATP6	ATP synthase F0 subunit 6 [Source:NCBI gene;Acc:2846629]	protein_coding	MT	8518
ENSMMUG00000005501	ATP6AP1	ATPase H+ transporting accessory protein 1 [Source:NCBI gene;Acc:106995374]	protein_coding	X	147800924	ATP6AP1
ENSMMUG00000029954	ATP6AP1L	ATPase H+ transporting accessory protein 1 like [Source:HGNC Symbol;Acc:HGNC:28091]	protein_coding	6	79111544	ATP6AP1L
ENSMMUG00000012762	ATP6AP2	ATPase H+ transporting accessory protein 2 [Source:NCBI gene;Acc:705048]	protein_coding	X	40479503
ENSMMUG00000022644	ATP6V0A1	ATPase H+ transporting V0 subunit a1 [Source:NCBI gene;Acc:677865]	protein_coding	16	48323045	ATP6V0A1
ENSMMUG00000006546	ATP6V0A2	ATPase H+ transporting V0 subunit a2 [Source:NCBI gene;Acc:710162]	protein_coding	11	123729697	ATP6V0A2
ENSMMUG00000006547	ATP6V0A4	ATPase H+ transporting V0 subunit a4 [Source:NCBI gene;Acc:715492]	protein_coding	3	165329178	ATP6V0A4
ENSMMUG00000015154	ATP6V0B	ATPase H+ transporting V0 subunit b [Source:NCBI gene;Acc:702243]	protein_coding	1	43478460
ENSMMUG00000029105	ATP6V0D1	ATPase H+ transporting V0 subunit d1 [Source:NCBI gene;Acc:698345]	protein_coding	20	51717387	ATP6V0D1
ENSMMUG00000001618	ATP6V0D2	ATPase H+ transporting V0 subunit d2 [Source:NCBI gene;Acc:693838]	protein_coding	8	84307421	ATP6V0D2
ENSMMUG00000013825	ATP6V0E1	ATPase H+ transporting V0 subunit e1 [Source:NCBI gene;Acc:703342]	protein_coding	6	171272993
ENSMMUG00000020740	ATP6V1A	ATPase H+ transporting V1 subunit A [Source:NCBI gene;Acc:709958]	protein_coding	2	34806848
ENSMMUG00000002090	ATP6V1B1	ATPase H+ transporting V1 subunit B1 [Source:NCBI gene;Acc:703646]	protein_coding	13	72036436	ATP6V1B1
ENSMMUG00000020000	ATP6V1B2	ATPase H+ transporting V1 subunit B2 [Source:NCBI gene;Acc:705605]	protein_coding	8	19973916	ATP6V1B2
ENSMMUG00000001078	ATP6V1C1	ATPase H+ transporting V1 subunit C1 [Source:NCBI gene;Acc:693840]	protein_coding	8	101757964
ENSMMUG00000010320	ATP6V1C2	ATPase H+ transporting V1 subunit C2 [Source:NCBI gene;Acc:706673]	protein_coding	13	10721761	ATP6V1C2
ENSMMUG00000021418	ATP6V1D	ATPase H+ transporting V1 subunit D [Source:NCBI gene;Acc:710240]	protein_coding	7	129478421
ENSMMUG00000005392	ATP6V1E2	ATPase H+ transporting V1 subunit E2 [Source:NCBI gene;Acc:714746]	protein_coding	13	47238367
ENSMMUG00000049051	ATP6V1G1	ATPase H+ transporting V1 subunit G1 [Source:NCBI gene;Acc:703655]	protein_coding	15	24813023
ENSMMUG00000008842	ATP6V1G2	ATPase H+ transporting V1 subunit G2 [Source:NCBI gene;Acc:715331]	protein_coding	4	32404106
ENSMMUG00000011992	ATP6V1G3	ATPase H+ transporting V1 subunit G3 [Source:NCBI gene;Acc:710372]	protein_coding	1	168241946	ATP6V1G3
ENSMMUG00000004064	ATP6V1H	ATPase H+ transporting V1 subunit H [Source:NCBI gene;Acc:693323]	protein_coding	8	51621521	ATP6V1H
ENSMMUG00000012871	ATP7A	ATPase copper transporting alpha [Source:NCBI gene;Acc:705857]	protein_coding	X	71717235	ATP7A
ENSMMUG00000016520	ATP7B	ATPase copper transporting beta [Source:NCBI gene;Acc:713781]	protein_coding	17	31295631	ATP7B
ENSMMUG00000028684	ATP8	ATP synthase F0 subunit 8 [Source:NCBI gene;Acc:2846623]	protein_coding	MT	8357
ENSMMUG00000017733	ATP8A1	ATPase phospholipid transporting 8A1 [Source:NCBI gene;Acc:702630]	protein_coding	5	42218232
ENSMMUG00000008520	ATP8A2	ATPase phospholipid transporting 8A2 [Source:NCBI gene;Acc:709311]	protein_coding	17	5055852	ATP8A2
ENSMMUG00000019976	ATP8B1	ATPase phospholipid transporting 8B1 [Source:NCBI gene;Acc:695994]	protein_coding	18	47100024	ATP8B1
ENSMMUG00000023364	ATP8B2	ATPase phospholipid transporting 8B2 [Source:NCBI gene;Acc:716652]	protein_coding	1	128957191	ATP8B2
ENSMMUG00000002846	ATP8B3	ATPase phospholipid transporting 8B3 [Source:NCBI gene;Acc:721348]	protein_coding	19	1610223	ATP8B3
ENSMMUG00000003684	ATP8B4	ATPase phospholipid transporting 8B4 (putative) [Source:NCBI gene;Acc:716570]	protein_coding	7	26216422	ATP8B4
ENSMMUG00000000918	ATP9A	ATPase phospholipid transporting 9A (putative) [Source:NCBI gene;Acc:710250]	protein_coding	10	12625536	ATP9A
ENSMMUG00000021792	ATP9B	ATPase phospholipid transporting 9B (putative) [Source:NCBI gene;Acc:697957]	protein_coding	18	69101370	ATP9B
ENSMMUG00000003657	ATPAF2	ATP synthase mitochondrial F1 complex assembly factor 2 [Source:NCBI gene;Acc:699709]	protein_coding	16	18171069
ENSMMUG00000007927	ATR	ATR serine/threonine kinase [Source:NCBI gene;Acc:714443]	protein_coding	2	159275761	ATR
ENSMMUG00000010269	ATRAID	all-trans retinoic acid induced differentiation factor [Source:NCBI gene;Acc:699201]	protein_coding	13	27503322
ENSMMUG00000010058	ATRIP	ATR interacting protein [Source:NCBI gene;Acc:710035]	protein_coding	2	93989746	ATRIP
ENSMMUG00000022283	ATRN	attractin [Source:NCBI gene;Acc:717374]	protein_coding	10	36332897	ATRN
ENSMMUG00000001905	ATRNL1	attractin like 1 [Source:NCBI gene;Acc:705767]	protein_coding	9	110979388	ATRNL1
ENSMMUG00000022574	ATRX	ATRX, chromatin remodeler [Source:NCBI gene;Acc:705735]	protein_coding	X	71309347	ATRX
ENSMMUG00000002940	ATXN1	ataxin 1 [Source:NCBI gene;Acc:702975]	protein_coding	4	16644236	ATXN1
ENSMMUG00000008955	ATXN10	ataxin 10 [Source:NCBI gene;Acc:713805]	protein_coding	10	87813578
ENSMMUG00000048077	ATXN1L	ataxin 1 like [Source:NCBI gene;Acc:709805]	protein_coding	20	56915735
ENSMMUG00000002226	ATXN2	ataxin 2 [Source:NCBI gene;Acc:710742]	protein_coding	11	111461463	ATXN2
ENSMMUG00000003298	ATXN2L	ataxin 2 like [Source:NCBI gene;Acc:708359]	protein_coding	20	27362674	ATXN2L
ENSMMUG00000009370	ATXN3L	ataxin 3 like [Source:NCBI gene;Acc:711119]	protein_coding	X	12330265	ATXN3L
ENSMMUG00000000383	ATXN7L1	ataxin 7 like 1 [Source:NCBI gene;Acc:698666]	protein_coding	3	130936555	ATXN7L1
ENSMMUG00000005815	ATXN7L2	ataxin 7 like 2 [Source:NCBI gene;Acc:701498]	protein_coding	1	110496326	ATXN7L2
ENSMMUG00000019923	ATXN7L3	ataxin 7 like 3 [Source:NCBI gene;Acc:714437]	protein_coding	16	50063992	ATXN7L3
ENSMMUG00000043271	ATXN7L3B	ataxin 7 like 3B [Source:NCBI gene;Acc:718825]	protein_coding	11	73460370	ATXN7L3B
ENSMMUG00000015798	AUH	AU RNA binding methylglutaconyl-CoA hydratase [Source:NCBI gene;Acc:704542]	protein_coding	15	107330935
ENSMMUG00000007856	AUNIP	aurora kinase A and ninein interacting protein [Source:NCBI gene;Acc:713349]	protein_coding	1	24629453	AUNIP
ENSMMUG00000002131	AUP1	AUP1, lipid droplet regulating VLDL assembly factor [Source:NCBI gene;Acc:710020]	protein_coding	13	75545546	AUP1
ENSMMUG00000000070	AURKA	aurora kinase A [Source:NCBI gene;Acc:698190]	protein_coding	10	8055449	AURKA
ENSMMUG00000002997	AURKB	aurora kinase B [Source:NCBI gene;Acc:721955]	protein_coding	16	8222091	AURKB
ENSMMUG00000000929	AURKC	aurora kinase C [Source:NCBI gene;Acc:709801]	protein_coding	19	52069133	AURKC
ENSMMUG00000017675	AUTS2	AUTS2, activator of transcription and developmental regulator [Source:NCBI gene;Acc:701038]	protein_coding	3	45395293	AUTS2
ENSMMUG00000005278	AVEN	apoptosis and caspase activation inhibitor [Source:NCBI gene;Acc:695227]	protein_coding	7	9768645	AVEN
ENSMMUG00000005319	AVIL	advillin [Source:NCBI gene;Acc:712581]	protein_coding	11	56602574	AVIL
ENSMMUG00000011770	AVL9	AVL9 cell migration associated [Source:NCBI gene;Acc:693868]	protein_coding	3	75553484
ENSMMUG00000041847	AVP	arginine vasopressin [Source:NCBI gene;Acc:717101]	protein_coding	10	35910800	AVP
ENSMMUG00000000549	AVPR1A	arginine vasopressin receptor 1A [Source:NCBI gene;Acc:717041]	protein_coding	11	62119795	AVPR1A
ENSMMUG00000002255	AVPR1B	arginine vasopressin receptor 1B [Source:NCBI gene;Acc:695963]	protein_coding	1	160481920
ENSMMUG00000045962	AVPR2	arginine vasopressin receptor 2 [Source:NCBI gene;Acc:697763]	protein_coding	X	147380983	AVPR2
ENSMMUG00000003769	AXDND1	axonemal dynein light chain domain containing 1 [Source:NCBI gene;Acc:716903]	protein_coding	1	187862578	AXDND1
ENSMMUG00000000605	AXIN1	axin 1 [Source:NCBI gene;Acc:100424087]	protein_coding	20	272264	AXIN1
ENSMMUG00000009145	AXL	AXL receptor tyrosine kinase [Source:NCBI gene;Acc:706123]	protein_coding	19	37049251	AXL
ENSMMUG00000022504	AZGP1	alpha-2-glycoprotein 1, zinc-binding [Source:NCBI gene;Acc:710136]	protein_coding	3	125470436
ENSMMUG00000000056	AZI2	5-azacytidine induced 2 [Source:NCBI gene;Acc:705275]	protein_coding	2	185102191
ENSMMUG00000001338	AZIN1	antizyme inhibitor 1 [Source:NCBI gene;Acc:693581]	protein_coding	8	101555085
ENSMMUG00000006285	AZIN2	antizyme inhibitor 2 [Source:NCBI gene;Acc:709823]	protein_coding	1	32162356
ENSMMUG00000028948	AZU1	azurocidin 1 [Source:NCBI gene;Acc:100425740]	protein_coding	19	595162	AZU1
ENSMMUG00000003760	B2M	beta-2-microglobulin [Source:NCBI gene;Acc:712428]	protein_coding	7	21093999
ENSMMUG00000003541	B3GALNT1	beta-1,3-N-acetylgalactosaminyltransferase 1 (globoside blood group) [Source:NCBI gene;Acc:703939]	protein_coding	2	133617067
ENSMMUG00000008427	B3GALNT2	beta-1,3-N-acetylgalactosaminyltransferase 2 [Source:NCBI gene;Acc:711550]	protein_coding	1	211735205	B3GALNT2
ENSMMUG00000021775	B3GALT1	beta-1,3-galactosyltransferase 1 [Source:NCBI gene;Acc:704744]	protein_coding	12	54808292
ENSMMUG00000022648	B3GALT2	beta-1,3-galactosyltransferase 2 [Source:NCBI gene;Acc:712334]	protein_coding	1	173704186
ENSMMUG00000003868	B3GALT4	beta-1,3-galactosyltransferase 4 [Source:NCBI gene;Acc:718178]	pseudogene	4	34121675
ENSMMUG00000003428	B3GALT5	beta-1,3-galactosyltransferase 5 [Source:NCBI gene;Acc:715466]	protein_coding	3	7023562	B3GALT5
ENSMMUG00000019519	B3GALT6	beta-1,3-galactosyltransferase 6 [Source:NCBI gene;Acc:703713]	protein_coding	1	328119	B3GALT6
ENSMMUG00000002250	B3GAT1	beta-1,3-glucuronyltransferase 1 [Source:NCBI gene;Acc:695293]	protein_coding	14	127347342	B3GAT1
ENSMMUG00000039725	B3GAT2	beta-1,3-glucuronyltransferase 2 [Source:NCBI gene;Acc:717157]	protein_coding	4	68954729	B3GAT2
ENSMMUG00000031126	B3GAT3	beta-1,3-glucuronyltransferase 3 [Source:NCBI gene;Acc:718744]	protein_coding	14	11690209	B3GAT3
ENSMMUG00000013713	B3GLCT	beta 3-glucosyltransferase [Source:NCBI gene;Acc:713498]	protein_coding	17	10747288	B3GLCT
ENSMMUG00000001648	B3GNT10	putative UDP-GlcNAc:betaGal beta-1,3-N-acetylglucosaminyltransferase LOC100288842 [Source:NCBI gene;Acc:701071]	protein_coding	15	18478298	B3GNT10
ENSMMUG00000014181	B3GNT2	UDP-GlcNAc:betaGal beta-1,3-N-acetylglucosaminyltransferase 2 [Source:NCBI gene;Acc:693396]	protein_coding	13	63069132
ENSMMUG00000012280	B3GNT3	UDP-GlcNAc:betaGal beta-1,3-N-acetylglucosaminyltransferase 3 [Source:NCBI gene;Acc:719221]	protein_coding	19	17757897	B3GNT3
ENSMMUG00000012654	B3GNT4	UDP-GlcNAc:betaGal beta-1,3-N-acetylglucosaminyltransferase 4 [Source:NCBI gene;Acc:702023]	protein_coding	11	122526780	B3GNT4
ENSMMUG00000031605	B3GNT5	UDP-GlcNAc:betaGal beta-1,3-N-acetylglucosaminyltransferase 5 [Source:NCBI gene;Acc:705694]	protein_coding	2	109794519	B3GNT5
ENSMMUG00000018173	B3GNT6	UDP-GlcNAc:betaGal beta-1,3-N-acetylglucosaminyltransferase 6 [Source:NCBI gene;Acc:697946]	protein_coding	14	69225172	B3GNT6
ENSMMUG00000011777	B3GNT7	UDP-GlcNAc:betaGal beta-1,3-N-acetylglucosaminyltransferase 7 [Source:HGNC Symbol;Acc:HGNC:18811]	protein_coding	12	113851423	B3GNT7
ENSMMUG00000014347	B3GNT8	UDP-GlcNAc:betaGal beta-1,3-N-acetylglucosaminyltransferase 8 [Source:NCBI gene;Acc:705336]	protein_coding	19	37291089	B3GNT8
ENSMMUG00000007559	B3GNT9	UDP-GlcNAc:betaGal beta-1,3-N-acetylglucosaminyltransferase 9 [Source:NCBI gene;Acc:698037]	protein_coding	20	51424329	B3GNT9
ENSMMUG00000001110	B3GNTL1	UDP-GlcNAc:betaGal beta-1,3-N-acetylglucosaminyltransferase like 1 [Source:NCBI gene;Acc:719689]	protein_coding	16	76872732	B3GNTL1
ENSMMUG00000001182	B4GALNT1	beta-1,4-N-acetyl-galactosaminyltransferase 1 [Source:NCBI gene;Acc:715317]	protein_coding	11	56423719	B4GALNT1
ENSMMUG00000015845	B4GALNT2	beta-1,4-N-acetyl-galactosaminyltransferase 2 [Source:NCBI gene;Acc:700278]	protein_coding	16	40385564	B4GALNT2
ENSMMUG00000013894	B4GALNT3	beta-1,4-N-acetyl-galactosaminyltransferase 3 [Source:NCBI gene;Acc:706259]	protein_coding	11	446110	B4GALNT3
ENSMMUG00000021723	B4GALNT4	beta-1,4-N-acetyl-galactosaminyltransferase 4 [Source:NCBI gene;Acc:720768]	protein_coding	14	218955	B4GALNT4
ENSMMUG00000015155	B4GALT2	beta-1,4-galactosyltransferase 2 [Source:NCBI gene;Acc:704038]	protein_coding	1	43483547	B4GALT2
ENSMMUG00000022629	B4GALT3	beta-1,4-galactosyltransferase 3 [Source:NCBI gene;Acc:719920]	protein_coding	1	135896763
ENSMMUG00000003592	B4GALT4	beta-1,4-galactosyltransferase 4 [Source:NCBI gene;Acc:711983]	protein_coding	2	40363255
ENSMMUG00000002124	B4GALT5	beta-1,4-galactosyltransferase 5 [Source:NCBI gene;Acc:713891]	protein_coding	10	14694013	B4GALT5
ENSMMUG00000016674	B4GALT6	beta-1,4-galactosyltransferase 6 [Source:NCBI gene;Acc:706068]	protein_coding	18	20153381
ENSMMUG00000029662	B4GALT7	beta-1,4-galactosyltransferase 7 [Source:NCBI gene;Acc:701000]	protein_coding	6	176266169
ENSMMUG00000015992	B4GAT1	beta-1,4-glucuronyltransferase 1 [Source:NCBI gene;Acc:714270]	protein_coding	14	8084021
ENSMMUG00000000138	B9D1	B9 domain containing 1 [Source:NCBI gene;Acc:702949]	protein_coding	16	19137490
ENSMMUG00000023704	B9D2	B9 domain containing 2 [Source:NCBI gene;Acc:704873]	protein_coding	19	37211516
ENSMMUG00000019398	BAALC	BAALC, MAP3K1 and KLF4 binding [Source:NCBI gene;Acc:694238]	protein_coding	8	101881864
ENSMMUG00000013923	BABAM1	BRISC and BRCA1 A complex member 1 [Source:NCBI gene;Acc:718969]	protein_coding	19	17210698
ENSMMUG00000014461	BABAM2	BRISC and BRCA1 A complex member 2 [Source:NCBI gene;Acc:702365]	protein_coding	13	28190229	BABAM2
ENSMMUG00000007785	BACE1	beta-secretase 1 [Source:NCBI gene;Acc:697694]	protein_coding	14	110122803
ENSMMUG00000004257	BACE2	beta-site APP-cleaving enzyme 2 [Source:NCBI gene;Acc:715330]	protein_coding	3	5402253	BACE2
ENSMMUG00000011095	BACH1	BTB domain and CNC homolog 1 [Source:NCBI gene;Acc:705817]	protein_coding	3	17533416
ENSMMUG00000009736	BACH2	BTB domain and CNC homolog 2 [Source:NCBI gene;Acc:702740]	protein_coding	4	88060120	BACH2
ENSMMUG00000012952	BAD	BCL2 associated agonist of cell death [Source:NCBI gene;Acc:717740]	protein_coding	14	10241000
ENSMMUG00000000798	BAG3	BCL2 associated athanogene 3 [Source:NCBI gene;Acc:714420]	protein_coding	9	115617993
ENSMMUG00000013775	BAG4	BCL2 associated athanogene 4 [Source:NCBI gene;Acc:703953]	protein_coding	8	38453709	BAG4
ENSMMUG00000017005	BAG5	BCL2 associated athanogene 5 [Source:NCBI gene;Acc:699170]	protein_coding	7	165916943	BAG5
ENSMMUG00000005302	BAG6	BCL2 associated athanogene 6 [Source:NCBI gene;Acc:720485]	protein_coding	4	32503979	BAG6
ENSMMUG00000018984	BAHCC1	BAH domain and coiled-coil containing 1 [Source:NCBI gene;Acc:718946]	protein_coding	16	75278931	BAHCC1
ENSMMUG00000017165	BAHD1	bromo adjacent homology domain containing 1 [Source:NCBI gene;Acc:702982]	protein_coding	7	16777457
ENSMMUG00000015512	BAIAP2	BAI1 associated protein 2 [Source:NCBI gene;Acc:100428388]	protein_coding	16	74899461	BAIAP2
ENSMMUG00000013276	BAIAP2L1	BAI1 associated protein 2 like 1 [Source:NCBI gene;Acc:718278]	protein_coding	3	123632013	BAIAP2L1
ENSMMUG00000002699	BAIAP2L2	BAI1 associated protein 2 like 2 [Source:NCBI gene;Acc:700058]	protein_coding	10	80093605	BAIAP2L2
ENSMMUG00000021415	BAIAP3	BAI1 associated protein 3 [Source:NCBI gene;Acc:722437]	protein_coding	20	1309848	BAIAP3
ENSMMUG00000009104	BAK1	BCL2 antagonist/killer 1 [Source:NCBI gene;Acc:706534]	protein_coding	4	34434001
ENSMMUG00000000567	BAMBI	BMP and activin membrane bound inhibitor [Source:NCBI gene;Acc:710152]	protein_coding	9	28794469	BAMBI
ENSMMUG00000019114	BANF1	barrier to autointegration factor 1 [Source:NCBI gene;Acc:715124]	protein_coding	14	8424406
ENSMMUG00000016037	BANF2	barrier to autointegration factor 2 [Source:NCBI gene;Acc:107000482]	protein_coding	10	50865063	BANF2
ENSMMUG00000008441	BANK1	B cell scaffold protein with ankyrin repeats 1 [Source:NCBI gene;Acc:710040]	protein_coding	5	100548687	BANK1
ENSMMUG00000009473	BANP	BTG3 associated nuclear protein [Source:NCBI gene;Acc:696125]	protein_coding	20	72776939	BANP
ENSMMUG00000016982	BAP1	BRCA1 associated protein 1 [Source:NCBI gene;Acc:697221]	protein_coding	2	89801700
ENSMMUG00000005700	BARD1	BRCA1 associated RING domain 1 [Source:NCBI gene;Acc:694301]	protein_coding	12	96700895	BARD1
ENSMMUG00000013939	BARHL2	BarH like homeobox 2 [Source:NCBI gene;Acc:696831]	protein_coding	1	90922065	BARHL2
ENSMMUG00000008058	BARX1	BARX homeobox 1 [Source:HGNC Symbol;Acc:HGNC:955]	protein_coding	15	44101070	BARX1
ENSMMUG00000011892	BASP1	brain abundant membrane attached signal protein 1 [Source:NCBI gene;Acc:700114]	protein_coding	6	17707643	BASP1
ENSMMUG00000003834	BATF	basic leucine zipper ATF-like transcription factor [Source:NCBI gene;Acc:702646]	protein_coding	7	137920294
ENSMMUG00000006568	BATF2	basic leucine zipper ATF-like transcription factor 2 [Source:NCBI gene;Acc:722022]	protein_coding	14	9453454	BATF2
ENSMMUG00000015056	BATF3	basic leucine zipper ATF-like transcription factor 3 [Source:NCBI gene;Acc:710551]	protein_coding	1	153825071	BATF3
ENSMMUG00000003907	BAX	BCL2 associated X, apoptosis regulator [Source:NCBI gene;Acc:718948]	protein_coding	19	44357701
ENSMMUG00000014270	BAZ1B	bromodomain adjacent to zinc finger domain 1B [Source:NCBI gene;Acc:716436]	protein_coding	3	41999858
ENSMMUG00000019332	BAZ2A	bromodomain adjacent to zinc finger domain 2A [Source:NCBI gene;Acc:713220]	protein_coding	11	55386001	BAZ2A
ENSMMUG00000006182	BAZ2B	bromodomain adjacent to zinc finger domain 2B [Source:NCBI gene;Acc:702780]	protein_coding	12	46018356	BAZ2B
ENSMMUG00000012466	BBC3	BCL2 binding component 3 [Source:NCBI gene;Acc:717955]	protein_coding	19	42597605	BBC3
ENSMMUG00000012683	BBOF1	basal body orientation factor 1 [Source:NCBI gene;Acc:698173]	protein_coding	7	136376722	BBOF1
ENSMMUG00000000316	BBOX1	gamma-butyrobetaine dioxygenase [Source:NCBI gene;Acc:699465]	protein_coding	14	38828531	BBOX1
ENSMMUG00000030171	BBS12	Bardet-Biedl syndrome 12 [Source:NCBI gene;Acc:710538]	protein_coding	5	121725589	BBS12
ENSMMUG00000013268	BBS2	Bardet-Biedl syndrome 2 [Source:NCBI gene;Acc:700353]	protein_coding	20	40612840	BBS2
ENSMMUG00000013685	BBS4	Bardet-Biedl syndrome 4 [Source:NCBI gene;Acc:704508]	protein_coding	7	51142248	BBS4
ENSMMUG00000009819	BBS7	Bardet-Biedl syndrome 7 [Source:NCBI gene;Acc:707478]	protein_coding	5	120696472	BBS7
ENSMMUG00000002886	BBS9	Bardet-Biedl syndrome 9 [Source:NCBI gene;Acc:708412]	protein_coding	3	74464661	BBS9
ENSMMUG00000008787	BBX	BBX, HMG-box containing [Source:HGNC Symbol;Acc:HGNC:14422]	protein_coding	2	28621798	BBX
ENSMMUG00000003273	BCAM	basal cell adhesion molecule (Lutheran blood group) [Source:NCBI gene;Acc:714568]	protein_coding	19	40115367	BCAM
ENSMMUG00000017093	BCAN	brevican [Source:NCBI gene;Acc:718545]	protein_coding	1	131269666	BCAN
ENSMMUG00000030218	BCAP29	B cell receptor associated protein 29 [Source:NCBI gene;Acc:699607]	protein_coding	3	133001116
ENSMMUG00000012744	BCAP31	B cell receptor associated protein 31 [Source:NCBI gene;Acc:696663]	protein_coding	X	147165885	BCAP31
ENSMMUG00000002630	BCAR1	BCAR1, Cas family scaffold protein [Source:NCBI gene;Acc:713965]	protein_coding	20	59517532	BCAR1
ENSMMUG00000015924	BCAR3	BCAR3, NSP family adaptor protein [Source:NCBI gene;Acc:713636]	protein_coding	1	94233808	BCAR3
ENSMMUG00000020082	BCAS1	breast carcinoma amplified sequence 1 [Source:NCBI gene;Acc:699063]	protein_coding	10	10350258	BCAS1
ENSMMUG00000043063	BCAS2	BCAS2, pre-mRNA processing factor [Source:NCBI gene;Acc:695503]	protein_coding	1	115606508	BCAS2
ENSMMUG00000017197	BCAS3	BCAS3, microtubule associated cell migration factor [Source:NCBI gene;Acc:712846]	protein_coding	16	54198490	BCAS3
ENSMMUG00000012127	BCAS4	breast carcinoma amplified sequence 4 [Source:NCBI gene;Acc:701649]	protein_coding	10	13514529
ENSMMUG00000012223	BCAT1	branched chain amino acid transaminase 1 [Source:NCBI gene;Acc:707321]	protein_coding	11	25745736	BCAT1
ENSMMUG00000010079	BCAT2	branched chain amino acid transaminase 2 [Source:NCBI gene;Acc:718305]	protein_coding	19	44152204	BCAT2
ENSMMUG00000008541	BCCIP	BRCA2 and CDKN1A interacting protein [Source:NCBI gene;Acc:699437]	protein_coding	9	121843178
ENSMMUG00000022911	BCDIN3D	BCDIN3 domain containing RNA methyltransferase [Source:NCBI gene;Acc:711559]	protein_coding	11	48123555	BCDIN3D
ENSMMUG00000003742	BCHE	butyrylcholinesterase [Source:NCBI gene;Acc:700484]	protein_coding	2	128502330	BCHE
ENSMMUG00000004829	BCKDHB	branched chain keto acid dehydrogenase E1 subunit beta [Source:NCBI gene;Acc:718472]	protein_coding	4	78346464	BCKDHB
ENSMMUG00000016032	BCKDK	branched chain ketoacid dehydrogenase kinase [Source:NCBI gene;Acc:712985]	protein_coding	20	28975852
ENSMMUG00000005720	BCL10	B cell CLL/lymphoma 10 [Source:NCBI gene;Acc:714869]	protein_coding	1	85510692
ENSMMUG00000003261	BCL11B	B cell CLL/lymphoma 11B [Source:NCBI gene;Acc:705238]	protein_coding	7	161471487	BCL11B
ENSMMUG00000037487	BCL2	BCL2, apoptosis regulator [Source:NCBI gene;Acc:707407]	protein_coding	18	52888234	BCL2
ENSMMUG00000003364	BCL2A1	BCL2 related protein A1 [Source:NCBI gene;Acc:712571]	protein_coding	7	57480636
ENSMMUG00000005985	BCL2L1	BCL2 like 1 [Source:NCBI gene;Acc:713035]	protein_coding	10	32356408
ENSMMUG00000017372	BCL2L10	BCL2 like 10 [Source:NCBI gene;Acc:695562]	protein_coding	7	28535554	BCL2L10
ENSMMUG00000018423	BCL2L11	BCL2 like 11 [Source:HGNC Symbol;Acc:HGNC:994]	protein_coding	13	106231219	BCL2L11
ENSMMUG00000021476	BCL2L13	BCL2 like 13 [Source:NCBI gene;Acc:709825]	protein_coding	10	59966893	BCL2L13
ENSMMUG00000023315	BCL2L14	BCL2 like 14 [Source:NCBI gene;Acc:695971]	protein_coding	11	12696318	BCL2L14
ENSMMUG00000006787	BCL2L15	BCL2 like 15 [Source:NCBI gene;Acc:707537]	protein_coding	1	114920871	BCL2L15
ENSMMUG00000014747	BCL2L2-PABPN1	BCL2 like 2 [Source:NCBI gene;Acc:106999359]	protein_coding	7	84652788	BCL2L2-PABPN1
ENSMMUG00000009198	BCL6	B cell CLL/lymphoma 6 [Source:NCBI gene;Acc:708736]	protein_coding	2	191901191
ENSMMUG00000016268	BCL6B	B cell CLL/lymphoma 6B [Source:NCBI gene;Acc:713925]	protein_coding	16	6984065	BCL6B
ENSMMUG00000012650	BCL7A	BCL tumor suppressor 7A [Source:NCBI gene;Acc:705028]	protein_coding	11	122342442	BCL7A
ENSMMUG00000023063	BCL7B	BCL tumor suppressor 7B [Source:NCBI gene;Acc:716470]	protein_coding	3	42097491
ENSMMUG00000003225	BCL7C	BCL tumor suppressor 7C [Source:NCBI gene;Acc:712065]	protein_coding	20	28641717
ENSMMUG00000016786	BCL9	B cell CLL/lymphoma 9 [Source:NCBI gene;Acc:700800]	protein_coding	1	122464978
ENSMMUG00000009318	BCL9L	B cell CLL/lymphoma 9 like [Source:NCBI gene;Acc:100428938]	protein_coding	14	111742274	BCL9L
ENSMMUG00000003710	BCLAF1	BCL2 associated transcription factor 1 [Source:NCBI gene;Acc:705705]	protein_coding	4	131010548	BCLAF1
ENSMMUG00000004745	BCLAF3	BCLAF1 and THRAP3 family member 3 [Source:NCBI gene;Acc:696449]	protein_coding	X	19320606	BCLAF3
ENSMMUG00000047071	BCO1	beta-carotene oxygenase 1 [Source:NCBI gene;Acc:721412]	protein_coding	20	65891542	BCO1
ENSMMUG00000015249	BCO2	beta-carotene oxygenase 2 [Source:NCBI gene;Acc:712095]	protein_coding	14	105055136	BCO2
ENSMMUG00000005292	BCOR	BCL6 corepressor [Source:NCBI gene;Acc:698644]	protein_coding	X	39938367	BCOR
ENSMMUG00000008781	BCORL1	BCL6 corepressor like 1 [Source:NCBI gene;Acc:702657]	protein_coding	X	123858783	BCORL1
ENSMMUG00000023622	BCR	BCR, RhoGEF and GTPase activating protein [Source:NCBI gene;Acc:709258]	protein_coding	10	65128396	BCR
ENSMMUG00000006740	BCS1L	BCS1-like (S. cerevisiae) [Source:NCBI gene;Acc:699690]	protein_coding	12	100783169
ENSMMUG00000002021	BDH1	3-hydroxybutyrate dehydrogenase 1 [Source:NCBI gene;Acc:709490]	protein_coding	2	204215013	BDH1
ENSMMUG00000019085	BDH2	3-hydroxybutyrate dehydrogenase 2 [Source:NCBI gene;Acc:711108]	protein_coding	5	101934697	BDH2
ENSMMUG00000029215	BDKRB1	bradykinin receptor B1 [Source:NCBI gene;Acc:712251]	protein_coding	7	158530484	BDKRB1
ENSMMUG00000043275	BDKRB2	bradykinin receptor B2 [Source:NCBI gene;Acc:703698]	protein_coding	7	158479212	BDKRB2
ENSMMUG00000008634	BDNF	brain derived neurotrophic factor [Source:NCBI gene;Acc:701245]	protein_coding	14	38238851	BDNF
ENSMMUG00000009057	BDP1	B double prime 1, subunit of RNA polymerase III transcription initiation factor IIIB [Source:NCBI gene;Acc:705283]	protein_coding	6	67958378	BDP1
ENSMMUG00000029971	BECN1	beclin 1 [Source:NCBI gene;Acc:711649]	protein_coding	16	48664947
ENSMMUG00000013874	BEGAIN	brain enriched guanylate kinase associated [Source:NCBI gene;Acc:717758]	protein_coding	7	162866662	BEGAIN
ENSMMUG00000019969	BEND2	BEN domain containing 2 [Source:NCBI gene;Acc:694277]	protein_coding	X	17555985	BEND2
ENSMMUG00000015808	BEND4	BEN domain containing 4 [Source:NCBI gene;Acc:702395]	protein_coding	5	41915541	BEND4
ENSMMUG00000019137	BEND5	BEN domain containing 5 [Source:NCBI gene;Acc:711150]	protein_coding	1	48285473
ENSMMUG00000000795	BEND6	BEN domain containing 6 [Source:NCBI gene;Acc:712498]	protein_coding	4	57958460
ENSMMUG00000002081	BEND7	BEN domain containing 7 [Source:NCBI gene;Acc:720932]	protein_coding	9	13509572	BEND7
ENSMMUG00000015147	BEST1	bestrophin 1 [Source:NCBI gene;Acc:718993]	protein_coding	14	12277709	BEST1
ENSMMUG00000004786	BEST3	bestrophin 3 [Source:NCBI gene;Acc:718450]	protein_coding	11	68403836	BEST3
ENSMMUG00000000007	BET1	Bet1 golgi vesicular membrane trafficking protein [Source:NCBI gene;Acc:700492]	protein_coding	3	119362812
ENSMMUG00000011505	BET1L	Bet1 golgi vesicular membrane trafficking protein like [Source:NCBI gene;Acc:696599]	protein_coding	14	15717
ENSMMUG00000002173	BEX1	brain expressed X-linked 1 [Source:NCBI gene;Acc:694924]	protein_coding	X	96811196	BEX1
ENSMMUG00000044358	BEX2	brain expressed X-linked 2 [Source:NCBI gene;Acc:696048]	protein_coding	X	97058218	BEX2
ENSMMUG00000049154	BEX3	brain expressed X-linked 3 [Source:NCBI gene;Acc:100428980]	protein_coding	X	97130667
ENSMMUG00000004150	BEX4	brain expressed X-linked 4 [Source:NCBI gene;Acc:695153]	protein_coding	X	96972787	BEX4
ENSMMUG00000018769	BEX5	brain expressed X-linked 5 [Source:HGNC Symbol;Acc:HGNC:27990]	protein_coding	X	96214700	BEX5
ENSMMUG00000008264	BFAR	bifunctional apoptosis regulator [Source:NCBI gene;Acc:713053]	protein_coding	20	14772224
ENSMMUG00000014632	BFSP1	beaded filament structural protein 1 [Source:NCBI gene;Acc:695840]	protein_coding	10	50664302	BFSP1
ENSMMUG00000019857	BFSP2	beaded filament structural protein 2 [Source:NCBI gene;Acc:717551]	protein_coding	2	168501227	BFSP2
ENSMMUG00000000083	BGLAP	polyamine-modulated factor 1 [Source:NCBI gene;Acc:719437]	protein_coding	1	130822245
ENSMMUG00000012743	BGN	biglycan [Source:NCBI gene;Acc:697544]	protein_coding	X	146961523	BGN
ENSMMUG00000041958	BHLHA15	basic helix-loop-helix family member a15 [Source:NCBI gene;Acc:106997569]	protein_coding	3	123545604	BHLHA15
ENSMMUG00000003419	BHLHB9	basic helix-loop-helix family member b9 [Source:NCBI gene;Acc:694634]	protein_coding	X	96566491
ENSMMUG00000038208	BHLHE22	basic helix-loop-helix family member e22 [Source:NCBI gene;Acc:701485]	protein_coding	8	62706067	BHLHE22
ENSMMUG00000037896	BHLHE23	basic helix-loop-helix family member e23 [Source:HGNC Symbol;Acc:HGNC:16093]	protein_coding	10	1326155	BHLHE23
ENSMMUG00000049018	BHLHE40	basic helix-loop-helix family member e40 [Source:NCBI gene;Acc:707083]	protein_coding	2	61521693
ENSMMUG00000049025	BHMG1	basic helix-loop-helix and HMG-box containing 1 [Source:NCBI gene;Acc:716325]	protein_coding	19	41085503	BHMG1
ENSMMUG00000009897	BHMT	betaine--homocysteine S-methyltransferase [Source:NCBI gene;Acc:714363]	protein_coding	6	75829969	BHMT
ENSMMUG00000006796	BHMT2	betaine--homocysteine S-methyltransferase 2 [Source:NCBI gene;Acc:714308]	protein_coding	6	75787647	BHMT2
ENSMMUG00000015750	BICC1	BicC family RNA binding protein 1 [Source:NCBI gene;Acc:701228]	protein_coding	9	73944301	BICC1
ENSMMUG00000007395	BICD1	BICD cargo adaptor 1 [Source:NCBI gene;Acc:695170]	protein_coding	11	33169361	BICD1
ENSMMUG00000001061	BICD2	BICD cargo adaptor 2 [Source:NCBI gene;Acc:706621]	protein_coding	15	42969259
ENSMMUG00000011209	BICDL1	BICD family like cargo adaptor 1 [Source:NCBI gene;Acc:698147]	protein_coding	11	120190401	BICDL1
ENSMMUG00000007667	BICDL2	BICD family like cargo adaptor 2 [Source:NCBI gene;Acc:700092]	protein_coding	20	3890423	BICDL2
ENSMMUG00000019356	BICRA	BRD4 interacting chromatin remodeling complex associated protein [Source:NCBI gene;Acc:718324]	protein_coding	19	43076837	BICRA
ENSMMUG00000029682	BICRAL	BRD4 interacting chromatin remodeling complex associated protein like [Source:NCBI gene;Acc:698668]	protein_coding	4	43785760	BICRAL
ENSMMUG00000020799	BID	BH3 interacting domain death agonist [Source:NCBI gene;Acc:100426724]	protein_coding	10	60070357	BID
ENSMMUG00000000376	BIN1	bridging integrator 1 [Source:NCBI gene;Acc:713587]	protein_coding	12	3526270	BIN1
ENSMMUG00000023163	BIN2	bridging integrator 2 [Source:NCBI gene;Acc:695389]	protein_coding	11	49601178	BIN2
ENSMMUG00000021994	BIN3	bridging integrator 3 [Source:NCBI gene;Acc:708840]	protein_coding	8	22536050	BIN3
ENSMMUG00000003400	BIRC2	baculoviral IAP repeat containing 2 [Source:NCBI gene;Acc:702592]	protein_coding	14	95222564
ENSMMUG00000013767	BIRC5	baculoviral IAP repeat containing 5 [Source:NCBI gene;Acc:709565]	protein_coding	16	72036600
ENSMMUG00000009367	BIRC6	baculoviral IAP repeat containing 6 [Source:NCBI gene;Acc:709443]	protein_coding	13	32847515	BIRC6
ENSMMUG00000009229	BIRC7	baculoviral IAP repeat containing 7 [Source:NCBI gene;Acc:697671]	protein_coding	10	1068553	BIRC7
ENSMMUG00000000350	BIVM-ERCC5	basic, immunoglobulin-like variable motif containing [Source:NCBI gene;Acc:100426213]	protein_coding	17	84483673	BIVM-ERCC5
ENSMMUG00000044552	BLCAP	bladder cancer associated protein [Source:NCBI gene;Acc:708044]	protein_coding	10	26544519
ENSMMUG00000041621	BLID	BH3-like motif containing, cell death inducer [Source:HGNC Symbol;Acc:HGNC:33495]	protein_coding	14	114970092	BLID
ENSMMUG00000019206	BLK	BLK proto-oncogene, Src family tyrosine kinase [Source:NCBI gene;Acc:696892]	protein_coding	8	8174232	BLK
ENSMMUG00000019526	BLM	Bloom syndrome RecQ like helicase [Source:NCBI gene;Acc:703460]	protein_coding	7	68831522	BLM
ENSMMUG00000001026	BLMH	bleomycin hydrolase [Source:NCBI gene;Acc:712275]	protein_coding	16	24313173	BLMH
ENSMMUG00000008687	BLNK	B cell linker [Source:NCBI gene;Acc:704363]	protein_coding	9	91653510	BLNK
ENSMMUG00000010827	BLOC1S2	biogenesis of lysosomal organelles complex 1 subunit 2 [Source:NCBI gene;Acc:709877]	protein_coding	9	95846641
ENSMMUG00000022934	BLOC1S3	biogenesis of lysosomal organelles complex 1 subunit 3 [Source:NCBI gene;Acc:713932]	protein_coding	19	40496138
ENSMMUG00000004449	BLOC1S6	biogenesis of lysosomal organelles complex 1 subunit 6 [Source:NCBI gene;Acc:713569]	protein_coding	7	21892710	BLOC1S6
ENSMMUG00000017382	BLVRA	biliverdin reductase A [Source:NCBI gene;Acc:700980]	protein_coding	3	64904051
ENSMMUG00000015603	BLVRB	biliverdin reductase B [Source:NCBI gene;Acc:703020]	protein_coding	19	36194941	BLVRB
ENSMMUG00000021080	BLZF1	basic leucine zipper nuclear factor 1 [Source:NCBI gene;Acc:700930]	protein_coding	1	198237179	BLZF1
ENSMMUG00000014372	BMF	Bcl2 modifying factor [Source:NCBI gene;Acc:706239]	protein_coding	7	16416852	BMF
ENSMMUG00000013031	BMP1	bone morphogenetic protein 1 [Source:NCBI gene;Acc:707596]	protein_coding	8	22060930
ENSMMUG00000015055	BMP10	bone morphogenetic protein 10 [Source:NCBI gene;Acc:700068]	protein_coding	13	69899163	BMP10
ENSMMUG00000017358	BMP15	bone morphogenetic protein 15 [Source:NCBI gene;Acc:695457]	protein_coding	X	50894805	BMP15
ENSMMUG00000019849	BMP2	bone morphogenetic protein 2 [Source:NCBI gene;Acc:718330]	protein_coding	10	39631467	BMP2
ENSMMUG00000011639	BMP2K	BMP2 inducible kinase [Source:NCBI gene;Acc:697001]	protein_coding	5	55662812	BMP2K
ENSMMUG00000010347	BMP3	bone morphogenetic protein 3 [Source:NCBI gene;Acc:695432]	protein_coding	5	53391992	BMP3
ENSMMUG00000000429	BMP4	bone morphogenetic protein 4 [Source:NCBI gene;Acc:694618]	protein_coding	7	115913105	BMP4
ENSMMUG00000011858	BMP5	bone morphogenetic protein 5 [Source:NCBI gene;Acc:711989]	protein_coding	4	56744627	BMP5
ENSMMUG00000021600	BMP6	bone morphogenetic protein 6 [Source:NCBI gene;Acc:695091]	protein_coding	4	7812630	BMP6
ENSMMUG00000004074	BMP7	bone morphogenetic protein 7 [Source:NCBI gene;Acc:696948]	protein_coding	10	7149495	BMP7
ENSMMUG00000017232	BMPER	BMP binding endothelial regulator [Source:NCBI gene;Acc:708120]	protein_coding	3	73907812	BMPER
ENSMMUG00000011852	BMPR1A	bone morphogenetic protein receptor type 1A [Source:NCBI gene;Acc:696898]	protein_coding	9	45351814
ENSMMUG00000006702	BMPR1B	bone morphogenetic protein receptor type 1B [Source:NCBI gene;Acc:705474]	protein_coding	5	93616310
ENSMMUG00000009009	BMPR2	bone morphogenetic protein receptor type 2 [Source:NCBI gene;Acc:704088]	protein_coding	12	83978121
ENSMMUG00000015547	BMT2	base methyltransferase of 25S rRNA 2 homolog [Source:NCBI gene;Acc:704714]	protein_coding	3	138296302	BMT2
ENSMMUG00000014047	BMX	BMX non-receptor tyrosine kinase [Source:NCBI gene;Acc:712722]	protein_coding	X	14806584	BMX
ENSMMUG00000008188	BNC1	basonuclin 1 [Source:NCBI gene;Acc:718655]	protein_coding	7	61640741	BNC1
ENSMMUG00000001141	BNC2	basonuclin 2 [Source:NCBI gene;Acc:713291]	protein_coding	15	67089440	BNC2
ENSMMUG00000014607	BNIP1	BCL2 interacting protein 1 [Source:NCBI gene;Acc:703576]	protein_coding	6	171434799	BNIP1
ENSMMUG00000020348	BNIP2	BCL2 interacting protein 2 [Source:NCBI gene;Acc:703234]	protein_coding	7	36241782	BNIP2
ENSMMUG00000022445	BNIP3	BCL2 interacting protein 3 [Source:NCBI gene;Acc:100426120]	protein_coding	9	128172216	BNIP3
ENSMMUG00000023646	BNIP3L	BCL2 interacting protein 3 like [Source:NCBI gene;Acc:641440]	protein_coding	8	26408023
ENSMMUG00000010071	BNIPL	BCL2 interacting protein like [Source:NCBI gene;Acc:107000874]	protein_coding	1	125510580	BNIPL
ENSMMUG00000013443	BOC	BOC cell adhesion associated, oncogene regulated [Source:NCBI gene;Acc:709028]	protein_coding	2	34257346	BOC
ENSMMUG00000013793	BOD1	biorientation of chromosomes in cell division 1 [Source:NCBI gene;Acc:712248]	protein_coding	6	171893277	BOD1
ENSMMUG00000022027	BOD1L1	biorientation of chromosomes in cell division 1 like 1 [Source:NCBI gene;Acc:713697]	protein_coding	5	12895741	BOD1L1
ENSMMUG00000007258	BOLA1	bolA family member 1 [Source:NCBI gene;Acc:705297]	protein_coding	1	124250924
ENSMMUG00000007331	BOLA2B	bolA family member 2B [Source:NCBI gene;Acc:709574]	protein_coding	20	27549658
ENSMMUG00000049122	BOLA3	bolA family member 3 [Source:NCBI gene;Acc:707871]	protein_coding	13	75142160
ENSMMUG00000023811	BOLL	boule homolog, RNA binding protein [Source:NCBI gene;Acc:698402]	protein_coding	2	148629789
ENSMMUG00000014724	BOP1	block of proliferation 1 [Source:NCBI gene;Acc:714024]	protein_coding	8	143503912	BOP1
ENSMMUG00000000784	BORA	bora, aurora kinase A activator [Source:NCBI gene;Acc:693798]	protein_coding	17	53850427	BORA
ENSMMUG00000018578	BORCS5	BLOC-1 related complex subunit 5 [Source:NCBI gene;Acc:696469]	protein_coding	11	13013893
ENSMMUG00000002999	BORCS6	BLOC-1 related complex subunit 6 [Source:NCBI gene;Acc:716995]	protein_coding	16	8215475
ENSMMUG00000007660	BORCS7	BLOC-1 related complex subunit 7 [Source:NCBI gene;Acc:100426504]	protein_coding	9	98596653
ENSMMUG00000018374	BORCS8	BLOC-1 related complex subunit 8 [Source:NCBI gene;Acc:100568436]	protein_coding	19	19281266
ENSMMUG00000004598	BPGM	bisphosphoglycerate mutase [Source:NCBI gene;Acc:706741]	protein_coding	3	160924750
ENSMMUG00000008483	BPHL	biphenyl hydrolase like [Source:NCBI gene;Acc:708121]	protein_coding	4	3029334	BPHL
ENSMMUG00000020173	BPI	bactericidal permeability increasing protein [Source:NCBI gene;Acc:574153]	protein_coding	10	25720392	BPI
ENSMMUG00000008925	BPIFA1	BPI fold containing family A member 1 [Source:NCBI gene;Acc:714509]	protein_coding	10	30917375	BPIFA1
ENSMMUG00000008928	BPIFA3	BPI fold containing family A member 3 [Source:NCBI gene;Acc:710202]	protein_coding	10	30930144
ENSMMUG00000042013	BPIFA4	BPI fold containing family A, member 4 [Source:NCBI gene;Acc:688385]	protein_coding	10	30951879
ENSMMUG00000020671	BPIFB3	BPI fold containing family B member 3 [Source:NCBI gene;Acc:710640]	protein_coding	10	31047197
ENSMMUG00000020676	BPIFB4	BPI fold containing family B member 4 [Source:HGNC Symbol;Acc:HGNC:16179]	protein_coding	10	31011020	BPIFB4
ENSMMUG00000020669	BPIFB6	BPI fold containing family B member 6 [Source:NCBI gene;Acc:710835]	protein_coding	10	31074325	BPIFB6
ENSMMUG00000006726	BPIFC	BPI fold containing family C [Source:NCBI gene;Acc:717287]	protein_coding	10	74279346	BPIFC
ENSMMUG00000017396	BPNT1	3'(2'), 5'-bisphosphate nucleotidase 1 [Source:NCBI gene;Acc:721277]	protein_coding	1	146285095	BPNT1
ENSMMUG00000009734	BPTF	bromodomain PHD finger transcription factor [Source:NCBI gene;Acc:718812]	protein_coding	16	61338025	BPTF
ENSMMUG00000042793	BRAF	B-Raf proto-oncogene, serine/threonine kinase [Source:NCBI gene;Acc:693554]	protein_coding	3	167124275	BRAF
ENSMMUG00000017107	BRAP	BRCA1 associated protein [Source:NCBI gene;Acc:713386]	protein_coding	11	111661358
ENSMMUG00000004087	BRAT1	BRCA1 associated ATM activator 1 [Source:NCBI gene;Acc:699605]	protein_coding	3	36663685	BRAT1
ENSMMUG00000001329	BRCA1	BRCA1, DNA repair associated [Source:NCBI gene;Acc:712634]	protein_coding	16	48914216
ENSMMUG00000007197	BRCA2	BRCA2, DNA repair associated [Source:NCBI gene;Acc:721981]	protein_coding	17	11850064	BRCA2
ENSMMUG00000000553	BRD1	bromodomain containing 1 [Source:NCBI gene;Acc:715059]	protein_coding	10	91806428	BRD1
ENSMMUG00000005463	BRD3	bromodomain containing 3 [Source:NCBI gene;Acc:713107]	protein_coding	15	4291343
ENSMMUG00000021382	BRD4	bromodomain containing 4 [Source:NCBI gene;Acc:718195]	protein_coding	19	15138462	BRD4
ENSMMUG00000003119	BRD7	bromodomain containing 7 [Source:NCBI gene;Acc:694850]	protein_coding	20	34252558	BRD7
ENSMMUG00000001507	BRD8	bromodomain containing 8 [Source:NCBI gene;Acc:716492]	protein_coding	6	135849749	BRD8
ENSMMUG00000014738	BRD9	bromodomain containing 9 [Source:NCBI gene;Acc:709235]	protein_coding	6	771959
ENSMMUG00000014018	BRDT	bromodomain testis associated [Source:NCBI gene;Acc:711998]	protein_coding	1	92574065	BRDT
ENSMMUG00000029174	BRF1	BRF1, RNA polymerase III transcription initiation factor subunit [Source:NCBI gene;Acc:709533]	protein_coding	7	167575518	BRF1
ENSMMUG00000003212	BRF2	BRF2, RNA polymerase III transcription initiation factor subunit [Source:NCBI gene;Acc:698758]	protein_coding	8	38062068	BRF2
ENSMMUG00000013275	BRI3	brain protein I3 [Source:NCBI gene;Acc:706525]	protein_coding	3	123620003
ENSMMUG00000005213	BRI3BP	BRI3 binding protein [Source:NCBI gene;Acc:713069]	protein_coding	11	125142761	BRI3BP
ENSMMUG00000019233	BRICD5	BRICHOS domain containing 5 [Source:NCBI gene;Acc:695765]	protein_coding	20	2232146	BRICD5
ENSMMUG00000046364	BRINP1	BMP/retinoic acid inducible neural specific 1 [Source:NCBI gene;Acc:701794]	protein_coding	15	20045595
ENSMMUG00000022935	BRINP2	BMP/retinoic acid inducible neural specific 2 [Source:NCBI gene;Acc:709377]	protein_coding	1	190280754
ENSMMUG00000010110	BRINP3	BMP/retinoic acid inducible neural specific 3 [Source:NCBI gene;Acc:713093]	protein_coding	1	176857004
ENSMMUG00000009027	BRIP1	BRCA1 interacting protein C-terminal helicase 1 [Source:NCBI gene;Acc:712408]	protein_coding	16	55280218	BRIP1
ENSMMUG00000038794	BRIX1	BRX1, biogenesis of ribosomes [Source:NCBI gene;Acc:698745]	protein_coding	6	35262657
ENSMMUG00000015991	BRMS1	breast cancer metastasis suppressor 1 [Source:NCBI gene;Acc:714212]	protein_coding	14	8089516
ENSMMUG00000010665	BRMS1L	breast cancer metastasis-suppressor 1 like [Source:NCBI gene;Acc:695909]	protein_coding	7	97241508
ENSMMUG00000015026	BROX	BRO1 domain and CAAX motif containing [Source:NCBI gene;Acc:704194]	protein_coding	1	143534816	BROX
ENSMMUG00000006116	BRPF1	bromodomain and PHD finger containing 1 [Source:NCBI gene;Acc:699850]	protein_coding	2	56659507	BRPF1
ENSMMUG00000015416	BRPF3	bromodomain and PHD finger containing 3 [Source:NCBI gene;Acc:718997]	protein_coding	4	37128880	BRPF3
ENSMMUG00000002965	BRSK1	BR serine/threonine kinase 1 [Source:NCBI gene;Acc:700287]	protein_coding	19	50504830	BRSK1
ENSMMUG00000011211	BRSK2	BR serine/threonine kinase 2 [Source:NCBI gene;Acc:100429659]	protein_coding	14	1259723	BRSK2
ENSMMUG00000008504	BRWD1	bromodomain and WD repeat domain containing 1 [Source:NCBI gene;Acc:715714]	protein_coding	3	7390049	BRWD1
ENSMMUG00000010763	BRWD3	bromodomain and WD repeat domain containing 3 [Source:NCBI gene;Acc:708765]	protein_coding	X	74537746	BRWD3
ENSMMUG00000014363	BSCL2	BSCL2, seipin lipid droplet biogenesis associated [Source:NCBI gene;Acc:100428843]	protein_coding	14	11597362
ENSMMUG00000001264	BSDC1	BSD domain containing 1 [Source:NCBI gene;Acc:708083]	protein_coding	1	31423437	BSDC1
ENSMMUG00000018740	BSG	basigin (Ok blood group) [Source:NCBI gene;Acc:721068]	protein_coding	19	325842	BSG
ENSMMUG00000014537	BSN	bassoon presynaptic cytomatrix protein [Source:NCBI gene;Acc:705757]	protein_coding	2	92673401	BSN
ENSMMUG00000005735	BSND	barttin CLCNK type accessory beta subunit [Source:NCBI gene;Acc:715740]	protein_coding	1	54655538	BSND
ENSMMUG00000017948	BSPH1	binder of sperm protein homolog 1 [Source:HGNC Symbol;Acc:HGNC:33906]	protein_coding	19	43319676	BSPH1
ENSMMUG00000005851	BSPRY	B-box and SPRY domain containing [Source:NCBI gene;Acc:705322]	protein_coding	15	26029476	BSPRY
ENSMMUG00000015294	BST1	bone marrow stromal cell antigen 1 [Source:NCBI gene;Acc:722848]	protein_coding	5	15004681	BST1
ENSMMUG00000005829	BST2	bone marrow stromal cell antigen 2 [Source:NCBI gene;Acc:719092]	protein_coding	19	17342638
ENSMMUG00000017627	BTAF1	B-TFIID TATA-box binding protein associated factor 1 [Source:NCBI gene;Acc:698008]	protein_coding	9	87144845	BTAF1
ENSMMUG00000009695	BTBD10	BTB domain containing 10 [Source:NCBI gene;Acc:700325]	protein_coding	14	52956348
ENSMMUG00000015540	BTBD11	BTB domain containing 11 [Source:NCBI gene;Acc:704916]	protein_coding	11	107207098	BTBD11
ENSMMUG00000013038	BTBD16	BTB domain containing 16 [Source:NCBI gene;Acc:705610]	protein_coding	9	118274019	BTBD16
ENSMMUG00000040001	BTBD19	BTB domain containing 19 [Source:NCBI gene;Acc:704294]	protein_coding	1	44375003	BTBD19
ENSMMUG00000006618	BTBD2	BTB domain containing 2 [Source:NCBI gene;Acc:721419]	protein_coding	19	1831822	BTBD2
ENSMMUG00000037665	BTBD3	BTB domain containing 3 [Source:NCBI gene;Acc:693983]	protein_coding	10	44967406	BTBD3
ENSMMUG00000013828	BTBD6	BTB domain containing 6 [Source:NCBI gene;Acc:106999595]	protein_coding	7	167606130	BTBD6
ENSMMUG00000004027	BTBD7	BTB domain containing 7 [Source:NCBI gene;Acc:699127]	protein_coding	7	155472828	BTBD7
ENSMMUG00000007180	BTBD8	KIAA1107 ortholog [Source:NCBI gene;Acc:705652]	protein_coding	1	92708715	BTBD8
ENSMMUG00000001634	BTBD9	BTB domain containing 9 [Source:NCBI gene;Acc:719457]	protein_coding	4	39141863	BTBD9
ENSMMUG00000047642	BTC	betacellulin [Source:NCBI gene;Acc:702178]	protein_coding	5	59776006	BTC
ENSMMUG00000020762	BTD	biotinidase [Source:NCBI gene;Acc:677722]	protein_coding	2	172232833	BTD
ENSMMUG00000022291	BTF3	basic transcription factor 3 [Source:NCBI gene;Acc:703339]	protein_coding	6	70124830
ENSMMUG00000003636	BTF3L4	basic transcription factor 3 like 4 [Source:NCBI gene;Acc:712955]	protein_coding	1	51641184
ENSMMUG00000040920	BTG1	BTG anti-proliferation factor 1 [Source:NCBI gene;Acc:710112]	protein_coding	11	91886947
ENSMMUG00000011981	BTG2	BTG anti-proliferation factor 2 [Source:NCBI gene;Acc:703168]	protein_coding	1	163322270
ENSMMUG00000002116	BTG3	BTG anti-proliferation factor 3 [Source:NCBI gene;Acc:710579]	protein_coding	3	29988718
ENSMMUG00000021438	BTG4	BTG anti-proliferation factor 4 [Source:NCBI gene;Acc:709946]	protein_coding	14	104343758	BTG4
ENSMMUG00000014231	BTLA	B and T lymphocyte associated [Source:NCBI gene;Acc:708202]	protein_coding	2	33532298	BTLA
ENSMMUG00000023008	BTN1A1	butyrophilin subfamily 1 member A1 [Source:NCBI gene;Acc:700608]	protein_coding	4	27130111	BTN1A1
ENSMMUG00000004732	BTN2A2	butyrophilin subfamily 2 member A2 [Source:NCBI gene;Acc:699861]	protein_coding	4	26995076
ENSMMUG00000004731	BTN3A1	butyrophilin subfamily 3 member A2 [Source:NCBI gene;Acc:697280]	protein_coding	4	26949613	BTN3A1
ENSMMUG00000021971	BTN3A3	butyrophilin subfamily 3 member A3 [Source:NCBI gene;Acc:699983]	protein_coding	4	27074483	BTN3A3
ENSMMUG00000019858	BTNL3	butyrophilin like 8 [Source:NCBI gene;Acc:707591]	protein_coding	6	179609432	BTNL3
ENSMMUG00000006741	BTRC	beta-transducin repeat containing E3 ubiquitin protein ligase [Source:NCBI gene;Acc:711843]	protein_coding	9	97015514	BTRC
ENSMMUG00000017653	BUB1	BUB1 mitotic checkpoint serine/threonine kinase [Source:NCBI gene;Acc:696598]	protein_coding	13	105706555	BUB1
ENSMMUG00000016686	BUB1B	BUB1 mitotic checkpoint serine/threonine kinase B [Source:NCBI gene;Acc:100423079]	protein_coding	7	16478129	BUB1B
ENSMMUG00000003092	BUB3	BUB3, mitotic checkpoint protein [Source:NCBI gene;Acc:708033]	protein_coding	9	119127622
ENSMMUG00000020002	BUD13	BUD13 homolog [Source:NCBI gene;Acc:696224]	protein_coding	14	109575525	BUD13
ENSMMUG00000011367	BUD23	BUD23, rRNA methyltransferase and ribosome maturation factor [Source:NCBI gene;Acc:720121]	protein_coding	3	42271498
ENSMMUG00000000427	BUD31	BUD31 homolog [Source:NCBI gene;Acc:718694]	protein_coding	3	124853363
ENSMMUG00000014471	BVES	blood vessel epicardial substance [Source:NCBI gene;Acc:696255]	protein_coding	4	105123973
ENSMMUG00000004416	BYSL	bystin like [Source:NCBI gene;Acc:694976]	protein_coding	4	42888183	BYSL
ENSMMUG00000022202	BZW1	basic leucine zipper and W2 domains 1 [Source:NCBI gene;Acc:701731]	protein_coding	12	82299766	BZW1
ENSMMUG00000017045	BZW2	basic leucine zipper and W2 domains 2 [Source:NCBI gene;Acc:714627]	protein_coding	3	92587309
ENSMMUG00000009331	C10H20orf141	chromosome 10 C20orf141 homolog [Source:NCBI gene;Acc:100426415]	protein_coding	10	35644736
ENSMMUG00000017467	C10H20orf194	chromosome 10 open reading frame, human C20orf194 [Source:NCBI gene;Acc:718453]	protein_coding	10	36096091
ENSMMUG00000044161	C10H20orf202	chromosome 10 open reading frame, human C20orf202 [Source:NCBI gene;Acc:717213]	protein_coding	10	33981413
ENSMMUG00000008195	C10H20orf24	chromosome 20 open reading frame 24 ortholog [Source:NCBI gene;Acc:709696]	protein_coding	10	27459009
ENSMMUG00000019947	C10H20orf85	chromosome 10 open reading frame, human C20orf85 [Source:NCBI gene;Acc:695728]	protein_coding	10	6250746
ENSMMUG00000021560	C10H22orf23	chromosome 10 open reading frame, human C22orf23 [Source:NCBI gene;Acc:699449]	protein_coding	10	79954889
ENSMMUG00000038216	C10orf113	chromosome 9 open reading frame, human C10orf113 [Source:NCBI gene;Acc:702996]	protein_coding	9	21323964	C10orf113
ENSMMUG00000009910	C10orf55	chromosome 10 open reading frame 55 [Source:HGNC Symbol;Acc:HGNC:31008]	protein_coding	9	58455880	C10orf55
ENSMMUG00000021308	C10orf71	chromosome 9 open reading frame, human C10orf71 [Source:NCBI gene;Acc:710332]	protein_coding	9	43392306	C10orf71
ENSMMUG00000009663	C10orf90	chromosome 9 open reading frame, human C10orf90 [Source:NCBI gene;Acc:696655]	protein_coding	9	122448081	C10orf90
ENSMMUG00000022034	C11H12orf10	chromosome 11 open reading frame, human C12orf10 [Source:NCBI gene;Acc:702255]	protein_coding	11	51935634
ENSMMUG00000015860	C11H12orf29	chromosome 11 open reading frame, human C12orf29 [Source:NCBI gene;Acc:708382]	protein_coding	11	87427003
ENSMMUG00000015188	C11H12orf4	chromosome 11 open reading frame, human C12orf4 [Source:NCBI gene;Acc:710836]	protein_coding	11	4649216
ENSMMUG00000020533	C11H12orf56	chromosome 11 open reading frame, human C12orf56 [Source:NCBI gene;Acc:717259]	protein_coding	11	63025173
ENSMMUG00000010202	C11H12orf57	chromosome 11 open reading frame, human C12orf57 [Source:NCBI gene;Acc:714482]	protein_coding	11	7259245
ENSMMUG00000001955	C11H12orf66	chromosome 11 open reading frame, human C12orf66 [Source:NCBI gene;Acc:717230]	protein_coding	11	62959593
ENSMMUG00000031591	C11H12orf73	chromosome 11 open reading frame, human C12orf73 [Source:NCBI gene;Acc:699533]	protein_coding	11	103809835
ENSMMUG00000001995	C11orf16	chromosome 14 open reading frame, human C11orf16 [Source:NCBI gene;Acc:705319]	protein_coding	14	57554344	C11orf16
ENSMMUG00000046812	C11orf21	chromosome 14 open reading frame, human C11orf21 [Source:NCBI gene;Acc:100423729]	protein_coding	14	2122045	C11orf21
ENSMMUG00000044493	C11orf40	chromosome 14 open reading frame, human C11orf40 [Source:NCBI gene;Acc:100428475]	protein_coding	14	62993297	C11orf40
ENSMMUG00000005445	C11orf53	chromosome 14 open reading frame, human C11orf53 [Source:NCBI gene;Acc:710705]	protein_coding	14	104132445	C11orf53
ENSMMUG00000011649	C11orf54	chromosome 14 open reading frame, human C11orf54 [Source:NCBI gene;Acc:696483]	protein_coding	14	86390877	C11orf54
ENSMMUG00000008654	C11orf68	chromosome 14 open reading frame, human C11orf68 [Source:NCBI gene;Acc:715318]	protein_coding	14	8514345	C11orf68
ENSMMUG00000012271	C11orf71	chromosome 14 open reading frame, human C11orf71 [Source:NCBI gene;Acc:695519]	protein_coding	14	107278083	C11orf71
ENSMMUG00000004529	C11orf80	chromosome 14 open reading frame, human C11orf80 [Source:NCBI gene;Acc:721782]	protein_coding	14	7567660	C11orf80
ENSMMUG00000014772	C11orf86	chromosome 14 open reading frame, human C11orf86 [Source:NCBI gene;Acc:720155]	protein_coding	14	7431665	C11orf86
ENSMMUG00000021439	C11orf88	chromosome 14 open reading frame, human C11orf88 [Source:NCBI gene;Acc:711286]	protein_coding	14	104384216	C11orf88
ENSMMUG00000047347	C11orf95	chromosome 14 open reading frame, human C11orf95 [Source:NCBI gene;Acc:722159]	protein_coding	14	10815366	C11orf95
ENSMMUG00000037672	C12H2orf88	chromosome 12 open reading frame, human C2orf88 [Source:NCBI gene;Acc:100427291]	protein_coding	12	77678391
ENSMMUG00000010077	C12orf40	chromosome 11 open reading frame, human C12orf40 [Source:NCBI gene;Acc:699770]	protein_coding	11	37343378	C12orf40
ENSMMUG00000046226	C12orf42	chromosome 11 open reading frame, human C12orf42 [Source:NCBI gene;Acc:698649]	protein_coding	11	103170103	C12orf42
ENSMMUG00000039520	C12orf43	chromosome 11 open reading frame, human C12orf43 [Source:NCBI gene;Acc:698821]	protein_coding	11	121258960	C12orf43
ENSMMUG00000018247	C12orf49	chromosome 11 open reading frame, human C12orf49 [Source:NCBI gene;Acc:713916]	protein_coding	11	116779725	C12orf49
ENSMMUG00000015859	C12orf50	chromosome 11 open reading frame, human C12orf50 [Source:NCBI gene;Acc:708186]	protein_coding	11	87377173	C12orf50
ENSMMUG00000048875	C12orf54	chromosome 11 open reading frame, human C12orf54 [Source:NCBI gene;Acc:706907]	protein_coding	11	46770255	C12orf54
ENSMMUG00000012788	C12orf60	chromosome 11 open reading frame, human C12orf60 [Source:NCBI gene;Acc:699817]	protein_coding	11	15478562	C12orf60
ENSMMUG00000031495	C12orf65	chromosome 11 open reading frame, human C12orf65 [Source:NCBI gene;Acc:708974]	protein_coding	11	123228194	C12orf65
ENSMMUG00000004106	C12orf71	chromosome 11 open reading frame, human C12orf71 [Source:NCBI gene;Acc:709198]	protein_coding	11	28098674	C12orf71
ENSMMUG00000031636	C12orf74	chromosome 12 open reading frame 74 [Source:HGNC Symbol;Acc:HGNC:27887]	protein_coding	11	92426988	C12orf74
ENSMMUG00000046424	C12orf75	chromosome 11 open reading frame, human C12orf75 [Source:NCBI gene;Acc:107001000]	protein_coding	11	105258898	C12orf75
ENSMMUG00000020826	C12orf76	uncharacterized protein C12orf76 [Source:NCBI gene;Acc:710254]	protein_coding	11	109965381	C12orf76
ENSMMUG00000048540	C13H2orf15	chromosome 13 open reading frame, human C2orf15 [Source:NCBI gene;Acc:100423488]	protein_coding	13	94382529
ENSMMUG00000039436	C13H2orf49	chromosome 13 open reading frame, human C2orf49 [Source:NCBI gene;Acc:713165]	protein_coding	13	100770158
ENSMMUG00000047509	C13H2orf68	chromosome 13 open reading frame, human C2orf68 [Source:NCBI gene;Acc:696341]	protein_coding	13	87360791
ENSMMUG00000014296	C13H2orf70	chromosome 13 open reading frame, human C2orf70 [Source:NCBI gene;Acc:698774]	protein_coding	13	26830509
ENSMMUG00000041555	C13H2orf74	chromosome 13 open reading frame, human C2orf74 [Source:NCBI gene;Acc:719520]	protein_coding	13	61965618
ENSMMUG00000046568	C14H11orf1	chromosome 14 open reading frame, human C11orf1 [Source:NCBI gene;Acc:100430882]	protein_coding	14	104761088
ENSMMUG00000016881	C14H11orf42	chromosome 14 open reading frame, human C11orf42 [Source:NCBI gene;Acc:711815]	protein_coding	14	60573891
ENSMMUG00000006355	C14H11orf49	chromosome 14 open reading frame, human C11orf49 [Source:NCBI gene;Acc:713981]	protein_coding	14	18869044
ENSMMUG00000017626	C14H11orf58	chromosome 14 open reading frame, human C11orf58 [Source:NCBI gene;Acc:697690]	protein_coding	14	49629047
ENSMMUG00000020167	C14H11orf65	chromosome 14 open reading frame, human C11orf65 [Source:NCBI gene;Acc:707988]	protein_coding	14	101231064
ENSMMUG00000018269	C14H11orf74	chromosome 14 C11orf74 homolog [Source:NCBI gene;Acc:716798]	protein_coding	14	29263003
ENSMMUG00000042046	C14H11orf87	chromosome 14 open reading frame, human C11orf87 [Source:NCBI gene;Acc:708608]	protein_coding	14	102378814
ENSMMUG00000042602	C14orf132	chromosome 14 open reading frame 132 [Source:HGNC Symbol;Acc:HGNC:20346]	protein_coding	7	158356669	C14orf132
ENSMMUG00000005403	C14orf178	chromosome 7 open reading frame, human C14orf178 [Source:NCBI gene;Acc:100425562]	protein_coding	7	140204101	C14orf178
ENSMMUG00000020194	C14orf180	chromosome 7 open reading frame, human C14orf180 [Source:NCBI gene;Acc:697133]	protein_coding	7	166961615	C14orf180
ENSMMUG00000002828	C14orf39	chromosome 7 C14orf39 homolog [Source:NCBI gene;Acc:703238]	protein_coding	7	122401701	C14orf39
ENSMMUG00000008477	C14orf93	chromosome 7 open reading frame, human C14orf93 [Source:NCBI gene;Acc:712923]	protein_coding	7	84324864	C14orf93
ENSMMUG00000015844	C15H9orf135	chromosome 15 open reading frame, human C9orf135 [Source:NCBI gene;Acc:700202]	protein_coding	15	86012130
ENSMMUG00000020771	C15H9orf24	chromosome 15 open reading frame, human C9orf24 [Source:NCBI gene;Acc:701552]	protein_coding	15	49865629
ENSMMUG00000018870	C15H9orf64	chromosome 15 open reading frame, human C9orf64 [Source:NCBI gene;Acc:709210]	protein_coding	15	100278821
ENSMMUG00000016508	C15H9orf72	chromosome 15 open reading frame, human C9orf72 [Source:NCBI gene;Acc:706828]	protein_coding	15	56300146
ENSMMUG00000003795	C15H9orf78	chromosome 15 open reading frame, human C9orf78 [Source:NCBI gene;Acc:716542]	protein_coding	15	8868799
ENSMMUG00000023307	C15H9orf84	chromosome 15 C9orf84 homolog [Source:NCBI gene;Acc:707991]	protein_coding	15	27605813
ENSMMUG00000018881	C15H9orf85	chromosome 15 open reading frame, human C9orf85 [Source:NCBI gene;Acc:701553]	protein_coding	15	88120283
ENSMMUG00000008529	C15orf39	chromosome 7 open reading frame, human C15orf39 [Source:NCBI gene;Acc:704143]	protein_coding	7	52454958	C15orf39
ENSMMUG00000006837	C15orf41	chromosome 7 open reading frame, human C15orf41 [Source:NCBI gene;Acc:100430470]	protein_coding	7	12741025	C15orf41
ENSMMUG00000041220	C15orf53	chromosome 7 open reading frame, human C15orf53 [Source:NCBI gene;Acc:100430912]	protein_coding	7	15030925	C15orf53
ENSMMUG00000029638	C15orf65	chromosome 7 C15orf65 homolog [Source:NCBI gene;Acc:698250]	protein_coding	7	31886227	C15orf65
ENSMMUG00000016266	C16H17orf49	chromosome 16 open reading frame, human C17orf49 [Source:NCBI gene;Acc:713820]	protein_coding	16	6974264
ENSMMUG00000043790	C16H17orf58	chromosome 16 open reading frame, human C17orf58 [Source:NCBI gene;Acc:718826]	protein_coding	16	61499270
ENSMMUG00000019222	C16H17orf62	chromosome 16 open reading frame, human C17orf62 [Source:NCBI gene;Acc:716212]	protein_coding	16	76333460
ENSMMUG00000022379	C16H17orf75	chromosome 16 open reading frame, human C17orf75 [Source:NCBI gene;Acc:714040]	protein_coding	16	26346207
ENSMMUG00000017201	C16H17orf98	chromosome 16 open reading frame, human C17orf98 [Source:NCBI gene;Acc:695586]	protein_coding	16	44578158
ENSMMUG00000020056	C16orf45	mpv17-like protein [Source:NCBI gene;Acc:106994967]	protein_coding	20	15142675	C16orf45
ENSMMUG00000013087	C16orf46	chromosome 20 open reading frame, human C16orf46 [Source:NCBI gene;Acc:713832]	protein_coding	20	65716662	C16orf46
ENSMMUG00000018102	C16orf70	chromosome 20 open reading frame, human C16orf70 [Source:NCBI gene;Acc:695885]	protein_coding	20	51386354	C16orf70
ENSMMUG00000014311	C16orf71	chromosome 20 open reading frame, human C16orf71 [Source:NCBI gene;Acc:709711]	protein_coding	20	4740624	C16orf71
ENSMMUG00000011283	C16orf74	chromosome 16 open reading frame 74 [Source:HGNC Symbol;Acc:HGNC:23362]	protein_coding	20	70461253	C16orf74
ENSMMUG00000019881	C16orf78	chromosome 20 open reading frame, human C16orf78 [Source:NCBI gene;Acc:693672]	protein_coding	20	33242721	C16orf78
ENSMMUG00000043912	C16orf86	chromosome 20 open reading frame, human C16orf86 [Source:NCBI gene;Acc:699602]	protein_coding	20	52002955	C16orf86
ENSMMUG00000017225	C16orf89	chromosome 20 open reading frame, human C16orf89 [Source:NCBI gene;Acc:710534]	protein_coding	20	5054498	C16orf89
ENSMMUG00000045936	C16orf90	chromosome 20 open reading frame, human C16orf90 [Source:NCBI gene;Acc:705148]	protein_coding	20	3461516	C16orf90
ENSMMUG00000017608	C16orf95	chromosome 16 open reading frame 95 [Source:HGNC Symbol;Acc:HGNC:40033]	protein_coding	20	72086162	C16orf95
ENSMMUG00000018631	C16orf96	chromosome 16 open reading frame 96 [Source:HGNC Symbol;Acc:HGNC:40031]	protein_coding	20	4563465	C16orf96
ENSMMUG00000039682	C17orf100	chromosome 16 open reading frame, human C17orf100 [Source:NCBI gene;Acc:713168]	protein_coding	16	6613982	C17orf100
ENSMMUG00000045311	C17orf107	chromosome 16 open reading frame, human C17orf107 [Source:NCBI gene;Acc:710390]	protein_coding	16	4833335	C17orf107
ENSMMUG00000040830	C17orf51	chromosome 16 open reading frame, human C17orf51 [Source:NCBI gene;Acc:100428130]	protein_coding	16	21055864	C17orf51
ENSMMUG00000006808	C17orf53	chromosome 16 open reading frame, human C17orf53 [Source:NCBI gene;Acc:711524]	protein_coding	16	50009305	C17orf53
ENSMMUG00000016565	C17orf64	chromosome 16 open reading frame, human C17orf64 [Source:NCBI gene;Acc:716713]	protein_coding	16	53922923	C17orf64
ENSMMUG00000001269	C17orf80	chromosome 16 open reading frame, human C17orf80 [Source:NCBI gene;Acc:695988]	protein_coding	16	66769855	C17orf80
ENSMMUG00000001533	C17orf97	chromosome 16 open reading frame, human C17orf97 [Source:NCBI gene;Acc:699214]	protein_coding	16	303601	C17orf97
ENSMMUG00000021863	C17orf99	chromosome 17 open reading frame 99 [Source:HGNC Symbol;Acc:HGNC:34490]	protein_coding	16	71965523	C17orf99
ENSMMUG00000018837	C18H18orf32	chromosome 18 open reading frame, human C18orf32 [Source:NCBI gene;Acc:699090]	protein_coding	18	38456993
ENSMMUG00000018782	C18orf21	chromosome 18 open reading frame, human C18orf21 [Source:NCBI gene;Acc:715440]	protein_coding	18	24660664	C18orf21
ENSMMUG00000011473	C18orf25	chromosome 18 open reading frame, human C18orf25 [Source:NCBI gene;Acc:695993]	protein_coding	18	35106498	C18orf25
ENSMMUG00000010914	C18orf54	chromosome 18 open reading frame, human C18orf54 [Source:NCBI gene;Acc:694192]	protein_coding	18	43612484	C18orf54
ENSMMUG00000020905	C18orf63	chromosome 18 open reading frame, human C18orf63 [Source:NCBI gene;Acc:106994575]	protein_coding	18	64479357	C18orf63
ENSMMUG00000017708	C19H19orf54	chromosome 19 open reading frame, human C19orf54 [Source:NCBI gene;Acc:702609]	protein_coding	19	36503646
ENSMMUG00000021690	C19orf12	chromosome 19 open reading frame, human C19orf12 [Source:NCBI gene;Acc:710444]	protein_coding	19	25454147	C19orf12
ENSMMUG00000020494	C19orf18	chromosome 19 open reading frame, human C19orf18 [Source:NCBI gene;Acc:106994880]	protein_coding	19	51372756	C19orf18
ENSMMUG00000003055	C19orf25	chromosome 19 open reading frame, human C19orf25 [Source:NCBI gene;Acc:707461]	protein_coding	19	1263656	C19orf25
ENSMMUG00000018981	C19orf38	chromosome 19 open reading frame, human C19orf38 [Source:NCBI gene;Acc:100429769]	protein_coding	19	10889586	C19orf38
ENSMMUG00000028852	C19orf44	chromosome 19 open reading frame, human C19orf44 [Source:NCBI gene;Acc:719544]	protein_coding	19	16454075	C19orf44
ENSMMUG00000008946	C19orf47	chromosome 19 open reading frame, human C19orf47 [Source:NCBI gene;Acc:701191]	protein_coding	19	36060143	C19orf47
ENSMMUG00000008317	C19orf57	chromosome 19 open reading frame, human C19orf57 [Source:NCBI gene;Acc:718466]	protein_coding	19	13886106	C19orf57
ENSMMUG00000018138	C19orf66	chromosome 19 open reading frame, human C19orf66 [Source:NCBI gene;Acc:714622]	protein_coding	19	10093545	C19orf66
ENSMMUG00000045865	C19orf67	chromosome 19 open reading frame, human C19orf67 [Source:NCBI gene;Acc:100428039]	protein_coding	19	14086918	C19orf67
ENSMMUG00000028920	C19orf70	MICOS complex subunit MIC13 [Source:NCBI gene;Acc:106992269]	protein_coding	19	5836187	C19orf70
ENSMMUG00000039983	C19orf71	chromosome 19 open reading frame 71 [Source:HGNC Symbol;Acc:HGNC:34496]	protein_coding	19	3556879	C19orf71
ENSMMUG00000043385	C19orf73	collagen alpha-1(I) chain-like [Source:NCBI gene;Acc:106994817]	protein_coding	19	44518264	C19orf73
ENSMMUG00000040511	C19orf84	chromosome 19 C19orf84 homolog [Source:NCBI gene;Acc:106994819]	protein_coding	19	46652999	C19orf84
ENSMMUG00000041557	C1D	C1D nuclear receptor corepressor [Source:NCBI gene;Acc:698450]	protein_coding	13	69105645
ENSMMUG00000038690	C1GALT1	core 1 synthase, glycoprotein-N-acetylgalactosamine 3-beta-galactosyltransferase 1 [Source:NCBI gene;Acc:696870]	protein_coding	3	101530194	C1GALT1
ENSMMUG00000023574	C1GALT1C1	C1GALT1 specific chaperone 1 [Source:NCBI gene;Acc:696662]	protein_coding	X	114330830
ENSMMUG00000008076	C1GALT1C1L	C1GALT1 specific chaperone 1 like [Source:NCBI gene;Acc:704348]	protein_coding	13	44388882	C1GALT1C1L
ENSMMUG00000007608	C1H1orf123	chromosome 1 open reading frame, human C1orf123 [Source:NCBI gene;Acc:714201]	protein_coding	1	52854207
ENSMMUG00000002791	C1H1orf35	chromosome 1 open reading frame, human C1orf35 [Source:NCBI gene;Acc:695723]	protein_coding	1	139101163
ENSMMUG00000016111	C1H1orf50	chromosome 1 open reading frame, human C1orf50 [Source:NCBI gene;Acc:698058]	protein_coding	1	42107621
ENSMMUG00000010020	C1H1orf52	chromosome 1 open reading frame, human C1orf52 [Source:NCBI gene;Acc:711232]	protein_coding	1	85495582
ENSMMUG00000000015	C1orf100	chromosome 1 open reading frame, human C1orf100 [Source:NCBI gene;Acc:704944]	protein_coding	1	220852707	C1orf100
ENSMMUG00000007278	C1orf105	chromosome 1 open reading frame, human C1orf105 [Source:NCBI gene;Acc:705544]	protein_coding	1	195091050	C1orf105
ENSMMUG00000044826	C1orf109	chromosome 1 open reading frame, human C1orf109 [Source:NCBI gene;Acc:719791]	protein_coding	1	36882796	C1orf109
ENSMMUG00000016582	C1orf112	chromosome 1 open reading frame, human C1orf112 [Source:NCBI gene;Acc:701646]	protein_coding	1	197766798	C1orf112
ENSMMUG00000023478	C1orf115	chromosome 1 open reading frame, human C1orf115 [Source:NCBI gene;Acc:705656]	protein_coding	1	145632263	C1orf115
ENSMMUG00000022173	C1orf116	chromosome 1 open reading frame, human C1orf116 [Source:NCBI gene;Acc:693886]	protein_coding	1	159574996	C1orf116
ENSMMUG00000005371	C1orf122	chromosome 1 open reading frame, human C1orf122 [Source:NCBI gene;Acc:714741]	protein_coding	1	37012346	C1orf122
ENSMMUG00000021834	C1orf127	chromosome 1 open reading frame, human C1orf127 [Source:NCBI gene;Acc:713731]	protein_coding	1	10196229	C1orf127
ENSMMUG00000005803	C1orf131	chromosome 1 open reading frame, human C1orf131 [Source:NCBI gene;Acc:719141]	protein_coding	1	207450089	C1orf131
ENSMMUG00000000647	C1orf141	chromosome 1 open reading frame, human C1orf141 [Source:NCBI gene;Acc:700302]	protein_coding	1	66847392	C1orf141
ENSMMUG00000010094	C1orf146	chromosome 1 open reading frame, human C1orf146 [Source:NCBI gene;Acc:706033]	protein_coding	1	92842973	C1orf146
ENSMMUG00000021870	C1orf158	chromosome 1 open reading frame, human C1orf158 [Source:NCBI gene;Acc:715694]	protein_coding	1	12047400	C1orf158
ENSMMUG00000018699	C1orf159	chromosome 1 open reading frame, human C1orf159 [Source:NCBI gene;Acc:701238]	protein_coding	1	181002	C1orf159
ENSMMUG00000003579	C1orf162	chromosome 1 open reading frame, human C1orf162 [Source:NCBI gene;Acc:705865]	protein_coding	1	112439201	C1orf162
ENSMMUG00000020063	C1orf167	chromosome 1 open reading frame 167 [Source:HGNC Symbol;Acc:HGNC:25262]	protein_coding	1	11023795	C1orf167
ENSMMUG00000015176	C1orf174	chromosome 1 C1orf174 homolog [Source:NCBI gene;Acc:696088]	protein_coding	1	2861897	C1orf174
ENSMMUG00000006651	C1orf185	chromosome 1 open reading frame, human C1orf185 [Source:NCBI gene;Acc:714614]	protein_coding	1	50640120	C1orf185
ENSMMUG00000010807	C1orf189	chromosome 1 open reading frame, human C1orf189 [Source:NCBI gene;Acc:718569]	protein_coding	1	128810085	C1orf189
ENSMMUG00000030300	C1orf194	chromosome unknown open reading frame, human C1orf194 [Source:NCBI gene;Acc:699019]	protein_coding	KQ737936.1	290	C1orf194
ENSMMUG00000005886	C1orf198	chromosome 1 open reading frame, human C1orf198 [Source:NCBI gene;Acc:714084]	protein_coding	1	207055895	C1orf198
ENSMMUG00000043761	C1orf210	chromosome 1 open reading frame, human C1orf210 [Source:NCBI gene;Acc:700052]	protein_coding	1	42773856	C1orf210
ENSMMUG00000043719	C1orf216	chromosome 1 open reading frame, human C1orf216 [Source:NCBI gene;Acc:712259]	protein_coding	1	34885074	C1orf216
ENSMMUG00000042262	C1orf226	chromosome 1 open reading frame 226 [Source:HGNC Symbol;Acc:HGNC:34351]	protein_coding	1	137165086	C1orf226
ENSMMUG00000039194	C1orf232	chromosome 1 open reading frame 230 [Source:HGNC Symbol;Acc:HGNC:53426]	protein_coding	1	24973328	C1orf232
ENSMMUG00000010808	C1orf43	chromosome 1 open reading frame, human C1orf43 [Source:NCBI gene;Acc:716453]	protein_coding	1	128817958	C1orf43
ENSMMUG00000044692	C1orf53	chromosome 1 open reading frame, human C1orf53 [Source:NCBI gene;Acc:710736]	protein_coding	1	168869714	C1orf53
ENSMMUG00000021387	C1orf54	chromosome 1 open reading frame, human C1orf54 [Source:NCBI gene;Acc:107000835]	protein_coding	1	124642131	C1orf54
ENSMMUG00000010072	C1orf56	chromosome 1 open reading frame, human C1orf56 [Source:NCBI gene;Acc:709090]	protein_coding	1	125522532	C1orf56
ENSMMUG00000001966	C1orf68	chromosome 1 open reading frame, human C1orf68 [Source:NCBI gene;Acc:100424212]	protein_coding	1	127254951	C1orf68
ENSMMUG00000047787	C1orf74	chromosome 1 open reading frame, human C1orf74 [Source:NCBI gene;Acc:713029]	protein_coding	1	156728587	C1orf74
ENSMMUG00000006756	C1orf87	chromosome 1 open reading frame, human C1orf87 [Source:NCBI gene;Acc:693884]	protein_coding	1	59657907	C1orf87
ENSMMUG00000000952	C1orf94	chromosome 1 open reading frame, human C1orf94 [Source:NCBI gene;Acc:710639]	protein_coding	1	33326121	C1orf94
ENSMMUG00000039764	C1QB	complement C1q B chain [Source:HGNC Symbol;Acc:HGNC:1242]	protein_coding	1	21427738	C1QB
ENSMMUG00000006592	C1QBP	complement C1q binding protein [Source:NCBI gene;Acc:711817]	protein_coding	16	5341746	C1QBP
ENSMMUG00000020756	C1QC	complement C1q C chain [Source:NCBI gene;Acc:708589]	protein_coding	1	21417868
ENSMMUG00000011009	C1QL1	complement C1q like 1 [Source:NCBI gene;Acc:715801]	protein_coding	16	50846464
ENSMMUG00000016545	C1QL2	complement C1q like 2 [Source:NCBI gene;Acc:697776]	protein_coding	12	12035543
ENSMMUG00000016064	C1QL3	complement C1q like 3 [Source:NCBI gene;Acc:100429967]	protein_coding	9	16615742
ENSMMUG00000007546	C1QL4	complement C1q like 4 [Source:NCBI gene;Acc:710018]	protein_coding	14	10846004	C1QL4
ENSMMUG00000009504	C1QTNF1	C1q and TNF related 1 [Source:NCBI gene;Acc:711093]	protein_coding	16	72842138
ENSMMUG00000030888	C1QTNF12	C1q and TNF related 12 [Source:NCBI gene;Acc:722375]	protein_coding	1	338523	C1QTNF12
ENSMMUG00000015219	C1QTNF2	C1q and TNF related 2 [Source:NCBI gene;Acc:695783]	protein_coding	6	158545999	C1QTNF2
ENSMMUG00000004294	C1QTNF4	C1q and TNF related 4 [Source:NCBI gene;Acc:712839]	protein_coding	14	18415012	C1QTNF4
ENSMMUG00000044029	C1QTNF6	C1q and TNF related 6 [Source:NCBI gene;Acc:696468]	protein_coding	10	79156595	C1QTNF6
ENSMMUG00000047579	C1QTNF7	C1q and TNF related 7 [Source:NCBI gene;Acc:714049]	protein_coding	5	14732295	C1QTNF7
ENSMMUG00000001688	C1QTNF8	C1q and TNF related 8 [Source:NCBI gene;Acc:699227]	protein_coding	20	1061811	C1QTNF8
ENSMMUG00000008897	C1RL	complement C1r subcomponent-like protein [Source:NCBI gene;Acc:722148]	protein_coding	11	7455342	C1RL
ENSMMUG00000012786	C1S	complement C1s [Source:NCBI gene;Acc:714589]	protein_coding	11	7394443	C1S
ENSMMUG00000021210	C20H16orf54	chromosome 20 open reading frame, human C16orf54 [Source:NCBI gene;Acc:706285]	protein_coding	20	27807651
ENSMMUG00000000899	C20H16orf58	chromosome 20 open reading frame, human C16orf58 [Source:NCBI gene;Acc:714281]	protein_coding	20	29336072
ENSMMUG00000001944	C20H16orf72	chromosome 20 open reading frame, human C16orf72 [Source:NCBI gene;Acc:709573]	protein_coding	20	9123007
ENSMMUG00000042935	C20H16orf82	chromosome 20 open reading frame, human C16orf82 [Source:NCBI gene;Acc:702965]	protein_coding	20	25818265
ENSMMUG00000008593	C20H16orf87	chromosome 20 open reading frame, human C16orf87 [Source:NCBI gene;Acc:716218]	protein_coding	20	30535841
ENSMMUG00000023548	C20orf144	chromosome 10 open reading frame, human C20orf144 [Source:NCBI gene;Acc:709543]	protein_coding	10	30504990	C20orf144
ENSMMUG00000007344	C20orf173	uncharacterized LOC704947 [Source:NCBI gene;Acc:704947]	protein_coding	10	28590625	C20orf173
ENSMMUG00000022079	C20orf27	chromosome 10 open reading frame, human C20orf27 [Source:NCBI gene;Acc:717525]	protein_coding	10	36612156	C20orf27
ENSMMUG00000017286	C20orf96	chromosome 10 open reading frame, human C20orf96 [Source:NCBI gene;Acc:714431]	protein_coding	10	33003034	C20orf96
ENSMMUG00000004174	C21orf2	chromosome 3 C21orf2 homolog [Source:NCBI gene;Acc:722168]	protein_coding	3	2380715	C21orf2
ENSMMUG00000039473	C21orf58	chromosome 3 open reading frame, human C21orf58 [Source:NCBI gene;Acc:100423807]	protein_coding	3	452128	C21orf58
ENSMMUG00000012298	C21orf62	chromosome 3 open reading frame, human C21orf62 [Source:NCBI gene;Acc:700356]	protein_coding	3	13864838	C21orf62
ENSMMUG00000005623	C22orf15	chromosome 10 C22orf15 homolog [Source:NCBI gene;Acc:698813]	protein_coding	10	65722210	C22orf15
ENSMMUG00000021369	C22orf31	chromosome 10 open reading frame, human C22orf31 [Source:NCBI gene;Acc:714267]	protein_coding	10	70865952	C22orf31
ENSMMUG00000044346	C22orf39	chromosome 10 open reading frame, human C22orf39 [Source:NCBI gene;Acc:100424672]	protein_coding	10	61147720	C22orf39
ENSMMUG00000007030	C2CD2	C2 calcium dependent domain containing 2 [Source:NCBI gene;Acc:714860]	protein_coding	3	4573391
ENSMMUG00000014875	C2CD2L	C2CD2 like [Source:NCBI gene;Acc:703424]	protein_coding	14	111963457
ENSMMUG00000010321	C2CD3	C2 calcium dependent domain containing 3 [Source:NCBI gene;Acc:718842]	protein_coding	14	66095986	C2CD3
ENSMMUG00000001363	C2CD4A	C2 calcium dependent domain containing 4A [Source:NCBI gene;Acc:704354]	protein_coding	7	38660847	C2CD4A
ENSMMUG00000039549	C2CD4B	C2 calcium dependent domain containing 4B [Source:NCBI gene;Acc:704470]	protein_coding	7	38758450	C2CD4B
ENSMMUG00000000484	C2CD4C	C2 calcium dependent domain containing 4C [Source:NCBI gene;Acc:100424440]	protein_coding	19	164586
ENSMMUG00000014358	C2CD4D	C2 calcium dependent domain containing 4D [Source:NCBI gene;Acc:717083]	protein_coding	1	126361505	C2CD4D
ENSMMUG00000006641	C2CD5	C2 calcium dependent domain containing 5 [Source:NCBI gene;Acc:100430610]	protein_coding	11	23302929	C2CD5
ENSMMUG00000018144	C2CD6	amyotrophic lateral sclerosis 2 chromosomal region candidate gene 11 protein [Source:NCBI gene;Acc:702140]	protein_coding	12	82990500	C2CD6
ENSMMUG00000037895	C2H2orf66	chromosome 2 open reading frame, human C2orf66 [Source:NCBI gene;Acc:100423141]	protein_coding	2	149633953
ENSMMUG00000038511	C2H3orf14	chromosome 2 open reading frame, human C3orf14 [Source:NCBI gene;Acc:699965]	protein_coding	2	79720093
ENSMMUG00000010499	C2H3orf18	chromosome 2 open reading frame, human C3orf18 [Source:NCBI gene;Acc:701675]	protein_coding	2	91745033
ENSMMUG00000021507	C2H3orf38	chromosome 2 open reading frame, human C3orf38 [Source:NCBI gene;Acc:693668]	protein_coding	2	12900686
ENSMMUG00000017055	C2H3orf58	chromosome 2 open reading frame, human C3orf58 [Source:NCBI gene;Acc:713830]	protein_coding	2	157782279
[truncated: 30,716 more rows]

## Sheet: PROTEIN CODING GENES
Gene stable ID	Gene name	Gene description	Gene type	Chromosome/scaffold name	Gene start (bp)	HGNC symbol
[truncated: 21,099 more rows]

[truncated: 5 more sheets: Protcods no scaffolds, CURATED FOR PIVOT, PIVOT, PIVOT RATIOS, MAD CALCULATIONS]
