# Supplementary material for: During evolution from the earliest tetrapoda, newly-recruited genes are increasingly paralogues of existing genes and distribute non-randomly among the chromosomes
Source: BMC Genomics. 2021 Nov 4;22:794. doi: 10.1186/s12864-021-08066-3 (PMC8570013; doi:10.1186/s12864-021-08066-3)
Supplement: Supplementary file 1 — Additional file 1. . [file 12864_2021_8066_MOESM1_ESM.zip › TABLE S6_Cow genome FULL PIVOT.xlsx]

## Sheet: INTRODUCTION
This file goes through the steps
of the MAD calculations, using the data for the full genome.
The MAD calculations are performed excluding the X and Y chromosomes.
Also included in the file are the Spearman rank order results for the corelations between succesive phylostrata.

## Sheet: PROTEINCODING GENES
Gene stable ID	Gene description	Chromosome/scaffold name	Gene start (bp)	Gene type	Gene name		AGE		HGNC	modal value
ENSBTAG00000009327	septin 14 [Source:VGNC Symbol;Acc:VGNC:34453]	25	27839178	protein_coding	SEPT14	17	17		A1BG	15.1
ENSBTAG00000016330	septin 12 [Source:VGNC Symbol;Acc:VGNC:34452]	25	3856225	protein_coding	SEPT12	3	3		A1CF	2
ENSBTAG00000021372	septin 11 [Source:VGNC Symbol;Acc:VGNC:34451]	6	93528980	protein_coding	SEPT11	14	14		A2M	13
ENSBTAG00000037576	membrane associated ring-CH-type finger 11 [Source:HGNC Symbol;Acc:HGNC:33609]	20	57027189	protein_coding	MARCH11	15.2	15.2		A2ML1	1
ENSBTAG00000022461	septin 10 [Source:VGNC Symbol;Acc:VGNC:34450]	11	44150560	protein_coding	SEPT10	12	12		A3GALT2	17
ENSBTAG00000004637	membrane associated ring-CH-type finger 10 [Source:VGNC Symbol;Acc:VGNC:31237]	19	47759500	protein_coding	MARCH10	14	14		A4GALT	2
ENSBTAG00000002633	septin 9 [Source:VGNC Symbol;Acc:VGNC:34459]	19	55118592	protein_coding	SEPT9	12	12		A4GNT	2
ENSBTAG00000016904	membrane associated ring-CH-type finger 9 [Source:VGNC Symbol;Acc:VGNC:31243]	5	56032639	protein_coding	MARCH9	12	12		AAAS	2
ENSBTAG00000008609	septin 8 [Source:VGNC Symbol;Acc:VGNC:34458]	7	22862426	protein_coding	SEPT8	18	18		AACS	1
ENSBTAG00000019537	membrane associated ring-CH-type finger 8 [Source:NCBI gene;Acc:540667]	28	44612704	protein_coding	MARCH8	14	14		AADAC	1
ENSBTAG00000001182	septin 7 [Source:VGNC Symbol;Acc:VGNC:53670]	4	61611420	protein_coding	SEPT7	3	3		AADACL2	1
ENSBTAG00000008755	membrane associated ring-CH-type finger 7 [Source:VGNC Symbol;Acc:VGNC:31242]	2	36682216	protein_coding	MARCH7	12	12		AADACL3	1
ENSBTAG00000004291	septin 6 [Source:VGNC Symbol;Acc:VGNC:34457]	X	3819817	protein_coding	SEPT6	7	7		AADACL4	1
ENSBTAG00000003536	membrane associated ring-CH-type finger 6 [Source:VGNC Symbol;Acc:VGNC:31241]	20	62940001	protein_coding	MARCH6	7	7		AADAT	1
ENSBTAG00000008320	septin 5 [Source:VGNC Symbol;Acc:VGNC:53921]	17	74807351	protein_coding	SEPT5	12	12		AAED1	2
ENSBTAG00000020981	membrane associated ring-CH-type finger 5 [Source:VGNC Symbol;Acc:VGNC:31240]	26	13831827	protein_coding	MARCH5	7	7		AAGAB	7
ENSBTAG00000015368	septin 4 [Source:VGNC Symbol;Acc:VGNC:34456]	19	9697827	protein_coding	SEPT4	12	12		AAK1	1
ENSBTAG00000016183	membrane associated ring-CH-type finger 4 [Source:NCBI gene;Acc:527624]	2	104782834	protein_coding	MARCH4	12	12		AAMDC	1
ENSBTAG00000013173	septin 3 [Source:VGNC Symbol;Acc:VGNC:34455]	5	113489031	protein_coding	SEPT3	12	12		AAMP	1
ENSBTAG00000006797	membrane associated ring-CH-type finger 3 [Source:VGNC Symbol;Acc:VGNC:31239]	7	28238850	protein_coding	MARCH3	7	7		AANAT	3
ENSBTAG00000002608	septin 2 [Source:VGNC Symbol;Acc:VGNC:34454]	3	120968024	protein_coding	EPT2	#N/A	#N/A		AAR2	2
ENSBTAG00000021036	membrane associated ring-CH-type finger 2 [Source:VGNC Symbol;Acc:VGNC:31238]	7	18269254	protein_coding	MARCH2	12	12		AARD	17
ENSBTAG00000016277	mitochondrial amidoxime reducing component 2 [Source:NCBI gene;Acc:615506]	16	24929465	protein_coding	MARCH1	14	14		AARS	1
ENSBTAG00000021219	septin 1 [Source:VGNC Symbol;Acc:VGNC:34449]	25	26817914	protein_coding	SEPT1	3	3		AARS2	1
ENSBTAG00000044082	membrane associated ring-CH-type finger 1 [Source:VGNC Symbol;Acc:VGNC:31236]	6	1947847	protein_coding	MARCH1	14	14		AARSD1	1
ENSBTAG00000047287	mitochondrial amidoxime reducing component 1 [Source:VGNC Symbol;Acc:VGNC:31235]	16	24976175	protein_coding	MARCH1	14	14		AASDH	1
ENSBTAG00000037453	placental and ovary 20alpha hydroxysteroid dehydrogenase protein [Source:NCBI gene;Acc:100139386]	13	44137261	protein_coding	20ALPHA-HSD	#N/A	#N/A		AASDHPPT	1
ENSBTAG00000009735	alpha-1-B glycoprotein [Source:VGNC Symbol;Acc:VGNC:25433]	18	65826618	protein_coding	A1BG	15.1	15.1		AASS	2
ENSBTAG00000021195	APOBEC1 complementation factor [Source:VGNC Symbol;Acc:VGNC:25434]	26	8523899	protein_coding	A1CF	2	2		AATF	2
ENSBTAG00000018137	alpha-2-macroglobulin [Source:NCBI gene;Acc:513856]	5	101298127	protein_coding	A2M	13	13		AATK	9
ENSBTAG00000004097	alpha-2-macroglobulin like 1 [Source:VGNC Symbol;Acc:VGNC:25435]	5	101495664	protein_coding	A2ML1	1	1		ABAT	1
ENSBTAG00000044093	alpha 1,3-galactosyltransferase 2 [Source:HGNC Symbol;Acc:HGNC:30005]	2	121232762	protein_coding	A3GALT2	17	17		ABCA1	1
ENSBTAG00000026497	alpha 1,4-galactosyltransferase [Source:VGNC Symbol;Acc:VGNC:49133]	5	114071762	protein_coding	A4GALT	2	2		ABCA10	1
ENSBTAG00000001451	alpha-1,4-N-acetylglucosaminyltransferase [Source:VGNC Symbol;Acc:VGNC:25436]	1	132063622	protein_coding	A4GNT	2	2		ABCA12	1
ENSBTAG00000020179	aladin WD repeat nucleoporin [Source:VGNC Symbol;Acc:VGNC:25437]	5	26862074	protein_coding	AAAS	2	2		ABCA13	1
ENSBTAG00000005678	acetoacetyl-CoA synthetase [Source:VGNC Symbol;Acc:VGNC:25438]	17	52974078	protein_coding	AACS	1	1		ABCA2	1
ENSBTAG00000011569	arylacetamide deacetylase (esterase) [Source:NCBI gene;Acc:519557]	1	116974391	protein_coding	AADAC	1	1		ABCA3	1
ENSBTAG00000015373	arylacetamide deacetylase like 3 [Source:VGNC Symbol;Acc:VGNC:25439]	16	56236387	protein_coding	AADACL3	1	1		ABCA4	1
ENSBTAG00000010326	aminoadipate aminotransferase [Source:VGNC Symbol;Acc:VGNC:25440]	8	1792852	protein_coding	AADAT	1	1		ABCA5	1
ENSBTAG00000020749	AhpC/TSA antioxidant enzyme domain containing 1 [Source:VGNC Symbol;Acc:VGNC:25441]	8	84801832	protein_coding	AAED1	2	2		ABCA6	1
ENSBTAG00000040368	alpha and gamma adaptin binding protein [Source:VGNC Symbol;Acc:VGNC:25442]	10	13992197	protein_coding	AAGAB	7	7		ABCA7	1
ENSBTAG00000009343	AP2 associated kinase 1 [Source:VGNC Symbol;Acc:VGNC:25443]	11	67812869	protein_coding	AAK1	1	1		ABCA8	1
ENSBTAG00000017298	adipogenesis associated Mth938 domain containing [Source:VGNC Symbol;Acc:VGNC:25444]	29	18250502	protein_coding	AAMDC	1	1		ABCA9	1
ENSBTAG00000003927	angio associated migratory cell protein [Source:VGNC Symbol;Acc:VGNC:25445]	2	107015360	protein_coding	AAMP	1	1		ABCB1	1
ENSBTAG00000014682	aralkylamine N-acetyltransferase [Source:NCBI gene;Acc:281583]	19	55917180	protein_coding	AANAT	3	3		ABCB10	1
ENSBTAG00000001645	AAR2 splicing factor homolog [Source:VGNC Symbol;Acc:VGNC:25446]	13	66018116	protein_coding	AAR2	2	2		ABCB11	1
ENSBTAG00000032738	alanine and arginine rich domain containing protein [Source:VGNC Symbol;Acc:VGNC:25447]	14	49497628	protein_coding	AARD	17	17		ABCB4	1
ENSBTAG00000019810	alanyl-tRNA synthetase [Source:VGNC Symbol;Acc:VGNC:25448]	18	1829597	protein_coding	AARS	1	1		ABCB5	1
ENSBTAG00000013722	alanyl-tRNA synthetase 2, mitochondrial [Source:VGNC Symbol;Acc:VGNC:25449]	23	17609853	protein_coding	AARS2	1	1		ABCB6	1
ENSBTAG00000015136	alanyl-tRNA synthetase domain containing 1 [Source:NCBI gene;Acc:100125882]	19	43635376	protein_coding	AARSD1	1	1		ABCB7	1
ENSBTAG00000020583	aminoadipate-semialdehyde dehydrogenase [Source:VGNC Symbol;Acc:VGNC:25450]	6	73409452	protein_coding	AASDH	1	1		ABCB8	1
ENSBTAG00000012279	aminoadipate-semialdehyde dehydrogenase-phosphopantetheinyl transferase [Source:NCBI gene;Acc:519816]	15	1778699	protein_coding	AASDHPPT	1	1		ABCB9	1
ENSBTAG00000012128	aminoadipate-semialdehyde synthase [Source:VGNC Symbol;Acc:VGNC:25451]	4	87301470	protein_coding	AASS	2	2		ABCC1	2
ENSBTAG00000021927	apoptosis antagonizing transcription factor [Source:VGNC Symbol;Acc:VGNC:25452]	19	13623302	protein_coding	AATF	2	2		ABCC10	2
ENSBTAG00000019049	apoptosis associated tyrosine kinase [Source:VGNC Symbol;Acc:VGNC:25453]	19	52181458	protein_coding	AATK	9	9		ABCC11	15.1
ENSBTAG00000004038	4-aminobutyrate aminotransferase [Source:VGNC Symbol;Acc:VGNC:25454]	25	7647412	protein_coding	ABAT	1	1		ABCC12	1
ENSBTAG00000020661	ATP binding cassette subfamily A member 1 [Source:VGNC Symbol;Acc:VGNC:25455]	8	96274035	protein_coding	ABCA1	1	1		ABCC2	2
ENSBTAG00000006937	ATP binding cassette subfamily A member 10 [Source:VGNC Symbol;Acc:VGNC:50149]	19	61959366	protein_coding	ABCA10	1	1		ABCC3	1
ENSBTAG00000003472	ATP binding cassette subfamily A member 12 [Source:VGNC Symbol;Acc:VGNC:25456]	2	103520024	protein_coding	ABCA12	1	1		ABCC4	1
ENSBTAG00000003531	ATP binding cassette subfamily A member 13 [Source:HGNC Symbol;Acc:HGNC:14638]	4	7096630	protein_coding	ABCA13	1	1		ABCC5	4
ENSBTAG00000047254	ATP binding cassette subfamily A member 2 [Source:VGNC Symbol;Acc:VGNC:25457]	11	106209227	protein_coding	ABCA2	1	1		ABCC6	15.1
ENSBTAG00000014903	ATP binding cassette subfamily A member 3 [Source:VGNC Symbol;Acc:VGNC:50168]	25	1796660	protein_coding	ABCA3	1	1		ABCC8	12
ENSBTAG00000018010	ATP binding cassette subfamily A member 4 [Source:VGNC Symbol;Acc:VGNC:25458]	3	49541295	protein_coding	ABCA4	1	1		ABCC9	9
ENSBTAG00000002747	ATP binding cassette subfamily A member 5 [Source:VGNC Symbol;Acc:VGNC:25459]	19	61873253	protein_coding	ABCA5	1	1		ABCD1	1
ENSBTAG00000006921	ATP binding cassette subfamily A member 6 [Source:VGNC Symbol;Acc:VGNC:25460]	19	62027821	protein_coding	ABCA6	1	1		ABCD2	1
ENSBTAG00000020766	ATP binding cassette subfamily A member 7 [Source:VGNC Symbol;Acc:VGNC:25461]	7	45165707	protein_coding	ABCA7	1	1		ABCD3	1
ENSBTAG00000006896	ATP binding cassette subfamily A member 9 [Source:VGNC Symbol;Acc:VGNC:50181]	19	62099290	protein_coding	ABCA9	1	1		ABCD4	1
ENSBTAG00000017053	ATP binding cassette subfamily B member 10 [Source:VGNC Symbol;Acc:VGNC:25462]	28	492423	protein_coding	ABCB10	1	1		ABCE1	1
ENSBTAG00000026885	ATP binding cassette subfamily B member 11 [Source:VGNC Symbol;Acc:VGNC:25463]	2	27176814	protein_coding	ABCB11	1	1		ABCF1	7
ENSBTAG00000005653	ATP binding cassette subfamily B member 4 [Source:VGNC Symbol;Acc:VGNC:53628]	4	33120503	protein_coding	ABCB4	1	1		ABCF2	1
ENSBTAG00000002595	ATP binding cassette subfamily B member 5 [Source:VGNC Symbol;Acc:VGNC:25464]	4	29456588	protein_coding	ABCB5	1	1		ABCF3	1
ENSBTAG00000020607	ATP binding cassette subfamily B member 6 [Source:VGNC Symbol;Acc:VGNC:49049]	2	107884171	protein_coding	ABCB6	1	1		ABCG1	1
ENSBTAG00000011028	ATP binding cassette subfamily B member 7 [Source:VGNC Symbol;Acc:VGNC:25465]	X	81008166	protein_coding	ABCB7	1	1		ABCG2	1
ENSBTAG00000007759	ATP binding cassette subfamily B member 8 [Source:VGNC Symbol;Acc:VGNC:25466]	4	114404772	protein_coding	ABCB8	1	1		ABCG4	1
ENSBTAG00000008464	ATP binding cassette subfamily B member 9 [Source:VGNC Symbol;Acc:VGNC:25467]	17	54827286	protein_coding	ABCB9	1	1		ABCG5	1
ENSBTAG00000021090	ATP binding cassette subfamily C member 1 [Source:VGNC Symbol;Acc:VGNC:25468]	25	14469282	protein_coding	ABCC1	2	2		ABCG8	2
ENSBTAG00000005842	ATP binding cassette subfamily C member 10 [Source:VGNC Symbol;Acc:VGNC:25469]	23	16961898	protein_coding	ABCC10	2	2		ABHD1	1
ENSBTAG00000010858	ATP binding cassette subfamily C member 11 [Source:VGNC Symbol;Acc:VGNC:25470]	18	16654447	protein_coding	ABCC11	15.1	15.1		ABHD10	1
ENSBTAG00000044191	ATP binding cassette subfamily C member 12 [Source:VGNC Symbol;Acc:VGNC:25471]	18	16551061	protein_coding	ABCC12	1	1		ABHD11	1
ENSBTAG00000008936	ATP binding cassette subfamily C member 2 [Source:VGNC Symbol;Acc:VGNC:25472]	26	20613538	protein_coding	ABCC2	2	2		ABHD12	1
ENSBTAG00000020070	ATP binding cassette subfamily C member 3 [Source:VGNC Symbol;Acc:VGNC:25473]	19	36676547	protein_coding	ABCC3	1	1		ABHD12B	1
ENSBTAG00000038131	ATP binding cassette subfamily C member 5 [Source:NCBI gene;Acc:511769]	1	83736248	protein_coding	ABCC5	4	4		ABHD13	1
ENSBTAG00000017666	ATP binding cassette subfamily C member 5 [Source:VGNC Symbol;Acc:VGNC:25474]	1	83765087	protein_coding	ABCC5	4	4		ABHD14A	1
ENSBTAG00000015191	ATP binding cassette subfamily C member 6 [Source:VGNC Symbol;Acc:VGNC:50200]	25	14577546	protein_coding	ABCC6	15.1	15.1		ABHD14A-ACY1	7
ENSBTAG00000000983	ATP binding cassette subfamily C member 8 [Source:VGNC Symbol;Acc:VGNC:25475]	15	35567687	protein_coding	ABCC8	12	12		ABHD14B	1
ENSBTAG00000019294	ATP binding cassette subfamily C member 9 [Source:VGNC Symbol;Acc:VGNC:25476]	5	88677586	protein_coding	ABCC9	9	9		ABHD15	6
ENSBTAG00000020551	ATP binding cassette subfamily D member 1 [Source:VGNC Symbol;Acc:VGNC:25477]	X	39869943	protein_coding	ABCD1	1	1		ABHD16A	7
ENSBTAG00000038043	ATP binding cassette subfamily D member 2 [Source:HGNC Symbol;Acc:HGNC:66]	5	41696372	protein_coding	ABCD2	1	1		ABHD16B	15.1
ENSBTAG00000009698	ATP binding cassette subfamily D member 3 [Source:VGNC Symbol;Acc:VGNC:25478]	3	49136318	protein_coding	ABCD3	1	1		ABHD17A	1
ENSBTAG00000014633	ATP-binding cassette, sub-family D (ALD), member 4 [Source:NCBI gene;Acc:528646]	10	86023730	protein_coding	ABCD4	1	1		ABHD17B	1
ENSBTAG00000019854	ATP binding cassette subfamily E member 1 [Source:VGNC Symbol;Acc:VGNC:25479]	17	13333870	protein_coding	ABCE1	1	1		ABHD17C	1
ENSBTAG00000006927	ATP binding cassette subfamily F member 1 [Source:VGNC Symbol;Acc:VGNC:25480]	23	28199129	protein_coding	ABCF1	7	7		ABHD18	2
ENSBTAG00000000607	ATP binding cassette subfamily F member 2 [Source:VGNC Symbol;Acc:VGNC:25481]	4	114587369	protein_coding	ABCF2	1	1		ABHD2	1
ENSBTAG00000006920	ATP binding cassette subfamily F member 3 [Source:VGNC Symbol;Acc:VGNC:25482]	1	83573149	protein_coding	ABCF3	1	1		ABHD3	1
ENSBTAG00000021272	ATP binding cassette subfamily G member 1 [Source:VGNC Symbol;Acc:VGNC:25483]	1	143990494	protein_coding	ABCG1	1	1		ABHD4	1
ENSBTAG00000017704	ATP binding cassette subfamily G member 2 [Source:VGNC Symbol;Acc:VGNC:53683]	6	37913110	protein_coding	ABCG2	1	1		ABHD5	1
ENSBTAG00000011800	ATP binding cassette subfamily G member 4 [Source:VGNC Symbol;Acc:VGNC:25484]	15	30257754	protein_coding	ABCG4	1	1		ABHD6	1
ENSBTAG00000016365	ATP binding cassette subfamily G member 5 [Source:VGNC Symbol;Acc:VGNC:25485]	11	26124239	protein_coding	ABCG5	1	1		ABHD8	1
ENSBTAG00000016366	ATP binding cassette subfamily G member 8 [Source:VGNC Symbol;Acc:VGNC:25486]	11	26156648	protein_coding	ABCG8	2	2		ABI1	12
ENSBTAG00000007077	abhydrolase domain containing 1 [Source:VGNC Symbol;Acc:VGNC:25487]	11	72497319	protein_coding	ABHD1	1	1		ABI2	7
ENSBTAG00000004601	abhydrolase domain containing 10 [Source:VGNC Symbol;Acc:VGNC:25488]	1	57156326	protein_coding	ABHD10	1	1		ABI3	7
ENSBTAG00000010339	abhydrolase domain containing 11 [Source:VGNC Symbol;Acc:VGNC:25489]	25	34041448	protein_coding	ABHD11	1	1		ABI3BP	12
ENSBTAG00000001420	abhydrolase domain containing 12 [Source:VGNC Symbol;Acc:VGNC:25490]	13	43187469	protein_coding	ABHD12	1	1		ABL1	1
ENSBTAG00000044049	abhydrolase domain containing 12B [Source:VGNC Symbol;Acc:VGNC:25491]	10	43777864	protein_coding	ABHD12B	1	1		ABL2	12
ENSBTAG00000002432	abhydrolase domain containing 13 [Source:VGNC Symbol;Acc:VGNC:25492]	12	87630497	protein_coding	ABHD13	1	1		ABLIM1	7
ENSBTAG00000037377	abhydrolase domain containing 14B [Source:VGNC Symbol;Acc:VGNC:25493]	22	49516824	protein_coding	ABHD14B	1	1		ABLIM2	12
ENSBTAG00000025167	abhydrolase domain containing 15 [Source:VGNC Symbol;Acc:VGNC:25494]	19	21378077	protein_coding	ABHD15	6	6		ABLIM3	12
ENSBTAG00000000578	abhydrolase domain containing 16A [Source:VGNC Symbol;Acc:VGNC:25495]	23	27423438	protein_coding	ABHD16A	7	7		ABO	13
ENSBTAG00000031906	abhydrolase domain containing 16B [Source:VGNC Symbol;Acc:VGNC:25496]	13	54428990	protein_coding	ABHD16B	15.1	15.1		ABR	3
ENSBTAG00000025277	abhydrolase domain containing 17A [Source:VGNC Symbol;Acc:VGNC:25497]	7	45808716	protein_coding	ABHD17A	1	1		ABRA	12
ENSBTAG00000006816	abhydrolase domain containing 17B [Source:VGNC Symbol;Acc:VGNC:25498]	8	48407617	protein_coding	ABHD17B	1	1		ABRACL	2
ENSBTAG00000032951	abhydrolase domain containing 17C [Source:VGNC Symbol;Acc:VGNC:53931]	21	27054892	protein_coding	ABHD17C	1	1		ABRAXAS1	2
ENSBTAG00000010630	abhydrolase domain containing 18 [Source:VGNC Symbol;Acc:VGNC:25499]	17	30106834	protein_coding	ABHD18	2	2		ABRAXAS2	2
ENSBTAG00000019954	abhydrolase domain containing 2 [Source:VGNC Symbol;Acc:VGNC:25500]	21	20998719	protein_coding	ABHD2	1	1		ABT1	1
ENSBTAG00000005709	abhydrolase domain containing 3 [Source:HGNC Symbol;Acc:HGNC:18718]	24	34929110	protein_coding	ABHD3	1	1		ABTB1	2
ENSBTAG00000016658	abhydrolase domain containing 4 [Source:VGNC Symbol;Acc:VGNC:25501]	10	22045427	protein_coding	ABHD4	1	1		ABTB2	6
ENSBTAG00000008416	abhydrolase domain containing 5 [Source:VGNC Symbol;Acc:VGNC:25502]	22	14451242	protein_coding	ABHD5	1	1		ACAA1	1
ENSBTAG00000016615	abhydrolase domain containing 6 [Source:VGNC Symbol;Acc:VGNC:25503]	22	43569315	protein_coding	ABHD6	1	1		ACAA2	1
ENSBTAG00000025809	abhydrolase domain containing 8 [Source:VGNC Symbol;Acc:VGNC:25504]	7	5744757	protein_coding	ABHD8	1	1		ACACA	1
ENSBTAG00000005136	abl interactor 1 [Source:VGNC Symbol;Acc:VGNC:25505]	13	18094999	protein_coding	ABI1	12	12		ACACB	1
ENSBTAG00000011017	abl interactor 2 [Source:VGNC Symbol;Acc:VGNC:25506]	2	91960475	protein_coding	ABI2	7	7		ACAD10	1
ENSBTAG00000000032	ABI family member 3 [Source:VGNC Symbol;Acc:VGNC:25507]	19	37985585	protein_coding	ABI3	7	7		ACAD11	1
ENSBTAG00000048157	ABI family member 3 binding protein [Source:HGNC Symbol;Acc:HGNC:17265]	1	45522505	protein_coding	ABI3BP	12	12		ACAD8	1
ENSBTAG00000017976	ABL proto-oncogene 1, non-receptor tyrosine kinase [Source:VGNC Symbol;Acc:VGNC:50224]	11	101118800	protein_coding	ABL1	1	1		ACAD9	1
ENSBTAG00000015026	ABL proto-oncogene 2, non-receptor tyrosine kinase [Source:VGNC Symbol;Acc:VGNC:50227]	16	61897894	protein_coding	ABL2	12	12		ACADL	1
ENSBTAG00000004899	actin binding LIM protein 1 [Source:HGNC Symbol;Acc:HGNC:78]	26	35198881	protein_coding	ABLIM1	7	7		ACADM	1
ENSBTAG00000015926	actin binding LIM protein family member 2 [Source:VGNC Symbol;Acc:VGNC:25508]	6	119107715	protein_coding	ABLIM2	12	12		ACADS	1
ENSBTAG00000004896	actin binding LIM protein family member 3 [Source:VGNC Symbol;Acc:VGNC:25509]	7	62502507	protein_coding	ABLIM3	12	12		ACADSB	1
ENSBTAG00000012525	ABO, alpha 1-3-N-acetylgalactosaminyltransferase and alpha 1-3-galactosyltransferase [Source:VGNC Symbol;Acc:VGNC:25510]	11	104232297	protein_coding	ABO	13	13		ACADVL	1
ENSBTAG00000008424	ABR, RhoGEF and GTPase activating protein [Source:VGNC Symbol;Acc:VGNC:25511]	19	22287405	protein_coding	ABR	3	3		ACAN	12
ENSBTAG00000018352	actin binding Rho activating protein [Source:VGNC Symbol;Acc:VGNC:25512]	14	59974386	protein_coding	ABRA	12	12		ACAP1	1
ENSBTAG00000001446	ABRA C-terminal like [Source:VGNC Symbol;Acc:VGNC:25513]	9	77787555	protein_coding	ABRACL	2	2		ACAP2	1
ENSBTAG00000014076	abraxas 1, BRCA1 A complex subunit [Source:VGNC Symbol;Acc:VGNC:53684]	6	100013832	protein_coding	ABRAXAS1	2	2		ACAP3	1
ENSBTAG00000023840	abraxas 2, BRISC complex subunit [Source:NCBI gene;Acc:510233]	26	44719079	protein_coding	ABRAXAS2	2	2		ACAT1	1
ENSBTAG00000010784	activator of basal transcription 1 [Source:VGNC Symbol;Acc:VGNC:25514]	23	31278371	protein_coding	ABT1	1	1		ACAT2	1
ENSBTAG00000018238	ankyrin repeat and BTB domain containing 1 [Source:VGNC Symbol;Acc:VGNC:25515]	22	60502719	protein_coding	ABTB1	2	2		ACBD3	4
ENSBTAG00000005923	ankyrin repeat and BTB domain containing 2 [Source:VGNC Symbol;Acc:VGNC:25516]	15	65548291	protein_coding	ABTB2	6	6		ACBD4	2
ENSBTAG00000018283	acetyl-CoA acyltransferase 1 [Source:VGNC Symbol;Acc:VGNC:25517]	22	11619695	protein_coding	ACAA1	1	1		ACBD5	1
ENSBTAG00000002863	acetyl-CoA acyltransferase 2 [Source:VGNC Symbol;Acc:VGNC:25518]	24	49908126	protein_coding	ACAA2	1	1		ACBD6	2
ENSBTAG00000017567	acetyl-CoA carboxylase alpha [Source:VGNC Symbol;Acc:VGNC:25519]	19	13752492	protein_coding	ACACA	1	1		ACBD7	1
ENSBTAG00000022058	acetyl-CoA carboxylase beta [Source:VGNC Symbol;Acc:VGNC:25520]	17	66102654	protein_coding	ACACB	1	1		ACCS	1
ENSBTAG00000001164	acyl-CoA dehydrogenase family, member 10 [Source:NCBI gene;Acc:511425]	17	57648597	protein_coding	ACAD10	1	1		ACCSL	1
ENSBTAG00000031010	acyl-CoA dehydrogenase family member 11 [Source:VGNC Symbol;Acc:VGNC:25521]	1	137993897	protein_coding	ACAD11	1	1		ACD	13
ENSBTAG00000012937	acyl-CoA dehydrogenase family member 8 [Source:VGNC Symbol;Acc:VGNC:25522]	15	84860912	protein_coding	ACAD8	1	1		ACE	6
ENSBTAG00000003242	acyl-CoA dehydrogenase family member 9 [Source:VGNC Symbol;Acc:VGNC:50076]	22	59573116	protein_coding	ACAD9	1	1		ACE2	1
ENSBTAG00000010579	acyl-CoA dehydrogenase long chain [Source:VGNC Symbol;Acc:VGNC:25523]	2	98416824	protein_coding	ACADL	1	1		ACER1	12
ENSBTAG00000024240	acyl-CoA dehydrogenase medium chain [Source:VGNC Symbol;Acc:VGNC:25524]	3	69344157	protein_coding	ACADM	1	1		ACER2	6
ENSBTAG00000007484	acyl-CoA dehydrogenase short chain [Source:VGNC Symbol;Acc:VGNC:53886]	17	65220605	protein_coding	ACADS	1	1		ACER3	2
ENSBTAG00000018041	acyl-CoA dehydrogenase short/branched chain [Source:VGNC Symbol;Acc:VGNC:50245]	26	43134415	protein_coding	ACADSB	1	1		ACHE	3
ENSBTAG00000003072	acyl-CoA dehydrogenase very long chain [Source:VGNC Symbol;Acc:VGNC:50246]	19	27568181	protein_coding	ACADVL	1	1		ACIN1	2
ENSBTAG00000016158	aggrecan [Source:VGNC Symbol;Acc:VGNC:25525]	21	20800158	protein_coding	ACAN	12	12		ACKR1	15.2
ENSBTAG00000010527	ArfGAP with coiled-coil, ankyrin repeat and PH domains 1 [Source:VGNC Symbol;Acc:VGNC:25526]	19	27673004	protein_coding	ACAP1	1	1		ACKR2	14
ENSBTAG00000003378	ArfGAP with coiled-coil, ankyrin repeat and PH domains 2 [Source:VGNC Symbol;Acc:VGNC:25527]	1	72758744	protein_coding	ACAP2	1	1		ACKR3	12
ENSBTAG00000009856	ArfGAP with coiled-coil, ankyrin repeat and PH domains 3 [Source:VGNC Symbol;Acc:VGNC:25528]	16	52601203	protein_coding	ACAP3	1	1		ACKR4	12
ENSBTAG00000012885	acetyl-CoA acetyltransferase 1 [Source:VGNC Symbol;Acc:VGNC:25529]	15	17999932	protein_coding	ACAT1	1	1		ACLY	2
ENSBTAG00000002827	acetyl-CoA acetyltransferase 2 [Source:VGNC Symbol;Acc:VGNC:25530]	9	97466405	protein_coding	ACAT2	1	1		ACMSD	1
ENSBTAG00000013128	acyl-CoA binding domain containing 3 [Source:VGNC Symbol;Acc:VGNC:25531]	16	29911424	protein_coding	ACBD3	4	4		ACO1	1
ENSBTAG00000006054	acyl-CoA binding domain containing 4 [Source:NCBI gene;Acc:515848]	19	45433968	protein_coding	ACBD4	2	2		ACO2	1
ENSBTAG00000017278	acyl-CoA binding domain containing 5 [Source:VGNC Symbol;Acc:VGNC:25532]	13	18047209	protein_coding	ACBD5	1	1		ACOD1	1
ENSBTAG00000046502	acyl-CoA binding domain containing 6 [Source:HGNC Symbol;Acc:HGNC:23339]	16	63030135	protein_coding	ACBD6	2	2		ACOT1	6
ENSBTAG00000002858	Bos taurus acyl-CoA binding domain containing 7 (ACBD7), mRNA. [Source:RefSeq mRNA;Acc:NM_001113297]	13	29940129	protein_coding	ACBD7	1	1		ACOT11	1
ENSBTAG00000008465	1-aminocyclopropane-1-carboxylate synthase homolog (inactive) [Source:NCBI gene;Acc:505649]	15	75047569	protein_coding	ACCS	1	1		ACOT12	12
ENSBTAG00000012053	1-aminocyclopropane-1-carboxylate synthase homolog (inactive) like [Source:NCBI gene;Acc:522802]	15	75032941	protein_coding	ACCSL	1	1		ACOT13	1
ENSBTAG00000018903	ACD, shelterin complex subunit and telomerase recruitment factor [Source:VGNC Symbol;Acc:VGNC:25534]	18	35327418	protein_coding	ACD	13	13		ACOT2	6
ENSBTAG00000024950	angiotensin I converting enzyme [Source:NCBI gene;Acc:509484]	19	48447902	protein_coding	ACE	6	6		ACOT4	6
ENSBTAG00000034402	angiotensin I converting enzyme 2 [Source:VGNC Symbol;Acc:VGNC:25535]	X	135148996	protein_coding	ACE2	1	1		ACOT6	14
ENSBTAG00000008095	alkaline ceramidase 1 [Source:VGNC Symbol;Acc:VGNC:25536]	7	19329860	protein_coding	ACER1	12	12		ACOT7	1
ENSBTAG00000010821	alkaline ceramidase 2 [Source:VGNC Symbol;Acc:VGNC:25537]	8	24830047	protein_coding	ACER2	6	6		ACOT8	1
ENSBTAG00000017218	alkaline ceramidase 3 [Source:VGNC Symbol;Acc:VGNC:25538]	15	57028596	protein_coding	ACER3	2	2		ACOT9	2
ENSBTAG00000001139	acetylcholinesterase (Cartwright blood group) [Source:NCBI gene;Acc:540446]	25	36300532	protein_coding	ACHE	3	3		ACOX1	1
ENSBTAG00000011571	apoptotic chromatin condensation inducer 1 [Source:VGNC Symbol;Acc:VGNC:25539]	10	21598911	protein_coding	ACIN1	2	2		ACOX2	1
ENSBTAG00000003220	atypical chemokine receptor 1 (Duffy blood group) [Source:NCBI gene;Acc:528076]	3	10647427	protein_coding	ACKR1	15.2	15.2		ACOX3	1
ENSBTAG00000014162	atypical chemokine receptor 2 [Source:VGNC Symbol;Acc:VGNC:25540]	22	15553514	protein_coding	ACKR2	14	14		ACOXL	1
ENSBTAG00000018424	atypical chemokine receptor 3 [Source:VGNC Symbol;Acc:VGNC:25541]	3	116650278	protein_coding	ACKR3	12	12		ACP1	1
ENSBTAG00000019577	atypical chemokine receptor 4 [Source:VGNC Symbol;Acc:VGNC:25542]	1	138069177	protein_coding	ACKR4	12	12		ACP2	1
ENSBTAG00000016740	ATP citrate lyase [Source:VGNC Symbol;Acc:VGNC:25543]	19	42691369	protein_coding	ACLY	2	2		ACP4	1
ENSBTAG00000008039	aminocarboxymuconate semialdehyde decarboxylase [Source:VGNC Symbol;Acc:VGNC:25544]	2	62692769	protein_coding	ACMSD	1	1		ACP5	1
ENSBTAG00000000555	aconitase 1 [Source:VGNC Symbol;Acc:VGNC:25545]	8	11480118	protein_coding	ACO1	1	1		ACP6	1
ENSBTAG00000006429	aconitase 2 [Source:VGNC Symbol;Acc:VGNC:25546]	5	113089139	protein_coding	ACO2	1	1		ACP7	1
ENSBTAG00000008259	aconitate decarboxylase 1 [Source:HGNC Symbol;Acc:HGNC:33904]	12	52417589	protein_coding	ACOD1	1	1		ACPP	1
ENSBTAG00000039686	acyl-CoA thioesterase 11 [Source:VGNC Symbol;Acc:VGNC:25547]	3	92260763	protein_coding	ACOT11	1	1		ACR	6
ENSBTAG00000011110	acyl-CoA thioesterase 12 [Source:VGNC Symbol;Acc:VGNC:25548]	7	83618466	protein_coding	ACOT12	12	12		ACRBP	14
ENSBTAG00000016337	acyl-CoA thioesterase 13 [Source:VGNC Symbol;Acc:VGNC:25549]	23	32835596	protein_coding	ACOT13	1	1		ACRV1	17
ENSBTAG00000046814	acyl-CoA thioesterase 2 [Source:NCBI gene;Acc:511033]	10	85358158	protein_coding	ACOT2	6	6		ACSBG1	1
ENSBTAG00000002843	acyl-CoA thioesterase 4 [Source:NCBI gene;Acc:511431]	10	85375286	protein_coding	ACOT4	6	6		ACSBG2	1
ENSBTAG00000021202	acyl-CoA thioesterase 7 [Source:NCBI gene;Acc:514788]	16	47827124	protein_coding	ACOT7	1	1		ACSF2	1
ENSBTAG00000020371	acyl-CoA thioesterase 8 [Source:VGNC Symbol;Acc:VGNC:25550]	13	75327439	protein_coding	ACOT8	1	1		ACSF3	1
ENSBTAG00000011258	acyl-CoA thioesterase 9 [Source:VGNC Symbol;Acc:VGNC:25551]	X	126510126	protein_coding	ACOT9	2	2		ACSL1	1
ENSBTAG00000030174	acyl-CoA oxidase 1 [Source:VGNC Symbol;Acc:VGNC:25552]	19	56300413	protein_coding	ACOX1	1	1		ACSL3	1
ENSBTAG00000004178	acyl-CoA oxidase 2 [Source:VGNC Symbol;Acc:VGNC:25553]	22	43379504	protein_coding	ACOX2	1	1		ACSL4	1
ENSBTAG00000004893	acyl-CoA oxidase 3, pristanoyl [Source:VGNC Symbol;Acc:VGNC:25554]	6	106492148	protein_coding	ACOX3	1	1		ACSL5	1
ENSBTAG00000004297	acyl-CoA oxidase like [Source:VGNC Symbol;Acc:VGNC:25555]	11	1205162	protein_coding	ACOXL	1	1		ACSL6	1
ENSBTAG00000020498	acid phosphatase 1 [Source:NCBI gene;Acc:280977]	GJ058425.1	33449	protein_coding	ACP1	1	1		ACSM1	1
ENSBTAG00000021002	Bos taurus acid phosphatase 2, lysosomal (ACP2), transcript variant 1, mRNA. [Source:RefSeq mRNA;Acc:NM_001357044]	15	78309901	protein_coding	ACP2	1	1		ACSM2A	1
ENSBTAG00000015115	acid phosphatase 4 [Source:VGNC Symbol;Acc:VGNC:52175]	18	57310723	protein_coding	ACP4	1	1		ACSM2B	1
ENSBTAG00000004826	acid phosphatase 5, tartrate resistant [Source:VGNC Symbol;Acc:VGNC:25556]	7	17134691	protein_coding	ACP5	1	1		ACSM3	1
ENSBTAG00000017051	acid phosphatase 6, lysophosphatidic [Source:VGNC Symbol;Acc:VGNC:52602]	3	22064166	protein_coding	ACP6	1	1		ACSM4	1
ENSBTAG00000012590	acid phosphatase 7, tartrate resistant (putative) [Source:NCBI gene;Acc:521171]	18	49094425	protein_coding	ACP7	1	1		ACSM5	1
ENSBTAG00000011634	acid phosphatase, prostate [Source:VGNC Symbol;Acc:VGNC:52603]	1	138348896	protein_coding	ACPP	1	1		ACSM6	1
ENSBTAG00000010182	acrosin [Source:VGNC Symbol;Acc:VGNC:25557]	5	120222129	protein_coding	ACR	6	6		ACSS1	1
ENSBTAG00000034246	acrosin binding protein [Source:VGNC Symbol;Acc:VGNC:25558]	5	104154010	protein_coding	ACRBP	14	14		ACSS2	1
ENSBTAG00000033384	acrosomal vesicle protein 1 [Source:VGNC Symbol;Acc:VGNC:25559]	29	29429085	protein_coding	ACRV1	17	17		ACSS3	1
ENSBTAG00000006231	acyl-CoA synthetase bubblegum family member 1 [Source:VGNC Symbol;Acc:VGNC:25560]	21	31081077	protein_coding	ACSBG1	1	1		ACTA1	1
ENSBTAG00000009105	acyl-CoA synthetase bubblegum family member 2 [Source:VGNC Symbol;Acc:VGNC:25561]	7	19462467	protein_coding	ACSBG2	1	1		ACTA2	1
ENSBTAG00000021301	acyl-CoA synthetase family member 2 [Source:VGNC Symbol;Acc:VGNC:25562]	19	36871718	protein_coding	ACSF2	1	1		ACTB	1
ENSBTAG00000015968	acyl-CoA synthetase family member 3 [Source:VGNC Symbol;Acc:VGNC:25563]	18	14254106	protein_coding	ACSF3	1	1		ACTBL2	15.2
ENSBTAG00000004344	acyl-CoA synthetase long chain family member 1 [Source:VGNC Symbol;Acc:VGNC:25564]	27	14223449	protein_coding	ACSL1	1	1		ACTC1	1
ENSBTAG00000017258	acyl-CoA synthetase long chain family member 3 [Source:VGNC Symbol;Acc:VGNC:25565]	2	111797170	protein_coding	ACSL3	1	1		ACTG1	1
ENSBTAG00000018986	acyl-CoA synthetase long chain family member 4 [Source:VGNC Symbol;Acc:VGNC:25566]	X	62476952	protein_coding	ACSL4	1	1		ACTG2	1
ENSBTAG00000006707	acyl-CoA synthetase long chain family member 5 [Source:VGNC Symbol;Acc:VGNC:25567]	26	33184653	protein_coding	ACSL5	1	1		ACTL10	15.2
ENSBTAG00000019708	acyl-CoA synthetase long chain family member 6 [Source:NCBI gene;Acc:506059]	7	23779096	protein_coding	ACSL6	1	1		ACTL6A	1
ENSBTAG00000001417	acyl-CoA synthetase medium chain family member 1 [Source:VGNC Symbol;Acc:VGNC:50046]	25	18349702	protein_coding	ACSM1	1	1		ACTL6B	1
ENSBTAG00000019423	acyl-CoA synthetase medium-chain family member 2B [Source:NCBI gene;Acc:512227]	25	18277525	protein_coding	ACSM2B	1	1		ACTL7A	15.2
ENSBTAG00000006447	acyl-CoA synthetase medium chain family member 3 [Source:VGNC Symbol;Acc:VGNC:49960]	25	18605635	protein_coding	ACSM3	1	1		ACTL7B	15.2
ENSBTAG00000046098	acyl-CoA synthetase medium chain family member 4 [Source:VGNC Symbol;Acc:VGNC:25568]	25	18539756	protein_coding	ACSM4	1	1		ACTL8	17
ENSBTAG00000037449	acyl-CoA synthetase medium chain family member 5 [Source:VGNC Symbol;Acc:VGNC:25569]	25	18207129	protein_coding	ACSM5	1	1		ACTL9	1
ENSBTAG00000004281	acyl-CoA synthetase short chain family member 1 [Source:VGNC Symbol;Acc:VGNC:25570]	13	43029813	protein_coding	ACSS1	1	1		ACTN1	1
ENSBTAG00000013303	acyl-CoA synthetase short chain family member 2 [Source:VGNC Symbol;Acc:VGNC:25571]	13	64794728	protein_coding	ACSS2	1	1		ACTN2	1
ENSBTAG00000018694	acyl-CoA synthetase short chain family member 3 [Source:VGNC Symbol;Acc:VGNC:25572]	5	10731241	protein_coding	ACSS3	1	1		ACTN3	12
ENSBTAG00000046332	actin, alpha 1, skeletal muscle [Source:VGNC Symbol;Acc:VGNC:25573]	28	419154	protein_coding	ACTA1	1	1		ACTN4	3
ENSBTAG00000014614	actin, alpha 2, smooth muscle, aorta [Source:NCBI gene;Acc:515610]	26	10662362	protein_coding	ACTA2	1	1		ACTR10	3
ENSBTAG00000026199	actin beta [Source:NCBI gene;Acc:280979]	25	39343633	protein_coding	ACTB	1	1		ACTR1A	1
ENSBTAG00000005714	actin, alpha, cardiac muscle 1 [Source:VGNC Symbol;Acc:VGNC:25574]	10	30361781	protein_coding	ACTC1	1	1		ACTR1B	2
ENSBTAG00000006189	actin gamma 1 [Source:NCBI gene;Acc:404122]	19	51868429	protein_coding	ACTG1	1	1		ACTR2	1
ENSBTAG00000015441	actin, gamma 2, smooth muscle, enteric [Source:NCBI gene;Acc:281595]	11	10717554	protein_coding	ACTG2	1	1		ACTR3	1
ENSBTAG00000047885	actin like 10 [Source:VGNC Symbol;Acc:VGNC:54399]	13	63695917	protein_coding	ACTL10	15.2	15.2		ACTR3B	1
ENSBTAG00000002460	actin like 6A [Source:VGNC Symbol;Acc:VGNC:25575]	1	88129517	protein_coding	ACTL6A	1	1		ACTR3C	1
ENSBTAG00000008295	actin like 6B [Source:VGNC Symbol;Acc:VGNC:25576]	25	36459674	protein_coding	ACTL6B	1	1		ACTR5	2
ENSBTAG00000019468	actin like 7A [Source:VGNC Symbol;Acc:VGNC:25577]	8	100142637	protein_coding	ACTL7A	15.2	15.2		ACTR6	2
ENSBTAG00000019467	actin like 7B [Source:VGNC Symbol;Acc:VGNC:25578]	8	100138374	protein_coding	ACTL7B	15.2	15.2		ACTR8	2
ENSBTAG00000006438	actin like 8 [Source:VGNC Symbol;Acc:VGNC:25579]	2	135418586	protein_coding	ACTL8	17	17		ACTRT1	17
ENSBTAG00000011255	actin like 9 [Source:VGNC Symbol;Acc:VGNC:25580]	7	18482459	protein_coding	ACTL9	1	1		ACTRT2	15.1
ENSBTAG00000018255	actinin alpha 1 [Source:VGNC Symbol;Acc:VGNC:25581]	10	81023526	protein_coding	ACTN1	1	1		ACTRT3	15.2
ENSBTAG00000009696	actinin alpha 2 [Source:VGNC Symbol;Acc:VGNC:25582]	28	9403202	protein_coding	ACTN2	1	1		ACVR1	6
ENSBTAG00000022244	actinin alpha 3 [Source:VGNC Symbol;Acc:VGNC:53654]	29	45230682	protein_coding	ACTN3	12	12		ACVR1B	6
ENSBTAG00000011215	actinin alpha 4 [Source:VGNC Symbol;Acc:VGNC:25583]	18	48668482	protein_coding	ACTN4	3	3		ACVR1C	12
ENSBTAG00000014392	actin related protein 10 homolog [Source:VGNC Symbol;Acc:VGNC:25584]	10	70761697	protein_coding	ACTR10	3	3		ACVR2A	6
ENSBTAG00000021067	ARP1 actin related protein 1 homolog A [Source:VGNC Symbol;Acc:VGNC:25585]	26	22961816	protein_coding	ACTR1A	1	1		ACVR2B	7
ENSBTAG00000048041	ARP1 actin related protein 1 homolog B [Source:VGNC Symbol;Acc:VGNC:54395]	11	2929639	protein_coding	ACTR1B	2	2		ACVRL1	6
ENSBTAG00000009761	ARP2 actin related protein 2 homolog [Source:VGNC Symbol;Acc:VGNC:25586]	11	63552997	protein_coding	ACTR2	1	1		ACY1	1
ENSBTAG00000003401	ARP3 actin related protein 3 homolog [Source:VGNC Symbol;Acc:VGNC:50033]	2	65892592	protein_coding	ACTR3	1	1		ACY3	1
ENSBTAG00000008032	ARP3 actin related protein 3 homolog B [Source:NCBI gene;Acc:616404]	4	115901833	protein_coding	ACTR3B	1	1		ACYP1	1
ENSBTAG00000048262	ARP5 actin related protein 5 homolog [Source:VGNC Symbol;Acc:VGNC:25587]	13	68205154	protein_coding	ACTR5	2	2		ACYP2	1
ENSBTAG00000013842	ARP6 actin related protein 6 homolog [Source:VGNC Symbol;Acc:VGNC:25588]	5	64510374	protein_coding	ACTR6	2	2		ADA	1
ENSBTAG00000011180	ARP8 actin related protein 8 homolog [Source:VGNC Symbol;Acc:VGNC:25589]	22	47591904	protein_coding	ACTR8	2	2		ADA2	3
ENSBTAG00000047701	actin-related protein T1 [Source:NCBI gene;Acc:539271]	X	12158376	protein_coding	ACTRT1	17	17		ADAD1	12
ENSBTAG00000017929	actin related protein T2 [Source:VGNC Symbol;Acc:VGNC:25590]	16	51277884	protein_coding	ACTRT2	15.1	15.1		ADAD2	12
ENSBTAG00000013141	actin related protein T3 [Source:VGNC Symbol;Acc:VGNC:25591]	1	98396412	protein_coding	ACTRT3	15.2	15.2		ADAL	1
ENSBTAG00000011909	activin A receptor type 1 [Source:VGNC Symbol;Acc:VGNC:25592]	2	39287889	protein_coding	ACVR1	6	6		ADAM10	6
ENSBTAG00000013555	activin A receptor type 1B [Source:VGNC Symbol;Acc:VGNC:25593]	5	28038532	protein_coding	ACVR1B	6	6		ADAM11	9
ENSBTAG00000019337	activin A receptor type 1C [Source:VGNC Symbol;Acc:VGNC:25594]	2	38549887	protein_coding	ACVR1C	12	12		ADAM12	7
ENSBTAG00000018114	activin A receptor type 2A [Source:VGNC Symbol;Acc:VGNC:25595]	2	48381791	protein_coding	ACVR2A	6	6		ADAM15	13
ENSBTAG00000018105	activin A receptor type 2B [Source:VGNC Symbol;Acc:VGNC:25596]	22	11864297	protein_coding	ACVR2B	7	7		ADAM17	4
ENSBTAG00000013843	activin A receptor like type 1 [Source:VGNC Symbol;Acc:VGNC:25597]	5	28097837	protein_coding	ACVRL1	6	6		ADAM18	15.2
ENSBTAG00000032304	aminoacylase 1 [Source:NCBI gene;Acc:768058]	22	49502958	protein_coding	ACY1	1	1		ADAM19	12
ENSBTAG00000013992	acylphosphatase 1 [Source:VGNC Symbol;Acc:VGNC:25598]	10	86702097	protein_coding	ACYP1	1	1		ADAM2	15.1
ENSBTAG00000006852	acylphosphatase 2 [Source:VGNC Symbol;Acc:VGNC:25599]	11	36683363	protein_coding	ACYP2	1	1		ADAM20	17
ENSBTAG00000005280	adenosine deaminase [Source:VGNC Symbol;Acc:VGNC:25600]	13	73750479	protein_coding	ADA	1	1		ADAM21	17
ENSBTAG00000017313	adenosine deaminase 2 [Source:VGNC Symbol;Acc:VGNC:54400]	5	109436267	protein_coding	ADA2	3	3		ADAM22	12
ENSBTAG00000046191	adenosine deaminase domain containing 1 [Source:VGNC Symbol;Acc:VGNC:25601]	17	36072731	protein_coding	ADAD1	12	12		ADAM23	12
ENSBTAG00000034283	adenosine deaminase domain containing 2 [Source:VGNC Symbol;Acc:VGNC:25602]	18	10484088	protein_coding	ADAD2	12	12		ADAM28	3
ENSBTAG00000014476	adenosine deaminase like [Source:VGNC Symbol;Acc:VGNC:25603]	21	55610774	protein_coding	ADAL	1	1		ADAM29	17
ENSBTAG00000005481	ADAM metallopeptidase domain 10 [Source:VGNC Symbol;Acc:VGNC:25604]	10	51598073	protein_coding	ADAM10	6	6		ADAM30	15.1
ENSBTAG00000001735	ADAM metallopeptidase domain 11 [Source:HGNC Symbol;Acc:HGNC:189]	19	45113921	protein_coding	ADAM11	9	9		ADAM32	15.2
ENSBTAG00000012444	ADAM metallopeptidase domain 12 [Source:VGNC Symbol;Acc:VGNC:25605]	26	45848827	protein_coding	ADAM12	7	7		ADAM33	3
ENSBTAG00000010663	ADAM metallopeptidase domain 15 [Source:VGNC Symbol;Acc:VGNC:25606]	3	15593459	protein_coding	ADAM15	13	13		ADAM7	15.1
ENSBTAG00000001141	ADAM metallopeptidase domain 17 [Source:VGNC Symbol;Acc:VGNC:25607]	11	87898074	protein_coding	ADAM17	4	4		ADAM8	12
ENSBTAG00000004830	disintegrin and metalloproteinase domain-containing protein 18 [Source:NCBI gene;Acc:536257]	27	34517618	protein_coding	ADAM18	15.2	15.2		ADAM9	12
ENSBTAG00000003836	ADAM metallopeptidase domain 19 [Source:VGNC Symbol;Acc:VGNC:25608]	7	71158812	protein_coding	ADAM19	12	12		ADAMDEC1	15.1
ENSBTAG00000031693	a disintegrin and metallopeptidase domain 1b [Source:NCBI gene;Acc:286843]	17	64491726	protein_coding	ADAM1B	#N/A	#N/A		ADAMTS1	12
ENSBTAG00000009408	ADAM metallopeptidase domain 2 [Source:NCBI gene;Acc:281599]	27	34249449	protein_coding	ADAM2	15.1	15.1		ADAMTS10	12
ENSBTAG00000038377	ADAM metallopeptidase domain 20 [Source:HGNC Symbol;Acc:HGNC:199]	10	82529906	protein_coding	ADAM20	17	17		ADAMTS12	6
ENSBTAG00000003715	ADAM metallopeptidase domain 21 [Source:HGNC Symbol;Acc:HGNC:200]	10	82506801	protein_coding	ADAM21	17	17		ADAMTS13	12
ENSBTAG00000007136	ADAM metallopeptidase domain 22 [Source:VGNC Symbol;Acc:VGNC:54401]	4	72691793	protein_coding	ADAM22	12	12		ADAMTS14	12
ENSBTAG00000019694	ADAM metallopeptidase domain 23 [Source:VGNC Symbol;Acc:VGNC:25609]	2	95145119	protein_coding	ADAM23	12	12		ADAMTS15	6
ENSBTAG00000037929	ADAM-like, decysin 1 [Source:NCBI gene;Acc:505890]	8	72403760	protein_coding	ADAM28	3	3		ADAMTS16	9
ENSBTAG00000023146	ADAM metallopeptidase domain 32 [Source:VGNC Symbol;Acc:VGNC:25610]	27	33900715	protein_coding	ADAM32	15.2	15.2		ADAMTS17	12
ENSBTAG00000013163	ADAM metallopeptidase domain 33 [Source:VGNC Symbol;Acc:VGNC:25611]	13	51968275	protein_coding	ADAM33	3	3		ADAMTS18	12
ENSBTAG00000033312	ADAM metallopeptidase domain 3A (cyritestin 1) [Source:NCBI gene;Acc:100048949]	27	34367778	protein_coding	ADAM3A	#N/A	#N/A		ADAMTS19	6
ENSBTAG00000039171	ADAM metallopeptidase domain 7 [Source:HGNC Symbol;Acc:HGNC:214]	8	72568234	protein_coding	ADAM7	15.1	15.1		ADAMTS2	12
ENSBTAG00000023832	ADAM metallopeptidase domain 8 [Source:VGNC Symbol;Acc:VGNC:25612]	26	25960809	protein_coding	ADAM8	12	12		ADAMTS20	6
ENSBTAG00000017455	ADAM metallopeptidase domain 9 [Source:VGNC Symbol;Acc:VGNC:25613]	27	33816038	protein_coding	ADAM9	12	12		ADAMTS3	9
ENSBTAG00000001125	ADAM like decysin 1 [Source:HGNC Symbol;Acc:HGNC:16299]	8	72498088	protein_coding	ADAMDEC1	15.1	15.1		ADAMTS4	13
ENSBTAG00000000706	ADAM metallopeptidase with thrombospondin type 1 motif 1 [Source:VGNC Symbol;Acc:VGNC:25614]	1	8955134	protein_coding	ADAMTS1	12	12		ADAMTS5	12
ENSBTAG00000014207	ADAM metallopeptidase with thrombospondin type 1 motif 10 [Source:VGNC Symbol;Acc:VGNC:25615]	7	18391616	protein_coding	ADAMTS10	12	12		ADAMTS6	7
ENSBTAG00000012558	ADAM metallopeptidase with thrombospondin type 1 motif 12 [Source:VGNC Symbol;Acc:VGNC:25616]	20	39913085	protein_coding	ADAMTS12	6	6		ADAMTS7	6
ENSBTAG00000015093	ADAM metallopeptidase with thrombospondin type 1 motif 13 [Source:VGNC Symbol;Acc:VGNC:25617]	11	104373528	protein_coding	ADAMTS13	12	12		ADAMTS8	12
ENSBTAG00000021177	ADAM metallopeptidase with thrombospondin type 1 motif 14 [Source:VGNC Symbol;Acc:VGNC:25618]	28	26985668	protein_coding	ADAMTS14	12	12		ADAMTS9	6
ENSBTAG00000016857	ADAM metallopeptidase with thrombospondin type 1 motif 15 [Source:VGNC Symbol;Acc:VGNC:25619]	29	37143462	protein_coding	ADAMTS15	6	6		ADAMTSL1	7
ENSBTAG00000018460	ADAM metallopeptidase with thrombospondin type 1 motif 16 [Source:VGNC Symbol;Acc:VGNC:25620]	20	67944642	protein_coding	ADAMTS16	9	9		ADAMTSL2	12
ENSBTAG00000019823	ADAM metallopeptidase with thrombospondin type 1 motif 17 [Source:VGNC Symbol;Acc:VGNC:25621]	21	6514360	protein_coding	ADAMTS17	12	12		ADAMTSL3	7
ENSBTAG00000001010	ADAM metallopeptidase with thrombospondin type 1 motif 18 [Source:VGNC Symbol;Acc:VGNC:25622]	18	4559081	protein_coding	ADAMTS18	12	12		ADAMTSL4	12
ENSBTAG00000016145	ADAM metallopeptidase with thrombospondin type 1 motif 19 [Source:VGNC Symbol;Acc:VGNC:25623]	7	25612682	protein_coding	ADAMTS19	6	6		ADAMTSL5	9
ENSBTAG00000014665	ADAM metallopeptidase with thrombospondin type 1 motif 2 [Source:VGNC Symbol;Acc:VGNC:25624]	7	1956352	protein_coding	ADAMTS2	12	12		ADAP1	1
ENSBTAG00000000395	ADAM metallopeptidase with thrombospondin type 1 motif 20 [Source:VGNC Symbol;Acc:VGNC:25625]	5	37102590	protein_coding	ADAMTS20	6	6		ADAP2	12
ENSBTAG00000006507	ADAM metallopeptidase with thrombospondin type 1 motif 3 [Source:VGNC Symbol;Acc:VGNC:25626]	6	89162542	protein_coding	ADAMTS3	9	9		ADAR	1
ENSBTAG00000013210	ADAM metallopeptidase with thrombospondin type 1 motif 4 [Source:VGNC Symbol;Acc:VGNC:25627]	3	8322938	protein_coding	ADAMTS4	13	13		ADARB1	1
ENSBTAG00000000648	ADAM metallopeptidase with thrombospondin type 1 motif 5 [Source:VGNC Symbol;Acc:VGNC:50085]	1	8811792	protein_coding	ADAMTS5	12	12		ADARB2	12
ENSBTAG00000016963	ADAM metallopeptidase with thrombospondin type 1 motif 6 [Source:VGNC Symbol;Acc:VGNC:25628]	20	14008347	protein_coding	ADAMTS6	7	7		ADAT1	3
ENSBTAG00000001396	ADAM metallopeptidase with thrombospondin type 1 motif 7 [Source:HGNC Symbol;Acc:HGNC:223]	21	30835151	protein_coding	ADAMTS7	6	6		ADAT2	1
ENSBTAG00000010411	ADAM metallopeptidase with thrombospondin type 1 motif 8 [Source:VGNC Symbol;Acc:VGNC:25629]	29	37098498	protein_coding	ADAMTS8	12	12		ADAT3	1
ENSBTAG00000003165	ADAM metallopeptidase with thrombospondin type 1 motif 9 [Source:VGNC Symbol;Acc:VGNC:25630]	22	36876910	protein_coding	ADAMTS9	6	6		ADCK1	1
ENSBTAG00000002997	ADAMTS like 1 [Source:HGNC Symbol;Acc:HGNC:14632]	8	25340759	protein_coding	ADAMTSL1	7	7		ADCK2	1
ENSBTAG00000007492	ADAMTS like 2 [Source:VGNC Symbol;Acc:VGNC:25631]	11	104474620	protein_coding	ADAMTSL2	12	12		ADCK5	1
ENSBTAG00000004645	ADAMTS like 3 [Source:HGNC Symbol;Acc:HGNC:14633]	21	24596916	protein_coding	ADAMTSL3	7	7		ADCY1	7
ENSBTAG00000003604	ADAMTS like 4 [Source:VGNC Symbol;Acc:VGNC:25632]	3	20187039	protein_coding	ADAMTSL4	12	12		ADCY10	1
ENSBTAG00000015952	ArfGAP with dual PH domains 1 [Source:VGNC Symbol;Acc:VGNC:25633]	25	42330026	protein_coding	ADAP1	1	1		ADCY2	12
ENSBTAG00000003334	Bos taurus ArfGAP with dual PH domains 2 (ADAP2), mRNA. [Source:RefSeq mRNA;Acc:NM_001354175]	19	18353810	protein_coding	ADAP2	12	12		ADCY3	6
ENSBTAG00000007519	adenosine deaminase, RNA specific [Source:VGNC Symbol;Acc:VGNC:25635]	3	16033026	protein_coding	ADAR	1	1		ADCY4	7
ENSBTAG00000017486	adenosine deaminase, RNA specific B1 [Source:VGNC Symbol;Acc:VGNC:25636]	1	145518051	protein_coding	ADARB1	1	1		ADCY5	6
ENSBTAG00000014194	adenosine deaminase, RNA specific B2 (inactive) [Source:NCBI gene;Acc:524061]	13	46383731	protein_coding	ADARB2	12	12		ADCY6	6
ENSBTAG00000015669	adenosine deaminase, tRNA specific 1 [Source:VGNC Symbol;Acc:VGNC:25637]	18	2944867	protein_coding	ADAT1	3	3		ADCY7	14
ENSBTAG00000026519	adenosine deaminase, tRNA specific 2 [Source:VGNC Symbol;Acc:VGNC:25638]	9	81940877	protein_coding	ADAT2	1	1		ADCY8	7
ENSBTAG00000012106	aarF domain containing kinase 1 [Source:VGNC Symbol;Acc:VGNC:25639]	10	90002636	protein_coding	ADCK1	1	1		ADCY9	6
ENSBTAG00000020484	aarF domain containing kinase 2 [Source:VGNC Symbol;Acc:VGNC:25640]	4	104831522	protein_coding	ADCK2	1	1		ADCYAP1	12
ENSBTAG00000011064	aarF domain containing kinase 5 [Source:VGNC Symbol;Acc:VGNC:25641]	14	1742714	protein_coding	ADCK5	1	1		ADCYAP1R1	12
ENSBTAG00000009520	adenylate cyclase 1 [Source:VGNC Symbol;Acc:VGNC:25642]	4	76870137	protein_coding	ADCY1	7	7		ADD1	1
ENSBTAG00000001052	adenylate cyclase 10 [Source:VGNC Symbol;Acc:VGNC:53843]	3	825294	protein_coding	ADCY10	1	1		ADD2	1
ENSBTAG00000019210	adenylate cyclase 2 [Source:VGNC Symbol;Acc:VGNC:25643]	20	65505171	protein_coding	ADCY2	12	12		ADD3	1
ENSBTAG00000018705	adenylate cyclase 3 [Source:VGNC Symbol;Acc:VGNC:25644]	11	74382509	protein_coding	ADCY3	6	6		ADGB	4
ENSBTAG00000018419	adenylate cyclase 4 [Source:VGNC Symbol;Acc:VGNC:25645]	10	20671131	protein_coding	ADCY4	7	7		ADGRA1	6
ENSBTAG00000018777	adenylate cyclase 5 [Source:VGNC Symbol;Acc:VGNC:25646]	1	68263141	protein_coding	ADCY5	6	6		ADGRA2	6
ENSBTAG00000005464	adenylate cyclase 6 [Source:VGNC Symbol;Acc:VGNC:25647]	5	31160699	protein_coding	ADCY6	6	6		ADGRA3	6
ENSBTAG00000006208	adenylate cyclase 7 [Source:VGNC Symbol;Acc:VGNC:25648]	18	18745674	protein_coding	ADCY7	14	14		ADGRB1	12
ENSBTAG00000014600	adenylate cyclase 8 [Source:VGNC Symbol;Acc:VGNC:25649]	14	10821670	protein_coding	ADCY8	7	7		ADGRB2	12
ENSBTAG00000016629	adenylate cyclase 9 [Source:VGNC Symbol;Acc:VGNC:25650]	25	3242404	protein_coding	ADCY9	6	6		ADGRB3	12
ENSBTAG00000020650	adenylate cyclase activating polypeptide 1 [Source:VGNC Symbol;Acc:VGNC:25651]	24	36114521	protein_coding	ADCYAP1	12	12		ADGRD1	6
ENSBTAG00000020247	ADCYAP receptor type I [Source:VGNC Symbol;Acc:VGNC:25652]	4	65670543	protein_coding	ADCYAP1R1	12	12		ADGRD2	12
ENSBTAG00000021128	adducin 1 [Source:VGNC Symbol;Acc:VGNC:25653]	6	107929464	protein_coding	ADD1	1	1		ADGRE1	15.1
ENSBTAG00000009076	adducin 2 [Source:VGNC Symbol;Acc:VGNC:25654]	11	13698135	protein_coding	ADD2	1	1		ADGRE2	15.1
ENSBTAG00000003265	adducin 3 [Source:VGNC Symbol;Acc:VGNC:25655]	26	30840113	protein_coding	ADD3	1	1		ADGRE3	15.2
ENSBTAG00000016844	androglobin [Source:VGNC Symbol;Acc:VGNC:25656]	9	85020551	protein_coding	ADGB	4	4		ADGRF1	12
ENSBTAG00000005965	adhesion G protein-coupled receptor A1 [Source:NCBI gene;Acc:518385]	26	50854863	protein_coding	ADGRA1	6	6		ADGRF2	15.1
ENSBTAG00000008814	adhesion G protein-coupled receptor A2 [Source:HGNC Symbol;Acc:HGNC:17849]	27	32774355	protein_coding	ADGRA2	6	6		ADGRF3	13
ENSBTAG00000004653	adhesion G protein-coupled receptor A3 [Source:VGNC Symbol;Acc:VGNC:25657]	6	43436544	protein_coding	ADGRA3	6	6		ADGRF4	15.1
ENSBTAG00000006385	adhesion G protein-coupled receptor B1 [Source:VGNC Symbol;Acc:VGNC:25658]	14	2948972	protein_coding	ADGRB1	12	12		ADGRF5	13
ENSBTAG00000010657	adhesion G protein-coupled receptor B2 [Source:VGNC Symbol;Acc:VGNC:25659]	2	122503653	protein_coding	ADGRB2	12	12		ADGRG1	13
ENSBTAG00000015335	adhesion G protein-coupled receptor B3 [Source:HGNC Symbol;Acc:HGNC:945]	9	7914952	protein_coding	ADGRB3	12	12		ADGRG2	14
ENSBTAG00000013848	adhesion G protein-coupled receptor D1 [Source:VGNC Symbol;Acc:VGNC:53887]	17	47028031	protein_coding	ADGRD1	6	6		ADGRG3	14
ENSBTAG00000017576	adhesion G protein-coupled receptor D2 [Source:VGNC Symbol;Acc:VGNC:25660]	11	95484105	protein_coding	ADGRD2	12	12		ADGRG4	6
ENSBTAG00000007901	adhesion G protein-coupled receptor E1 [Source:HGNC Symbol;Acc:HGNC:3336]	7	18767695	protein_coding	ADGRE1	15.1	15.1		ADGRG5	15.1
ENSBTAG00000002937	adhesion G protein-coupled receptor E3 [Source:NCBI gene;Acc:526347]	7	12206055	protein_coding	ADGRE3	15.2	15.2		ADGRG6	6
ENSBTAG00000021818	adhesion G protein-coupled receptor E5 [Source:NCBI gene;Acc:338066]	7	12451153	protein_coding	ADGRE5	#N/A	#N/A		ADGRG7	12
ENSBTAG00000021609	adhesion G protein-coupled receptor F1 [Source:VGNC Symbol;Acc:VGNC:25661]	23	20206358	protein_coding	ADGRF1	12	12		ADGRL1	12
ENSBTAG00000037687	adhesion G protein-coupled receptor F2 [Source:VGNC Symbol;Acc:VGNC:25662]	23	20708929	protein_coding	ADGRF2	15.1	15.1		ADGRL2	12
ENSBTAG00000005736	adhesion G protein-coupled receptor F3 [Source:VGNC Symbol;Acc:VGNC:25663]	11	73199746	protein_coding	ADGRF3	13	13		ADGRL3	10
ENSBTAG00000002934	adhesion G protein-coupled receptor F4 [Source:VGNC Symbol;Acc:VGNC:25664]	23	20745536	protein_coding	ADGRF4	15.1	15.1		ADGRL4	12
ENSBTAG00000004347	adhesion G protein-coupled receptor F5 [Source:VGNC Symbol;Acc:VGNC:25665]	23	20052363	protein_coding	ADGRF5	13	13		ADGRV1	13
ENSBTAG00000000576	adhesion G protein-coupled receptor G2 [Source:VGNC Symbol;Acc:VGNC:25666]	X	131673622	protein_coding	ADGRG2	14	14		ADH1A	1
ENSBTAG00000006221	adhesion G protein-coupled receptor G3 [Source:VGNC Symbol;Acc:VGNC:25667]	18	25733029	protein_coding	ADGRG3	14	14		ADH1B	1
ENSBTAG00000005170	adhesion G protein-coupled receptor G5 [Source:VGNC Symbol;Acc:VGNC:25668]	18	25608275	protein_coding	ADGRG5	15.1	15.1		ADH1C	3
ENSBTAG00000020707	adhesion G protein-coupled receptor G6 [Source:VGNC Symbol;Acc:VGNC:25669]	9	80875767	protein_coding	ADGRG6	6	6		ADH4	1
ENSBTAG00000012140	adhesion G protein-coupled receptor G7 [Source:VGNC Symbol;Acc:VGNC:25670]	1	45415066	protein_coding	ADGRG7	12	12		ADH5	1
ENSBTAG00000003675	adhesion G protein-coupled receptor L1 [Source:VGNC Symbol;Acc:VGNC:25671]	7	12610668	protein_coding	ADGRL1	12	12		ADH6	1
ENSBTAG00000012305	adhesion G protein-coupled receptor L2 [Source:VGNC Symbol;Acc:VGNC:53846]	3	62643353	protein_coding	ADGRL2	12	12		ADH7	1
ENSBTAG00000013918	adhesion G protein-coupled receptor L3 [Source:VGNC Symbol;Acc:VGNC:53686]	6	78991885	protein_coding	ADGRL3	10	10		ADHFE1	1
ENSBTAG00000019733	adhesion G protein-coupled receptor L4 [Source:VGNC Symbol;Acc:VGNC:25672]	3	65921137	protein_coding	ADGRL4	12	12		ADI1	1
ENSBTAG00000006031	adhesion G protein-coupled receptor V1 [Source:VGNC Symbol;Acc:VGNC:25673]	7	92510676	protein_coding	ADGRV1	13	13		ADIG	17
ENSBTAG00000034139	alcohol dehydrogenase 4 (class II), pi polypeptide [Source:NCBI gene;Acc:520508]	6	26853175	protein_coding	ADH4	1	1		ADIPOQ	12
ENSBTAG00000016007	alcohol dehydrogenase 5 (class III), chi polypeptide [Source:NCBI gene;Acc:505515]	6	26901379	protein_coding	ADH5	1	1		ADIPOR1	1
ENSBTAG00000006986	alcohol dehydrogenase 6 (class V) [Source:NCBI gene;Acc:523510]	6	26695825	protein_coding	ADH6	1	1		ADIPOR2	1
ENSBTAG00000006991	alcohol dehydrogenase 6 (class V) [Source:NCBI gene;Acc:510551]	6	26786780	protein_coding	ADH6	1	1		ADIRF	15.2
ENSBTAG00000015729	alcohol dehydrogenase 7 (class IV), mu or sigma polypeptide [Source:NCBI gene;Acc:534808]	6	26547268	protein_coding	ADH7	1	1		ADK	1
ENSBTAG00000004476	alcohol dehydrogenase, iron containing 1 [Source:VGNC Symbol;Acc:VGNC:25674]	14	32702918	protein_coding	ADHFE1	1	1		ADM	12
ENSBTAG00000005403	acireductone dioxygenase 1 [Source:VGNC Symbol;Acc:VGNC:25675]	8	112948194	protein_coding	ADI1	1	1		ADM2	12
ENSBTAG00000031188	adipogenin [Source:VGNC Symbol;Acc:VGNC:25676]	13	68119517	protein_coding	ADIG	17	17		ADM5	17
ENSBTAG00000019813	adiponectin, C1Q and collagen domain containing [Source:VGNC Symbol;Acc:VGNC:25677]	1	81005168	protein_coding	ADIPOQ	12	12		ADNP	12
ENSBTAG00000009727	adiponectin receptor 1 [Source:VGNC Symbol;Acc:VGNC:25678]	16	55522005	protein_coding	ADIPOR1	1	1		ADNP2	12
ENSBTAG00000009050	adiponectin receptor 2 [Source:VGNC Symbol;Acc:VGNC:25679]	5	108705365	protein_coding	ADIPOR2	1	1		ADO	2
ENSBTAG00000032774	adipogenesis regulatory factor [Source:VGNC Symbol;Acc:VGNC:25680]	28	41912322	protein_coding	ADIRF	15.2	15.2		ADORA1	6
ENSBTAG00000011072	adenosine kinase [Source:NCBI gene;Acc:783572]	28	30215525	protein_coding	ADK	1	1		ADORA2A	12
ENSBTAG00000021048	adrenomedullin [Source:VGNC Symbol;Acc:VGNC:25681]	15	42911044	protein_coding	ADM	12	12		ADORA2B	6
ENSBTAG00000017062	adrenomedullin 2 [Source:VGNC Symbol;Acc:VGNC:25682]	5	119998127	protein_coding	ADM2	12	12		ADORA3	13
ENSBTAG00000000340	activity dependent neuroprotector homeobox [Source:VGNC Symbol;Acc:VGNC:25683]	13	79548065	protein_coding	ADNP	12	12		ADPGK	3
ENSBTAG00000005916	ADNP homeobox 2 [Source:VGNC Symbol;Acc:VGNC:25684]	24	680619	protein_coding	ADNP2	12	12		ADPRH	3
ENSBTAG00000045717	2-aminoethanethiol dioxygenase [Source:VGNC Symbol;Acc:VGNC:25685]	28	19004887	protein_coding	ADO	2	2		ADPRHL1	12
ENSBTAG00000011461	adenosine A1 receptor [Source:VGNC Symbol;Acc:VGNC:25686]	16	718146	protein_coding	ADORA1	6	6		ADPRHL2	1
ENSBTAG00000016944	adenosine A2a receptor [Source:VGNC Symbol;Acc:VGNC:25687]	17	73576018	protein_coding	ADORA2A	12	12		ADPRM	2
ENSBTAG00000007581	adenosine A2b receptor [Source:VGNC Symbol;Acc:VGNC:25688]	19	34084460	protein_coding	ADORA2B	6	6		ADRA1A	6
ENSBTAG00000007642	adenosine A3 receptor [Source:NCBI gene;Acc:780806]	3	31967841	protein_coding	ADORA3	13	13		ADRA1B	6
ENSBTAG00000001578	ADP dependent glucokinase [Source:VGNC Symbol;Acc:VGNC:25689]	10	19377402	protein_coding	ADPGK	3	3		ADRA1D	6
ENSBTAG00000009391	ADP-ribosylarginine hydrolase [Source:VGNC Symbol;Acc:VGNC:25690]	1	64933574	protein_coding	ADPRH	3	3		ADRA2A	6
ENSBTAG00000020928	ADP-ribosylhydrolase like 1 [Source:NCBI gene;Acc:519627]	12	90663887	protein_coding	ADPRHL1	12	12		ADRA2B	6
ENSBTAG00000021715	ADP-ribosylhydrolase like 2 [Source:VGNC Symbol;Acc:VGNC:25691]	3	110305531	protein_coding	ADPRHL2	1	1		ADRA2C	6
ENSBTAG00000046919	ADP-ribose/CDP-alcohol diphosphatase, manganese dependent [Source:VGNC Symbol;Acc:VGNC:25692]	19	30296519	protein_coding	ADPRM	2	2		ADRB1	12
ENSBTAG00000031632	Bos taurus adrenoceptor alpha 1A (ADRA1A), mRNA. [Source:RefSeq mRNA;Acc:NM_174498]	8	75257161	protein_coding	ADRA1A	6	6		ADRB2	6
ENSBTAG00000040253	adrenoceptor alpha 1B [Source:VGNC Symbol;Acc:VGNC:25694]	7	73611117	protein_coding	ADRA1B	6	6		ADRB3	6
ENSBTAG00000019504	adrenoceptor alpha 1D [Source:VGNC Symbol;Acc:VGNC:25695]	13	51370890	protein_coding	ADRA1D	6	6		ADRM1	1
ENSBTAG00000009510	adrenoceptor alpha 2B [Source:VGNC Symbol;Acc:VGNC:25696]	11	2221056	protein_coding	ADRA2B	6	6		ADSL	1
ENSBTAG00000001242	adrenoceptor beta 1 [Source:VGNC Symbol;Acc:VGNC:50130]	26	34805081	protein_coding	ADRB1	12	12		ADSS	1
ENSBTAG00000002144	adrenoceptor beta 2 [Source:VGNC Symbol;Acc:VGNC:25697]	7	62229186	protein_coding	ADRB2	6	6		ADSSL1	1
ENSBTAG00000017981	adrenoceptor beta 3 [Source:VGNC Symbol;Acc:VGNC:25698]	27	32912525	protein_coding	ADRB3	6	6		ADTRP	3
ENSBTAG00000003058	adhesion regulating molecule 1 [Source:VGNC Symbol;Acc:VGNC:25699]	13	55433440	protein_coding	ADRM1	1	1		AEBP1	12
ENSBTAG00000000077	adenylosuccinate lyase [Source:NCBI gene;Acc:510949]	5	112192430	protein_coding	ADSL	1	1		AEBP2	6
ENSBTAG00000013885	adenylosuccinate synthase [Source:VGNC Symbol;Acc:VGNC:25700]	16	33528215	protein_coding	ADSS	1	1		AEN	2
ENSBTAG00000017616	adenylosuccinate synthase like 1 [Source:VGNC Symbol;Acc:VGNC:25701]	21	70845971	protein_coding	ADSSL1	1	1		AES	12
ENSBTAG00000019533	androgen dependent TFPI regulating protein [Source:VGNC Symbol;Acc:VGNC:25702]	23	44468892	protein_coding	ADTRP	3	3		AFAP1	9
ENSBTAG00000012237	AE binding protein 1 [Source:VGNC Symbol;Acc:VGNC:25703]	4	77881913	protein_coding	AEBP1	12	12		AFAP1L1	12
ENSBTAG00000010818	AE binding protein 2 [Source:VGNC Symbol;Acc:VGNC:25704]	5	90899026	protein_coding	AEBP2	6	6		AFAP1L2	9
ENSBTAG00000017632	apoptosis enhancing nuclease [Source:VGNC Symbol;Acc:VGNC:25705]	21	20002742	protein_coding	AEN	2	2		AFDN	6
ENSBTAG00000031363	amino-terminal enhancer of split [Source:NCBI gene;Acc:505375]	7	21977262	protein_coding	AES	12	12		AFF1	14
ENSBTAG00000012464	actin filament associated protein 1 [Source:VGNC Symbol;Acc:VGNC:25706]	6	118947065	protein_coding	AFAP1	9	9		AFF2	13
ENSBTAG00000019948	actin filament associated protein 1 like 1 [Source:VGNC Symbol;Acc:VGNC:25707]	7	62661628	protein_coding	AFAP1L1	12	12		AFF3	6
ENSBTAG00000004895	actin filament associated protein 1 like 2 [Source:VGNC Symbol;Acc:VGNC:25708]	26	35050366	protein_coding	AFAP1L2	9	9		AFF4	12
ENSBTAG00000005557	afadin, adherens junction formation factor [Source:VGNC Symbol;Acc:VGNC:25709]	9	103847559	protein_coding	AFDN	6	6		AFG1L	1
ENSBTAG00000018488	AF4/FMR2 family member 1 [Source:VGNC Symbol;Acc:VGNC:25710]	6	103688011	protein_coding	AFF1	14	14		AFG3L2	1
ENSBTAG00000020750	AF4/FMR2 family member 2 [Source:VGNC Symbol;Acc:VGNC:25711]	X	31424252	protein_coding	AFF2	13	13		AFM	15.1
ENSBTAG00000009482	AF4/FMR2 family member 4 [Source:VGNC Symbol;Acc:VGNC:25712]	7	46082730	protein_coding	AFF4	12	12		AFMID	1
ENSBTAG00000014592	AFG1 like ATPase [Source:VGNC Symbol;Acc:VGNC:25713]	9	42153688	protein_coding	AFG1L	1	1		AFP	15.2
ENSBTAG00000011250	AFG3 like matrix AAA peptidase subunit 2 [Source:VGNC Symbol;Acc:VGNC:25714]	24	43252927	protein_coding	AFG3L2	1	1		AFTPH	7
ENSBTAG00000047833	afamin [Source:VGNC Symbol;Acc:VGNC:25715]	6	90291078	protein_coding	AFM	15.1	15.1		AGA	2
ENSBTAG00000007125	arylformamidase [Source:VGNC Symbol;Acc:VGNC:25716]	19	54573839	protein_coding	AFMID	1	1		AGAP1	1
ENSBTAG00000017131	alpha fetoprotein [Source:VGNC Symbol;Acc:VGNC:25717]	6	90258976	protein_coding	AFP	15.2	15.2		AGAP11	1
ENSBTAG00000009299	aftiphilin [Source:VGNC Symbol;Acc:VGNC:25718]	11	62911414	protein_coding	AFTPH	7	7		AGAP2	1
ENSBTAG00000017085	aspartylglucosaminidase [Source:VGNC Symbol;Acc:VGNC:25719]	27	7670610	protein_coding	AGA	2	2		AGAP3	1
ENSBTAG00000007156	ArfGAP with GTPase domain, ankyrin repeat and PH domain 2 [Source:VGNC Symbol;Acc:VGNC:25720]	5	56051446	protein_coding	AGAP2	1	1		AGAP4	1
ENSBTAG00000008468	ArfGAP with GTPase domain, ankyrin repeat and PH domain 3 [Source:VGNC Symbol;Acc:VGNC:25721]	4	114461159	protein_coding	AGAP3	1	1		AGAP5	1
ENSBTAG00000013976	Bos taurus ATP/GTP binding protein like 3 (AGBL3), mRNA. [Source:RefSeq mRNA;Acc:NM_001354722]	4	99591042	protein_coding	AGBL3	1	1		AGAP6	1
ENSBTAG00000013403	ATP/GTP binding protein like 5 [Source:VGNC Symbol;Acc:VGNC:25723]	11	72555805	protein_coding	AGBL5	1	1		AGAP9	1
ENSBTAG00000014420	advanced glycosylation end-product specific receptor [Source:VGNC Symbol;Acc:VGNC:25724]	23	27008831	protein_coding	AGER	15.1	15.1		AGBL1	1
ENSBTAG00000021323	ArfGAP with FG repeats 1 [Source:VGNC Symbol;Acc:VGNC:25725]	2	116441987	protein_coding	AGFG1	1	1		AGBL2	1
ENSBTAG00000000713	ArfGAP with FG repeats 2 [Source:VGNC Symbol;Acc:VGNC:25726]	25	36528495	protein_coding	AGFG2	1	1		AGBL3	1
ENSBTAG00000034823	angiogenic factor with G-patch and FHA domains 1 [Source:VGNC Symbol;Acc:VGNC:25727]	10	8110496	protein_coding	AGGF1	2	2		AGBL4	1
ENSBTAG00000019265	acylglycerol kinase [Source:VGNC Symbol;Acc:VGNC:25728]	4	105639484	protein_coding	AGK	6	6		AGBL5	1
ENSBTAG00000006491	amylo-alpha-1, 6-glucosidase, 4-alpha-glucanotransferase [Source:VGNC Symbol;Acc:VGNC:25729]	3	43504601	protein_coding	AGL	1	1		AGER	15.1
ENSBTAG00000002478	agmatinase [Source:VGNC Symbol;Acc:VGNC:25730]	16	53199433	protein_coding	AGMAT	1	1		AGFG1	1
ENSBTAG00000034154	alkylglycerol monooxygenase [Source:VGNC Symbol;Acc:VGNC:25731]	4	23499626	protein_coding	AGMO	1	1		AGFG2	1
ENSBTAG00000012253	argonaute 1, RISC catalytic component [Source:VGNC Symbol;Acc:VGNC:25732]	3	110466755	protein_coding	AGO1	2	2		AGGF1	2
ENSBTAG00000001579	argonaute 2, RISC catalytic component [Source:VGNC Symbol;Acc:VGNC:50167]	14	4085146	protein_coding	AGO2	2	2		AGK	6
ENSBTAG00000018324	argonaute RISC catalytic component 3 [Source:NCBI gene;Acc:406231]	3	110338488	protein_coding	AGO3	2	2		AGL	1
ENSBTAG00000015220	argonaute 4, RISC catalytic component [Source:VGNC Symbol;Acc:VGNC:25733]	3	110530154	protein_coding	AGO4	12	12		AGMAT	1
ENSBTAG00000004442	1-acylglycerol-3-phosphate O-acyltransferase 1 [Source:VGNC Symbol;Acc:VGNC:25734]	23	27017065	protein_coding	AGPAT1	1	1		AGMO	1
ENSBTAG00000025161	1-acylglycerol-3-phosphate O-acyltransferase 2 [Source:VGNC Symbol;Acc:VGNC:25735]	11	104134683	protein_coding	AGPAT2	1	1		AGO1	2
ENSBTAG00000020456	1-acylglycerol-3-phosphate O-acyltransferase 3 [Source:VGNC Symbol;Acc:VGNC:25736]	1	146705613	protein_coding	AGPAT3	1	1		AGO2	2
ENSBTAG00000007668	1-acylglycerol-3-phosphate O-acyltransferase 4 [Source:VGNC Symbol;Acc:VGNC:25737]	9	98239672	protein_coding	AGPAT4	1	1		AGO3	2
ENSBTAG00000004922	1-acylglycerol-3-phosphate O-acyltransferase 5 [Source:VGNC Symbol;Acc:VGNC:25738]	27	4679600	protein_coding	AGPAT5	1	1		AGO4	12
ENSBTAG00000009897	alkylglycerone phosphate synthase [Source:VGNC Symbol;Acc:VGNC:25739]	2	19340960	protein_coding	AGPS	1	1		AGPAT1	1
ENSBTAG00000024406	anterior gradient 2, protein disulphide isomerase family member [Source:VGNC Symbol;Acc:VGNC:25740]	4	25258619	protein_coding	AGR2	12	12		AGPAT2	1
ENSBTAG00000045578	anterior gradient 3, protein disulphide isomerase family member [Source:VGNC Symbol;Acc:VGNC:25741]	4	25316893	protein_coding	AGR3	12	12		AGPAT3	1
ENSBTAG00000013191	agrin [Source:VGNC Symbol;Acc:VGNC:25742]	16	52674207	protein_coding	AGRN	7	7		AGPAT4	1
ENSBTAG00000014556	agouti related neuropeptide [Source:VGNC Symbol;Acc:VGNC:25743]	18	35205885	protein_coding	AGRP	12	12		AGPAT5	1
ENSBTAG00000012393	angiotensinogen [Source:NCBI gene;Acc:527114]	28	46147260	protein_coding	AGT	12	12		AGPS	1
ENSBTAG00000001257	ATP/GTP binding protein 1 [Source:VGNC Symbol;Acc:VGNC:25744]	8	80235083	protein_coding	AGTPBP1	1	1		AGR2	12
ENSBTAG00000045633	angiotensin II receptor type 1 [Source:VGNC Symbol;Acc:VGNC:25745]	1	120403009	protein_coding	AGTR1	12	12		AGR3	12
ENSBTAG00000040386	angiotensin II receptor type 2 [Source:VGNC Symbol;Acc:VGNC:25746]	X	1026179	protein_coding	AGTR2	12	12		AGRN	7
ENSBTAG00000009384	angiotensin II receptor associated protein [Source:VGNC Symbol;Acc:VGNC:25747]	16	42806430	protein_coding	AGTRAP	7	7		AGRP	12
ENSBTAG00000005797	alanine--glyoxylate and serine--pyruvate aminotransferase [Source:VGNC Symbol;Acc:VGNC:25748]	3	120634569	protein_coding	AGXT	1	1		AGT	12
ENSBTAG00000007690	alanine--glyoxylate aminotransferase 2 [Source:NCBI gene;Acc:521553]	20	39156953	protein_coding	AGXT2	1	1		AGTPBP1	1
ENSBTAG00000013949	AT-hook containing transcription factor 1 [Source:VGNC Symbol;Acc:VGNC:25749]	16	31177715	protein_coding	AHCTF1	7	7		AGTR1	12
ENSBTAG00000018101	adenosylhomocysteinase [Source:VGNC Symbol;Acc:VGNC:25750]	13	64258560	protein_coding	AHCY	1	1		AGTR2	12
ENSBTAG00000018893	adenosylhomocysteinase like 1 [Source:VGNC Symbol;Acc:VGNC:25751]	3	33513768	protein_coding	AHCYL1	1	1		AGTRAP	7
ENSBTAG00000001754	adenosylhomocysteinase like 2 [Source:VGNC Symbol;Acc:VGNC:25752]	4	93956616	protein_coding	AHCYL2	6	6		AGXT	1
ENSBTAG00000037456	AT-hook DNA binding motif containing 1 [Source:VGNC Symbol;Acc:VGNC:25753]	2	126350164	protein_coding	AHDC1	15.1	15.1		AGXT2	1
ENSBTAG00000017958	Abelson helper integration site 1 [Source:VGNC Symbol;Acc:VGNC:53780]	9	74330947	protein_coding	AHI1	1	1		AHCTF1	7
ENSBTAG00000013468	AHNAK nucleoprotein [Source:VGNC Symbol;Acc:VGNC:25754]	29	41576805	protein_coding	AHNAK	1	1		AHCY	1
ENSBTAG00000007746	aryl hydrocarbon receptor [Source:NCBI gene;Acc:280714]	4	25785333	protein_coding	AHR	6	6		AHCYL1	1
ENSBTAG00000020477	activator of HSP90 ATPase activity 1 [Source:VGNC Symbol;Acc:VGNC:25755]	10	89715736	protein_coding	AHSA1	1	1		AHCYL2	6
ENSBTAG00000006025	activator of HSP90 ATPase homolog 2 [Source:NCBI gene;Acc:531017]	11	59767828	protein_coding	AHSA2	#N/A	#N/A		AHDC1	15.1
ENSBTAG00000000522	alpha 2-HS glycoprotein [Source:VGNC Symbol;Acc:VGNC:25756]	1	81202132	protein_coding	AHSG	12	12		AHI1	1
ENSBTAG00000006457	alpha hemoglobin stabilizing protein [Source:HGNC Symbol;Acc:HGNC:18075]	25	27801696	protein_coding	AHSP	15.1	15.1		AHNAK	1
ENSBTAG00000018849	activation induced cytidine deaminase [Source:VGNC Symbol;Acc:VGNC:25757]	5	101686492	protein_coding	AICDA	12	12		AHNAK2	1
ENSBTAG00000007593	axin interactor, dorsalization associated [Source:VGNC Symbol;Acc:VGNC:25758]	16	26862374	protein_coding	AIDA	4	4		AHR	6
ENSBTAG00000020554	allograft inflammatory factor 1 [Source:VGNC Symbol;Acc:VGNC:25759]	23	27503183	protein_coding	AIF1	3	3		AHRR	12
ENSBTAG00000046484	allograft inflammatory factor 1 like [Source:VGNC Symbol;Acc:VGNC:25760]	11	101335452	protein_coding	AIF1L	3	3		AHSA1	1
ENSBTAG00000006838	apoptosis inducing factor mitochondria associated 1 [Source:VGNC Symbol;Acc:VGNC:25761]	X	13966656	protein_coding	AIFM1	1	1		AHSG	12
ENSBTAG00000001165	Bos taurus apoptosis inducing factor, mitochondria associated 2 (AIFM2), mRNA. [Source:RefSeq mRNA;Acc:NM_001314031]	28	26504096	protein_coding	AIFM2	1	1		AHSP	15.1
ENSBTAG00000038132	apoptosis inducing factor, mitochondria associated 3 [Source:VGNC Symbol;Acc:VGNC:25763]	17	74307986	protein_coding	AIFM3	1	1		AICDA	12
ENSBTAG00000003496	androgen induced 1 [Source:VGNC Symbol;Acc:VGNC:25764]	9	81550367	protein_coding	AIG1	3	3		AIDA	4
ENSBTAG00000004230	aminoacyl tRNA synthetase complex interacting multifunctional protein 1 [Source:VGNC Symbol;Acc:VGNC:25765]	6	20111150	protein_coding	AIMP1	1	1		AIF1	3
ENSBTAG00000007367	aminoacyl tRNA synthetase complex interacting multifunctional protein 2 [Source:VGNC Symbol;Acc:VGNC:25766]	25	38576192	protein_coding	AIMP2	6	6		AIF1L	3
ENSBTAG00000010478	aryl hydrocarbon receptor interacting protein [Source:VGNC Symbol;Acc:VGNC:25767]	29	46012079	protein_coding	AIP	6	6		AIFM1	1
ENSBTAG00000008318	aryl hydrocarbon receptor interacting protein like 1 [Source:VGNC Symbol;Acc:VGNC:50178]	19	26031610	protein_coding	AIPL1	12	12		AIFM2	1
ENSBTAG00000023393	autoimmune regulator [Source:VGNC Symbol;Acc:VGNC:53512]	1	145749451	protein_coding	AIRE	12	12		AIFM3	1
ENSBTAG00000000792	adherens junctions associated protein 1 [Source:VGNC Symbol;Acc:VGNC:25768]	16	49832134	protein_coding	AJAP1	13	13		AIG1	3
ENSBTAG00000039708	apical junction component 1 homolog [Source:VGNC Symbol;Acc:VGNC:49537]	11	106338334	protein_coding	AJM1	7	7		AIM2	18
ENSBTAG00000012724	ajuba LIM protein [Source:VGNC Symbol;Acc:VGNC:25769]	10	21699229	protein_coding	AJUBA	12	12		AIMP1	1
ENSBTAG00000006305	adenylate kinase 1 [Source:VGNC Symbol;Acc:VGNC:25770]	11	98552024	protein_coding	AK1	1	1		AIMP2	6
ENSBTAG00000017605	adenylate kinase 2 [Source:VGNC Symbol;Acc:VGNC:25771]	2	121486298	protein_coding	AK2	1	1		AIP	6
ENSBTAG00000017147	adenylate kinase 3 [Source:VGNC Symbol;Acc:VGNC:25772]	8	40047897	protein_coding	AK3	1	1		AIPL1	12
ENSBTAG00000030674	adenylate kinase 4 [Source:VGNC Symbol;Acc:VGNC:25773]	3	80491324	protein_coding	AK4	1	1		AIRE	12
ENSBTAG00000017411	adenylate kinase 5 [Source:VGNC Symbol;Acc:VGNC:25774]	3	67354501	protein_coding	AK5	1	1		AJAP1	13
ENSBTAG00000046192	adenylate kinase 6 [Source:VGNC Symbol;Acc:VGNC:25775]	20	10300553	protein_coding	AK6	3	3		AJM1	7
ENSBTAG00000016854	adenylate kinase 7 [Source:VGNC Symbol;Acc:VGNC:25776]	21	62895825	protein_coding	AK7	1	1		AJUBA	12
ENSBTAG00000004092	adenylate kinase 8 [Source:VGNC Symbol;Acc:VGNC:25777]	11	102813513	protein_coding	AK8	1	1		AK1	1
ENSBTAG00000010116	adenylate kinase 9 [Source:VGNC Symbol;Acc:VGNC:25778]	9	41046846	protein_coding	AK9	1	1		AK2	1
ENSBTAG00000025320	A-kinase anchoring protein 1 [Source:VGNC Symbol;Acc:VGNC:25779]	19	8181243	protein_coding	AKAP1	6	6		AK3	1
ENSBTAG00000003439	A-kinase anchoring protein 10 [Source:VGNC Symbol;Acc:VGNC:25780]	19	34343306	protein_coding	AKAP10	7	7		AK4	1
ENSBTAG00000014752	A-kinase anchoring protein 11 [Source:VGNC Symbol;Acc:VGNC:25781]	12	12459630	protein_coding	AKAP11	12	12		AK5	1
ENSBTAG00000014788	A-kinase anchoring protein 12 [Source:VGNC Symbol;Acc:VGNC:25782]	9	89558649	protein_coding	AKAP12	12	12		AK6	3
ENSBTAG00000010881	A-kinase anchoring protein 14 [Source:VGNC Symbol;Acc:VGNC:25783]	X	4074731	protein_coding	AKAP14	6	6		AK7	1
ENSBTAG00000014471	A-kinase anchoring protein 2 [Source:NCBI gene;Acc:614497]	8	101361501	protein_coding	AKAP2	12	12		AK8	1
ENSBTAG00000001020	Bos taurus A-kinase anchoring protein 3 (AKAP3), mRNA. [Source:RefSeq mRNA;Acc:NM_001101039]	5	105896016	protein_coding	AKAP3	15.2	15.2		AK9	1
ENSBTAG00000016399	A-kinase anchoring protein 4 [Source:VGNC Symbol;Acc:VGNC:25785]	X	93078364	protein_coding	AKAP4	15.1	15.1		AKAIN1	18
ENSBTAG00000009642	A-kinase anchoring protein 5 [Source:VGNC Symbol;Acc:VGNC:25786]	10	76927473	protein_coding	AKAP5	14	14		AKAP1	6
ENSBTAG00000017719	A-kinase anchoring protein 6 [Source:VGNC Symbol;Acc:VGNC:25787]	21	43132861	protein_coding	AKAP6	9	9		AKAP10	7
ENSBTAG00000000240	A-kinase anchoring protein 7 [Source:VGNC Symbol;Acc:VGNC:25788]	9	70181054	protein_coding	AKAP7	1	1		AKAP11	12
ENSBTAG00000001807	A-kinase anchoring protein 8 [Source:VGNC Symbol;Acc:VGNC:25789]	7	8787435	protein_coding	AKAP8	15.2	15.2		AKAP12	12
ENSBTAG00000010439	A-kinase anchoring protein 8 like [Source:VGNC Symbol;Acc:VGNC:25790]	7	8754284	protein_coding	AKAP8L	12	12		AKAP13	17
ENSBTAG00000007442	A-kinase anchoring protein 9 [Source:VGNC Symbol;Acc:VGNC:25791]	4	9162749	protein_coding	AKAP9	12	12		AKAP14	6
ENSBTAG00000001922	A-kinase interacting protein 1 [Source:VGNC Symbol;Acc:VGNC:25792]	15	44260212	protein_coding	AKIP1	9	9		AKAP17A	6
ENSBTAG00000004715	akirin 1 [Source:VGNC Symbol;Acc:VGNC:25793]	3	107574785	protein_coding	AKIRIN1	12	12		AKAP2	12
ENSBTAG00000003764	akirin 2 [Source:VGNC Symbol;Acc:VGNC:25794]	9	63127339	protein_coding	AKIRIN2	6	6		AKAP3	15.2
ENSBTAG00000017306	AT-hook transcription factor [Source:HGNC Symbol;Acc:HGNC:24108]	8	105223466	protein_coding	AKNA	12	12		AKAP4	15.1
ENSBTAG00000000497	aldo-keto reductase family 1 member A1 [Source:VGNC Symbol;Acc:VGNC:25795]	3	101106702	protein_coding	AKR1A1	1	1		AKAP5	14
ENSBTAG00000009902	aldo-keto reductase family 1, member B1 (aldose reductase) [Source:NCBI gene;Acc:317748]	4	99016785	protein_coding	AKR1B1	1	1		AKAP6	9
ENSBTAG00000001582	aldo-keto reductase family 1 member B10 [Source:NCBI gene;Acc:525193]	4	99118954	protein_coding	AKR1B10	1	1		AKAP7	1
ENSBTAG00000022571	aldo-keto reductase family 1, member C3 (3-alpha hydroxysteroid dehydrogenase, type II) [Source:NCBI gene;Acc:617917]	13	43909081	protein_coding	AKR1C3	1	1		AKAP8	15.2
ENSBTAG00000022564	aldo-keto reductase family 1, member C4 (chlordecone reductase; 3-alpha hydroxysteroid dehydrogenase, type I; dihydrodiol dehydrogenase 4) [Source:NCBI gene;Acc:282138]	13	43947621	protein_coding	AKR1C4	1	1		AKAP8L	12
ENSBTAG00000001658	aldo-keto reductase family 1 member D1 [Source:VGNC Symbol;Acc:VGNC:25796]	4	102576438	protein_coding	AKR1D1	1	1		AKAP9	12
ENSBTAG00000038260	aldo-keto reductase family 1 member E2 [Source:HGNC Symbol;Acc:HGNC:23437]	13	44203636	protein_coding	AKR1E2	1	1		AKIP1	9
ENSBTAG00000012289	aldo-keto reductase family 7 member A2 [Source:NCBI gene;Acc:511996]	2	133953059	protein_coding	AKR7A2	2	2		AKIRIN1	12
ENSBTAG00000017636	AKT serine/threonine kinase 1 [Source:VGNC Symbol;Acc:VGNC:25797]	21	70878138	protein_coding	AKT1	1	1		AKIRIN2	6
ENSBTAG00000005763	AKT1 substrate 1 [Source:VGNC Symbol;Acc:VGNC:25798]	18	56672752	protein_coding	AKT1S1	12	12		AKNA	12
ENSBTAG00000001400	AKT serine/threonine kinase 2 [Source:VGNC Symbol;Acc:VGNC:25799]	18	49904012	protein_coding	AKT2	1	1		AKNAD1	13
ENSBTAG00000017788	AKT serine/threonine kinase 3 [Source:VGNC Symbol;Acc:VGNC:25800]	16	34132648	protein_coding	AKT3	1	1		AKR1A1	1
ENSBTAG00000016250	AKT interacting protein [Source:VGNC Symbol;Acc:VGNC:25801]	18	21926577	protein_coding	AKTIP	2	2		AKR1B1	1
ENSBTAG00000000251	aminolevulinate dehydratase [Source:VGNC Symbol;Acc:VGNC:25802]	8	104342905	protein_coding	ALAD	1	1		AKR1B10	1
ENSBTAG00000004118	5'-aminolevulinate synthase 1 [Source:VGNC Symbol;Acc:VGNC:25803]	22	49242706	protein_coding	ALAS1	1	1		AKR1B15	1
ENSBTAG00000013178	5'-aminolevulinate synthase 2 [Source:VGNC Symbol;Acc:VGNC:25804]	X	97908616	protein_coding	ALAS2	1	1		AKR1C1	1
ENSBTAG00000017121	albumin [Source:VGNC Symbol;Acc:VGNC:53687]	6	90232762	protein_coding	ALB	13	13		AKR1C2	1
ENSBTAG00000000088	activated leukocyte cell adhesion molecule [Source:VGNC Symbol;Acc:VGNC:25805]	1	50332272	protein_coding	ALCAM	12	12		AKR1C3	1
ENSBTAG00000000330	aldehyde dehydrogenase 16 family member A1 [Source:VGNC Symbol;Acc:VGNC:25806]	18	56364610	protein_coding	ALDH16A1	1	1		AKR1C4	1
ENSBTAG00000011832	aldehyde dehydrogenase 18 family member A1 [Source:VGNC Symbol;Acc:VGNC:25807]	26	16954147	protein_coding	ALDH18A1	1	1		AKR1D1	1
ENSBTAG00000008103	aldehyde dehydrogenase 1 family member A1 [Source:VGNC Symbol;Acc:VGNC:25808]	8	49354207	protein_coding	ALDH1A1	1	1		AKR1E2	1
ENSBTAG00000010119	aldehyde dehydrogenase 1 family member A2 [Source:VGNC Symbol;Acc:VGNC:25809]	10	52336849	protein_coding	ALDH1A2	1	1		AKR7A2	2
ENSBTAG00000009125	aldehyde dehydrogenase 1 family member A3 [Source:HGNC Symbol;Acc:HGNC:409]	21	5795677	protein_coding	ALDH1A3	1	1		AKR7A3	2
ENSBTAG00000020385	aldehyde dehydrogenase 1 family member B1 [Source:VGNC Symbol;Acc:VGNC:25810]	8	62891041	protein_coding	ALDH1B1	1	1		AKR7L	2
ENSBTAG00000014470	aldehyde dehydrogenase 1 family member L1 [Source:VGNC Symbol;Acc:VGNC:25811]	22	61221251	protein_coding	ALDH1L1	1	1		AKT1	1
ENSBTAG00000006326	aldehyde dehydrogenase 1 family member L2 [Source:VGNC Symbol;Acc:VGNC:25812]	5	68883546	protein_coding	ALDH1L2	6	6		AKT1S1	12
ENSBTAG00000008743	aldehyde dehydrogenase 2 family member [Source:NCBI gene;Acc:508629]	17	64551612	protein_coding	ALDH2	1	1		AKT2	1
ENSBTAG00000021113	aldehyde dehydrogenase 3 family member A1 [Source:VGNC Symbol;Acc:VGNC:25813]	19	34483124	protein_coding	ALDH3A1	1	1		AKT3	1
ENSBTAG00000039161	aldehyde dehydrogenase 3 family member A2 [Source:VGNC Symbol;Acc:VGNC:25814]	19	34522835	protein_coding	ALDH3A2	1	1		AKTIP	2
ENSBTAG00000013093	aldehyde dehydrogenase 3 family member B1 [Source:NCBI gene;Acc:511469]	29	46188321	protein_coding	ALDH3B1	1	1		ALAD	1
ENSBTAG00000012054	aldehyde dehydrogenase family 3 member B1-like [Source:NCBI gene;Acc:508879]	29	46143363	protein_coding	ALDH3B2	1	1		ALAS1	1
ENSBTAG00000030335	aldehyde dehydrogenase 4 family member A1 [Source:VGNC Symbol;Acc:VGNC:25815]	2	134345970	protein_coding	ALDH4A1	1	1		ALAS2	1
ENSBTAG00000021902	aldehyde dehydrogenase 5 family member A1 [Source:VGNC Symbol;Acc:VGNC:25816]	23	32950888	protein_coding	ALDH5A1	1	1		ALB	13
ENSBTAG00000018469	aldehyde dehydrogenase 6 family member A1 [Source:VGNC Symbol;Acc:VGNC:25817]	10	85821883	protein_coding	ALDH6A1	1	1		ALCAM	12
ENSBTAG00000009646	aldehyde dehydrogenase 7 family member A1 [Source:VGNC Symbol;Acc:VGNC:25818]	7	28572141	protein_coding	ALDH7A1	1	1		ALDH16A1	1
ENSBTAG00000007975	aldehyde dehydrogenase 8 family member A1 [Source:VGNC Symbol;Acc:VGNC:25819]	9	73977645	protein_coding	ALDH8A1	1	1		ALDH18A1	1
ENSBTAG00000017852	aldehyde dehydrogenase 9 family member A1 [Source:VGNC Symbol;Acc:VGNC:25820]	3	3252171	protein_coding	ALDH9A1	1	1		ALDH1A1	1
ENSBTAG00000012927	aldolase, fructose-bisphosphate A [Source:VGNC Symbol;Acc:VGNC:25821]	25	26470488	protein_coding	ALDOA	1	1		ALDH1A2	1
ENSBTAG00000015358	aldolase, fructose-bisphosphate B [Source:VGNC Symbol;Acc:VGNC:25822]	8	92773692	protein_coding	ALDOB	1	1		ALDH1A3	1
ENSBTAG00000013099	aldolase, fructose-bisphosphate C [Source:VGNC Symbol;Acc:VGNC:25823]	19	20588068	protein_coding	ALDOC	1	1		ALDH1B1	1
ENSBTAG00000002189	ALG1, chitobiosyldiphosphodolichol beta-mannosyltransferase [Source:NCBI gene;Acc:507210]	25	4106044	protein_coding	ALG1	1	1		ALDH1L1	1
ENSBTAG00000030632	ALG10, alpha-1,2-glucosyltransferase [Source:NCBI gene;Acc:539837]	5	76497229	protein_coding	ALG10	2	2		ALDH1L2	6
ENSBTAG00000010337	ALG11, alpha-1,2-mannosyltransferase [Source:VGNC Symbol;Acc:VGNC:25824]	12	21488037	protein_coding	ALG11	1	1		ALDH2	1
ENSBTAG00000046173	ALG12, alpha-1,6-mannosyltransferase [Source:VGNC Symbol;Acc:VGNC:25825]	5	120924137	protein_coding	ALG12	2	2		ALDH3A1	1
ENSBTAG00000004422	ALG14, UDP-N-acetylglucosaminyltransferase subunit [Source:VGNC Symbol;Acc:VGNC:25826]	3	48600670	protein_coding	ALG14	1	1		ALDH3A2	1
ENSBTAG00000002454	ALG2, alpha-1,3/1,6-mannosyltransferase [Source:VGNC Symbol;Acc:VGNC:25827]	8	64718466	protein_coding	ALG2	1	1		ALDH3B1	1
ENSBTAG00000005652	ALG3, alpha-1,3- mannosyltransferase [Source:VGNC Symbol;Acc:VGNC:25828]	1	83540706	protein_coding	ALG3	1	1		ALDH3B2	1
ENSBTAG00000011850	ALG5, dolichyl-phosphate beta-glucosyltransferase [Source:VGNC Symbol;Acc:VGNC:25829]	12	24719248	protein_coding	ALG5	1	1		ALDH4A1	1
ENSBTAG00000030706	ALG6, alpha-1,3-glucosyltransferase [Source:VGNC Symbol;Acc:VGNC:25830]	3	82486867	protein_coding	ALG6	2	2		ALDH5A1	1
ENSBTAG00000018192	ALG8, alpha-1,3-glucosyltransferase [Source:VGNC Symbol;Acc:VGNC:25831]	29	18039841	protein_coding	ALG8	2	2		ALDH6A1	1
ENSBTAG00000007379	ALK receptor tyrosine kinase [Source:VGNC Symbol;Acc:VGNC:25832]	11	70519859	protein_coding	ALK	2	2		ALDH7A1	1
ENSBTAG00000008133	alkB homolog 1, histone H2A dioxygenase [Source:NCBI gene;Acc:538733]	10	89891033	protein_coding	ALKBH1	1	1		ALDH8A1	1
ENSBTAG00000019846	alkB homolog 2, alpha-ketoglutarate dependent dioxygenase [Source:VGNC Symbol;Acc:VGNC:25833]	17	66234084	protein_coding	ALKBH2	2	2		ALDH9A1	1
ENSBTAG00000009518	alkB homolog 3, alpha-ketoglutaratedependent dioxygenase [Source:VGNC Symbol;Acc:VGNC:25834]	15	74847959	protein_coding	ALKBH3	1	1		ALDOA	1
ENSBTAG00000003617	alkB homolog 4, lysine demethylase [Source:VGNC Symbol;Acc:VGNC:25835]	25	35102455	protein_coding	ALKBH4	1	1		ALDOB	1
ENSBTAG00000025046	alkB homolog 5, RNA demethylase [Source:VGNC Symbol;Acc:VGNC:25836]	19	35025249	protein_coding	ALKBH5	2	2		ALDOC	1
ENSBTAG00000019678	alkB homolog 6 [Source:VGNC Symbol;Acc:VGNC:25837]	18	46870116	protein_coding	ALKBH6	2	2		ALF	12
ENSBTAG00000025540	alkB homolog 7 [Source:VGNC Symbol;Acc:VGNC:25838]	7	19297266	protein_coding	ALKBH7	1	1		ALG1	1
ENSBTAG00000010642	alkB homolog 8, tRNA methyltransferase [Source:VGNC Symbol;Acc:VGNC:25839]	15	17190071	protein_coding	ALKBH8	1	1		ALG10	2
ENSBTAG00000013838	allantoicase [Source:VGNC Symbol;Acc:VGNC:25840]	8	112837179	protein_coding	ALLC	1	1		ALG10B	2
ENSBTAG00000011172	ALMS1, centrosome and basal body associated protein [Source:VGNC Symbol;Acc:VGNC:54402]	11	10877520	protein_coding	ALMS1	6	6		ALG11	1
ENSBTAG00000021933	arachidonate 12-lipoxygenase, 12S type [Source:VGNC Symbol;Acc:VGNC:25841]	19	27421125	protein_coding	ALOX12	1	1		ALG12	2
ENSBTAG00000012475	arachidonate 12-lipoxygenase, 12R type [Source:VGNC Symbol;Acc:VGNC:25842]	19	28329831	protein_coding	ALOX12B	1	1		ALG13	12
ENSBTAG00000031933	arachidonate lipoxygenase, epidermal [Source:NCBI gene;Acc:787450]	19	27361427	protein_coding	ALOX12E	#N/A	#N/A		ALG14	1
ENSBTAG00000011990	arachidonate 15-lipoxygenase [Source:VGNC Symbol;Acc:VGNC:25843]	19	27331075	protein_coding	ALOX15	17	17		ALG1L	1
ENSBTAG00000008779	arachidonate 15-lipoxygenase, type B [Source:NCBI gene;Acc:286820]	19	28306791	protein_coding	ALOX15B	1	1		ALG1L2	1
ENSBTAG00000020319	arachidonate 5-lipoxygenase [Source:VGNC Symbol;Acc:VGNC:25844]	28	44729723	protein_coding	ALOX5	1	1		ALG2	1
ENSBTAG00000013201	arachidonate 5-lipoxygenase activating protein [Source:VGNC Symbol;Acc:VGNC:25845]	12	30136998	protein_coding	ALOX5AP	12	12		ALG3	1
ENSBTAG00000012478	arachidonate lipoxygenase 3 [Source:VGNC Symbol;Acc:VGNC:25846]	19	28351723	protein_coding	ALOXE3	1	1		ALG5	1
ENSBTAG00000004519	Bos taurus alkaline phosphatase, intestinal (ALPI), mRNA. [Source:RefSeq mRNA;Acc:NM_173987]	2	120904601	protein_coding	ALPI	1	1		ALG6	2
ENSBTAG00000034875	alpha kinase 1 [Source:VGNC Symbol;Acc:VGNC:25847]	6	14280383	protein_coding	ALPK1	12	12		ALG8	2
ENSBTAG00000014284	alpha kinase 2 [Source:VGNC Symbol;Acc:VGNC:25848]	24	58119582	protein_coding	ALPK2	15.1	15.1		ALG9	1
ENSBTAG00000001618	alpha kinase 3 [Source:VGNC Symbol;Acc:VGNC:25849]	21	22883305	protein_coding	ALPK3	12	12		ALK	2
ENSBTAG00000008951	alkaline phosphatase, liver/bone/kidney [Source:VGNC Symbol;Acc:VGNC:25850]	2	131791680	protein_coding	ALPL	1	1		ALKAL1	12
ENSBTAG00000007395	ALS2, alsin Rho guanine nucleotide exchange factor [Source:VGNC Symbol;Acc:VGNC:25851]	2	90664833	protein_coding	ALS2	7	7		ALKAL2	12
ENSBTAG00000017812	ALS2 C-terminal like [Source:VGNC Symbol;Acc:VGNC:25852]	22	53358573	protein_coding	ALS2CL	13	13		ALKBH1	1
ENSBTAG00000012334	amyotrophic lateral sclerosis 2 chromosome region 12 [Source:NCBI gene;Acc:784225]	2	90302815	protein_coding	ALS2CR12	6	6		ALKBH2	2
ENSBTAG00000014977	ALX homeobox 1 [Source:VGNC Symbol;Acc:VGNC:25853]	5	14991697	protein_coding	ALX1	12	12		ALKBH3	1
ENSBTAG00000020966	ALX homeobox 3 [Source:VGNC Symbol;Acc:VGNC:25854]	3	33469022	protein_coding	ALX3	12	12		ALKBH4	1
ENSBTAG00000027563	ALX homeobox 4 [Source:NCBI gene;Acc:594846]	15	75154393	protein_coding	ALX4	6	6		ALKBH5	2
ENSBTAG00000008498	Aly/REF export factor [Source:VGNC Symbol;Acc:VGNC:25855]	19	51609699	protein_coding	ALYREF	2	2		ALKBH6	2
ENSBTAG00000021813	alpha-methylacyl-CoA racemase [Source:VGNC Symbol;Acc:VGNC:25856]	20	39805163	protein_coding	AMACR	1	1		ALKBH7	1
ENSBTAG00000004793	ameloblastin [Source:VGNC Symbol;Acc:VGNC:25857]	6	87694412	protein_coding	AMBN	13	13		ALKBH8	1
ENSBTAG00000015676	alpha-1-microglobulin/bikunin precursor [Source:NCBI gene;Acc:280996]	8	105006306	protein_coding	AMBP	12	12		ALLC	1
ENSBTAG00000004282	autophagy and beclin 1 regulator 1 [Source:VGNC Symbol;Acc:VGNC:25858]	15	77265141	protein_coding	AMBRA1	2	2		ALMS1	6
ENSBTAG00000003342	adenosylmethionine decarboxylase 1 [Source:VGNC Symbol;Acc:VGNC:25859]	9	39903108	protein_coding	AMD1	1	1		ALOX12	1
ENSBTAG00000016275	amidohydrolase domain containing 1 [Source:VGNC Symbol;Acc:VGNC:25860]	5	60598348	protein_coding	AMDHD1	1	1		ALOX12B	1
ENSBTAG00000001022	amidohydrolase domain containing 2 [Source:NCBI gene;Acc:521401]	25	2019789	protein_coding	AMDHD2	1	1		ALOX15	17
ENSBTAG00000012089	Bos taurus amelogenin, Y-linked (AMELY), mRNA. [Source:RefSeq mRNA;Acc:NM_174240]	X	137548586	protein_coding	AMELX	13	13		ALOX15B	1
ENSBTAG00000008839	APC membrane recruitment protein 1 [Source:VGNC Symbol;Acc:VGNC:25861]	X	101529564	protein_coding	AMER1	15.2	15.2		ALOX5	1
ENSBTAG00000038318	APC membrane recruitment protein 3 [Source:VGNC Symbol;Acc:VGNC:25862]	2	1404184	protein_coding	AMER3	15.1	15.1		ALOX5AP	12
ENSBTAG00000003798	autocrine motility factor receptor [Source:VGNC Symbol;Acc:VGNC:25863]	18	24290808	protein_coding	AMFR	2	2		ALOXE3	1
ENSBTAG00000014955	anti-Mullerian hormone [Source:VGNC Symbol;Acc:VGNC:25864]	7	22696978	protein_coding	AMH	12	12		ALPI	1
ENSBTAG00000018524	anti-Mullerian hormone receptor type 2 [Source:VGNC Symbol;Acc:VGNC:54403]	5	26753574	protein_coding	AMHR2	12	12		ALPK1	12
ENSBTAG00000014083	adhesion molecule with Ig like domain 1 [Source:VGNC Symbol;Acc:VGNC:25865]	3	34054795	protein_coding	AMIGO1	12	12		ALPK2	15.1
ENSBTAG00000002025	adhesion molecule with Ig like domain 2 [Source:VGNC Symbol;Acc:VGNC:25866]	5	33340318	protein_coding	AMIGO2	14	14		ALPK3	12
ENSBTAG00000045547	adhesion molecule with Ig like domain 3 [Source:VGNC Symbol;Acc:VGNC:25867]	22	51056714	protein_coding	AMIGO3	12	12		ALPL	1
ENSBTAG00000022288	Alport syndrome, mental retardation, midface hypoplasia and elliptocytosis chromosomal region gene 1 [Source:HGNC Symbol;Acc:HGNC:467]	X	63076962	protein_coding	AMMECR1	1	1		ALPP	1
ENSBTAG00000008089	AMMECR1 like [Source:VGNC Symbol;Acc:VGNC:25868]	2	4541472	protein_coding	AMMECR1L	1	1		ALPPL2	1
ENSBTAG00000015750	amnion associated transmembrane protein [Source:VGNC Symbol;Acc:VGNC:25869]	21	69266381	protein_coding	AMN	7	7		ALS2	7
ENSBTAG00000014156	antagonist of mitotic exit network 1 homolog [Source:VGNC Symbol;Acc:VGNC:52604]	5	78552287	protein_coding	AMN1	6	6		ALS2CL	13
ENSBTAG00000016221	angiomotin [Source:VGNC Symbol;Acc:VGNC:25870]	X	68598671	protein_coding	AMOT	7	7		ALS2CR12	6
ENSBTAG00000018945	angiomotin like 1 [Source:VGNC Symbol;Acc:VGNC:25871]	15	15794576	protein_coding	AMOTL1	7	7		ALX1	12
ENSBTAG00000000742	angiomotin like 2 [Source:VGNC Symbol;Acc:VGNC:25872]	1	136053624	protein_coding	AMOTL2	7	7		ALX3	12
ENSBTAG00000011548	adenosine monophosphate deaminase 1 [Source:VGNC Symbol;Acc:VGNC:25873]	3	28756908	protein_coding	AMPD1	1	1		ALX4	6
ENSBTAG00000013018	adenosine monophosphate deaminase 2 [Source:VGNC Symbol;Acc:VGNC:25874]	3	33932972	protein_coding	AMPD2	1	1		ALYREF	2
ENSBTAG00000015821	adenosine monophosphate deaminase 3 [Source:VGNC Symbol;Acc:VGNC:50189]	15	42759305	protein_coding	AMPD3	1	1		AMACR	1
ENSBTAG00000031967	amphiphysin [Source:VGNC Symbol;Acc:VGNC:25875]	4	83035934	protein_coding	AMPH	12	12		AMBN	13
ENSBTAG00000002321	aminomethyltransferase [Source:NCBI gene;Acc:280719]	22	51257611	protein_coding	AMT	1	1		AMBP	12
ENSBTAG00000002928	amelotin [Source:VGNC Symbol;Acc:VGNC:25876]	6	87608794	protein_coding	AMTN	15.2	15.2		AMBRA1	2
ENSBTAG00000019093	amylase, alpha 2B (pancreatic) [Source:NCBI gene;Acc:505049]	3	39926298	protein_coding	AMY2B	1	1		AMD1	1
ENSBTAG00000026194	archaelysin family metallopeptidase 1 [Source:VGNC Symbol;Acc:VGNC:25877]	25	41183195	protein_coding	AMZ1	14	14		AMDHD1	1
ENSBTAG00000009345	archaelysin family metallopeptidase 2 [Source:VGNC Symbol;Acc:VGNC:25878]	19	62506950	protein_coding	AMZ2	1	1		AMDHD2	1
ENSBTAG00000027991	anaphase promoting complex subunit 1 [Source:VGNC Symbol;Acc:VGNC:25879]	11	486387	protein_coding	ANAPC1	1	1		AMELX	13
ENSBTAG00000013326	anaphase promoting complex subunit 10 [Source:VGNC Symbol;Acc:VGNC:25880]	17	13364489	protein_coding	ANAPC10	1	1		AMELY	13
ENSBTAG00000001937	anaphase promoting complex subunit 11 [Source:NCBI gene;Acc:616275]	19	51604152	protein_coding	ANAPC11	1	1		AMER1	15.2
ENSBTAG00000014461	anaphase promoting complex subunit 13 [Source:VGNC Symbol;Acc:VGNC:25881]	1	135945605	protein_coding	ANAPC13	7	7		AMER2	12
ENSBTAG00000002999	anaphase promoting complex subunit 15 [Source:VGNC Symbol;Acc:VGNC:25882]	15	52521426	protein_coding	ANAPC15	9	9		AMER3	15.1
ENSBTAG00000000162	anaphase promoting complex subunit 16 [Source:VGNC Symbol;Acc:VGNC:25883]	28	28446891	protein_coding	ANAPC16	12	12		AMFR	2
ENSBTAG00000000646	anaphase promoting complex subunit 4 [Source:VGNC Symbol;Acc:VGNC:25884]	6	46471813	protein_coding	ANAPC4	2	2		AMH	12
ENSBTAG00000003092	anaphase promoting complex subunit 5 [Source:VGNC Symbol;Acc:VGNC:25885]	17	56075319	protein_coding	ANAPC5	2	2		AMHR2	12
ENSBTAG00000016675	anaphase promoting complex subunit 7 [Source:VGNC Symbol;Acc:VGNC:53888]	17	56544746	protein_coding	ANAPC7	2	2		AMIGO1	12
ENSBTAG00000045492	angiogenin, ribonuclease, RNase A family, 5 [Source:NCBI gene;Acc:777597]	10	26429018	protein_coding	ANG	12	12		AMIGO2	14
ENSBTAG00000046668	angiogenin 2 [Source:NCBI gene;Acc:783907]	10	26433797	protein_coding	ANG2	#N/A	#N/A		AMIGO3	12
ENSBTAG00000019454	angel homolog 1 [Source:VGNC Symbol;Acc:VGNC:25886]	10	89053688	protein_coding	ANGEL1	1	1		AMMECR1	1
ENSBTAG00000003702	angel homolog 2 [Source:VGNC Symbol;Acc:VGNC:25887]	16	72473639	protein_coding	ANGEL2	2	2		AMMECR1L	1
ENSBTAG00000014051	angiopoietin 1 [Source:VGNC Symbol;Acc:VGNC:53848]	14	59137214	protein_coding	ANGPT1	12	12		AMN	7
ENSBTAG00000011034	angiopoietin 2 [Source:VGNC Symbol;Acc:VGNC:25888]	27	4422700	protein_coding	ANGPT2	12	12		AMN1	6
ENSBTAG00000021811	angiopoietin 4 [Source:VGNC Symbol;Acc:VGNC:25889]	13	60729756	protein_coding	ANGPT4	15.2	15.2		AMOT	7
ENSBTAG00000010719	angiopoietin like 1 [Source:VGNC Symbol;Acc:VGNC:25890]	16	61657545	protein_coding	ANGPTL1	12	12		AMOTL1	7
ENSBTAG00000011810	angiopoietin like 2 [Source:VGNC Symbol;Acc:VGNC:25891]	11	97836904	protein_coding	ANGPTL2	12	12		AMOTL2	7
ENSBTAG00000021386	angiopoietin like 3 [Source:VGNC Symbol;Acc:VGNC:25892]	3	83537085	protein_coding	ANGPTL3	12	12		AMPD1	1
ENSBTAG00000002473	angiopoietin like 4 [Source:VGNC Symbol;Acc:VGNC:25893]	7	18236517	protein_coding	ANGPTL4	12	12		AMPD2	1
ENSBTAG00000005308	angiopoietin like 5 [Source:VGNC Symbol;Acc:VGNC:50062]	15	7148661	protein_coding	ANGPTL5	12	12		AMPD3	1
ENSBTAG00000039302	angiopoietin like 6 [Source:VGNC Symbol;Acc:VGNC:25894]	7	15880798	protein_coding	ANGPTL6	15.2	15.2		AMPH	12
ENSBTAG00000015340	angiopoietin like 7 [Source:VGNC Symbol;Acc:VGNC:25895]	16	43328466	protein_coding	ANGPTL7	12	12		AMT	1
ENSBTAG00000009570	angiopoietin like 8 [Source:VGNC Symbol;Acc:VGNC:25896]	7	16878927	protein_coding	ANGPTL8	15.1	15.1		AMTN	15.2
ENSBTAG00000026626	anomalous homeobox [Source:VGNC Symbol;Acc:VGNC:25897]	17	45281419	protein_coding	ANHX	15.1	15.1		AMY1A	1
ENSBTAG00000003275	ankyrin 1 [Source:HGNC Symbol;Acc:HGNC:492]	27	36295590	protein_coding	ANK1	1	1		AMY1B	7
ENSBTAG00000019052	ankyrin 3, node of Ranvier (ankyrin G) [Source:NCBI gene;Acc:511203]	28	15818095	protein_coding	ANK3	1	1		AMY1C	7
ENSBTAG00000012554	ankyrin and armadillo repeat containing [Source:VGNC Symbol;Acc:VGNC:25898]	2	6544589	protein_coding	ANKAR	6	6		AMY2A	1
ENSBTAG00000019726	ankyrin repeat and EF-hand domain containing 1 [Source:VGNC Symbol;Acc:VGNC:25899]	13	3147664	protein_coding	ANKEF1	1	1		AMY2B	1
ENSBTAG00000021292	ankyrin repeat and fibronectin type III domain containing 1 [Source:HGNC Symbol;Acc:HGNC:26766]	19	7329920	protein_coding	ANKFN1	4	4		AMZ1	14
ENSBTAG00000021091	ankyrin repeat and FYVE domain containing 1 [Source:VGNC Symbol;Acc:VGNC:25900]	19	25337350	protein_coding	ANKFY1	1	1		AMZ2	1
ENSBTAG00000013391	ANKH inorganic pyrophosphate transport regulator [Source:VGNC Symbol;Acc:VGNC:25901]	20	58376939	protein_coding	ANKH	4	4		ANAPC1	1
ENSBTAG00000034936	ankyrin repeat and IBR domain containing 1 [Source:VGNC Symbol;Acc:VGNC:25902]	4	9471570	protein_coding	ANKIB1	1	1		ANAPC10	1
ENSBTAG00000010855	ankyrin repeat and kinase domain containing 1 [Source:HGNC Symbol;Acc:HGNC:21027]	15	24284192	protein_coding	ANKK1	1	1		ANAPC11	1
ENSBTAG00000012592	ankyrin repeat and LEM domain containing 1 [Source:VGNC Symbol;Acc:VGNC:25903]	7	5754275	protein_coding	ANKLE1	7	7		ANAPC13	7
ENSBTAG00000033339	ankyrin repeat and LEM domain containing 2 [Source:VGNC Symbol;Acc:VGNC:25904]	17	45465976	protein_coding	ANKLE2	7	7		ANAPC15	9
ENSBTAG00000003593	ankyrin repeat and MYND domain containing 1 [Source:VGNC Symbol;Acc:VGNC:25905]	3	120269947	protein_coding	ANKMY1	9	9		ANAPC16	12
ENSBTAG00000010980	ankyrin repeat and MYND domain containing 2 [Source:VGNC Symbol;Acc:VGNC:25906]	4	25057923	protein_coding	ANKMY2	6	6		ANAPC2	1
ENSBTAG00000018452	ankyrin repeat family A member 2 [Source:VGNC Symbol;Acc:VGNC:25907]	20	7992719	protein_coding	ANKRA2	12	12		ANAPC4	2
ENSBTAG00000011734	ankyrin repeat domain 1 [Source:VGNC Symbol;Acc:VGNC:25908]	26	12571209	protein_coding	ANKRD1	12	12		ANAPC5	2
ENSBTAG00000004041	ankyrin repeat domain 10 [Source:VGNC Symbol;Acc:VGNC:25909]	12	89304124	protein_coding	ANKRD10	6	6		ANAPC7	2
ENSBTAG00000016006	ankyrin repeat domain 11 [Source:VGNC Symbol;Acc:VGNC:25910]	18	14371892	protein_coding	ANKRD11	7	7		ANG	12
ENSBTAG00000002755	ankyrin repeat domain 12 [Source:VGNC Symbol;Acc:VGNC:25911]	24	41913310	protein_coding	ANKRD12	3	3		ANGEL1	1
ENSBTAG00000014376	ankyrin repeat domain 13A [Source:VGNC Symbol;Acc:VGNC:25912]	17	65519357	protein_coding	ANKRD13A	1	1		ANGEL2	2
ENSBTAG00000001119	ankyrin repeat domain 13B [Source:VGNC Symbol;Acc:VGNC:25913]	19	21409208	protein_coding	ANKRD13B	1	1		ANGPT1	12
ENSBTAG00000015482	ankyrin repeat domain 13C [Source:HGNC Symbol;Acc:HGNC:25374]	3	75145726	protein_coding	ANKRD13C	1	1		ANGPT2	12
ENSBTAG00000012200	ankyrin repeat domain 13D [Source:VGNC Symbol;Acc:VGNC:54404]	29	45857985	protein_coding	ANKRD13D	1	1		ANGPT4	15.2
ENSBTAG00000039071	ankyrin repeat domain 16 [Source:VGNC Symbol;Acc:VGNC:25914]	13	43253789	protein_coding	ANKRD16	10	10		ANGPTL1	12
ENSBTAG00000004912	ankyrin repeat domain 17 [Source:VGNC Symbol;Acc:VGNC:50089]	6	89935677	protein_coding	ANKRD17	1	1		ANGPTL2	12
ENSBTAG00000012720	ankyrin repeat domain 2 [Source:VGNC Symbol;Acc:VGNC:25915]	26	18627373	protein_coding	ANKRD2	13	13		ANGPTL3	12
ENSBTAG00000013368	ankyrin repeat domain 22 [Source:VGNC Symbol;Acc:VGNC:25916]	26	10542379	protein_coding	ANKRD22	12	12		ANGPTL4	12
ENSBTAG00000010849	ankyrin repeat domain 23 [Source:VGNC Symbol;Acc:VGNC:25917]	11	2768909	protein_coding	ANKRD23	15.2	15.2		ANGPTL5	12
ENSBTAG00000014774	ankyrin repeat domain 24 [Source:VGNC Symbol;Acc:VGNC:25918]	7	21041967	protein_coding	ANKRD24	1	1		ANGPTL6	15.2
ENSBTAG00000008288	ankyrin repeat domain 26 [Source:NCBI gene;Acc:533620]	13	17906392	protein_coding	ANKRD26	12	12		ANGPTL7	12
ENSBTAG00000009305	ankyrin repeat domain 27 [Source:VGNC Symbol;Acc:VGNC:25919]	18	43263468	protein_coding	ANKRD27	12	12		ANGPTL8	15.1
ENSBTAG00000024815	ankyrin repeat domain 28 [Source:VGNC Symbol;Acc:VGNC:25920]	1	154443133	protein_coding	ANKRD28	1	1		ANHX	15.1
ENSBTAG00000000517	ankyrin repeat domain 29 [Source:VGNC Symbol;Acc:VGNC:25921]	24	33386429	protein_coding	ANKRD29	1	1		ANK1	1
ENSBTAG00000017113	ankyrin repeat domain 33 [Source:VGNC Symbol;Acc:VGNC:25922]	5	28129660	protein_coding	ANKRD33	17	17		ANK2	1
ENSBTAG00000011337	ankyrin repeat domain 33B [Source:VGNC Symbol;Acc:VGNC:25923]	20	62725184	protein_coding	ANKRD33B	7	7		ANK3	1
ENSBTAG00000008365	ankyrin repeat domain 34A [Source:VGNC Symbol;Acc:VGNC:25924]	3	21519979	protein_coding	ANKRD34A	12	12		ANKAR	6
ENSBTAG00000007633	ankyrin repeat domain 34B [Source:VGNC Symbol;Acc:VGNC:25925]	7	82970046	protein_coding	ANKRD34B	12	12		ANKDD1A	7
ENSBTAG00000020195	ankyrin repeat domain 34C [Source:VGNC Symbol;Acc:VGNC:25926]	21	25976049	protein_coding	ANKRD34C	12	12		ANKDD1B	12
ENSBTAG00000038844	ankyrin repeat domain 35 [Source:VGNC Symbol;Acc:VGNC:25927]	3	21588494	protein_coding	ANKRD35	1	1		ANKEF1	1
ENSBTAG00000018453	ankyrin repeat domain 37 [Source:VGNC Symbol;Acc:VGNC:25928]	27	14706021	protein_coding	ANKRD37	12	12		ANKFN1	4
ENSBTAG00000035244	ankyrin repeat domain 39 [Source:VGNC Symbol;Acc:VGNC:25929]	11	2775465	protein_coding	ANKRD39	1	1		ANKFY1	1
ENSBTAG00000002267	ankyrin repeat domain 40 [Source:VGNC Symbol;Acc:VGNC:25930]	19	36655574	protein_coding	ANKRD40	6	6		ANKH	4
ENSBTAG00000001391	ankyrin repeat domain 42 [Source:NCBI gene;Acc:522004]	29	12492809	protein_coding	ANKRD42	10	10		ANKHD1	1
ENSBTAG00000031696	ankyrin repeat domain 44 [Source:HGNC Symbol;Acc:HGNC:25259]	2	85969248	protein_coding	ANKRD44	1	1		ANKHD1-EIF4EBP3	7
ENSBTAG00000044117	ankyrin repeat domain 45 [Source:VGNC Symbol;Acc:VGNC:25931]	16	56521664	protein_coding	ANKRD45	6	6		ANKIB1	1
ENSBTAG00000001254	ankyrin repeat domain 46 [Source:VGNC Symbol;Acc:VGNC:25932]	14	65992659	protein_coding	ANKRD46	9	9		ANKK1	1
ENSBTAG00000009176	ankyrin repeat domain 49 [Source:VGNC Symbol;Acc:VGNC:25933]	15	1732077	protein_coding	ANKRD49	1	1		ANKLE1	7
ENSBTAG00000001117	ankyrin repeat domain 50 [Source:VGNC Symbol;Acc:VGNC:25934]	17	33496005	protein_coding	ANKRD50	1	1		ANKLE2	7
ENSBTAG00000011762	ankyrin repeat domain 52 [Source:VGNC Symbol;Acc:VGNC:25935]	5	57399590	protein_coding	ANKRD52	12	12		ANKMY1	9
ENSBTAG00000010623	ankyrin repeat domain 53 [Source:VGNC Symbol;Acc:VGNC:25936]	11	13446613	protein_coding	ANKRD53	9	9		ANKMY2	6
ENSBTAG00000010789	ankyrin repeat domain 54 [Source:VGNC Symbol;Acc:VGNC:25937]	5	110146266	protein_coding	ANKRD54	4	4		ANKRA2	12
ENSBTAG00000001001	ankyrin repeat domain 55 [Source:VGNC Symbol;Acc:VGNC:25938]	20	23007391	protein_coding	ANKRD55	12	12		ANKRD1	12
ENSBTAG00000003455	ankyrin repeat domain 6 [Source:VGNC Symbol;Acc:VGNC:53781]	9	61441230	protein_coding	ANKRD6	12	12		ANKRD10	6
ENSBTAG00000013574	ankyrin repeat domain 60 [Source:HGNC Symbol;Acc:HGNC:16217]	13	58663305	protein_coding	ANKRD60	6	6		ANKRD11	7
ENSBTAG00000007372	ankyrin repeat domain 61 [Source:VGNC Symbol;Acc:VGNC:25939]	25	38589844	protein_coding	ANKRD61	15.1	15.1		ANKRD12	3
ENSBTAG00000046052	ankyrin repeat domain 63 [Source:VGNC Symbol;Acc:VGNC:25940]	10	36017219	protein_coding	ANKRD63	18	18		ANKRD13A	1
ENSBTAG00000039055	ankyrin repeat domain 65 [Source:VGNC Symbol;Acc:VGNC:25941]	16	52376216	protein_coding	ANKRD65	13	13		ANKRD13B	1
ENSBTAG00000047009	ankyrin repeat domain 66 [Source:VGNC Symbol;Acc:VGNC:25942]	23	19953077	protein_coding	ANKRD66	12	12		ANKRD13C	1
ENSBTAG00000010882	ankyrin repeat domain 9 [Source:VGNC Symbol;Acc:VGNC:25943]	21	68908374	protein_coding	ANKRD9	12	12		ANKRD13D	1
ENSBTAG00000016890	ankyrin repeat and sterile alpha motif domain containing 1A [Source:VGNC Symbol;Acc:VGNC:25944]	23	8838316	protein_coding	ANKS1A	7	7		ANKRD16	10
ENSBTAG00000030994	ankyrin repeat and sterile alpha motif domain containing 1B [Source:NCBI gene;Acc:615777]	5	63230086	protein_coding	ANKS1B	12	12		ANKRD17	1
ENSBTAG00000006593	ankyrin repeat and sterile alpha motif domain containing 3 [Source:VGNC Symbol;Acc:VGNC:25945]	25	3805395	protein_coding	ANKS3	7	7		ANKRD18A	19.2
ENSBTAG00000009837	ankyrin repeat and sterile alpha motif domain containing 4B [Source:VGNC Symbol;Acc:VGNC:25946]	25	19268281	protein_coding	ANKS4B	12	12		ANKRD18B	19.1
ENSBTAG00000005133	ankyrin repeat and sterile alpha motif domain containing 6 [Source:VGNC Symbol;Acc:VGNC:25947]	8	64244150	protein_coding	ANKS6	9	9		ANKRD2	13
ENSBTAG00000031346	ankyrin repeat and ubiquitin domain containing 1 [Source:VGNC Symbol;Acc:VGNC:25948]	1	119308050	protein_coding	ANKUB1	6	6		ANKRD20A1	1
ENSBTAG00000020610	ankyrin repeat and zinc finger domain containing 1 [Source:VGNC Symbol;Acc:VGNC:25949]	2	107902020	protein_coding	ANKZF1	2	2		ANKRD20A2	12
ENSBTAG00000009218	anillin actin binding protein [Source:VGNC Symbol;Acc:VGNC:25950]	4	61165438	protein_coding	ANLN	6	6		ANKRD20A3	1
ENSBTAG00000009997	anoctamin 1 [Source:VGNC Symbol;Acc:VGNC:50077]	29	47917031	protein_coding	ANO1	1	1		ANKRD20A4	19.1
ENSBTAG00000008893	anoctamin 10 [Source:VGNC Symbol;Acc:VGNC:54405]	22	15934723	protein_coding	ANO10	2	2		ANKRD22	12
ENSBTAG00000012246	anoctamin 2 [Source:VGNC Symbol;Acc:VGNC:25951]	5	104741570	protein_coding	ANO2	7	7		ANKRD23	15.2
ENSBTAG00000021855	anoctamin 3 [Source:VGNC Symbol;Acc:VGNC:25952]	15	57913544	protein_coding	ANO3	1	1		ANKRD24	1
ENSBTAG00000004145	anoctamin 4 [Source:VGNC Symbol;Acc:VGNC:25953]	5	65012100	protein_coding	ANO4	1	1		ANKRD26	12
ENSBTAG00000019394	anoctamin 5 [Source:VGNC Symbol;Acc:VGNC:25954]	29	22783297	protein_coding	ANO5	1	1		ANKRD27	12
ENSBTAG00000002902	anoctamin 6 [Source:VGNC Symbol;Acc:VGNC:25955]	5	35059697	protein_coding	ANO6	1	1		ANKRD28	1
ENSBTAG00000017074	anoctamin 8 [Source:VGNC Symbol;Acc:VGNC:25956]	7	5716940	protein_coding	ANO8	2	2		ANKRD29	1
ENSBTAG00000001049	anosmin 1 [Source:VGNC Symbol;Acc:VGNC:25957]	X	145362862	protein_coding	ANOS1	6	6		ANKRD30A	19.2
ENSBTAG00000012365	acidic nuclear phosphoprotein 32 family member A [Source:NCBI gene;Acc:538427]	10	15589747	protein_coding	ANP32A	12	12		ANKRD30B	19.2
ENSBTAG00000021367	acidic nuclear phosphoprotein 32 family member B [Source:VGNC Symbol;Acc:VGNC:25958]	8	63617041	protein_coding	ANP32B	12	12		ANKRD30BL	12
ENSBTAG00000016730	acidic nuclear phosphoprotein 32 family member E [Source:VGNC Symbol;Acc:VGNC:25959]	3	20453150	protein_coding	ANP32E	12	12		ANKRD31	2
ENSBTAG00000016881	alanyl aminopeptidase, membrane [Source:VGNC Symbol;Acc:VGNC:25960]	21	21620139	protein_coding	ANPEP	1	1		ANKRD33	17
ENSBTAG00000007808	anthrax toxin receptor 1 [Source:VGNC Symbol;Acc:VGNC:25961]	11	67334898	protein_coding	ANTXR1	9	9		ANKRD33B	7
ENSBTAG00000014324	anthrax toxin receptor 2 [Source:VGNC Symbol;Acc:VGNC:25962]	6	96346732	protein_coding	ANTXR2	12	12		ANKRD34A	12
ENSBTAG00000015978	annexin A1 [Source:VGNC Symbol;Acc:VGNC:50196]	8	49624473	protein_coding	ANXA1	12	12		ANKRD34B	12
ENSBTAG00000004944	annexin A10 [Source:VGNC Symbol;Acc:VGNC:25963]	8	349043	protein_coding	ANXA10	14	14		ANKRD34C	12
ENSBTAG00000020940	annexin A11 [Source:VGNC Symbol;Acc:VGNC:25964]	28	35318690	protein_coding	ANXA11	1	1		ANKRD35	1
ENSBTAG00000047212	annexin A13 [Source:NCBI gene;Acc:614415]	14	17734175	protein_coding	ANXA13	2	2		ANKRD36	12
ENSBTAG00000005585	annexin A13 [Source:HGNC Symbol;Acc:HGNC:536]	14	17759635	protein_coding	ANXA13	2	2		ANKRD36B	19.2
ENSBTAG00000009615	annexin A2 [Source:NCBI gene;Acc:282689]	10	49860062	protein_coding	ANXA2	1	1		ANKRD36C	7
ENSBTAG00000010153	annexin A3 [Source:VGNC Symbol;Acc:VGNC:25965]	6	95065256	protein_coding	ANXA3	1	1		ANKRD37	12
ENSBTAG00000001105	annexin A4 [Source:VGNC Symbol;Acc:VGNC:25966]	11	68070487	protein_coding	ANXA4	1	1		ANKRD39	1
ENSBTAG00000021746	annexin A5 [Source:VGNC Symbol;Acc:VGNC:25967]	6	3542635	protein_coding	ANXA5	12	12		ANKRD40	6
ENSBTAG00000014809	annexin A6 [Source:VGNC Symbol;Acc:VGNC:25968]	7	64359563	protein_coding	ANXA6	1	1		ANKRD42	10
ENSBTAG00000020218	annexin A7 [Source:VGNC Symbol;Acc:VGNC:25969]	28	29552050	protein_coding	ANXA7	1	1		ANKRD44	1
ENSBTAG00000018499	annexin A8-like 1 [Source:NCBI gene;Acc:281627]	28	42288945	protein_coding	ANXA8L1	1	1		ANKRD45	6
ENSBTAG00000015304	annexin A9 [Source:VGNC Symbol;Acc:VGNC:25970]	3	19818789	protein_coding	ANXA9	15.2	15.2		ANKRD46	9
ENSBTAG00000018119	acyloxyacyl hydrolase [Source:VGNC Symbol;Acc:VGNC:25971]	4	60940663	protein_coding	AOAH	3	3		ANKRD49	1
ENSBTAG00000005419	amine oxidase, copper containing 1 [Source:VGNC Symbol;Acc:VGNC:25972]	4	114249782	protein_coding	AOC1	1	1		ANKRD50	1
ENSBTAG00000030334	amine oxidase, copper containing 2 [Source:VGNC Symbol;Acc:VGNC:25973]	19	43508614	protein_coding	AOC2	1	1		ANKRD52	12
ENSBTAG00000030333	amine oxidase, copper containing 3 [Source:NCBI gene;Acc:281002]	19	43514251	protein_coding	AOC3	1	1		ANKRD53	9
ENSBTAG00000009725	aldehyde oxidase 1 [Source:VGNC Symbol;Acc:VGNC:25974]	2	89517811	protein_coding	AOX1	1	1		ANKRD54	4
ENSBTAG00000038878	Bos taurus aldehyde oxidase 1-like (AOX4), mRNA. [Source:RefSeq mRNA;Acc:NM_001281919]	2	89699124	protein_coding	AOX4	#N/A	#N/A		ANKRD55	12
ENSBTAG00000003941	adaptor related protein complex 1 associated regulatory protein [Source:VGNC Symbol;Acc:VGNC:25975]	6	14425510	protein_coding	AP1AR	12	12		ANKRD6	12
ENSBTAG00000001189	adaptor related protein complex 1 subunit beta 1 [Source:VGNC Symbol;Acc:VGNC:25976]	17	70734993	protein_coding	AP1B1	1	1		ANKRD60	6
ENSBTAG00000002769	adaptor related protein complex 1 subunit gamma 1 [Source:VGNC Symbol;Acc:VGNC:25977]	18	39401561	protein_coding	AP1G1	1	1		ANKRD61	15.1
ENSBTAG00000007099	adaptor related protein complex 1 subunit gamma 2 [Source:VGNC Symbol;Acc:VGNC:25978]	10	21215969	protein_coding	AP1G2	1	1		ANKRD62	19.1
ENSBTAG00000013329	adaptor related protein complex 1 subunit mu 1 [Source:VGNC Symbol;Acc:VGNC:25979]	7	7820650	protein_coding	AP1M1	1	1		ANKRD63	18
ENSBTAG00000021160	adaptor related protein complex 1 subunit mu 2 [Source:VGNC Symbol;Acc:VGNC:25980]	7	16302066	protein_coding	AP1M2	12	12		ANKRD65	13
ENSBTAG00000014468	adaptor related protein complex 1 subunit sigma 1 [Source:VGNC Symbol;Acc:VGNC:25981]	25	36180839	protein_coding	AP1S1	1	1		ANKRD66	12
ENSBTAG00000020420	adaptor related protein complex 1 subunit sigma 2 [Source:VGNC Symbol;Acc:VGNC:50199]	X	134965647	protein_coding	AP1S2	1	1		ANKRD7	1
ENSBTAG00000011133	adaptor related protein complex 1 subunit sigma 3 [Source:VGNC Symbol;Acc:VGNC:25982]	2	112680366	protein_coding	AP1S3	1	1		ANKRD9	12
ENSBTAG00000019180	adaptor related protein complex 2 subunit alpha 1 [Source:VGNC Symbol;Acc:VGNC:25983]	18	56592974	protein_coding	AP2A1	1	1		ANKS1A	7
ENSBTAG00000009915	adaptor related protein complex 2 subunit alpha 2 [Source:VGNC Symbol;Acc:VGNC:25984]	29	50406823	protein_coding	AP2A2	1	1		ANKS1B	12
ENSBTAG00000020316	adaptor-related protein complex 2, beta 1 subunit [Source:NCBI gene;Acc:282183]	19	15026370	protein_coding	AP2B1	1	1		ANKS3	7
ENSBTAG00000020106	adaptor related protein complex 2 subunit mu 1 [Source:VGNC Symbol;Acc:VGNC:25985]	1	83583028	protein_coding	AP2M1	1	1		ANKS4B	12
ENSBTAG00000010584	adaptor related protein complex 2 subunit sigma 1 [Source:VGNC Symbol;Acc:VGNC:25986]	18	54363679	protein_coding	AP2S1	1	1		ANKS6	9
ENSBTAG00000005016	adaptor related protein complex 3 subunit beta 1 [Source:VGNC Symbol;Acc:VGNC:25987]	10	9040253	protein_coding	AP3B1	1	1		ANKUB1	6
ENSBTAG00000008495	adaptor related protein complex 3 subunit beta 2 [Source:NCBI gene;Acc:784163]	21	23429313	protein_coding	AP3B2	1	1		ANKZF1	2
ENSBTAG00000009034	adaptor related protein complex 3 subunit delta 1 [Source:VGNC Symbol;Acc:VGNC:25988]	7	22709434	protein_coding	AP3D1	1	1		ANLN	6
ENSBTAG00000021883	adaptor related protein complex 3 subunit mu 1 [Source:VGNC Symbol;Acc:VGNC:25989]	28	30168233	protein_coding	AP3M1	1	1		ANO1	1
ENSBTAG00000001243	adaptor related protein complex 3 subunit mu 2 [Source:VGNC Symbol;Acc:VGNC:25990]	27	36716852	protein_coding	AP3M2	1	1		ANO10	2
ENSBTAG00000001407	adaptor related protein complex 3 subunit sigma 2 [Source:VGNC Symbol;Acc:VGNC:53932]	21	21679213	protein_coding	AP3S2	1	1		ANO2	7
ENSBTAG00000003614	adaptor related protein complex 4 subunit beta 1 [Source:VGNC Symbol;Acc:VGNC:25991]	3	29624719	protein_coding	AP4B1	2	2		ANO3	1
ENSBTAG00000013616	adaptor related protein complex 4 subunit epsilon 1 [Source:VGNC Symbol;Acc:VGNC:25992]	10	59578464	protein_coding	AP4E1	1	1		ANO4	1
ENSBTAG00000002881	adaptor related protein complex 4 subunit mu 1 [Source:VGNC Symbol;Acc:VGNC:25993]	25	36881739	protein_coding	AP4M1	2	2		ANO5	1
ENSBTAG00000017201	adaptor related protein complex 4 subunit sigma 1 [Source:VGNC Symbol;Acc:VGNC:25994]	21	42070332	protein_coding	AP4S1	2	2		ANO6	1
ENSBTAG00000046875	adaptor related protein complex 5 subunit beta 1 [Source:VGNC Symbol;Acc:VGNC:25995]	29	44563255	protein_coding	AP5B1	3	3		ANO7	1
ENSBTAG00000013043	adaptor related protein complex 5 subunit mu 1 [Source:VGNC Symbol;Acc:VGNC:25996]	10	69914645	protein_coding	AP5M1	2	2		ANO8	2
ENSBTAG00000008439	adaptor related protein complex 5 subunit sigma 1 [Source:VGNC Symbol;Acc:VGNC:25997]	13	51837801	protein_coding	AP5S1	9	9		ANO9	12
ENSBTAG00000012197	adaptor related protein complex 5 subunit zeta 1 [Source:VGNC Symbol;Acc:VGNC:25998]	25	39736450	protein_coding	AP5Z1	2	2		ANOS1	6
ENSBTAG00000021661	apoptotic peptidase activating factor 1 [Source:VGNC Symbol;Acc:VGNC:25999]	5	63125171	protein_coding	APAF1	1	1		ANP32A	12
ENSBTAG00000008877	amyloid beta precursor protein binding family A member 1 [Source:VGNC Symbol;Acc:VGNC:26000]	8	45865188	protein_coding	APBA1	6	6		ANP32B	12
ENSBTAG00000020413	amyloid beta precursor protein binding family A member 2 [Source:VGNC Symbol;Acc:VGNC:26001]	21	28512734	protein_coding	APBA2	6	6		ANP32C	19.2
ENSBTAG00000008395	amyloid beta precursor protein binding family A member 3 [Source:VGNC Symbol;Acc:VGNC:26002]	7	21440493	protein_coding	APBA3	6	6		ANP32D	2
ENSBTAG00000015655	amyloid beta precursor protein binding family B member 1 [Source:VGNC Symbol;Acc:VGNC:26003]	15	47109758	protein_coding	APBB1	6	6		ANP32E	12
ENSBTAG00000012526	amyloid beta precursor protein binding family B member 1 interacting protein [Source:VGNC Symbol;Acc:VGNC:26004]	13	18259068	protein_coding	APBB1IP	4	4		ANPEP	1
ENSBTAG00000027569	amyloid beta precursor protein binding family B member 2 [Source:VGNC Symbol;Acc:VGNC:26005]	6	61362546	protein_coding	APBB2	6	6		ANTXR1	9
ENSBTAG00000001450	amyloid beta precursor protein binding family B member 3 [Source:VGNC Symbol;Acc:VGNC:50070]	7	53414893	protein_coding	APBB3	12	12		ANTXR2	12
ENSBTAG00000018852	APC, WNT signaling pathway regulator [Source:NCBI gene;Acc:533233]	10	1116669	protein_coding	APC	6	6		ANTXRL	17
ENSBTAG00000015433	APC2, WNT signaling pathway regulator [Source:VGNC Symbol;Acc:VGNC:26006]	7	45478115	protein_coding	APC2	12	12		ANXA1	12
ENSBTAG00000005154	APC down-regulated 1 [Source:VGNC Symbol;Acc:VGNC:26007]	24	42578580	protein_coding	APCDD1	6	6		ANXA10	14
ENSBTAG00000020397	APC down-regulated 1 like [Source:VGNC Symbol;Acc:VGNC:26008]	13	58439175	protein_coding	APCDD1L	6	6		ANXA11	1
ENSBTAG00000019616	amyloid P component, serum [Source:VGNC Symbol;Acc:VGNC:26009]	3	10245766	protein_coding	APCS	12	12		ANXA13	2
ENSBTAG00000011583	acylaminoacyl-peptide hydrolase [Source:VGNC Symbol;Acc:VGNC:26010]	22	51086070	protein_coding	APEH	1	1		ANXA2	1
ENSBTAG00000002745	apurinic/apyrimidinic endodeoxyribonuclease 1 [Source:VGNC Symbol;Acc:VGNC:26011]	10	26706595	protein_coding	APEX1	1	1		ANXA2R	18
ENSBTAG00000013177	apurinic/apyrimidinic endodeoxyribonuclease 2 [Source:VGNC Symbol;Acc:VGNC:26012]	X	97899667	protein_coding	APEX2	2	2		ANXA3	1
ENSBTAG00000021482	aph-1 homolog A, gamma-secretase subunit [Source:VGNC Symbol;Acc:VGNC:26013]	3	20416072	protein_coding	APH1A	2	2		ANXA4	1
ENSBTAG00000010641	aph-1 homolog B, gamma-secretase subunit [Source:VGNC Symbol;Acc:VGNC:26014]	10	46788194	protein_coding	APH1B	2	2		ANXA5	12
ENSBTAG00000014474	apoptosis inhibitor 5 [Source:VGNC Symbol;Acc:VGNC:26015]	15	74303493	protein_coding	API5	2	2		ANXA6	1
ENSBTAG00000018257	APAF1 interacting protein [Source:VGNC Symbol;Acc:VGNC:26016]	15	66207587	protein_coding	APIP	1	1		ANXA7	1
ENSBTAG00000018401	aprataxin and PNKP like factor [Source:NCBI gene;Acc:507989]	11	66840544	protein_coding	APLF	6	6		ANXA8	1
ENSBTAG00000019993	apelin [Source:VGNC Symbol;Acc:VGNC:26017]	X	13559123	protein_coding	APLN	15.2	15.2		ANXA8L1	1
ENSBTAG00000027516	apelin receptor [Source:VGNC Symbol;Acc:VGNC:26018]	15	81734845	protein_coding	APLNR	12	12		ANXA9	15.2
ENSBTAG00000001151	amyloid beta precursor like protein 1 [Source:VGNC Symbol;Acc:VGNC:26019]	18	46754202	protein_coding	APLP1	6	6		AOAH	3
ENSBTAG00000016168	amyloid beta precursor like protein 2 [Source:VGNC Symbol;Acc:VGNC:26020]	29	36878509	protein_coding	APLP2	6	6		AOC1	1
ENSBTAG00000004278	adipocyte plasma membrane associated protein [Source:VGNC Symbol;Acc:VGNC:26021]	13	42963404	protein_coding	APMAP	1	1		AOC2	1
ENSBTAG00000002258	apolipoprotein A1 [Source:VGNC Symbol;Acc:VGNC:26022]	15	27932200	protein_coding	APOA1	13	13		AOC3	1
ENSBTAG00000009212	apolipoprotein A2 [Source:VGNC Symbol;Acc:VGNC:26023]	3	8301476	protein_coding	APOA2	15.2	15.2		AOPEP	6
ENSBTAG00000019770	apolipoprotein A4 [Source:VGNC Symbol;Acc:VGNC:26024]	15	27906599	protein_coding	APOA4	12	12		AOX1	1
ENSBTAG00000019764	apolipoprotein A5 [Source:VGNC Symbol;Acc:VGNC:26025]	15	27871672	protein_coding	APOA5	14	14		AP1AR	12
ENSBTAG00000008505	apolipoprotein B [Source:VGNC Symbol;Acc:VGNC:26026]	11	77953380	protein_coding	APOB	7	7		AP1B1	1
ENSBTAG00000014683	apolipoprotein B mRNA editing enzyme catalytic subunit 1 [Source:VGNC Symbol;Acc:VGNC:26027]	5	101725366	protein_coding	APOBEC1	15.2	15.2		AP1G1	1
ENSBTAG00000005974	apolipoprotein B mRNA editing enzyme catalytic subunit 2 [Source:VGNC Symbol;Acc:VGNC:26028]	23	14985521	protein_coding	APOBEC2	12	12		AP1G2	1
ENSBTAG00000037800	apolipoprotein B mRNA editing enzyme, catalytic polypeptide-like 3A [Source:NCBI gene;Acc:507162]	5	111045317	protein_coding	APOBEC3Z1	#N/A	#N/A		AP1M1	1
ENSBTAG00000007755	Bos taurus apolipoprotein B mRNA editing enzyme, catalytic polypeptide-like 3F (APOBEC3Z3), mRNA. [Source:RefSeq mRNA;Acc:NM_001346124]	5	111073487	protein_coding	APOBEC3Z3	#N/A	#N/A		AP1M2	12
ENSBTAG00000047395	apolipoprotein B mRNA editing enzyme catalytic polypeptide like 4 [Source:VGNC Symbol;Acc:VGNC:26029]	16	66172056	protein_coding	APOBEC4	13	13		AP1S1	1
ENSBTAG00000018011	apolipoprotein B receptor [Source:VGNC Symbol;Acc:VGNC:26030]	25	26314946	protein_coding	APOBR	17	17		AP1S2	1
ENSBTAG00000020558	apolipoprotein C2 [Source:VGNC Symbol;Acc:VGNC:52176]	18	53057717	protein_coding	APOC2	15.1	15.1		AP1S3	1
ENSBTAG00000012398	apolipoprotein C-III [Source:NCBI gene;Acc:408009]	15	27914680	protein_coding	APOC3	15.2	15.2		AP2A1	1
ENSBTAG00000020556	apolipoprotein C4 [Source:VGNC Symbol;Acc:VGNC:52177]	18	53054657	protein_coding	APOC4	17	17		AP2A2	1
ENSBTAG00000023600	apolipoprotein D [Source:VGNC Symbol;Acc:VGNC:26031]	1	72670963	protein_coding	APOD	1	1		AP2B1	1
ENSBTAG00000010123	apolipoprotein E [Source:VGNC Symbol;Acc:VGNC:52178]	18	53040105	protein_coding	APOE	12	12		AP2M1	1
ENSBTAG00000004384	apolipoprotein F [Source:NCBI gene;Acc:539595]	5	57303355	protein_coding	APOF	12	12		AP2S1	1
ENSBTAG00000001915	apolipoprotein H [Source:VGNC Symbol;Acc:VGNC:26032]	19	63230261	protein_coding	APOH	12	12		AP3B1	1
ENSBTAG00000040244	apolipoprotein L, 3 [Source:NCBI gene;Acc:505078]	5	74974807	protein_coding	APOL3	19.2	19.2		AP3B2	1
ENSBTAG00000000667	apolipoprotein L, 3 [Source:NCBI gene;Acc:512905]	5	75056435	protein_coding	APOL3	19.2	19.2		AP3D1	1
ENSBTAG00000002362	apolipoprotein L domain containing 1 [Source:VGNC Symbol;Acc:VGNC:26033]	5	97520910	protein_coding	APOLD1	13	13		AP3M1	1
ENSBTAG00000008833	apolipoprotein M [Source:VGNC Symbol;Acc:VGNC:26034]	23	27459277	protein_coding	APOM	13	13		AP3M2	1
ENSBTAG00000045969	ovarian and testicular apolipoprotein N [Source:NCBI gene;Acc:445463]	5	57303355	protein_coding	ApoN	#N/A	#N/A		AP3S1	1
ENSBTAG00000010937	apolipoprotein O [Source:VGNC Symbol;Acc:VGNC:26035]	X	126397965	protein_coding	APOO	12	12		AP3S2	1
ENSBTAG00000021790	apolipoprotein O like [Source:VGNC Symbol;Acc:VGNC:26036]	X	75160536	protein_coding	APOOL	12	12		AP4B1	2
ENSBTAG00000021199	apoptogenic 1, mitochondrial [Source:VGNC Symbol;Acc:VGNC:26037]	21	69847359	protein_coding	APOPT1	7	7		AP4E1	1
ENSBTAG00000017753	amyloid beta precursor protein [Source:VGNC Symbol;Acc:VGNC:26038]	1	9607382	protein_coding	APP	6	6		AP4M1	2
ENSBTAG00000004489	amyloid beta precursor protein binding protein 2 [Source:VGNC Symbol;Acc:VGNC:26039]	19	12752161	protein_coding	APPBP2	6	6		AP4S1	2
ENSBTAG00000006824	adaptor protein, phosphotyrosine interacting with PH domain and leucine zipper 1 [Source:VGNC Symbol;Acc:VGNC:26040]	22	44397100	protein_coding	APPL1	9	9		AP5B1	3
ENSBTAG00000030784	adaptor protein, phosphotyrosine interacting with PH domain and leucine zipper 2 [Source:VGNC Symbol;Acc:VGNC:26041]	5	69039881	protein_coding	APPL2	12	12		AP5M1	2
ENSBTAG00000000639	adenine phosphoribosyltransferase [Source:VGNC Symbol;Acc:VGNC:26042]	18	14057703	protein_coding	APRT	1	1		AP5S1	9
ENSBTAG00000013947	aprataxin [Source:VGNC Symbol;Acc:VGNC:26043]	8	76066458	protein_coding	APTX	1	1		AP5Z1	2
ENSBTAG00000000745	aquaporin 1 (Colton blood group) [Source:NCBI gene;Acc:282653]	4	65830992	protein_coding	AQP1	1	1		APAF1	1
ENSBTAG00000005149	aquaporin 10 [Source:VGNC Symbol;Acc:VGNC:26044]	3	16291805	protein_coding	AQP10	1	1		APBA1	6
ENSBTAG00000019928	aquaporin 11 [Source:VGNC Symbol;Acc:VGNC:26045]	29	18477128	protein_coding	AQP11	6	6		APBA2	6
ENSBTAG00000008374	aquaporin 2 [Source:VGNC Symbol;Acc:VGNC:26046]	5	30097668	protein_coding	AQP2	1	1		APBA3	6
ENSBTAG00000008493	aquaporin 3 (Gill blood group) [Source:NCBI gene;Acc:780866]	8	76525369	protein_coding	AQP3	1	1		APBB1	6
ENSBTAG00000019037	Bos taurus aquaporin 4 (AQP4), transcript variant 1, mRNA. [Source:RefSeq mRNA;Acc:NM_001317792]	24	30362738	protein_coding	AQP4	1	1		APBB1IP	4
ENSBTAG00000026813	aquaporin 5 [Source:VGNC Symbol;Acc:VGNC:26048]	5	30080721	protein_coding	AQP5	1	1		APBB2	6
ENSBTAG00000012782	aquaporin 6 [Source:VGNC Symbol;Acc:VGNC:26049]	5	30070404	protein_coding	AQP6	1	1		APBB3	12
ENSBTAG00000020105	aquaporin 7 [Source:NCBI gene;Acc:615498]	8	76468680	protein_coding	AQP7	3	3		APC	6
ENSBTAG00000020184	aquaporin 8 [Source:VGNC Symbol;Acc:VGNC:26050]	25	23069274	protein_coding	AQP8	1	1		APC2	12
ENSBTAG00000013452	aquaporin 9 [Source:VGNC Symbol;Acc:VGNC:26051]	10	52152813	protein_coding	AQP9	1	1		APCDD1	6
ENSBTAG00000012712	aquarius intron-binding spliceosomal factor [Source:VGNC Symbol;Acc:VGNC:26052]	10	30432687	protein_coding	AQR	2	2		APCDD1L	6
ENSBTAG00000022255	androgen receptor [Source:VGNC Symbol;Acc:VGNC:26053]	X	88410764	protein_coding	AR	12	12		APCS	12
ENSBTAG00000005039	A-Raf proto-oncogene, serine/threonine kinase [Source:VGNC Symbol;Acc:VGNC:26054]	X	91180863	protein_coding	ARAF	12	12		APEH	1
ENSBTAG00000039922	ArfGAP with RhoGAP domain, ankyrin repeat and PH domain 2 [Source:VGNC Symbol;Acc:VGNC:26055]	6	57070203	protein_coding	ARAP2	4	4		APELA	12
ENSBTAG00000015938	ArfGAP with RhoGAP domain, ankyrin repeat and PH domain 3 [Source:HGNC Symbol;Acc:HGNC:24097]	7	54377030	protein_coding	ARAP3	12	12		APEX1	1
ENSBTAG00000021639	activity regulated cytoskeleton associated protein [Source:VGNC Symbol;Acc:VGNC:26056]	14	2892788	protein_coding	ARC	13	13		APEX2	2
ENSBTAG00000006690	archain 1 [Source:VGNC Symbol;Acc:VGNC:26057]	15	29754474	protein_coding	ARCN1	1	1		APH1A	2
ENSBTAG00000018134	amphiregulin [Source:VGNC Symbol;Acc:VGNC:50208]	6	91126256	protein_coding	AREG	14	14		APH1B	2
ENSBTAG00000020379	apoptosis resistant E3 ubiquitin protein ligase 1 [Source:VGNC Symbol;Acc:VGNC:26058]	10	86341463	protein_coding	AREL1	6	6		API5	2
ENSBTAG00000007725	ADP ribosylation factor 1 [Source:VGNC Symbol;Acc:VGNC:50209]	7	2913860	protein_coding	ARF1	1	1		APIP	1
ENSBTAG00000006785	ADP-ribosylation factor 2 [Source:NCBI gene;Acc:282601]	19	46248032	protein_coding	ARF2	#N/A	#N/A		APLF	6
ENSBTAG00000016069	ADP ribosylation factor 4 [Source:VGNC Symbol;Acc:VGNC:26059]	22	44150604	protein_coding	ARF4	1	1		APLN	15.2
ENSBTAG00000009366	ADP ribosylation factor 5 [Source:VGNC Symbol;Acc:VGNC:26060]	4	92624397	protein_coding	ARF5	1	1		APLNR	12
ENSBTAG00000045980	ADP ribosylation factor 6 [Source:VGNC Symbol;Acc:VGNC:26061]	10	42902260	protein_coding	ARF6	1	1		APLP1	6
ENSBTAG00000004916	ADP ribosylation factor GTPase activating protein 1 [Source:NCBI gene;Acc:506471]	13	54759402	protein_coding	ARFGAP1	1	1		APLP2	6
ENSBTAG00000009574	ADP ribosylation factor GTPase activating protein 2 [Source:VGNC Symbol;Acc:VGNC:26062]	15	78254747	protein_coding	ARFGAP2	1	1		APMAP	1
ENSBTAG00000001057	ADP ribosylation factor GTPase activating protein 3 [Source:VGNC Symbol;Acc:VGNC:26063]	5	114291727	protein_coding	ARFGAP3	1	1		APOA1	13
ENSBTAG00000014691	ADP ribosylation factor guanine nucleotide exchange factor 1 [Source:VGNC Symbol;Acc:VGNC:26064]	14	33343880	protein_coding	ARFGEF1	1	1		APOA2	15.2
ENSBTAG00000007120	ADP ribosylation factor guanine nucleotide exchange factor 2 [Source:VGNC Symbol;Acc:VGNC:26065]	13	77822894	protein_coding	ARFGEF2	1	1		APOA4	12
ENSBTAG00000017370	ARFGEF family member 3 [Source:VGNC Symbol;Acc:VGNC:26066]	9	77035587	protein_coding	ARFGEF3	6	6		APOA5	14
ENSBTAG00000008438	ADP ribosylation factor interacting protein 1 [Source:VGNC Symbol;Acc:VGNC:26067]	17	4732242	protein_coding	ARFIP1	4	4		APOB	7
ENSBTAG00000003566	ADP ribosylation factor interacting protein 2 [Source:VGNC Symbol;Acc:VGNC:26068]	15	47186494	protein_coding	ARFIP2	4	4		APOBEC1	15.2
ENSBTAG00000007497	ADP ribosylation factor related protein 1 [Source:VGNC Symbol;Acc:VGNC:26069]	13	54519582	protein_coding	ARFRP1	2	2		APOBEC2	12
ENSBTAG00000012403	arginase 1 [Source:VGNC Symbol;Acc:VGNC:26070]	9	70499608	protein_coding	ARG1	1	1		APOBEC3A	19.2
ENSBTAG00000001945	arginase 2 [Source:VGNC Symbol;Acc:VGNC:26071]	10	80078677	protein_coding	ARG2	1	1		APOBEC3B	19.2
ENSBTAG00000015124	arginine and glutamate rich 1 [Source:VGNC Symbol;Acc:VGNC:26072]	12	86311326	protein_coding	ARGLU1	2	2		APOBEC3C	19.1
ENSBTAG00000016501	Rho GTPase activating protein 1 [Source:VGNC Symbol;Acc:VGNC:26073]	15	77496430	protein_coding	ARHGAP1	3	3		APOBEC3D	19.2
ENSBTAG00000002531	Rho GTPase activating protein 10 [Source:VGNC Symbol;Acc:VGNC:26074]	17	10182664	protein_coding	ARHGAP10	12	12		APOBEC3F	19.2
ENSBTAG00000012677	Rho GTPase activating protein 12 [Source:VGNC Symbol;Acc:VGNC:26075]	13	33713676	protein_coding	ARHGAP12	12	12		APOBEC3G	17
ENSBTAG00000032289	Rho GTPase activating protein 15 [Source:VGNC Symbol;Acc:VGNC:26076]	2	53065587	protein_coding	ARHGAP15	3	3		APOBEC3H	17
ENSBTAG00000020043	Rho GTPase activating protein 17 [Source:VGNC Symbol;Acc:VGNC:26077]	25	22843459	protein_coding	ARHGAP17	3	3		APOBEC4	13
ENSBTAG00000015381	Rho GTPase activating protein 18 [Source:VGNC Symbol;Acc:VGNC:26078]	9	68712248	protein_coding	ARHGAP18	6	6		APOBR	17
ENSBTAG00000000333	Rho GTPase activating protein 20 [Source:VGNC Symbol;Acc:VGNC:26079]	15	20909251	protein_coding	ARHGAP20	6	6		APOC1	15.2
ENSBTAG00000021857	Rho GTPase activating protein 21 [Source:VGNC Symbol;Acc:VGNC:26080]	13	25734381	protein_coding	ARHGAP21	3	3		APOC2	15.1
ENSBTAG00000007878	Rho GTPase activating protein 22 [Source:VGNC Symbol;Acc:VGNC:26081]	28	43204020	protein_coding	ARHGAP22	12	12		APOC3	15.2
ENSBTAG00000016911	Rho GTPase activating protein 23 [Source:HGNC Symbol;Acc:HGNC:29293]	19	39724567	protein_coding	ARHGAP23	3	3		APOC4	17
ENSBTAG00000003959	Rho GTPase activating protein 24 [Source:VGNC Symbol;Acc:VGNC:26082]	6	102500170	protein_coding	ARHGAP24	2	2		APOD	1
ENSBTAG00000023976	Rho GTPase activating protein 25 [Source:VGNC Symbol;Acc:VGNC:26083]	11	67066107	protein_coding	ARHGAP25	12	12		APOE	12
ENSBTAG00000027151	Rho GTPase activating protein 26 [Source:VGNC Symbol;Acc:VGNC:26084]	7	55822283	protein_coding	ARHGAP26	3	3		APOF	12
ENSBTAG00000000571	Rho GTPase activating protein 27 [Source:VGNC Symbol;Acc:VGNC:26085]	19	45680698	protein_coding	ARHGAP27	1	1		APOH	12
ENSBTAG00000019036	Rho GTPase activating protein 28 [Source:VGNC Symbol;Acc:VGNC:26086]	24	40308477	protein_coding	ARHGAP28	12	12		APOL1	12
ENSBTAG00000004190	Rho GTPase activating protein 29 [Source:VGNC Symbol;Acc:VGNC:26087]	3	49392814	protein_coding	ARHGAP29	3	3		APOL2	12
ENSBTAG00000017875	Rho GTPase activating protein 30 [Source:VGNC Symbol;Acc:VGNC:26088]	3	8439001	protein_coding	ARHGAP30	13	13		APOL3	19.2
ENSBTAG00000000210	Rho GTPase activating protein 31 [Source:VGNC Symbol;Acc:VGNC:26089]	1	64747665	protein_coding	ARHGAP31	12	12		APOL4	19.1
ENSBTAG00000015905	Rho GTPase activating protein 32 [Source:VGNC Symbol;Acc:VGNC:26090]	29	32874442	protein_coding	ARHGAP32	7	7		APOL5	17
ENSBTAG00000009714	Rho GTPase activating protein 33 [Source:VGNC Symbol;Acc:VGNC:26091]	18	46676909	protein_coding	ARHGAP33	13	13		APOL6	12
ENSBTAG00000015543	Rho GTPase activating protein 35 [Source:VGNC Symbol;Acc:VGNC:26092]	18	54425390	protein_coding	ARHGAP35	6	6		APOLD1	13
ENSBTAG00000021189	Rho GTPase activating protein 36 [Source:VGNC Symbol;Acc:VGNC:26093]	X	15004976	protein_coding	ARHGAP36	3	3		APOM	13
ENSBTAG00000007186	Rho GTPase activating protein 39 [Source:VGNC Symbol;Acc:VGNC:26094]	14	1563866	protein_coding	ARHGAP39	1	1		APOO	12
ENSBTAG00000047531	Rho GTPase activating protein 4 [Source:VGNC Symbol;Acc:VGNC:26095]	X	40038943	protein_coding	ARHGAP4	17	17		APOOL	12
ENSBTAG00000004423	Rho GTPase activating protein 42 [Source:VGNC Symbol;Acc:VGNC:26096]	15	8264444	protein_coding	ARHGAP42	12	12		APOPT1	7
ENSBTAG00000021938	Rho GTPase activating protein 44 [Source:VGNC Symbol;Acc:VGNC:26097]	19	31913651	protein_coding	ARHGAP44	3	3		APP	6
ENSBTAG00000020772	Rho GTPase activating protein 45 [Source:HGNC Symbol;Acc:HGNC:17102]	7	45182657	protein_coding	ARHGAP45	3	3		APPBP2	6
ENSBTAG00000027024	Rho GTPase activating protein 5 [Source:VGNC Symbol;Acc:VGNC:26098]	21	42937760	protein_coding	ARHGAP5	6	6		APPL1	9
ENSBTAG00000002626	Rho GTPase activating protein 6 [Source:VGNC Symbol;Acc:VGNC:26099]	X	137588934	protein_coding	ARHGAP6	3	3		APPL2	12
ENSBTAG00000018403	Rho GTPase activating protein 9 [Source:VGNC Symbol;Acc:VGNC:26100]	5	56313933	protein_coding	ARHGAP9	12	12		APRG1	19.1
ENSBTAG00000030209	Rho GDP dissociation inhibitor alpha [Source:VGNC Symbol;Acc:VGNC:26101]	19	51633694	protein_coding	ARHGDIA	1	1		APRT	1
ENSBTAG00000006039	Rho GDP dissociation inhibitor beta [Source:VGNC Symbol;Acc:VGNC:26102]	5	95376923	protein_coding	ARHGDIB	1	1		APTX	1
ENSBTAG00000027854	Rho GDP dissociation inhibitor gamma [Source:VGNC Symbol;Acc:VGNC:26103]	25	307203	protein_coding	ARHGDIG	1	1		AQP1	1
ENSBTAG00000018912	Rho guanine nucleotide exchange factor 1 [Source:VGNC Symbol;Acc:VGNC:52179]	18	51658123	protein_coding	ARHGEF1	12	12		AQP10	1
ENSBTAG00000008585	Rho guanine nucleotide exchange factor 10 [Source:VGNC Symbol;Acc:VGNC:26104]	27	219420	protein_coding	ARHGEF10	6	6		AQP11	6
ENSBTAG00000000684	Rho guanine nucleotide exchange factor 10 like [Source:VGNC Symbol;Acc:VGNC:26105]	2	135557345	protein_coding	ARHGEF10L	7	7		AQP12A	6
ENSBTAG00000012361	Rho guanine nucleotide exchange factor 11 [Source:HGNC Symbol;Acc:HGNC:14580]	3	13887504	protein_coding	ARHGEF11	3	3		AQP12B	12
ENSBTAG00000021343	Rho guanine nucleotide exchange factor 12 [Source:VGNC Symbol;Acc:VGNC:26106]	15	31451015	protein_coding	ARHGEF12	12	12		AQP2	1
ENSBTAG00000020688	Rho guanine nucleotide exchange factor 15 [Source:VGNC Symbol;Acc:VGNC:26107]	19	28541733	protein_coding	ARHGEF15	12	12		AQP3	1
ENSBTAG00000020837	Rho guanine nucleotide exchange factor 16 [Source:VGNC Symbol;Acc:VGNC:26108]	16	50811142	protein_coding	ARHGEF16	12	12		AQP4	1
ENSBTAG00000012505	Rho guanine nucleotide exchange factor 17 [Source:VGNC Symbol;Acc:VGNC:26109]	15	53582241	protein_coding	ARHGEF17	6	6		AQP5	1
ENSBTAG00000005670	Rho guanine nucleotide exchange factor 19 [Source:VGNC Symbol;Acc:VGNC:26110]	2	136480737	protein_coding	ARHGEF19	12	12		AQP6	1
ENSBTAG00000000113	Rho/Rac guanine nucleotide exchange factor 2 [Source:VGNC Symbol;Acc:VGNC:26111]	3	14843522	protein_coding	ARHGEF2	12	12		AQP7	3
ENSBTAG00000018003	Rho guanine nucleotide exchange factor 25 [Source:VGNC Symbol;Acc:VGNC:26112]	5	56205533	protein_coding	ARHGEF25	7	7		AQP8	1
ENSBTAG00000013439	Rho guanine nucleotide exchange factor 26 [Source:VGNC Symbol;Acc:VGNC:26113]	1	114292426	protein_coding	ARHGEF26	12	12		AQP9	1
ENSBTAG00000005633	Rho guanine nucleotide exchange factor 28 [Source:VGNC Symbol;Acc:VGNC:26114]	20	7604086	protein_coding	ARHGEF28	6	6		AQR	2
ENSBTAG00000014091	Rho guanine nucleotide exchange factor 3 [Source:VGNC Symbol;Acc:VGNC:26115]	22	44810834	protein_coding	ARHGEF3	12	12		AR	12
ENSBTAG00000017039	Rho guanine nucleotide exchange factor 33 [Source:HGNC Symbol;Acc:HGNC:37252]	11	21264578	protein_coding	ARHGEF33	18	18		ARAF	12
ENSBTAG00000015419	Rho guanine nucleotide exchange factor 37 [Source:VGNC Symbol;Acc:VGNC:26116]	7	62923976	protein_coding	ARHGEF37	3	3		ARAP1	12
ENSBTAG00000011416	Rho guanine nucleotide exchange factor 39 [Source:VGNC Symbol;Acc:VGNC:26117]	8	60247501	protein_coding	ARHGEF39	12	12		ARAP2	4
ENSBTAG00000015834	Rho guanine nucleotide exchange factor 4 [Source:NCBI gene;Acc:505852]	2	1609041	protein_coding	ARHGEF4	6	6		ARAP3	12
ENSBTAG00000013401	Rho guanine nucleotide exchange factor 40 [Source:VGNC Symbol;Acc:VGNC:26118]	10	26058171	protein_coding	ARHGEF40	15.2	15.2		ARC	13
ENSBTAG00000001815	Rho guanine nucleotide exchange factor 5 [Source:VGNC Symbol;Acc:VGNC:26119]	4	108448575	protein_coding	ARHGEF5	4	4		ARCN1	1
ENSBTAG00000017850	Rac/Cdc42 guanine nucleotide exchange factor 6 [Source:VGNC Symbol;Acc:VGNC:26120]	X	20273538	protein_coding	ARHGEF6	7	7		AREG	14
ENSBTAG00000020726	Rho guanine nucleotide exchange factor 7 [Source:VGNC Symbol;Acc:VGNC:26121]	12	89451354	protein_coding	ARHGEF7	12	12		AREL1	6
ENSBTAG00000012729	Cdc42 guanine nucleotide exchange factor 9 [Source:VGNC Symbol;Acc:VGNC:26122]	X	101747194	protein_coding	ARHGEF9	12	12		ARF1	1
ENSBTAG00000001024	AT-rich interaction domain 1A [Source:VGNC Symbol;Acc:VGNC:26123]	2	127000106	protein_coding	ARID1A	7	7		ARF3	1
ENSBTAG00000002728	AT-rich interaction domain 1B [Source:VGNC Symbol;Acc:VGNC:26124]	9	94882344	protein_coding	ARID1B	7	7		ARF4	1
ENSBTAG00000011087	AT-rich interaction domain 2 [Source:VGNC Symbol;Acc:VGNC:26125]	5	34488354	protein_coding	ARID2	3	3		ARF5	1
ENSBTAG00000008607	AT-rich interaction domain 3A [Source:VGNC Symbol;Acc:VGNC:26126]	7	45084727	protein_coding	ARID3A	12	12		ARF6	1
ENSBTAG00000011828	AT-rich interaction domain 3B [Source:VGNC Symbol;Acc:VGNC:26127]	21	34476933	protein_coding	ARID3B	12	12		ARFGAP1	1
ENSBTAG00000025792	AT-rich interaction domain 3C [Source:VGNC Symbol;Acc:VGNC:26128]	8	77332261	protein_coding	ARID3C	6	6		ARFGAP2	1
ENSBTAG00000018898	AT-rich interaction domain 4A [Source:VGNC Symbol;Acc:VGNC:26129]	10	70838970	protein_coding	ARID4A	6	6		ARFGAP3	1
ENSBTAG00000000222	AT-rich interaction domain 4B [Source:VGNC Symbol;Acc:VGNC:26130]	28	7972951	protein_coding	ARID4B	7	7		ARFGEF1	1
ENSBTAG00000014090	AT-rich interaction domain 5A [Source:VGNC Symbol;Acc:VGNC:26131]	11	2526186	protein_coding	ARID5A	15.2	15.2		ARFGEF2	1
ENSBTAG00000006729	AT-rich interaction domain 5B [Source:VGNC Symbol;Acc:VGNC:26132]	28	18003736	protein_coding	ARID5B	6	6		ARFGEF3	6
ENSBTAG00000006708	ariadne RBR E3 ubiquitin protein ligase 1 [Source:VGNC Symbol;Acc:VGNC:26133]	10	19197514	protein_coding	ARIH1	1	1		ARFIP1	4
ENSBTAG00000005488	ariadne RBR E3 ubiquitin protein ligase 2 [Source:VGNC Symbol;Acc:VGNC:26134]	22	51572989	protein_coding	ARIH2	6	6		ARFIP2	4
ENSBTAG00000011883	ADP ribosylation factor like GTPase 1 [Source:VGNC Symbol;Acc:VGNC:26135]	5	65614896	protein_coding	ARL1	1	1		ARFRP1	2
ENSBTAG00000025345	ADP ribosylation factor like GTPase 10 [Source:VGNC Symbol;Acc:VGNC:26136]	7	39191687	protein_coding	ARL10	9	9		ARG1	1
ENSBTAG00000016998	ADP ribosylation factor like GTPase 11 [Source:VGNC Symbol;Acc:VGNC:26137]	12	19275074	protein_coding	ARL11	12	12		ARG2	1
ENSBTAG00000005155	ADP ribosylation factor like GTPase 13B [Source:VGNC Symbol;Acc:VGNC:26138]	1	37875395	protein_coding	ARL13B	1	1		ARGFX	17
ENSBTAG00000017322	ADP ribosylation factor like GTPase 14 [Source:VGNC Symbol;Acc:VGNC:26139]	1	107687596	protein_coding	ARL14	12	12		ARGLU1	2
ENSBTAG00000012417	ADP ribosylation factor like GTPase 14 effector protein [Source:VGNC Symbol;Acc:VGNC:26140]	15	61834229	protein_coding	ARL14EP	6	6		ARHGAP1	3
ENSBTAG00000039618	ADP ribosylation factor like GTPase 14 effector protein like [Source:NCBI gene;Acc:616348]	10	4872818	protein_coding	ARL14EPL	7	7		ARHGAP10	12
ENSBTAG00000019834	ADP ribosylation factor like GTPase 15 [Source:HGNC Symbol;Acc:HGNC:25945]	20	24955390	protein_coding	ARL15	6	6		ARHGAP11A	6
ENSBTAG00000030200	ADP ribosylation factor like GTPase 16 [Source:VGNC Symbol;Acc:VGNC:26141]	19	51746397	protein_coding	ARL16	1	1		ARHGAP11B	9
ENSBTAG00000002238	ADP ribosylation factor like GTPase 2 [Source:NCBI gene;Acc:511349]	29	43845378	protein_coding	ARL2	1	1		ARHGAP12	12
ENSBTAG00000004844	ADP ribosylation factor like GTPase 2 binding protein [Source:VGNC Symbol;Acc:VGNC:26142]	18	25334588	protein_coding	ARL2BP	1	1		ARHGAP15	3
ENSBTAG00000004318	ADP ribosylation factor like GTPase 3 [Source:VGNC Symbol;Acc:VGNC:26143]	26	23563111	protein_coding	ARL3	1	1		ARHGAP17	3
ENSBTAG00000002869	ADP ribosylation factor like GTPase 4A [Source:VGNC Symbol;Acc:VGNC:26144]	4	20296431	protein_coding	ARL4A	1	1		ARHGAP18	6
ENSBTAG00000045647	ADP ribosylation factor like GTPase 4C [Source:VGNC Symbol;Acc:VGNC:26145]	3	114715940	protein_coding	ARL4C	6	6		ARHGAP19	6
ENSBTAG00000016847	ADP ribosylation factor like GTPase 4D [Source:VGNC Symbol;Acc:VGNC:26146]	19	43945992	protein_coding	ARL4D	12	12		ARHGAP20	6
ENSBTAG00000002293	ADP ribosylation factor like GTPase 5A [Source:VGNC Symbol;Acc:VGNC:26147]	2	44468905	protein_coding	ARL5A	1	1		ARHGAP21	3
ENSBTAG00000043964	ADP ribosylation factor like GTPase 5B [Source:VGNC Symbol;Acc:VGNC:26148]	13	20592075	protein_coding	ARL5B	1	1		ARHGAP22	12
ENSBTAG00000002035	ADP ribosylation factor like GTPase 5C [Source:HGNC Symbol;Acc:HGNC:31111]	19	40319250	protein_coding	ARL5C	1	1		ARHGAP23	3
ENSBTAG00000010091	ADP ribosylation factor like GTPase 6 [Source:VGNC Symbol;Acc:VGNC:26149]	1	41640353	protein_coding	ARL6	1	1		ARHGAP24	2
ENSBTAG00000020734	ADP ribosylation factor like GTPase 6 interacting protein 1 [Source:VGNC Symbol;Acc:VGNC:26150]	25	16543863	protein_coding	ARL6IP1	7	7		ARHGAP25	12
ENSBTAG00000001594	ADP ribosylation factor like GTPase 6 interacting protein 4 [Source:VGNC Symbol;Acc:VGNC:53889]	17	54802292	protein_coding	ARL6IP4	3	3		ARHGAP26	3
ENSBTAG00000021506	ADP ribosylation factor like GTPase 6 interacting protein 5 [Source:VGNC Symbol;Acc:VGNC:26151]	22	32552971	protein_coding	ARL6IP5	6	6		ARHGAP27	1
ENSBTAG00000001435	ADP ribosylation factor like GTPase 6 interacting protein 6 [Source:VGNC Symbol;Acc:VGNC:26152]	2	43543016	protein_coding	ARL6IP6	15.2	15.2		ARHGAP28	12
ENSBTAG00000006574	ADP ribosylation factor like GTPase 8A [Source:VGNC Symbol;Acc:VGNC:26153]	16	70894434	protein_coding	ARL8A	1	1		ARHGAP29	3
ENSBTAG00000012902	ADP ribosylation factor like GTPase 8B [Source:VGNC Symbol;Acc:VGNC:26154]	22	21327751	protein_coding	ARL8B	1	1		ARHGAP30	13
ENSBTAG00000015901	armadillo repeat containing 1 [Source:VGNC Symbol;Acc:VGNC:26155]	14	31695684	protein_coding	ARMC1	3	3		ARHGAP31	12
ENSBTAG00000014161	armadillo repeat containing 10 [Source:VGNC Symbol;Acc:VGNC:50079]	4	44601612	protein_coding	ARMC10	6	6		ARHGAP32	7
ENSBTAG00000010877	armadillo repeat containing 12 [Source:VGNC Symbol;Acc:VGNC:26156]	23	9683947	protein_coding	ARMC12	15.1	15.1		ARHGAP33	13
ENSBTAG00000036087	armadillo repeat containing 2 [Source:HGNC Symbol;Acc:HGNC:23045]	9	41703441	protein_coding	ARMC2	4	4		ARHGAP35	6
ENSBTAG00000020929	armadillo repeat containing 3 [Source:VGNC Symbol;Acc:VGNC:26157]	13	24241794	protein_coding	ARMC3	1	1		ARHGAP36	3
ENSBTAG00000000654	armadillo repeat containing 4 [Source:VGNC Symbol;Acc:VGNC:26158]	13	36899558	protein_coding	ARMC4	1	1		ARHGAP39	1
ENSBTAG00000002374	armadillo repeat containing 5 [Source:VGNC Symbol;Acc:VGNC:26159]	25	27750890	protein_coding	ARMC5	6	6		ARHGAP4	17
ENSBTAG00000013291	armadillo repeat containing 6 [Source:VGNC Symbol;Acc:VGNC:26160]	7	4097538	protein_coding	ARMC6	2	2		ARHGAP40	12
ENSBTAG00000014799	armadillo repeat containing 7 [Source:VGNC Symbol;Acc:VGNC:26161]	19	56957747	protein_coding	ARMC7	2	2		ARHGAP42	12
ENSBTAG00000019952	armadillo repeat containing 8 [Source:VGNC Symbol;Acc:VGNC:26162]	1	131883675	protein_coding	ARMC8	2	2		ARHGAP44	3
ENSBTAG00000018502	armadillo repeat containing 9 [Source:VGNC Symbol;Acc:VGNC:26163]	2	119777718	protein_coding	ARMC9	1	1		ARHGAP45	3
ENSBTAG00000026139	armadillo repeat containing, X-linked 1 [Source:VGNC Symbol;Acc:VGNC:50546]	X	55368951	protein_coding	ARMCX1	17	17		ARHGAP5	6
ENSBTAG00000019417	armadillo repeat containing, X-linked 2 [Source:VGNC Symbol;Acc:VGNC:50545]	X	55447561	protein_coding	ARMCX2	17	17		ARHGAP6	3
ENSBTAG00000037996	armadillo repeat containing, X-linked 3 [Source:VGNC Symbol;Acc:VGNC:50548]	X	55421778	protein_coding	ARMCX3	17	17		ARHGAP8	14
ENSBTAG00000010114	armadillo repeat containing X-linked 5 [Source:HGNC Symbol;Acc:HGNC:25772]	X	50449123	protein_coding	ARMCX5	17	17		ARHGAP9	12
ENSBTAG00000040043	armadillo repeat containing, X-linked 6 [Source:NCBI gene;Acc:768308]	X	55413913	protein_coding	ARMCX6	12	12		ARHGDIA	1
ENSBTAG00000011822	armadillo-like helical domain containing 1 [Source:VGNC Symbol;Acc:VGNC:52605]	3	101876647	protein_coding	ARMH1	#N/A	#N/A		ARHGDIB	1
ENSBTAG00000013120	armadillo-like helical domain containing 3 [Source:VGNC Symbol;Acc:VGNC:52606]	26	22446522	protein_coding	ARMH3	#N/A	#N/A		ARHGDIG	1
ENSBTAG00000020880	armadillo-like helical domain containing 4 [Source:NCBI gene;Acc:508562]	10	70578795	protein_coding	ARMH4	#N/A	#N/A		ARHGEF1	12
ENSBTAG00000004098	acidic residue methyltransferase 1 [Source:VGNC Symbol;Acc:VGNC:53782]	9	89649145	protein_coding	ARMT1	1	1		ARHGEF10	6
ENSBTAG00000021037	aryl hydrocarbon receptor nuclear translocator [Source:NCBI gene;Acc:281010]	3	19956088	protein_coding	ARNT	6	6		ARHGEF10L	7
ENSBTAG00000012351	aryl hydrocarbon receptor nuclear translocator 2 [Source:NCBI gene;Acc:533445]	21	26874338	protein_coding	ARNT2	6	6		ARHGEF11	3
ENSBTAG00000013029	aryl hydrocarbon receptor nuclear translocator like [Source:VGNC Symbol;Acc:VGNC:54628]	15	39841299	protein_coding	ARNTL	6	6		ARHGEF12	12
ENSBTAG00000011804	aryl hydrocarbon receptor nuclear translocator like 2 [Source:VGNC Symbol;Acc:VGNC:49075]	5	82875251	protein_coding	ARNTL2	6	6		ARHGEF15	12
ENSBTAG00000004242	actin related protein 2/3 complex subunit 1A [Source:VGNC Symbol;Acc:VGNC:50215]	25	37564390	protein_coding	ARPC1A	1	1		ARHGEF16	12
ENSBTAG00000046248	actin related protein 2/3 complex subunit 1B [Source:VGNC Symbol;Acc:VGNC:26164]	25	37546485	protein_coding	ARPC1B	1	1		ARHGEF17	6
ENSBTAG00000010386	actin related protein 2/3 complex subunit 2 [Source:NCBI gene;Acc:540838]	2	106978526	protein_coding	ARPC2	1	1		ARHGEF18	3
ENSBTAG00000005345	actin related protein 2/3 complex subunit 3 [Source:VGNC Symbol;Acc:VGNC:53890]	17	56573543	protein_coding	ARPC3	1	1		ARHGEF19	12
ENSBTAG00000007964	actin related protein 2/3 complex subunit 4 [Source:NCBI gene;Acc:539459]	22	16958695	protein_coding	ARPC4	1	1		ARHGEF2	12
ENSBTAG00000045582	actin related protein 2/3 complex subunit 5 [Source:VGNC Symbol;Acc:VGNC:26165]	16	66150415	protein_coding	ARPC5	1	1		ARHGEF25	7
ENSBTAG00000015278	actin related protein 2/3 complex subunit 5 like [Source:VGNC Symbol;Acc:VGNC:26166]	11	95859894	protein_coding	ARPC5L	1	1		ARHGEF26	12
ENSBTAG00000027059	actin related protein 2/3 complex inhibitor [Source:NCBI gene;Acc:613997]	21	21724262	protein_coding	ARPIN	3	3		ARHGEF28	6
ENSBTAG00000011022	cAMP regulated phosphoprotein 19 [Source:VGNC Symbol;Acc:VGNC:26167]	10	57923246	protein_coding	ARPP19	3	3		ARHGEF3	12
ENSBTAG00000007732	cAMP regulated phosphoprotein 21 [Source:NCBI gene;Acc:618648]	22	9674589	protein_coding	ARPP21	2	2		ARHGEF33	18
ENSBTAG00000012856	arrestin 3 [Source:VGNC Symbol;Acc:VGNC:26168]	X	85458940	protein_coding	ARR3	4	4		ARHGEF35	15.2
ENSBTAG00000020485	arrestin beta 1 [Source:VGNC Symbol;Acc:VGNC:26169]	15	55255745	protein_coding	ARRB1	4	4		ARHGEF37	3
ENSBTAG00000035587	arrestin beta 2 [Source:VGNC Symbol;Acc:VGNC:26170]	19	27268438	protein_coding	ARRB2	4	4		ARHGEF38	10
ENSBTAG00000012147	arrestin domain containing 1 [Source:VGNC Symbol;Acc:VGNC:26171]	11	105541714	protein_coding	ARRDC1	12	12		ARHGEF39	12
ENSBTAG00000039335	arrestin domain containing 2 [Source:VGNC Symbol;Acc:VGNC:26172]	7	5101428	protein_coding	ARRDC2	12	12		ARHGEF4	6
ENSBTAG00000007116	arrestin domain containing 3 [Source:VGNC Symbol;Acc:VGNC:26173]	7	93240419	protein_coding	ARRDC3	7	7		ARHGEF40	15.2
ENSBTAG00000018252	arrestin domain containing 4 [Source:VGNC Symbol;Acc:VGNC:26174]	21	8924763	protein_coding	ARRDC4	13	13		ARHGEF5	4
ENSBTAG00000031673	arrestin domain containing 5 [Source:VGNC Symbol;Acc:VGNC:26175]	7	20473898	protein_coding	ARRDC5	17	17		ARHGEF6	7
ENSBTAG00000016053	arylsulfatase A [Source:VGNC Symbol;Acc:VGNC:50217]	5	120152353	protein_coding	ARSA	1	1		ARHGEF7	12
ENSBTAG00000008341	arylsulfatase B [Source:VGNC Symbol;Acc:VGNC:26176]	10	9789137	protein_coding	ARSB	1	1		ARHGEF9	12
ENSBTAG00000014932	arylsulfatase E (chondrodysplasia punctata 1) [Source:NCBI gene;Acc:505899]	X	139018055	protein_coding	ARSE	1	1		ARID1A	7
ENSBTAG00000010637	arylsulfatase G [Source:NCBI gene;Acc:513067]	19	62368464	protein_coding	ARSG	4	4		ARID1B	7
ENSBTAG00000047161	arylsulfatase family member H [Source:VGNC Symbol;Acc:VGNC:50166]	X	138986761	protein_coding	ARSH	1	1		ARID2	3
ENSBTAG00000012834	arylsulfatase family member I [Source:VGNC Symbol;Acc:VGNC:26177]	7	63648253	protein_coding	ARSI	1	1		ARID3A	12
ENSBTAG00000017808	arylsulfatase family member J [Source:VGNC Symbol;Acc:VGNC:26178]	6	12720022	protein_coding	ARSJ	1	1		ARID3B	12
ENSBTAG00000020178	arylsulfatase family member K [Source:VGNC Symbol;Acc:VGNC:26179]	7	97276413	protein_coding	ARSK	1	1		ARID3C	6
ENSBTAG00000006345	ADP-ribosyltransferase 1 [Source:NCBI gene;Acc:539042]	15	52184590	protein_coding	ART1	12	12		ARID4A	6
ENSBTAG00000010954	ADP-ribosyltransferase 3 [Source:VGNC Symbol;Acc:VGNC:26180]	6	92607226	protein_coding	ART3	15.2	15.2		ARID4B	7
ENSBTAG00000008352	ADP-ribosyltransferase 4 [Source:VGNC Symbol;Acc:VGNC:49134]	5	95499897	protein_coding	ART4	14	14		ARID5A	15.2
ENSBTAG00000040060	artemin [Source:VGNC Symbol;Acc:VGNC:26181]	3	102712154	protein_coding	ARTN	12	12		ARID5B	6
ENSBTAG00000021822	ARV1 homolog, fatty acid homeostasis modulator [Source:VGNC Symbol;Acc:VGNC:26182]	28	3689550	protein_coding	ARV1	2	2		ARIH1	1
ENSBTAG00000001473	ARVCF, delta catenin family member [Source:VGNC Symbol;Acc:VGNC:49535]	17	74929359	protein_coding	ARVCF	6	6		ARIH2	6
ENSBTAG00000036127	arsenite methyltransferase [Source:NCBI gene;Acc:505482]	26	23747358	protein_coding	AS3MT	1	1		ARIH2OS	19.2
ENSBTAG00000011257	N-acylsphingosine amidohydrolase 1 [Source:VGNC Symbol;Acc:VGNC:26183]	27	18277522	protein_coding	ASAH1	4	4		ARL1	1
ENSBTAG00000003185	ArfGAP with SH3 domain, ankyrin repeat and PH domain 1 [Source:VGNC Symbol;Acc:VGNC:26184]	14	11327981	protein_coding	ASAP1	1	1		ARL10	9
ENSBTAG00000002329	ArfGAP with SH3 domain, ankyrin repeat and PH domain 2 [Source:VGNC Symbol;Acc:VGNC:26185]	11	88012967	protein_coding	ASAP2	1	1		ARL11	12
ENSBTAG00000012263	ArfGAP with SH3 domain, ankyrin repeat and PH domain 3 [Source:VGNC Symbol;Acc:VGNC:54406]	2	129969269	protein_coding	ASAP3	1	1		ARL13A	1
ENSBTAG00000003376	ankyrin repeat and SOCS box containing 1 [Source:VGNC Symbol;Acc:VGNC:26186]	3	118353153	protein_coding	ASB1	7	7		ARL13B	1
ENSBTAG00000016752	ankyrin repeat and SOCS box containing 10 [Source:VGNC Symbol;Acc:VGNC:26187]	4	114549024	protein_coding	ASB10	12	12		ARL14	12
ENSBTAG00000001514	ankyrin repeat and SOCS box containing 11 [Source:VGNC Symbol;Acc:VGNC:26188]	X	135436138	protein_coding	ASB11	14	14		ARL14EP	6
ENSBTAG00000007211	ankyrin repeat and SOCS box containing 12 [Source:VGNC Symbol;Acc:VGNC:26189]	X	101491186	protein_coding	ASB12	12	12		ARL14EPL	7
ENSBTAG00000018805	ankyrin repeat and SOCS box containing 13 [Source:VGNC Symbol;Acc:VGNC:26190]	13	43407524	protein_coding	ASB13	12	12		ARL15	6
ENSBTAG00000016013	ankyrin repeat and SOCS box containing 14 [Source:VGNC Symbol;Acc:VGNC:26191]	22	44377845	protein_coding	ASB14	12	12		ARL16	1
ENSBTAG00000002151	ankyrin repeat and SOCS box containing 15 [Source:VGNC Symbol;Acc:VGNC:26192]	4	88697392	protein_coding	ASB15	12	12		ARL17A	19.2
ENSBTAG00000019658	ankyrin repeat and SOCS box containing 16 [Source:VGNC Symbol;Acc:VGNC:26193]	19	44614052	protein_coding	ASB16	12	12		ARL17B	19.2
ENSBTAG00000005864	ankyrin repeat and SOCS box containing 17 [Source:VGNC Symbol;Acc:VGNC:26194]	3	69195016	protein_coding	ASB17	15.1	15.1		ARL2	1
ENSBTAG00000002024	Bos taurus ankyrin repeat and SOCS box containing 18 (ASB18), mRNA. [Source:RefSeq mRNA;Acc:NM_001302952]	3	116287437	protein_coding	ASB18	9	9		ARL2BP	1
ENSBTAG00000007109	ankyrin repeat and SOCS box containing 2 [Source:VGNC Symbol;Acc:VGNC:26196]	21	59126042	protein_coding	ASB2	10	10		ARL3	1
ENSBTAG00000019458	ankyrin repeat and SOCS box containing 3 [Source:NCBI gene;Acc:540802]	11	36254030	protein_coding	ASB3	12	12		ARL4A	1
ENSBTAG00000018185	ankyrin repeat and SOCS box containing 4 [Source:VGNC Symbol;Acc:VGNC:26197]	4	12597838	protein_coding	ASB4	12	12		ARL4C	6
ENSBTAG00000014143	ankyrin repeat and SOCS box containing 5 [Source:VGNC Symbol;Acc:VGNC:26198]	27	6692314	protein_coding	ASB5	12	12		ARL4D	12
ENSBTAG00000008973	ankyrin repeat and SOCS box containing 6 [Source:VGNC Symbol;Acc:VGNC:26199]	11	100052126	protein_coding	ASB6	12	12		ARL5A	1
ENSBTAG00000010514	ankyrin repeat and SOCS box containing 7 [Source:VGNC Symbol;Acc:VGNC:26200]	21	6153519	protein_coding	ASB7	9	9		ARL5B	1
ENSBTAG00000000289	ankyrin repeat and SOCS box containing 8 [Source:VGNC Symbol;Acc:VGNC:26201]	5	32303361	protein_coding	ASB8	7	7		ARL5C	1
ENSBTAG00000009198	ankyrin repeat and SOCS box containing 9 [Source:VGNC Symbol;Acc:VGNC:26202]	X	135474903	protein_coding	ASB9	12	12		ARL6	1
ENSBTAG00000000392	activating signal cointegrator 1 complex subunit 1 [Source:VGNC Symbol;Acc:VGNC:26203]	28	28337349	protein_coding	ASCC1	2	2		ARL6IP1	7
ENSBTAG00000002452	activating signal cointegrator 1 complex subunit 2 [Source:VGNC Symbol;Acc:VGNC:26204]	17	71057877	protein_coding	ASCC2	2	2		ARL6IP4	3
ENSBTAG00000020482	Bos taurus activating signal cointegrator 1 complex subunit 3 (ASCC3), mRNA. [Source:RefSeq mRNA;Acc:NM_001206118]	9	49714504	protein_coding	ASCC3	1	1		ARL6IP5	6
ENSBTAG00000016227	achaete-scute family bHLH transcription factor 1 [Source:VGNC Symbol;Acc:VGNC:26206]	5	67070164	protein_coding	ASCL1	7	7		ARL6IP6	15.2
ENSBTAG00000026769	achaete-scute family bHLH transcription factor 2 [Source:VGNC Symbol;Acc:VGNC:26207]	29	49955760	protein_coding	ASCL2	7	7		ARL8A	1
ENSBTAG00000032339	achaete-scute family bHLH transcription factor 3 [Source:HGNC Symbol;Acc:HGNC:740]	15	44246871	protein_coding	ASCL3	7	7		ARL8B	1
ENSBTAG00000046402	achaete-scute family bHLH transcription factor 4 [Source:VGNC Symbol;Acc:VGNC:26208]	5	71355230	protein_coding	ASCL4	6	6		ARL9	12
ENSBTAG00000002058	anti-silencing function 1A histone chaperone [Source:VGNC Symbol;Acc:VGNC:50604]	9	32549921	protein_coding	ASF1A	1	1		ARMC1	3
ENSBTAG00000004085	anti-silencing function 1B histone chaperone [Source:VGNC Symbol;Acc:VGNC:50605]	7	12678439	protein_coding	ASF1B	1	1		ARMC10	6
ENSBTAG00000012071	asialoglycoprotein receptor 1 [Source:VGNC Symbol;Acc:VGNC:26209]	19	27529097	protein_coding	ASGR1	17	17		ARMC12	15.1
ENSBTAG00000025101	asialoglycoprotein receptor 2 [Source:NCBI gene;Acc:531519]	19	27490118	protein_coding	ASGR2	17	17		ARMC2	4
ENSBTAG00000003954	ASH1 like histone lysine methyltransferase [Source:VGNC Symbol;Acc:VGNC:50606]	3	15176831	protein_coding	ASH1L	12	12		ARMC3	1
ENSBTAG00000000978	ASH2 like, histone lysine methyltransferase complex subunit [Source:VGNC Symbol;Acc:VGNC:49156]	27	32989769	protein_coding	ASH2L	2	2		ARMC4	1
ENSBTAG00000000970	acid sensing ion channel subunit 1 [Source:VGNC Symbol;Acc:VGNC:26210]	5	29981933	protein_coding	ASIC1	6	6		ARMC5	6
ENSBTAG00000025200	acid sensing ion channel subunit 2 [Source:VGNC Symbol;Acc:VGNC:26211]	19	16353233	protein_coding	ASIC2	6	6		ARMC6	2
ENSBTAG00000007762	acid sensing ion channel subunit 3 [Source:VGNC Symbol;Acc:VGNC:26212]	4	114424078	protein_coding	ASIC3	6	6		ARMC7	2
ENSBTAG00000020537	acid sensing ion channel subunit family member 4 [Source:VGNC Symbol;Acc:VGNC:54407]	2	108168449	protein_coding	ASIC4	6	6		ARMC8	2
ENSBTAG00000044109	acid sensing ion channel subunit family member 5 [Source:VGNC Symbol;Acc:VGNC:26213]	17	44427939	protein_coding	ASIC5	7	7		ARMC9	1
ENSBTAG00000034077	agouti signaling protein [Source:VGNC Symbol;Acc:VGNC:26214]	13	64234645	protein_coding	ASIP	12	12		ARMCX1	17
ENSBTAG00000015314	argininosuccinate lyase [Source:NCBI gene;Acc:512771]	25	28247949	protein_coding	ASL	1	1		ARMCX2	17
ENSBTAG00000047124	acetylserotonin O-methyltransferase [Source:NCBI gene;Acc:281013]	GJ059670.1	10971	protein_coding	ASMT	1	1		ARMCX3	17
ENSBTAG00000046514	acetylserotonin O-methyltransferase like [Source:VGNC Symbol;Acc:VGNC:26215]	26	24664881	protein_coding	ASMTL	1	1		ARMCX4	19.1
ENSBTAG00000011837	arsA arsenite transporter, ATP-binding, homolog 1 (bacterial) [Source:NCBI gene;Acc:504586]	7	13886318	protein_coding	ASNA1	1	1		ARMCX5	17
ENSBTAG00000003222	asparagine synthetase (glutamine-hydrolyzing) [Source:NCBI gene;Acc:514209]	4	15035754	protein_coding	ASNS	1	1		ARMCX6	12
ENSBTAG00000000492	asparagine synthetase domain containing 1 [Source:VGNC Symbol;Acc:VGNC:26216]	2	6605444	protein_coding	ASNSD1	1	1		ARMS2	19.2
ENSBTAG00000003629	aspartoacylase [Source:VGNC Symbol;Acc:VGNC:26217]	19	24825866	protein_coding	ASPA	1	1		ARMT1	1
ENSBTAG00000006840	aspartate dehydrogenase domain containing [Source:VGNC Symbol;Acc:VGNC:52180]	18	57096978	protein_coding	ASPDH	6	6		ARNT	6
ENSBTAG00000017194	Bos taurus asparaginase (ASPG), mRNA. [Source:RefSeq mRNA;Acc:NM_001305013]	21	70269910	protein_coding	ASPG	1	1		ARNT2	6
ENSBTAG00000026283	aspartate beta-hydroxylase [Source:VGNC Symbol;Acc:VGNC:26219]	14	28700905	protein_coding	ASPH	1	1		ARNTL	6
ENSBTAG00000026319	aspartate beta-hydroxylase domain containing 1 [Source:VGNC Symbol;Acc:VGNC:26220]	25	26614815	protein_coding	ASPHD1	1	1		ARNTL2	6
ENSBTAG00000037832	aspartate beta-hydroxylase domain containing 2 [Source:VGNC Symbol;Acc:VGNC:26221]	17	68354300	protein_coding	ASPHD2	1	1		ARPC1A	1
ENSBTAG00000007860	abnormal spindle microtubule assembly [Source:NCBI gene;Acc:534849]	16	77923530	protein_coding	ASPM	2	2		ARPC1B	1
ENSBTAG00000011847	asporin [Source:VGNC Symbol;Acc:VGNC:26222]	8	85499333	protein_coding	ASPN	12	12		ARPC2	1
ENSBTAG00000006910	asparaginase like 1 [Source:VGNC Symbol;Acc:VGNC:26223]	29	41454920	protein_coding	ASRGL1	1	1		ARPC3	1
ENSBTAG00000020747	argininosuccinate synthase 1 [Source:VGNC Symbol;Acc:VGNC:26224]	11	100791339	protein_coding	ASS1	1	1		ARPC4	1
ENSBTAG00000007462	asteroid homolog 1 [Source:VGNC Symbol;Acc:VGNC:26225]	1	140334903	protein_coding	ASTE1	6	6		ARPC4-TTLL3	3
ENSBTAG00000020348	astacin like metalloendopeptidase [Source:VGNC Symbol;Acc:VGNC:26226]	11	2231384	protein_coding	ASTL	6	6		ARPC5	1
ENSBTAG00000012953	astrotactin 1 [Source:VGNC Symbol;Acc:VGNC:26227]	16	59478750	protein_coding	ASTN1	9	9		ARPC5L	1
ENSBTAG00000031402	additional sex combs like 1, transcriptional regulator [Source:VGNC Symbol;Acc:VGNC:26228]	13	62354936	protein_coding	ASXL1	12	12		ARPIN	3
ENSBTAG00000019983	additional sex combs like 2, transcriptional regulator [Source:VGNC Symbol;Acc:VGNC:26229]	11	73602730	protein_coding	ASXL2	12	12		ARPP19	3
ENSBTAG00000047003	additional sex combs like 3, transcriptional regulator [Source:VGNC Symbol;Acc:VGNC:26230]	24	23739299	protein_coding	ASXL3	15.2	15.2		ARPP21	2
ENSBTAG00000000169	ankyrin repeat, SAM and basic leucine zipper domain containing 1 [Source:VGNC Symbol;Acc:VGNC:26231]	4	51294535	protein_coding	ASZ1	6	6		ARR3	4
ENSBTAG00000000806	ATPase family, AAA domain containing 1 [Source:VGNC Symbol;Acc:VGNC:26232]	26	9411265	protein_coding	ATAD1	1	1		ARRB1	4
ENSBTAG00000002002	ATPase family, AAA domain containing 2 [Source:VGNC Symbol;Acc:VGNC:26233]	14	18046447	protein_coding	ATAD2	1	1		ARRB2	4
ENSBTAG00000017255	ATPase family, AAA domain containing 2B [Source:VGNC Symbol;Acc:VGNC:26234]	11	75141459	protein_coding	ATAD2B	1	1		ARRDC1	12
ENSBTAG00000002219	ATPase family, AAA domain containing 3A [Source:NCBI gene;Acc:784353]	16	52336171	protein_coding	ATAD3A	2	2		ARRDC2	12
ENSBTAG00000018383	ATPase family, AAA domain containing 5 [Source:VGNC Symbol;Acc:VGNC:26235]	19	18411064	protein_coding	ATAD5	1	1		ARRDC3	7
ENSBTAG00000006941	alpha tubulin acetyltransferase 1 [Source:VGNC Symbol;Acc:VGNC:26236]	23	28156649	protein_coding	ATAT1	1	1		ARRDC4	13
ENSBTAG00000018375	ATCAY, caytaxin [Source:VGNC Symbol;Acc:VGNC:26237]	7	21307819	protein_coding	ATCAY	12	12		ARRDC5	17
ENSBTAG00000003178	arginyltransferase 1 [Source:VGNC Symbol;Acc:VGNC:26238]	26	42041629	protein_coding	ATE1	2	2		ARSA	1
ENSBTAG00000018131	activating transcription factor 1 [Source:VGNC Symbol;Acc:VGNC:26239]	5	29272372	protein_coding	ATF1	12	12		ARSB	1
ENSBTAG00000002295	activating transcription factor 2 [Source:VGNC Symbol;Acc:VGNC:26240]	2	21725942	protein_coding	ATF2	3	3		ARSD	1
ENSBTAG00000008545	activating transcription factor 3 [Source:VGNC Symbol;Acc:VGNC:26241]	16	72820026	protein_coding	ATF3	12	12		ARSE	1
ENSBTAG00000017462	activating transcription factor 4 [Source:VGNC Symbol;Acc:VGNC:26242]	5	111462845	protein_coding	ATF4	12	12		ARSF	1
ENSBTAG00000003457	activating transcription factor 5 [Source:VGNC Symbol;Acc:VGNC:26243]	18	56725592	protein_coding	ATF5	7	7		ARSG	4
ENSBTAG00000005227	activating transcription factor 6 [Source:VGNC Symbol;Acc:VGNC:26244]	3	7613876	protein_coding	ATF6	12	12		ARSH	1
ENSBTAG00000008794	activating transcription factor 6 beta [Source:VGNC Symbol;Acc:VGNC:26245]	23	27057896	protein_coding	ATF6B	6	6		ARSI	1
ENSBTAG00000005863	activating transcription factor 7 [Source:NCBI gene;Acc:541204]	5	26580498	protein_coding	ATF7	3	3		ARSJ	1
ENSBTAG00000003221	activating transcription factor 7 interacting protein [Source:VGNC Symbol;Acc:VGNC:26246]	5	95800988	protein_coding	ATF7IP	7	7		ARSK	1
ENSBTAG00000010198	activating transcription factor 7 interacting protein 2 [Source:VGNC Symbol;Acc:VGNC:26247]	25	9238387	protein_coding	ATF7IP2	12	12		ART1	12
ENSBTAG00000038117	autophagy related 10 [Source:VGNC Symbol;Acc:VGNC:26248]	7	84242450	protein_coding	ATG10	2	2		ART3	15.2
ENSBTAG00000000510	autophagy related 101 [Source:VGNC Symbol;Acc:VGNC:26249]	5	27962235	protein_coding	ATG101	2	2		ART4	14
ENSBTAG00000017525	autophagy related 12 [Source:VGNC Symbol;Acc:VGNC:26250]	10	4619383	protein_coding	ATG12	2	2		ART5	12
ENSBTAG00000017325	autophagy related 13 [Source:VGNC Symbol;Acc:VGNC:26251]	15	77451812	protein_coding	ATG13	7	7		ARTN	12
ENSBTAG00000010795	autophagy related 14 [Source:VGNC Symbol;Acc:VGNC:26252]	10	68073407	protein_coding	ATG14	6	6		ARV1	2
ENSBTAG00000003928	autophagy related 16 like 1 [Source:VGNC Symbol;Acc:VGNC:26253]	3	113578537	protein_coding	ATG16L1	1	1		ARVCF	6
ENSBTAG00000019059	autophagy related 16 like 2 [Source:VGNC Symbol;Acc:VGNC:26254]	15	53137073	protein_coding	ATG16L2	1	1		ARX	7
ENSBTAG00000012833	autophagy related 2B [Source:VGNC Symbol;Acc:VGNC:26255]	21	62793771	protein_coding	ATG2B	3	3		AS3MT	1
ENSBTAG00000009084	autophagy related 3 [Source:VGNC Symbol;Acc:VGNC:26256]	1	57752209	protein_coding	ATG3	1	1		ASAH1	4
ENSBTAG00000013724	autophagy related 4A cysteine peptidase [Source:VGNC Symbol;Acc:VGNC:26257]	X	60973684	protein_coding	ATG4A	1	1		ASAH2	1
ENSBTAG00000015401	autophagy related 4B cysteine peptidase [Source:VGNC Symbol;Acc:VGNC:26258]	3	121162783	protein_coding	ATG4B	1	1		ASAH2B	17
ENSBTAG00000010124	autophagy related 4C cysteine peptidase [Source:VGNC Symbol;Acc:VGNC:26259]	3	83298919	protein_coding	ATG4C	1	1		ASAP1	1
ENSBTAG00000010727	autophagy related 4D cysteine peptidase [Source:VGNC Symbol;Acc:VGNC:26260]	7	16279903	protein_coding	ATG4D	1	1		ASAP2	1
ENSBTAG00000005400	autophagy related 5 [Source:NCBI gene;Acc:532686]	9	44166445	protein_coding	ATG5	2	2		ASAP3	1
ENSBTAG00000035827	autophagy related 7 [Source:VGNC Symbol;Acc:VGNC:26261]	22	55944219	protein_coding	ATG7	1	1		ASB1	7
ENSBTAG00000020608	autophagy related 9A [Source:VGNC Symbol;Acc:VGNC:26262]	2	107892323	protein_coding	ATG9A	1	1		ASB10	12
ENSBTAG00000012031	autophagy related 9B [Source:VGNC Symbol;Acc:VGNC:26263]	4	114394496	protein_coding	ATG9B	1	1		ASB11	14
ENSBTAG00000019274	5-aminoimidazole-4-carboxamide ribonucleotide formyltransferase/IMP cyclohydrolase [Source:VGNC Symbol;Acc:VGNC:26264]	2	103847180	protein_coding	ATIC	1	1		ASB12	12
ENSBTAG00000014312	atlastin GTPase 1 [Source:VGNC Symbol;Acc:VGNC:26265]	10	43495561	protein_coding	ATL1	2	2		ASB13	12
ENSBTAG00000016167	atlastin GTPase 2 [Source:VGNC Symbol;Acc:VGNC:26266]	11	20691386	protein_coding	ATL2	2	2		ASB14	12
ENSBTAG00000003330	atlastin GTPase 3 [Source:VGNC Symbol;Acc:VGNC:26267]	29	42617154	protein_coding	ATL3	2	2		ASB15	12
ENSBTAG00000003111	ATM serine/threonine kinase [Source:VGNC Symbol;Acc:VGNC:26268]	15	18119201	protein_coding	ATM	1	1		ASB16	12
ENSBTAG00000008213	ATM interactor [Source:VGNC Symbol;Acc:VGNC:50136]	18	7755291	protein_coding	ATMIN	12	12		ASB17	15.1
ENSBTAG00000018828	atrophin 1 [Source:VGNC Symbol;Acc:VGNC:26269]	5	103881479	protein_coding	ATN1	13	13		ASB18	9
ENSBTAG00000002895	atonal bHLH transcription factor 1 [Source:VGNC Symbol;Acc:VGNC:26270]	6	32136547	protein_coding	ATOH1	6	6		ASB2	10
ENSBTAG00000017521	atonal bHLH transcription factor 7 [Source:VGNC Symbol;Acc:VGNC:26271]	28	24845410	protein_coding	ATOH7	12	12		ASB3	12
ENSBTAG00000024000	atonal bHLH transcription factor 8 [Source:VGNC Symbol;Acc:VGNC:26272]	11	48954369	protein_coding	ATOH8	6	6		ASB4	12
ENSBTAG00000008340	antioxidant 1 copper chaperone [Source:VGNC Symbol;Acc:VGNC:26273]	7	64945749	protein_coding	ATOX1	3	3		ASB5	12
ENSBTAG00000027081	ATPase phospholipid transporting 10A (putative) [Source:HGNC Symbol;Acc:HGNC:13542]	21	2806936	protein_coding	ATP10A	2	2		ASB6	12
ENSBTAG00000016841	ATPase phospholipid transporting 10B (putative) [Source:HGNC Symbol;Acc:HGNC:13543]	7	74334045	protein_coding	ATP10B	2	2		ASB7	9
ENSBTAG00000000473	ATPase phospholipid transporting 10D (putative) [Source:NCBI gene;Acc:536495]	6	67787938	protein_coding	ATP10D	2	2		ASB8	7
ENSBTAG00000000446	ATPase phospholipid transporting 11A [Source:VGNC Symbol;Acc:VGNC:26274]	12	90353679	protein_coding	ATP11A	12	12		ASB9	12
ENSBTAG00000000290	ATPase phospholipid transporting 11B (putative) [Source:VGNC Symbol;Acc:VGNC:54671]	1	84722368	protein_coding	ATP11B	4	4		ASCC1	2
ENSBTAG00000016484	ATPase phospholipid transporting 11C [Source:VGNC Symbol;Acc:VGNC:26275]	X	23235986	protein_coding	ATP11C	1	1		ASCC2	2
ENSBTAG00000014486	ATPase H+/K+ transporting non-gastric alpha2 subunit [Source:VGNC Symbol;Acc:VGNC:26276]	12	36901244	protein_coding	ATP12A	1	1		ASCC3	1
ENSBTAG00000007128	ATPase 13A1 [Source:VGNC Symbol;Acc:VGNC:26277]	7	3592419	protein_coding	ATP13A1	1	1		ASCL1	7
ENSBTAG00000008309	ATPase cation transporting 13A2 [Source:VGNC Symbol;Acc:VGNC:26278]	2	136162616	protein_coding	ATP13A2	2	2		ASCL2	7
ENSBTAG00000013204	ATPase 13A3 [Source:VGNC Symbol;Acc:VGNC:26279]	1	73677701	protein_coding	ATP13A3	2	2		ASCL3	7
ENSBTAG00000016305	ATPase 13A4 [Source:VGNC Symbol;Acc:VGNC:26280]	1	74545919	protein_coding	ATP13A4	2	2		ASCL4	6
ENSBTAG00000018657	ATPase 13A5 [Source:VGNC Symbol;Acc:VGNC:26281]	1	74689353	protein_coding	ATP13A5	14	14		ASCL5	19.1
ENSBTAG00000001246	ATPase Na+/K+ transporting subunit alpha 1 [Source:VGNC Symbol;Acc:VGNC:26282]	3	27002873	protein_coding	ATP1A1	1	1		ASF1A	1
ENSBTAG00000010551	ATPase Na+/K+ transporting subunit alpha 2 [Source:VGNC Symbol;Acc:VGNC:53849]	3	9645440	protein_coding	ATP1A2	1	1		ASF1B	1
ENSBTAG00000018635	ATPase Na+/K+ transporting subunit alpha 3 [Source:VGNC Symbol;Acc:VGNC:26283]	18	51587793	protein_coding	ATP1A3	1	1		ASGR1	17
ENSBTAG00000038523	ATPase Na+/K+ transporting subunit alpha 4 [Source:VGNC Symbol;Acc:VGNC:26284]	3	9605197	protein_coding	ATP1A4	1	1		ASGR2	17
ENSBTAG00000002688	ATPase Na+/K+ transporting subunit beta 1 [Source:VGNC Symbol;Acc:VGNC:26285]	16	37568416	protein_coding	ATP1B1	6	6		ASH1L	12
ENSBTAG00000013680	ATPase Na+/K+ transporting subunit beta 2 [Source:VGNC Symbol;Acc:VGNC:26286]	19	27973743	protein_coding	ATP1B2	6	6		ASH2L	2
ENSBTAG00000014140	ATPase Na+/K+ transporting subunit beta 3 [Source:VGNC Symbol;Acc:VGNC:26287]	1	128050718	protein_coding	ATP1B3	6	6		ASIC1	6
ENSBTAG00000008920	ATPase Na+/K+ transporting family member beta 4 [Source:VGNC Symbol;Acc:VGNC:26288]	X	4919686	protein_coding	ATP1B4	12	12		ASIC2	6
ENSBTAG00000017543	ATP23 metallopeptidase and ATP synthase assembly factor homolog [Source:VGNC Symbol;Acc:VGNC:26289]	5	55842229	protein_coding	ATP23	2	2		ASIC3	6
ENSBTAG00000006541	ATPase sarcoplasmic/endoplasmic reticulum Ca2+ transporting 1 [Source:VGNC Symbol;Acc:VGNC:26290]	25	26188434	protein_coding	ATP2A1	1	1		ASIC4	6
ENSBTAG00000001398	ATPase sarcoplasmic/endoplasmic reticulum Ca2+ transporting 2 [Source:VGNC Symbol;Acc:VGNC:26291]	17	56458750	protein_coding	ATP2A2	1	1		ASIC5	7
ENSBTAG00000014806	ATPase sarcoplasmic/endoplasmic reticulum Ca2+ transporting 3 [Source:VGNC Symbol;Acc:VGNC:26292]	19	25163841	protein_coding	ATP2A3	1	1		ASIP	12
ENSBTAG00000009552	ATPase plasma membrane Ca2+ transporting 1 [Source:VGNC Symbol;Acc:VGNC:26293]	5	19539973	protein_coding	ATP2B1	1	1		ASL	1
ENSBTAG00000001305	ATPase plasma membrane Ca2+ transporting 2 [Source:VGNC Symbol;Acc:VGNC:26294]	22	55001027	protein_coding	ATP2B2	1	1		ASMT	1
ENSBTAG00000000520	ATPase plasma membrane Ca2+ transporting 3 [Source:VGNC Symbol;Acc:VGNC:26295]	X	39677597	protein_coding	ATP2B3	1	1		ASMTL	1
ENSBTAG00000014059	ATPase plasma membrane Ca2+ transporting 4 [Source:HGNC Symbol;Acc:HGNC:817]	16	1272937	protein_coding	ATP2B4	1	1		ASNA1	1
ENSBTAG00000011626	ATPase secretory pathway Ca2+ transporting 1 [Source:VGNC Symbol;Acc:VGNC:26296]	1	140368053	protein_coding	ATP2C1	1	1		ASNS	1
ENSBTAG00000000945	ATPase secretory pathway Ca2+ transporting 2 [Source:VGNC Symbol;Acc:VGNC:26297]	18	10632350	protein_coding	ATP2C2	1	1		ASNSD1	1
ENSBTAG00000008777	ATPase H+/K+ transporting subunit alpha [Source:NCBI gene;Acc:521163]	18	46398986	protein_coding	ATP4A	1	1		ASPA	1
ENSBTAG00000019961	ATPase H+/K+ transporting subunit beta [Source:VGNC Symbol;Acc:VGNC:26298]	12	90758546	protein_coding	ATP4B	6	6		ASPDH	6
ENSBTAG00000002507	ATP synthase F1 subunit alpha [Source:VGNC Symbol;Acc:VGNC:26299]	24	46300459	protein_coding	ATP5F1A	#N/A	#N/A		ASPG	1
ENSBTAG00000013315	ATP synthase F1 subunit beta [Source:VGNC Symbol;Acc:VGNC:26300]	5	57119917	protein_coding	ATP5F1B	#N/A	#N/A		ASPH	1
ENSBTAG00000013930	ATP synthase F1 subunit gamma [Source:VGNC Symbol;Acc:VGNC:26301]	13	16171111	protein_coding	ATP5F1C	#N/A	#N/A		ASPHD1	1
ENSBTAG00000000550	ATP synthase F1 subunit delta [Source:VGNC Symbol;Acc:VGNC:26302]	7	45302252	protein_coding	ATP5F1D	#N/A	#N/A		ASPHD2	1
ENSBTAG00000039208	ATP synthase F1 subunit epsilon [Source:NCBI gene;Acc:617230]	13	57866138	protein_coding	ATP5F1E	#N/A	#N/A		ASPM	2
ENSBTAG00000006342	ATP synthase inhibitory factor subunit 1 [Source:NCBI gene;Acc:327699]	2	125727885	protein_coding	ATP5IF1	#N/A	#N/A		ASPN	12
ENSBTAG00000018339	ATP synthase membrane subunit c locus 1 [Source:NCBI gene;Acc:338053]	19	38253561	protein_coding	ATP5MC1	#N/A	#N/A		ASPRV1	13
ENSBTAG00000005735	ATP synthase membrane subunit c locus 2 [Source:NCBI gene;Acc:337887]	5	26535464	protein_coding	ATP5MC2	#N/A	#N/A		ASPSCR1	2
ENSBTAG00000002944	ATP synthase membrane subunit c locus 3 [Source:NCBI gene;Acc:540176]	2	21702150	protein_coding	ATP5MC3	#N/A	#N/A		ASRGL1	1
ENSBTAG00000009713	ATP synthase membrane subunit DAPIT [Source:VGNC Symbol;Acc:VGNC:54246]	26	24226663	protein_coding	ATP5MD	#N/A	#N/A		ASS1	1
ENSBTAG00000017496	ATP synthase membrane subunit e [Source:NCBI gene;Acc:338040]	6	108851271	protein_coding	ATP5ME	#N/A	#N/A		ASTE1	6
ENSBTAG00000002094	ATP synthase membrane subunit f [Source:VGNC Symbol;Acc:VGNC:26305]	25	37494182	protein_coding	ATP5MF	#N/A	#N/A		ASTL	6
ENSBTAG00000007332	ATP synthase membrane subunit g [Source:NCBI gene;Acc:515696]	15	29521980	protein_coding	ATP5MG	#N/A	#N/A		ASTN1	9
ENSBTAG00000026886	ATP synthase membrane subunit 6.8PL [Source:VGNC Symbol;Acc:VGNC:49542]	21	70113045	protein_coding	ATP5MPL	#N/A	#N/A		ASTN2	9
ENSBTAG00000006441	ATP synthase peripheral stalk-membrane subunit b [Source:VGNC Symbol;Acc:VGNC:26303]	3	32003756	protein_coding	ATP5PB	#N/A	#N/A		ASXL1	12
ENSBTAG00000021227	ATP synthase peripheral stalk subunit d [Source:NCBI gene;Acc:282710]	19	57020084	protein_coding	ATP5PD	#N/A	#N/A		ASXL2	12
ENSBTAG00000000605	ATP synthase peripheral stalk subunit F6 [Source:VGNC Symbol;Acc:VGNC:26304]	1	10069680	protein_coding	ATP5PF	#N/A	#N/A		ASXL3	15.2
ENSBTAG00000018278	ATP synthase peripheral stalk subunit OSCP [Source:NCBI gene;Acc:281640]	1	922635	protein_coding	ATP5PO	#N/A	#N/A		ASZ1	6
ENSBTAG00000015202	ATP synthase, H+ transporting, mitochondrial Fo complex subunit s [Source:VGNC Symbol;Acc:VGNC:54625]	10	43265126	protein_coding	ATP5S	7	7		ATAD1	1
ENSBTAG00000043584	ATP synthase F0 subunit 6 [Source:NCBI gene;Acc:3283882]	MT	8290	protein_coding	ATP6	#N/A	#N/A		ATAD2	1
ENSBTAG00000012117	ATPase H+ transporting accessory protein 1 [Source:VGNC Symbol;Acc:VGNC:26306]	X	40402701	protein_coding	ATP6AP1	6	6		ATAD2B	1
ENSBTAG00000017801	ATPase H+ transporting accessory protein 2 [Source:NCBI gene;Acc:513520]	X	108396797	protein_coding	ATP6AP2	6	6		ATAD3A	2
ENSBTAG00000019218	ATPase H+ transporting V0 subunit a1 [Source:VGNC Symbol;Acc:VGNC:26307]	19	43201174	protein_coding	ATP6V0A1	1	1		ATAD3B	2
ENSBTAG00000007272	ATPase H+ transporting V0 subunit a2 [Source:VGNC Symbol;Acc:VGNC:26308]	17	54201717	protein_coding	ATP6V0A2	1	1		ATAD3C	2
ENSBTAG00000004263	ATPase H+ transporting V0 subunit a4 [Source:VGNC Symbol;Acc:VGNC:26309]	4	103199966	protein_coding	ATP6V0A4	1	1		ATAD5	1
ENSBTAG00000018889	ATPase H+ transporting V0 subunit b [Source:VGNC Symbol;Acc:VGNC:26310]	3	102670949	protein_coding	ATP6V0B	1	1		ATAT1	1
ENSBTAG00000026428	ATPase H+ transporting V0 subunit c [Source:VGNC Symbol;Acc:VGNC:26311]	25	2014229	protein_coding	ATP6V0C	1	1		ATCAY	12
ENSBTAG00000014553	ATPase H+ transporting V0 subunit d1 [Source:VGNC Symbol;Acc:VGNC:26312]	18	35165958	protein_coding	ATP6V0D1	1	1		ATE1	2
ENSBTAG00000021092	ATPase H+ transporting V0 subunit d2 [Source:VGNC Symbol;Acc:VGNC:26313]	14	78908052	protein_coding	ATP6V0D2	1	1		ATF1	12
ENSBTAG00000015100	ATPase H+ transporting V0 subunit e1 [Source:VGNC Symbol;Acc:VGNC:26314]	20	4641618	protein_coding	ATP6V0E1	7	7		ATF2	3
ENSBTAG00000006022	ATPase H+ transporting V0 subunit e2 [Source:VGNC Symbol;Acc:VGNC:26315]	4	113528365	protein_coding	ATP6V0E2	12	12		ATF3	12
ENSBTAG00000002703	ATPase H+ transporting V1 subunit A [Source:VGNC Symbol;Acc:VGNC:26316]	1	58880058	protein_coding	ATP6V1A	1	1		ATF4	12
ENSBTAG00000010620	ATPase H+ transporting V1 subunit B1 [Source:VGNC Symbol;Acc:VGNC:26317]	11	13463414	protein_coding	ATP6V1B1	1	1		ATF5	7
ENSBTAG00000018646	ATPase H+ transporting V1 subunit B2 [Source:VGNC Symbol;Acc:VGNC:26318]	8	67798291	protein_coding	ATP6V1B2	1	1		ATF6	12
ENSBTAG00000013513	ATPase H+ transporting V1 subunit C1 [Source:VGNC Symbol;Acc:VGNC:26319]	14	63592784	protein_coding	ATP6V1C1	1	1		ATF6B	6
ENSBTAG00000001927	ATPase H+ transporting V1 subunit C2 [Source:VGNC Symbol;Acc:VGNC:26320]	11	86858116	protein_coding	ATP6V1C2	1	1		ATF7	3
ENSBTAG00000016309	ATPase H+ transporting V1 subunit D [Source:VGNC Symbol;Acc:VGNC:26321]	10	79584175	protein_coding	ATP6V1D	1	1		ATF7IP	7
ENSBTAG00000014238	ATPase H+ transporting V1 subunit E1 [Source:VGNC Symbol;Acc:VGNC:26322]	5	109564503	protein_coding	ATP6V1E1	1	1		ATF7IP2	12
ENSBTAG00000013734	ATPase H+ transporting V1 subunit E2 [Source:VGNC Symbol;Acc:VGNC:26323]	11	28808721	protein_coding	ATP6V1E2	1	1		ATG10	2
ENSBTAG00000007572	ATPase H+ transporting V1 subunit F [Source:NCBI gene;Acc:282405]	4	93640142	protein_coding	ATP6V1F	1	1		ATG101	2
ENSBTAG00000045645	ATP6V1F neighbor [Source:NCBI gene;Acc:104972195]	4	93643427	protein_coding	ATP6V1FNB	#N/A	#N/A		ATG12	2
ENSBTAG00000000203	ATPase H+ transporting V1 subunit G1 [Source:VGNC Symbol;Acc:VGNC:26324]	8	105493587	protein_coding	ATP6V1G1	1	1		ATG13	7
ENSBTAG00000014491	ATPase H+ transporting V1 subunit G2 [Source:NCBI gene;Acc:514368]	23	27561580	protein_coding	ATP6V1G2	15.2	15.2		ATG14	6
ENSBTAG00000019890	ATPase H+ transporting V1 subunit G3 [Source:VGNC Symbol;Acc:VGNC:26325]	16	79333029	protein_coding	ATP6V1G3	1	1		ATG16L1	1
ENSBTAG00000003450	ATPase H+ transporting V1 subunit H [Source:VGNC Symbol;Acc:VGNC:26326]	14	23511301	protein_coding	ATP6V1H	1	1		ATG16L2	1
ENSBTAG00000010018	ATPase copper transporting alpha [Source:VGNC Symbol;Acc:VGNC:26327]	X	79402956	protein_coding	ATP7A	1	1		ATG2A	3
ENSBTAG00000010353	ATPase copper transporting beta [Source:VGNC Symbol;Acc:VGNC:26328]	12	21415762	protein_coding	ATP7B	1	1		ATG2B	3
ENSBTAG00000043564	ATP synthase F0 subunit 8 [Source:NCBI gene;Acc:3283881]	MT	8129	protein_coding	ATP8	#N/A	#N/A		ATG3	1
ENSBTAG00000011156	ATPase phospholipid transporting 8A1 [Source:VGNC Symbol;Acc:VGNC:26329]	6	62893173	protein_coding	ATP8A1	1	1		ATG4A	1
ENSBTAG00000019529	ATPase phospholipid transporting 8A2 [Source:HGNC Symbol;Acc:HGNC:13533]	12	33754809	protein_coding	ATP8A2	1	1		ATG4B	1
ENSBTAG00000005738	ATPase phospholipid transporting 8B1 [Source:VGNC Symbol;Acc:VGNC:26330]	24	57380076	protein_coding	ATP8B1	12	12		ATG4C	1
ENSBTAG00000005161	ATPase phospholipid transporting 8B2 [Source:VGNC Symbol;Acc:VGNC:26331]	3	16269720	protein_coding	ATP8B2	1	1		ATG4D	1
ENSBTAG00000020229	ATPase phospholipid transporting 8B3 [Source:HGNC Symbol;Acc:HGNC:13535]	7	45738428	protein_coding	ATP8B3	14	14		ATG5	2
ENSBTAG00000011936	ATPase phospholipid transporting 8B4 (putative) [Source:NCBI gene;Acc:100137953]	10	60431149	protein_coding	ATP8B4	1	1		ATG7	1
ENSBTAG00000007962	ATPase phospholipid transporting 9A (putative) [Source:NCBI gene;Acc:516579]	13	80167668	protein_coding	ATP9A	1	1		ATG9A	1
ENSBTAG00000001224	ATPase phospholipid transporting 9B (putative) [Source:NCBI gene;Acc:510301]	24	1114874	protein_coding	ATP9B	1	1		ATG9B	1
ENSBTAG00000000094	ATP synthase mitochondrial F1 complex assembly factor 1 [Source:VGNC Symbol;Acc:VGNC:26332]	3	100065497	protein_coding	ATPAF1	2	2		ATIC	1
ENSBTAG00000008801	ATP synthase mitochondrial F1 complex assembly factor 2 [Source:VGNC Symbol;Acc:VGNC:26333]	19	35125880	protein_coding	ATPAF2	1	1		ATL1	2
ENSBTAG00000011529	ATR serine/threonine kinase [Source:VGNC Symbol;Acc:VGNC:26334]	1	127485981	protein_coding	ATR	1	1		ATL2	2
ENSBTAG00000031185	all-trans retinoic acid induced differentiation factor [Source:VGNC Symbol;Acc:VGNC:54408]	11	72405110	protein_coding	ATRAID	10	10		ATL3	2
ENSBTAG00000008399	ATR interacting protein [Source:VGNC Symbol;Acc:VGNC:50170]	22	51971832	protein_coding	ATRIP	6	6		ATM	1
ENSBTAG00000003848	attractin [Source:VGNC Symbol;Acc:VGNC:26335]	13	52003104	protein_coding	ATRN	6	6		ATMIN	12
ENSBTAG00000017709	attractin like 1 [Source:HGNC Symbol;Acc:HGNC:29063]	26	35862687	protein_coding	ATRNL1	6	6		ATN1	13
ENSBTAG00000038434	ATRX, chromatin remodeler [Source:VGNC Symbol;Acc:VGNC:26336]	X	79634445	protein_coding	ATRX	6	6		ATOH1	6
ENSBTAG00000019675	ataxin 1 [Source:VGNC Symbol;Acc:VGNC:26337]	23	40588548	protein_coding	ATXN1	12	12		ATOH7	12
ENSBTAG00000009351	ataxin 10 [Source:VGNC Symbol;Acc:VGNC:26338]	5	116756235	protein_coding	ATXN10	2	2		ATOH8	6
ENSBTAG00000046255	ataxin 1 like [Source:VGNC Symbol;Acc:VGNC:26339]	18	39376391	protein_coding	ATXN1L	15.1	15.1		ATOX1	3
ENSBTAG00000022069	ataxin 2 [Source:VGNC Symbol;Acc:VGNC:26340]	17	57425985	protein_coding	ATXN2	2	2		ATP10A	2
ENSBTAG00000032087	ataxin 2 like [Source:VGNC Symbol;Acc:VGNC:26341]	25	26232746	protein_coding	ATXN2L	1	1		ATP10B	2
ENSBTAG00000005786	ataxin 3 [Source:NCBI gene;Acc:790880]	21	57347865	protein_coding	ATXN3	2	2		ATP10D	2
ENSBTAG00000011287	ataxin 7 [Source:VGNC Symbol;Acc:VGNC:26342]	22	37587794	protein_coding	ATXN7	12	12		ATP11A	12
ENSBTAG00000002037	ataxin 7 like 1 [Source:VGNC Symbol;Acc:VGNC:26343]	4	46974646	protein_coding	ATXN7L1	13	13		ATP11AUN	19.2
ENSBTAG00000009042	ataxin 7 like 2 [Source:VGNC Symbol;Acc:VGNC:26344]	3	34070247	protein_coding	ATXN7L2	12	12		ATP11B	4
ENSBTAG00000019662	ataxin 7 like 3 [Source:VGNC Symbol;Acc:VGNC:26345]	19	44633620	protein_coding	ATXN7L3	6	6		ATP11C	1
ENSBTAG00000035083	ataxin 7 like 3B [Source:VGNC Symbol;Acc:VGNC:26346]	5	4048888	protein_coding	ATXN7L3B	15.1	15.1		ATP12A	1
ENSBTAG00000047649	AU RNA binding methylglutaconyl-CoA hydratase [Source:NCBI gene;Acc:614716]	8	87946773	protein_coding	AUH	1	1		ATP13A1	1
ENSBTAG00000021786	aurora kinase A and ninein interacting protein [Source:VGNC Symbol;Acc:VGNC:26347]	2	127821034	protein_coding	AUNIP	15.2	15.2		ATP13A2	2
ENSBTAG00000020123	AUP1, lipid droplet regulating VLDL assembly factor [Source:VGNC Symbol;Acc:VGNC:26348]	11	10093115	protein_coding	AUP1	3	3		ATP13A3	2
ENSBTAG00000013009	aurora kinase A [Source:VGNC Symbol;Acc:VGNC:26349]	13	60092043	protein_coding	AURKA	1	1		ATP13A4	2
ENSBTAG00000004874	aurora kinase A interacting protein 1 [Source:VGNC Symbol;Acc:VGNC:26350]	16	52398515	protein_coding	AURKAIP1	12	12		ATP13A5	14
ENSBTAG00000001717	aurora kinase B [Source:VGNC Symbol;Acc:VGNC:26351]	19	28447634	protein_coding	AURKB	1	1		ATP1A1	1
ENSBTAG00000003261	aurora kinase C [Source:NCBI gene;Acc:618599]	18	64598202	protein_coding	AURKC	1	1		ATP1A2	1
ENSBTAG00000002083	AUTS2, activator of transcription and developmental regulator [Source:VGNC Symbol;Acc:VGNC:26352]	25	30045721	protein_coding	AUTS2	12	12		ATP1A3	1
ENSBTAG00000044029	apoptosis and caspase activation inhibitor [Source:VGNC Symbol;Acc:VGNC:26353]	10	28594116	protein_coding	AVEN	6	6		ATP1A4	1
ENSBTAG00000016913	advillin [Source:VGNC Symbol;Acc:VGNC:26354]	5	55986061	protein_coding	AVIL	2	2		ATP1B1	6
ENSBTAG00000003114	AVL9 cell migration associated [Source:VGNC Symbol;Acc:VGNC:26355]	4	64353894	protein_coding	AVL9	1	1		ATP1B2	6
ENSBTAG00000008027	arginine vasopressin [Source:VGNC Symbol;Acc:VGNC:26356]	13	52563657	protein_coding	AVP	12	12		ATP1B3	6
ENSBTAG00000023947	arginine vasopressin induced 1 [Source:VGNC Symbol;Acc:VGNC:26357]	26	18711832	protein_coding	AVPI1	13	13		ATP1B4	12
ENSBTAG00000007175	arginine vasopressin receptor 1A [Source:VGNC Symbol;Acc:VGNC:26358]	5	50592290	protein_coding	AVPR1A	7	7		ATP23	2
ENSBTAG00000017301	arginine vasopressin receptor 1B [Source:VGNC Symbol;Acc:VGNC:26359]	16	3726354	protein_coding	AVPR1B	6	6		ATP2A1	1
ENSBTAG00000047138	arginine vasopressin receptor 2 [Source:VGNC Symbol;Acc:VGNC:26360]	X	40036423	protein_coding	AVPR2	12	12		ATP2A2	1
ENSBTAG00000018839	acyl-CoA wax alcohol acyltransferase 1 [Source:VGNC Symbol;Acc:VGNC:26361]	X	85499886	protein_coding	AWAT1	1	1		ATP2A3	1
ENSBTAG00000012281	acyl-CoA wax alcohol acyltransferase 2 [Source:VGNC Symbol;Acc:VGNC:26362]	X	85700206	protein_coding	AWAT2	1	1		ATP2B1	1
ENSBTAG00000002164	axonemal dynein light chain domain containing 1 [Source:VGNC Symbol;Acc:VGNC:26363]	16	62138403	protein_coding	AXDND1	6	6		ATP2B2	1
ENSBTAG00000016577	axin 1 [Source:VGNC Symbol;Acc:VGNC:26364]	25	313214	protein_coding	AXIN1	6	6		ATP2B3	1
ENSBTAG00000030162	axin 2 [Source:VGNC Symbol;Acc:VGNC:26365]	19	62834850	protein_coding	AXIN2	12	12		ATP2B4	1
ENSBTAG00000003166	AXL receptor tyrosine kinase [Source:VGNC Symbol;Acc:VGNC:26366]	18	50677199	protein_coding	AXL	12	12		ATP2C1	1
ENSBTAG00000026236	alpha-2-glycoprotein 1, zinc-binding [Source:VGNC Symbol;Acc:VGNC:26367]	25	36982287	protein_coding	AZGP1	15.2	15.2		ATP2C2	1
ENSBTAG00000004117	5-azacytidine induced 2 [Source:VGNC Symbol;Acc:VGNC:26368]	22	2766407	protein_coding	AZI2	12	12		ATP4A	1
ENSBTAG00000007943	antizyme inhibitor 1 [Source:VGNC Symbol;Acc:VGNC:26369]	14	63767802	protein_coding	AZIN1	1	1		ATP4B	6
ENSBTAG00000020548	antizyme inhibitor 2 [Source:HGNC Symbol;Acc:HGNC:29957]	2	121400544	protein_coding	AZIN2	1	1		ATP5A1	1
ENSBTAG00000045829	azurocidin 1 [Source:VGNC Symbol;Acc:VGNC:26370]	7	44968578	protein_coding	AZU1	19.1	19.1		ATP5B	1
ENSBTAG00000012330	beta-2-microglobulin [Source:NCBI gene;Acc:783680]	10	104139090	protein_coding	B2M	12	12		ATP5C1	1
ENSBTAG00000046104	beta-1,3-N-acetylgalactosaminyltransferase 1 [Source:VGNC Symbol;Acc:VGNC:53513]	1	107212961	protein_coding	B3GALNT1	7	7		ATP5D	1
ENSBTAG00000013750	beta-1,3-N-acetylgalactosaminyltransferase 2 [Source:VGNC Symbol;Acc:VGNC:26371]	28	8232079	protein_coding	B3GALNT2	9	9		ATP5E	15.1
ENSBTAG00000003164	beta-1,3-galactosyltransferase 1 [Source:VGNC Symbol;Acc:VGNC:26372]	2	28400755	protein_coding	B3GALT1	2	2		ATP5F1	3
ENSBTAG00000019859	beta-1,3-galactosyltransferase 2 [Source:VGNC Symbol;Acc:VGNC:26373]	16	12680819	protein_coding	B3GALT2	12	12		ATP5G1	1
ENSBTAG00000025669	beta-1,3-galactosyltransferase 4 [Source:VGNC Symbol;Acc:VGNC:26374]	23	7394229	protein_coding	B3GALT4	12	12		ATP5G2	1
ENSBTAG00000023407	beta-1,3-galactosyltransferase 5 [Source:HGNC Symbol;Acc:HGNC:920]	1	141269173	protein_coding	B3GALT5	2	2		ATP5G3	1
ENSBTAG00000037523	beta-1,3-galactosyltransferase 6 [Source:VGNC Symbol;Acc:VGNC:26375]	16	52467804	protein_coding	B3GALT6	4	4		ATP5H	2
ENSBTAG00000027477	beta-1,3-glucuronyltransferase 1 [Source:VGNC Symbol;Acc:VGNC:26376]	15	85014888	protein_coding	B3GAT1	2	2		ATP5I	7
ENSBTAG00000020817	beta-1,3-glucuronyltransferase 2 [Source:VGNC Symbol;Acc:VGNC:26377]	9	10202748	protein_coding	B3GAT2	2	2		ATP5J	6
ENSBTAG00000016950	beta-1,3-glucuronyltransferase 3 [Source:VGNC Symbol;Acc:VGNC:26378]	29	41657198	protein_coding	B3GAT3	2	2		ATP5J2	7
ENSBTAG00000033412	beta 3-glucosyltransferase [Source:HGNC Symbol;Acc:HGNC:20207]	12	29661280	protein_coding	B3GLCT	2	2		ATP5L	4
ENSBTAG00000038486	UDP-GlcNAc:betaGal beta-1,3-N-acetylglucosaminyltransferase 10 (putative) [Source:HGNC Symbol;Acc:HGNC:53652]	8	112092505	protein_coding	B3GNT10	#N/A	#N/A		ATP5L2	4
ENSBTAG00000018046	UDP-GlcNAc:betaGal beta-1,3-N-acetylglucosaminyltransferase 2 [Source:NCBI gene;Acc:515585]	11	60654634	protein_coding	B3GNT2	12	12		ATP5MF-PTCD1	7
ENSBTAG00000046750	UDP-GlcNAc:betaGal beta-1,3-N-acetylglucosaminyltransferase 3 [Source:VGNC Symbol;Acc:VGNC:26379]	7	5271365	protein_coding	B3GNT3	12	12		ATP5O	1
ENSBTAG00000004197	UDP-GlcNAc:betaGal beta-1,3-N-acetylglucosaminyltransferase 4 [Source:VGNC Symbol;Acc:VGNC:26380]	17	55418582	protein_coding	B3GNT4	13	13		ATP5S	7
ENSBTAG00000010397	UDP-GlcNAc:betaGal beta-1,3-N-acetylglucosaminyltransferase 5 [Source:VGNC Symbol;Acc:VGNC:26381]	1	84366238	protein_coding	B3GNT5	12	12		ATP6AP1	6
ENSBTAG00000047129	UDP-GlcNAc:betaGal beta-1,3-N-acetylglucosaminyltransferase 6 [Source:VGNC Symbol;Acc:VGNC:26382]	15	57234744	protein_coding	B3GNT6	17	17		ATP6AP1L	3
ENSBTAG00000001359	UDP-GlcNAc:betaGal beta-1,3-N-acetylglucosaminyltransferase 7 [Source:VGNC Symbol;Acc:VGNC:26383]	2	119989628	protein_coding	B3GNT7	12	12		ATP6AP2	6
ENSBTAG00000016041	UDP-GlcNAc:betaGal beta-1,3-N-acetylglucosaminyltransferase 8 [Source:VGNC Symbol;Acc:VGNC:26384]	18	50838734	protein_coding	B3GNT8	15.2	15.2		ATP6V0A1	1
ENSBTAG00000004494	beta-1,4-N-acetyl-galactosaminyltransferase 1 [Source:VGNC Symbol;Acc:VGNC:26385]	5	56179509	protein_coding	B4GALNT1	9	9		ATP6V0A2	1
ENSBTAG00000009864	beta-1,4-N-acetyl-galactosaminyltransferase 2 [Source:VGNC Symbol;Acc:VGNC:26386]	19	38025688	protein_coding	B4GALNT2	9	9		ATP6V0A4	1
ENSBTAG00000008553	beta-1,4-N-acetyl-galactosaminyltransferase 3 [Source:VGNC Symbol;Acc:VGNC:26387]	5	107909393	protein_coding	B4GALNT3	4	4		ATP6V0B	1
ENSBTAG00000024814	beta-1,4-N-acetyl-galactosaminyltransferase 4 [Source:VGNC Symbol;Acc:VGNC:54409]	29	51291089	protein_coding	B4GALNT4	4	4		ATP6V0C	1
ENSBTAG00000015249	beta-1,4-galactosyltransferase 1 [Source:VGNC Symbol;Acc:VGNC:26388]	8	76176882	protein_coding	B4GALT1	2	2		ATP6V0D1	1
ENSBTAG00000011879	beta-1,4-galactosyltransferase 2 [Source:VGNC Symbol;Acc:VGNC:26389]	3	102659805	protein_coding	B4GALT2	12	12		ATP6V0D2	1
ENSBTAG00000021897	beta-1,4-galactosyltransferase 3 [Source:VGNC Symbol;Acc:VGNC:26390]	3	8340547	protein_coding	B4GALT3	2	2		ATP6V0E1	7
ENSBTAG00000001390	beta-1,4-galactosyltransferase 4 [Source:VGNC Symbol;Acc:VGNC:26391]	1	64614356	protein_coding	B4GALT4	12	12		ATP6V0E2	12
ENSBTAG00000012626	beta-1,4-galactosyltransferase 5 [Source:VGNC Symbol;Acc:VGNC:26392]	13	78464294	protein_coding	B4GALT5	2	2		ATP6V1A	1
ENSBTAG00000044063	beta-1,4-galactosyltransferase 6 [Source:VGNC Symbol;Acc:VGNC:26393]	24	25770343	protein_coding	B4GALT6	2	2		ATP6V1B1	1
ENSBTAG00000001767	beta-1,4-galactosyltransferase 7 [Source:VGNC Symbol;Acc:VGNC:26394]	7	40482365	protein_coding	B4GALT7	4	4		ATP6V1B2	1
ENSBTAG00000022238	beta-1,4-glucuronyltransferase 1 [Source:VGNC Symbol;Acc:VGNC:26395]	29	45043096	protein_coding	B4GAT1	4	4		ATP6V1C1	1
ENSBTAG00000017790	B9 domain containing 1 [Source:VGNC Symbol;Acc:VGNC:26396]	19	34709547	protein_coding	B9D1	1	1		ATP6V1C2	1
ENSBTAG00000023452	B9 domain containing 2 [Source:VGNC Symbol;Acc:VGNC:26397]	18	50787088	protein_coding	B9D2	1	1		ATP6V1D	1
ENSBTAG00000026242	BAALC, MAP3K1 and KLF4 binding [Source:VGNC Symbol;Acc:VGNC:26398]	14	63446266	protein_coding	BAALC	12	12		ATP6V1E1	1
ENSBTAG00000012587	BRISC and BRCA1 A complex member 1 [Source:NCBI gene;Acc:504517]	7	5759377	protein_coding	BABAM1	2	2		ATP6V1E2	1
ENSBTAG00000031335	BRISC and BRCA1 A complex member 2 [Source:VGNC Symbol;Acc:VGNC:26399]	11	71403125	protein_coding	BABAM2	2	2		ATP6V1F	1
ENSBTAG00000019365	beta-secretase 1 [Source:VGNC Symbol;Acc:VGNC:26400]	15	28400714	protein_coding	BACE1	2	2		ATP6V1G1	1
ENSBTAG00000000394	beta-site APP-cleaving enzyme 2 [Source:VGNC Symbol;Acc:VGNC:26401]	1	142875109	protein_coding	BACE2	2	2		ATP6V1G2	15.2
ENSBTAG00000004139	BTB domain and CNC homolog 1 [Source:VGNC Symbol;Acc:VGNC:26402]	1	6157625	protein_coding	BACH1	12	12		ATP6V1G3	1
ENSBTAG00000020713	BTB domain and CNC homolog 2 [Source:VGNC Symbol;Acc:VGNC:26403]	9	61064369	protein_coding	BACH2	12	12		ATP6V1H	1
ENSBTAG00000012511	BCL2 associated agonist of cell death [Source:VGNC Symbol;Acc:VGNC:26404]	29	43190201	protein_coding	BAD	12	12		ATP7A	1
ENSBTAG00000017845	BCL2 associated athanogene 1 [Source:VGNC Symbol;Acc:VGNC:26405]	8	76352438	protein_coding	BAG1	3	3		ATP7B	1
ENSBTAG00000005355	BCL2 associated athanogene 2 [Source:VGNC Symbol;Acc:VGNC:26406]	23	2956936	protein_coding	BAG2	7	7		ATP8A1	1
ENSBTAG00000013641	BCL2 associated athanogene 3 [Source:VGNC Symbol;Acc:VGNC:26407]	26	40118556	protein_coding	BAG3	6	6		ATP8A2	1
ENSBTAG00000013143	BCL2 associated athanogene 4 [Source:VGNC Symbol;Acc:VGNC:26408]	27	33051377	protein_coding	BAG4	12	12		ATP8B1	12
ENSBTAG00000017361	BCL2 associated athanogene 5 [Source:VGNC Symbol;Acc:VGNC:26409]	21	69843888	protein_coding	BAG5	12	12		ATP8B2	1
ENSBTAG00000019685	BCL2 associated athanogene 6 [Source:VGNC Symbol;Acc:VGNC:26410]	23	27463438	protein_coding	BAG6	2	2		ATP8B3	14
ENSBTAG00000016776	BAH domain and coiled-coil containing 1 [Source:HGNC Symbol;Acc:HGNC:29279]	19	51911293	protein_coding	BAHCC1	12	12		ATP8B4	1
ENSBTAG00000004420	bromo adjacent homology domain containing 1 [Source:VGNC Symbol;Acc:VGNC:26411]	10	36180773	protein_coding	BAHD1	6	6		ATP9A	1
ENSBTAG00000019044	BAI1 associated protein 2 [Source:VGNC Symbol;Acc:VGNC:26412]	19	52198617	protein_coding	BAIAP2	7	7		ATP9B	1
ENSBTAG00000019181	BAI1 associated protein 2 like 1 [Source:VGNC Symbol;Acc:VGNC:26413]	25	38227396	protein_coding	BAIAP2L1	12	12		ATPAF1	2
ENSBTAG00000015290	BAI1 associated protein 2 like 2 [Source:VGNC Symbol;Acc:VGNC:26414]	5	110373374	protein_coding	BAIAP2L2	12	12		ATPAF2	1
ENSBTAG00000014100	BAI1 associated protein 3 [Source:VGNC Symbol;Acc:VGNC:26415]	25	1054501	protein_coding	BAIAP3	7	7		ATPIF1	6
ENSBTAG00000000428	BCL2 antagonist/killer 1 [Source:VGNC Symbol;Acc:VGNC:26416]	23	7655892	protein_coding	BAK1	6	6		ATR	1
ENSBTAG00000003045	BMP and activin membrane bound inhibitor [Source:VGNC Symbol;Acc:VGNC:26417]	13	36326194	protein_coding	BAMBI	12	12		ATRAID	10
ENSBTAG00000031875	barrier to autointegration factor 1 [Source:VGNC Symbol;Acc:VGNC:54634]	29	44759486	protein_coding	BANF1	6	6		ATRIP	6
ENSBTAG00000004474	barrier to autointegration factor 2 [Source:NCBI gene;Acc:538599]	13	38359728	protein_coding	BANF2	15.2	15.2		ATRN	6
ENSBTAG00000023745	BTG3 associated nuclear protein [Source:VGNC Symbol;Acc:VGNC:26418]	18	13425303	protein_coding	BANP	7	7		ATRNL1	6
ENSBTAG00000045817	BRCA1 associated protein 1 [Source:VGNC Symbol;Acc:VGNC:26419]	22	49032830	protein_coding	BAP1	6	6		ATRX	6
ENSBTAG00000033690	BRCA1 associated RING domain 1 [Source:VGNC Symbol;Acc:VGNC:26420]	2	103278272	protein_coding	BARD1	2	2		ATXN1	12
ENSBTAG00000023801	BarH like homeobox 1 [Source:VGNC Symbol;Acc:VGNC:26421]	11	102686677	protein_coding	BARHL1	7	7		ATXN10	2
ENSBTAG00000005938	BarH like homeobox 2 [Source:VGNC Symbol;Acc:VGNC:26422]	3	52691876	protein_coding	BARHL2	12	12		ATXN1L	15.1
ENSBTAG00000004468	BARX homeobox 1 [Source:VGNC Symbol;Acc:VGNC:26423]	8	86686388	protein_coding	BARX1	9	9		ATXN2	2
ENSBTAG00000020643	BARX homeobox 2 [Source:VGNC Symbol;Acc:VGNC:26424]	29	33240588	protein_coding	BARX2	12	12		ATXN2L	1
ENSBTAG00000025405	basic leucine zipper ATF-like transcription factor [Source:VGNC Symbol;Acc:VGNC:26425]	10	87110563	protein_coding	BATF	12	12		ATXN3	2
ENSBTAG00000011467	basic leucine zipper ATF-like transcription factor 2 [Source:VGNC Symbol;Acc:VGNC:26426]	29	43825077	protein_coding	BATF2	17	17		ATXN3L	2
ENSBTAG00000011982	basic leucine zipper ATF-like transcription factor 3 [Source:VGNC Symbol;Acc:VGNC:26427]	16	72740451	protein_coding	BATF3	14	14		ATXN7	12
ENSBTAG00000013340	BCL2 associated X, apoptosis regulator [Source:VGNC Symbol;Acc:VGNC:26428]	18	55985202	protein_coding	BAX	6	6		ATXN7L1	13
ENSBTAG00000020164	bromodomain adjacent to zinc finger domain 1A [Source:VGNC Symbol;Acc:VGNC:53933]	21	45536724	protein_coding	BAZ1A	7	7		ATXN7L2	12
ENSBTAG00000005197	bromodomain adjacent to zinc finger domain 1B [Source:VGNC Symbol;Acc:VGNC:26429]	25	34185433	protein_coding	BAZ1B	4	4		ATXN7L3	6
ENSBTAG00000017840	bromodomain adjacent to zinc finger domain 2A [Source:VGNC Symbol;Acc:VGNC:26430]	5	57132351	protein_coding	BAZ2A	12	12		ATXN7L3B	15.1
ENSBTAG00000020654	bromodomain adjacent to zinc finger domain 2B [Source:NCBI gene;Acc:535498]	2	36818173	protein_coding	BAZ2B	6	6		ATXN8	3
ENSBTAG00000018467	basal body orientation factor 1 [Source:VGNC Symbol;Acc:VGNC:26431]	10	85776885	protein_coding	BBOF1	1	1		AUH	1
ENSBTAG00000014847	gamma-butyrobetaine hydroxylase 1 [Source:VGNC Symbol;Acc:VGNC:26432]	15	58532712	protein_coding	BBOX1	3	3		AUNIP	15.2
ENSBTAG00000004425	Bardet-Biedl syndrome 10 [Source:NCBI gene;Acc:538638]	5	5813257	protein_coding	BBS10	6	6		AUP1	3
ENSBTAG00000007564	Bardet-Biedl syndrome 12 [Source:NCBI gene;Acc:516376]	17	35334854	protein_coding	BBS12	6	6		AURKA	1
ENSBTAG00000014923	Bardet-Biedl syndrome 2 [Source:VGNC Symbol;Acc:VGNC:52181]	18	24205242	protein_coding	BBS2	1	1		AURKAIP1	12
ENSBTAG00000007614	Bardet-Biedl syndrome 4 [Source:NCBI gene;Acc:532120]	10	19317484	protein_coding	BBS4	1	1		AURKB	1
ENSBTAG00000010736	Bardet-Biedl syndrome 5 [Source:NCBI gene;Acc:528191]	2	26800661	protein_coding	BBS5	1	1		AURKC	1
ENSBTAG00000004945	Bardet-Biedl syndrome 7 [Source:NCBI gene;Acc:100138953]	6	3375322	protein_coding	BBS7	1	1		AUTS2	12
ENSBTAG00000006528	Bardet-Biedl syndrome 9 [Source:NCBI gene;Acc:535387]	4	63649808	protein_coding	BBS9	1	1		AVEN	6
ENSBTAG00000006893	BBX, HMG-box containing [Source:VGNC Symbol;Acc:VGNC:26433]	1	52548841	protein_coding	BBX	7	7		AVIL	2
ENSBTAG00000009495	basal cell adhesion molecule [Source:VGNC Symbol;Acc:VGNC:49138]	18	52965138	protein_coding	BCAM	12	12		AVL9	1
ENSBTAG00000015789	brevican [Source:VGNC Symbol;Acc:VGNC:26434]	3	14223569	protein_coding	BCAN	12	12		AVP	12
ENSBTAG00000021851	B cell receptor associated protein 29 [Source:VGNC Symbol;Acc:VGNC:26435]	4	48870590	protein_coding	BCAP29	3	3		AVPI1	13
ENSBTAG00000020547	B cell receptor associated protein 31 [Source:VGNC Symbol;Acc:VGNC:26436]	X	39840526	protein_coding	BCAP31	7	7		AVPR1A	7
ENSBTAG00000012002	BCAR1, Cas family scaffold protein [Source:VGNC Symbol;Acc:VGNC:26437]	18	2613213	protein_coding	BCAR1	7	7		AVPR1B	6
ENSBTAG00000003245	BCAR3, NSP family adaptor protein [Source:VGNC Symbol;Acc:VGNC:53850]	3	49850609	protein_coding	BCAR3	6	6		AVPR2	12
ENSBTAG00000048279	breast cancer anti-estrogen resistance 4 [Source:NCBI gene;Acc:100126827]	25	10576475	protein_coding	BCAR4	#N/A	#N/A		AWAT1	1
ENSBTAG00000000835	breast carcinoma amplified sequence 1 [Source:NCBI gene;Acc:504895]	13	82162091	protein_coding	BCAS1	14	14		AWAT2	1
ENSBTAG00000016705	BCAS2, pre-mRNA processing factor [Source:NCBI gene;Acc:507944]	3	28865272	protein_coding	BCAS2	2	2		AXDND1	6
ENSBTAG00000002663	BCAS3, microtubule associated cell migration factor [Source:VGNC Symbol;Acc:VGNC:26438]	19	12242530	protein_coding	BCAS3	2	2		AXIN1	6
ENSBTAG00000038929	breast carcinoma amplified sequence 4 [Source:NCBI gene;Acc:617710]	13	79479044	protein_coding	BCAS4	15.2	15.2		AXIN2	12
ENSBTAG00000013825	branched chain amino acid transaminase 1 [Source:VGNC Symbol;Acc:VGNC:26439]	5	85480247	protein_coding	BCAT1	1	1		AXL	12
ENSBTAG00000009172	branched chain amino acid transaminase 2 [Source:VGNC Symbol;Acc:VGNC:26440]	18	55862538	protein_coding	BCAT2	1	1		AZGP1	15.2
ENSBTAG00000005792	BRCA2 and CDKN1A interacting protein [Source:VGNC Symbol;Acc:VGNC:26441]	26	45660156	protein_coding	BCCIP	2	2		AZI2	12
ENSBTAG00000017781	BCDIN3 domain containing RNA methyltransferase [Source:VGNC Symbol;Acc:VGNC:26442]	5	30211622	protein_coding	BCDIN3D	7	7		AZIN1	1
ENSBTAG00000011139	butyrylcholinesterase [Source:VGNC Symbol;Acc:VGNC:26443]	1	102337857	protein_coding	BCHE	3	3		AZIN2	1
ENSBTAG00000016037	branched chain keto acid dehydrogenase E1, alpha polypeptide [Source:NCBI gene;Acc:282149]	18	50819358	protein_coding	BCKDHA	1	1		AZU1	19.1
ENSBTAG00000010524	branched chain ketoacid dehydrogenase kinase [Source:VGNC Symbol;Acc:VGNC:26444]	25	27468636	protein_coding	BCKDK	3	3		B2M	12
ENSBTAG00000013851	B cell CLL/lymphoma 10 [Source:NCBI gene;Acc:540824]	3	59010764	protein_coding	BCL10	12	12		B3GALNT1	7
ENSBTAG00000016534	B cell CLL/lymphoma 11A [Source:NCBI gene;Acc:538680]	11	43071977	protein_coding	BCL11A	7	7		B3GALNT2	9
ENSBTAG00000018019	B cell CLL/lymphoma 11B [Source:NCBI gene;Acc:783269]	21	65841997	protein_coding	BCL11B	7	7		B3GALT1	2
ENSBTAG00000019302	BCL2, apoptosis regulator [Source:VGNC Symbol;Acc:VGNC:26445]	24	61914152	protein_coding	BCL2	3	3		B3GALT2	12
ENSBTAG00000000735	BCL2 related protein A1 [Source:NCBI gene;Acc:282151]	21	26481215	protein_coding	BCL2A1	14	14		B3GALT4	12
ENSBTAG00000006526	BCL2 like 1 [Source:VGNC Symbol;Acc:VGNC:26446]	13	61766806	protein_coding	BCL2L1	12	12		B3GALT5	2
ENSBTAG00000024105	BCL2 like 11 [Source:VGNC Symbol;Acc:VGNC:50256]	11	1156954	protein_coding	BCL2L11	15.1	15.1		B3GALT6	4
ENSBTAG00000006638	BCL2 like 12 [Source:VGNC Symbol;Acc:VGNC:26447]	18	56523439	protein_coding	BCL2L12	12	12		B3GAT1	2
ENSBTAG00000013956	BCL2 like 13 [Source:NCBI gene;Acc:617809]	5	109584777	protein_coding	BCL2L13	12	12		B3GAT2	2
ENSBTAG00000047225	BCL2 like 14 [Source:VGNC Symbol;Acc:VGNC:26448]	5	98196414	protein_coding	BCL2L14	13	13		B3GAT3	2
ENSBTAG00000012419	BCL2 like 15 [Source:VGNC Symbol;Acc:VGNC:26449]	3	29643176	protein_coding	BCL2L15	14	14		B3GLCT	2
ENSBTAG00000019692	BCL2 like 2 [Source:NCBI gene;Acc:767601]	10	21438715	protein_coding	BCL2L2	6	6		B3GNT2	12
ENSBTAG00000009493	B cell CLL/lymphoma 3 [Source:NCBI gene;Acc:531942]	18	52922334	protein_coding	BCL3	7	7		B3GNT3	12
ENSBTAG00000001511	B cell CLL/lymphoma 6 [Source:NCBI gene;Acc:539020]	1	80179482	protein_coding	BCL6	12	12		B3GNT4	13
ENSBTAG00000020854	B cell CLL/lymphoma 6B [Source:NCBI gene;Acc:100138731]	19	27447122	protein_coding	BCL6B	10	10		B3GNT5	12
ENSBTAG00000032517	BCL tumor suppressor 7A [Source:VGNC Symbol;Acc:VGNC:53891]	17	55551316	protein_coding	BCL7A	6	6		B3GNT6	17
ENSBTAG00000020544	BCL tumor suppressor 7B [Source:VGNC Symbol;Acc:VGNC:26450]	25	34163444	protein_coding	BCL7B	6	6		B3GNT7	12
ENSBTAG00000002422	B cell CLL/lymphoma 9 [Source:HGNC Symbol;Acc:HGNC:1008]	3	22106734	protein_coding	BCL9	12	12		B3GNT8	15.2
ENSBTAG00000005138	B cell CLL/lymphoma 9 like [Source:NCBI gene;Acc:539340]	15	30023047	protein_coding	BCL9L	12	12		B3GNT9	12
ENSBTAG00000007802	BCL2 associated transcription factor 1 [Source:VGNC Symbol;Acc:VGNC:26451]	9	75262831	protein_coding	BCLAF1	14	14		B3GNTL1	1
ENSBTAG00000021962	BCLAF1 and THRAP3 family member 3 [Source:VGNC Symbol;Acc:VGNC:26452]	X	29818828	protein_coding	BCLAF3	15.1	15.1		B4GALNT1	9
ENSBTAG00000030600	bucentaur-2 [Source:NCBI gene;Acc:514131]	18	2802582	protein_coding	BCNT2	#N/A	#N/A		B4GALNT2	9
ENSBTAG00000001026	beta-carotene oxygenase 1 [Source:VGNC Symbol;Acc:VGNC:26453]	18	7931947	protein_coding	BCO1	1	1		B4GALNT3	4
ENSBTAG00000034193	beta-carotene oxygenase 2 [Source:VGNC Symbol;Acc:VGNC:26454]	15	22838240	protein_coding	BCO2	1	1		B4GALNT4	4
ENSBTAG00000047339	BCL6 corepressor [Source:NCBI gene;Acc:784529]	X	108883915	protein_coding	BCOR	7	7		B4GALT1	2
ENSBTAG00000004962	BCL6 corepressor like 1 [Source:VGNC Symbol;Acc:VGNC:26455]	X	13866665	protein_coding	BCORL1	13	13		B4GALT2	12
ENSBTAG00000020566	BCR, RhoGEF and GTPase activating protein [Source:HGNC Symbol;Acc:HGNC:1014]	17	73694207	protein_coding	BCR	6	6		B4GALT3	2
ENSBTAG00000003813	BCS1 homolog, ubiquinol-cytochrome c reductase complex chaperone [Source:VGNC Symbol;Acc:VGNC:26456]	2	107341872	protein_coding	BCS1L	1	1		B4GALT4	12
ENSBTAG00000016820	major allergen BDA20 [Source:NCBI gene;Acc:286791]	X	148331468	protein_coding	BDA20	#N/A	#N/A		B4GALT5	2
ENSBTAG00000000448	3-hydroxybutyrate dehydrogenase 1 [Source:VGNC Symbol;Acc:VGNC:26457]	1	72572941	protein_coding	BDH1	1	1		B4GALT6	2
ENSBTAG00000002526	3-hydroxybutyrate dehydrogenase 2 [Source:VGNC Symbol;Acc:VGNC:26458]	6	23047057	protein_coding	BDH2	1	1		B4GALT7	4
ENSBTAG00000007052	bradykinin receptor B1 [Source:VGNC Symbol;Acc:VGNC:26459]	21	62760703	protein_coding	BDKRB1	12	12		B4GAT1	4
ENSBTAG00000021717	bradykinin receptor B2 [Source:VGNC Symbol;Acc:VGNC:26460]	21	62701850	protein_coding	BDKRB2	12	12		B9D1	1
ENSBTAG00000008134	brain derived neurotrophic factor [Source:VGNC Symbol;Acc:VGNC:26461]	15	59164541	protein_coding	BDNF	12	12		B9D2	1
ENSBTAG00000000363	B double prime 1, subunit of RNA polymerase III transcription initiation factor IIIB [Source:VGNC Symbol;Acc:VGNC:26462]	20	9930159	protein_coding	BDP1	2	2		BAALC	12
ENSBTAG00000009762	brain expressed, associated with NEDD4, 1 [Source:NCBI gene;Acc:100297073]	18	34343975	protein_coding	BEAN1	12	12		BAAT	6
ENSBTAG00000019914	beclin 1 [Source:VGNC Symbol;Acc:VGNC:26463]	19	43479259	protein_coding	BECN1	2	2		BABAM1	2
ENSBTAG00000013700	beclin 2 [Source:VGNC Symbol;Acc:VGNC:26464]	16	35698745	protein_coding	BECN2	2	2		BABAM2	2
ENSBTAG00000017716	brain enriched guanylate kinase associated [Source:VGNC Symbol;Acc:VGNC:26465]	21	67072575	protein_coding	BEGAIN	12	12		BACE1	2
ENSBTAG00000012534	BEN domain containing 3 [Source:VGNC Symbol;Acc:VGNC:26466]	9	43409750	protein_coding	BEND3	12	12		BACE2	2
ENSBTAG00000005567	BEN domain containing 4 [Source:VGNC Symbol;Acc:VGNC:26467]	6	62632294	protein_coding	BEND4	12	12		BACH1	12
ENSBTAG00000009209	BEN domain containing 5 [Source:VGNC Symbol;Acc:VGNC:26468]	3	98060149	protein_coding	BEND5	12	12		BACH2	12
ENSBTAG00000008228	BEN domain containing 6 [Source:VGNC Symbol;Acc:VGNC:26469]	23	3107086	protein_coding	BEND6	14	14		BAD	12
ENSBTAG00000020800	BEN domain containing 7 [Source:VGNC Symbol;Acc:VGNC:26470]	13	28424027	protein_coding	BEND7	12	12		BAG1	3
ENSBTAG00000011186	bestrophin 1 [Source:VGNC Symbol;Acc:VGNC:26471]	29	41162552	protein_coding	BEST1	7	7		BAG2	7
ENSBTAG00000025652	bestrophin 2 [Source:VGNC Symbol;Acc:VGNC:26472]	7	13877445	protein_coding	BEST2	7	7		BAG3	6
ENSBTAG00000002931	bestrophin 3 [Source:VGNC Symbol;Acc:VGNC:26473]	5	43995905	protein_coding	BEST3	7	7		BAG4	12
ENSBTAG00000015288	bestrophin 4 [Source:VGNC Symbol;Acc:VGNC:26474]	3	101809788	protein_coding	BEST4	3	3		BAG5	12
ENSBTAG00000003424	Bet1 golgi vesicular membrane trafficking protein [Source:VGNC Symbol;Acc:VGNC:26475]	4	11162355	protein_coding	BET1	1	1		BAG6	2
ENSBTAG00000001744	Bet1 golgi vesicular membrane trafficking protein like [Source:VGNC Symbol;Acc:VGNC:26476]	11	107155091	protein_coding	BET1L	6	6		BAHCC1	12
ENSBTAG00000032875	brain expressed X-linked 2 [Source:NCBI gene;Acc:767968]	X	50786254	protein_coding	BEX2	17	17		BAHD1	6
ENSBTAG00000036028	brain expressed X-linked 2 [Source:NCBI gene;Acc:768028]	X	57184740	protein_coding	BEX2	17	17		BAIAP2	7
ENSBTAG00000006026	brain expressed X-linked 3 [Source:VGNC Symbol;Acc:VGNC:50552]	X	57269280	protein_coding	BEX3	17	17		BAIAP2L1	12
ENSBTAG00000047601	brain expressed, X-linked 4 [Source:NCBI gene;Acc:783451]	X	57142324	protein_coding	BEX4	17	17		BAIAP2L2	12
ENSBTAG00000014670	brain expressed X-linked 5 [Source:VGNC Symbol;Acc:VGNC:50553]	X	55856791	protein_coding	BEX5	17	17		BAIAP3	7
ENSBTAG00000021521	bifunctional apoptosis regulator [Source:VGNC Symbol;Acc:VGNC:26477]	25	13640454	protein_coding	BFAR	12	12		BAK1	6
ENSBTAG00000021867	beaded filament structural protein 1 [Source:VGNC Symbol;Acc:VGNC:26478]	13	38182322	protein_coding	BFSP1	12	12		BAMBI	12
ENSBTAG00000017659	beaded filament structural protein 2 [Source:VGNC Symbol;Acc:VGNC:26479]	1	137030485	protein_coding	BFSP2	12	12		BANF1	6
ENSBTAG00000009433	bone gamma-carboxyglutamate protein [Source:VGNC Symbol;Acc:VGNC:26480]	3	14603348	protein_coding	BGLAP	13	13		BANF2	15.2
ENSBTAG00000005250	biglycan [Source:VGNC Symbol;Acc:VGNC:26481]	X	39639906	protein_coding	BGN	12	12		BANK1	13
ENSBTAG00000046010	basic helix-loop-helix family member a15 [Source:VGNC Symbol;Acc:VGNC:26482]	25	38342493	protein_coding	BHLHA15	6	6		BANP	7
ENSBTAG00000048216	basic helix-loop-helix family member a9 [Source:VGNC Symbol;Acc:VGNC:26483]	19	22194038	protein_coding	BHLHA9	12	12		BAP1	6
ENSBTAG00000033173	basic helix-loop-helix family member e22 [Source:VGNC Symbol;Acc:VGNC:26484]	14	30966876	protein_coding	BHLHE22	7	7		BAP18	6
ENSBTAG00000010873	basic helix-loop-helix family member e23 [Source:VGNC Symbol;Acc:VGNC:26485]	13	54893954	protein_coding	BHLHE23	7	7		BARD1	2
ENSBTAG00000009863	basic helix-loop-helix family member e40 [Source:VGNC Symbol;Acc:VGNC:26486]	22	21492896	protein_coding	BHLHE40	12	12		BARHL1	7
ENSBTAG00000030575	basic helix-loop-helix family member e41 [Source:VGNC Symbol;Acc:VGNC:26487]	5	84233719	protein_coding	BHLHE41	12	12		BARHL2	12
ENSBTAG00000002255	betaine--homocysteine S-methyltransferase [Source:VGNC Symbol;Acc:VGNC:26488]	10	10127781	protein_coding	BHMT	6	6		BARX1	9
ENSBTAG00000038234	betaine--homocysteine S-methyltransferase 2 [Source:VGNC Symbol;Acc:VGNC:26489]	10	10072118	protein_coding	BHMT2	1	1		BARX2	12
ENSBTAG00000010694	BicC family RNA binding protein 1 [Source:VGNC Symbol;Acc:VGNC:26490]	28	14359126	protein_coding	BICC1	2	2		BASP1	14
ENSBTAG00000006734	BICD cargo adaptor 1 [Source:VGNC Symbol;Acc:VGNC:26491]	5	77857448	protein_coding	BICD1	12	12		BATF	12
ENSBTAG00000046549	BICD cargo adaptor 2 [Source:VGNC Symbol;Acc:VGNC:26492]	8	85692416	protein_coding	BICD2	6	6		BATF2	17
ENSBTAG00000003696	BICD family like cargo adaptor 1 [Source:HGNC Symbol;Acc:HGNC:28095]	17	64643561	protein_coding	BICDL1	7	7		BATF3	14
ENSBTAG00000019920	BICD family like cargo adaptor 2 [Source:VGNC Symbol;Acc:VGNC:26493]	25	2446821	protein_coding	BICDL2	6	6		BAX	6
ENSBTAG00000004138	BRD4 interacting chromatin remodeling complex associated protein [Source:VGNC Symbol;Acc:VGNC:26494]	18	55042858	protein_coding	BICRA	9	9		BAZ1A	7
ENSBTAG00000014814	BRD4 interacting chromatin remodeling complex associated protein like [Source:VGNC Symbol;Acc:VGNC:26495]	23	16478580	protein_coding	BICRAL	12	12		BAZ1B	4
ENSBTAG00000013988	BH3 interacting domain death agonist [Source:VGNC Symbol;Acc:VGNC:26496]	5	109639251	protein_coding	BID	13	13		BAZ2A	12
ENSBTAG00000019177	bridging integrator 1 [Source:VGNC Symbol;Acc:VGNC:26497]	2	5350654	protein_coding	BIN1	7	7		BAZ2B	6
ENSBTAG00000008897	bridging integrator 2 [Source:VGNC Symbol;Acc:VGNC:26498]	5	28640675	protein_coding	BIN2	3	3		BBC3	15.2
ENSBTAG00000005470	bridging integrator 3 [Source:VGNC Symbol;Acc:VGNC:52607]	8	70429462	protein_coding	BIN3	3	3		BBIP1	6
ENSBTAG00000035735	baculoviral IAP repeat containing 2 [Source:VGNC Symbol;Acc:VGNC:26499]	15	6585516	protein_coding	BIRC2	3	3		BBOF1	1
ENSBTAG00000024918	baculoviral IAP repeat containing 3 [Source:VGNC Symbol;Acc:VGNC:26500]	15	6639728	protein_coding	BIRC3	3	3		BBOX1	3
ENSBTAG00000013573	baculoviral IAP repeat containing 5 [Source:VGNC Symbol;Acc:VGNC:26501]	19	54559538	protein_coding	BIRC5	4	4		BBS1	1
ENSBTAG00000027932	baculoviral IAP repeat containing 6 [Source:VGNC Symbol;Acc:VGNC:26502]	11	14979931	protein_coding	BIRC6	7	7		BBS10	6
ENSBTAG00000004911	baculoviral IAP repeat containing 7 [Source:VGNC Symbol;Acc:VGNC:26503]	13	54791001	protein_coding	BIRC7	14	14		BBS12	6
ENSBTAG00000019588	MHC class II antigen [Source:NCBI gene;Acc:539241]	23	25855146	protein_coding	BLA-DQB	#N/A	#N/A		BBS2	1
ENSBTAG00000003209	BLCAP, apoptosis inducing factor [Source:VGNC Symbol;Acc:VGNC:54701]	13	67114713	protein_coding	BLCAP	6	6		BBS4	1
ENSBTAG00000005049	BLK proto-oncogene, Src family tyrosine kinase [Source:VGNC Symbol;Acc:VGNC:26504]	8	7658877	protein_coding	BLK	12	12		BBS5	1
ENSBTAG00000020301	Bloom syndrome RecQ like helicase [Source:NCBI gene;Acc:534148]	21	22264540	protein_coding	BLM	1	1		BBS7	1
ENSBTAG00000021370	bleomycin hydrolase [Source:VGNC Symbol;Acc:VGNC:26505]	19	21896194	protein_coding	BLMH	1	1		BBS9	1
ENSBTAG00000021358	B cell linker [Source:VGNC Symbol;Acc:VGNC:26506]	26	17380665	protein_coding	BLNK	12	12		BBX	7
ENSBTAG00000011918	biogenesis of lysosomal organelles complex 1 subunit 1 [Source:NCBI gene;Acc:615149]	5	57863517	protein_coding	BLOC1S1	1	1		BCAM	12
ENSBTAG00000010739	biogenesis of lysosomal organelles complex 1 subunit 2 [Source:VGNC Symbol;Acc:VGNC:26507]	26	21043927	protein_coding	BLOC1S2	2	2		BCAN	12
ENSBTAG00000007070	biogenesis of lysosomal organelles complex 1 subunit 3 [Source:VGNC Symbol;Acc:VGNC:52182]	18	53231599	protein_coding	BLOC1S3	12	12		BCAP29	3
ENSBTAG00000003766	biogenesis of lysosomal organelles complex 1 subunit 4 [Source:VGNC Symbol;Acc:VGNC:26508]	6	118023637	protein_coding	BLOC1S4	6	6		BCAP31	7
ENSBTAG00000039732	biogenesis of lysosomal organelles complex 1 subunit 5 [Source:NCBI gene;Acc:505520]	23	47244998	protein_coding	BLOC1S5	6	6		BCAR1	7
ENSBTAG00000012250	biogenesis of lysosomal organelles complex 1 subunit 6 [Source:VGNC Symbol;Acc:VGNC:26509]	10	65111943	protein_coding	BLOC1S6	6	6		BCAR3	6
ENSBTAG00000013414	biliverdin reductase A [Source:VGNC Symbol;Acc:VGNC:26510]	4	77966051	protein_coding	BLVRA	1	1		BCAS1	14
ENSBTAG00000010508	biliverdin reductase B [Source:VGNC Symbol;Acc:VGNC:26511]	18	50056571	protein_coding	BLVRB	1	1		BCAS2	2
ENSBTAG00000002690	basic leucine zipper nuclear factor 1 [Source:VGNC Symbol;Acc:VGNC:26512]	16	37838604	protein_coding	BLZF1	6	6		BCAS3	2
ENSBTAG00000012180	Bcl2 modifying factor [Source:VGNC Symbol;Acc:VGNC:26513]	10	35856697	protein_coding	BMF	13	13		BCAS4	15.2
ENSBTAG00000015584	BMI1 proto-oncogene, polycomb ring finger [Source:NCBI gene;Acc:510666]	13	23709778	protein_coding	BMI1	2	2		BCAT1	1
ENSBTAG00000000917	bone morphogenetic protein 1 [Source:VGNC Symbol;Acc:VGNC:26514]	8	69980325	protein_coding	BMP1	6	6		BCAT2	1
ENSBTAG00000000992	bone morphogenetic protein 10 [Source:VGNC Symbol;Acc:VGNC:26515]	11	67187149	protein_coding	BMP10	12	12		BCCIP	2
ENSBTAG00000045782	bone morphogenetic protein 15 [Source:VGNC Symbol;Acc:VGNC:26516]	X	93971184	protein_coding	BMP15	12	12		BCDIN3D	7
ENSBTAG00000005111	bone morphogenetic protein 2 [Source:VGNC Symbol;Acc:VGNC:26517]	13	49550050	protein_coding	BMP2	6	6		BCHE	3
ENSBTAG00000017642	bone morphogenetic protein 3 [Source:VGNC Symbol;Acc:VGNC:26518]	6	97585533	protein_coding	BMP3	12	12		BCKDHA	1
ENSBTAG00000003835	bone morphogenetic protein 4 [Source:VGNC Symbol;Acc:VGNC:26519]	10	66751296	protein_coding	BMP4	6	6		BCKDHB	1
ENSBTAG00000012870	bone morphogenetic protein 5 [Source:VGNC Symbol;Acc:VGNC:26520]	23	4390362	protein_coding	BMP5	6	6		BCKDK	3
ENSBTAG00000019234	bone morphogenetic protein 6 [Source:VGNC Symbol;Acc:VGNC:26521]	23	47355128	protein_coding	BMP6	6	6		BCL10	12
ENSBTAG00000015362	bone morphogenetic protein 7 [Source:VGNC Symbol;Acc:VGNC:26522]	13	59425468	protein_coding	BMP7	6	6		BCL11A	7
ENSBTAG00000010866	BMP binding endothelial regulator [Source:VGNC Symbol;Acc:VGNC:26523]	4	63052088	protein_coding	BMPER	7	7		BCL11B	7
ENSBTAG00000000231	bone morphogenetic protein receptor type 1A [Source:VGNC Symbol;Acc:VGNC:26524]	28	41817915	protein_coding	BMPR1A	6	6		BCL2	3
ENSBTAG00000002081	bone morphogenetic protein receptor type 1B [Source:VGNC Symbol;Acc:VGNC:26525]	6	30798831	protein_coding	BMPR1B	6	6		BCL2A1	14
ENSBTAG00000006420	bone morphogenetic protein receptor type 2 [Source:VGNC Symbol;Acc:VGNC:26526]	2	91395347	protein_coding	BMPR2	6	6		BCL2L1	12
ENSBTAG00000012878	BMS1, ribosome biogenesis factor [Source:VGNC Symbol;Acc:VGNC:26527]	28	13294667	protein_coding	BMS1	1	1		BCL2L10	15.2
ENSBTAG00000007608	base methyltransferase of 25S rRNA 2 homolog [Source:VGNC Symbol;Acc:VGNC:26528]	4	56366857	protein_coding	BMT2	4	4		BCL2L11	15.1
ENSBTAG00000000377	BMX non-receptor tyrosine kinase [Source:VGNC Symbol;Acc:VGNC:26529]	X	135201710	protein_coding	BMX	14	14		BCL2L12	12
ENSBTAG00000015462	basonuclin 1 [Source:VGNC Symbol;Acc:VGNC:26530]	21	25237608	protein_coding	BNC1	7	7		BCL2L13	12
ENSBTAG00000003669	basonuclin 2 [Source:HGNC Symbol;Acc:HGNC:30988]	8	27974917	protein_coding	BNC2	7	7		BCL2L14	13
ENSBTAG00000002021	BCL2 interacting protein 1 [Source:VGNC Symbol;Acc:VGNC:26531]	20	4749695	protein_coding	BNIP1	2	2		BCL2L15	14
ENSBTAG00000013493	BCL2 interacting protein 2 [Source:VGNC Symbol;Acc:VGNC:26532]	10	50628361	protein_coding	BNIP2	12	12		BCL2L2	6
ENSBTAG00000017804	BCL2 interacting protein 3 [Source:VGNC Symbol;Acc:VGNC:26533]	26	51353458	protein_coding	BNIP3	12	12		BCL2L2-PABPN1	12
ENSBTAG00000021307	BCL2 interacting protein 3 like [Source:VGNC Symbol;Acc:VGNC:26534]	8	74924184	protein_coding	BNIP3L	12	12		BCL3	7
ENSBTAG00000015345	BCL2 interacting protein like [Source:VGNC Symbol;Acc:VGNC:26535]	3	19779460	protein_coding	BNIPL	15.2	15.2		BCL6	12
ENSBTAG00000013909	BOC cell adhesion associated, oncogene regulated [Source:VGNC Symbol;Acc:VGNC:26536]	1	58428032	protein_coding	BOC	12	12		BCL6B	10
ENSBTAG00000034598	biorientation of chromosomes in cell division 1 [Source:NCBI gene;Acc:540063]	20	5226483	protein_coding	BOD1	6	6		BCL7A	6
ENSBTAG00000004316	biorientation of chromosomes in cell division 1 like 1 [Source:VGNC Symbol;Acc:VGNC:26537]	6	113647965	protein_coding	BOD1L1	6	6		BCL7B	6
ENSBTAG00000008711	BOK, BCL2 family apoptosis regulator [Source:VGNC Symbol;Acc:VGNC:26538]	3	121098866	protein_coding	BOK	6	6		BCL7C	6
ENSBTAG00000005182	Bos taurus major histocompatibility complex, class I, A (BoLA), mRNA. [Source:RefSeq mRNA;Acc:NM_001114855]	23	27647069	protein_coding	BoLA	#N/A	#N/A		BCL9	12
ENSBTAG00000002069	MHC class I heavy chain [Source:NCBI gene;Acc:515712]	23	28502524	protein_coding	BOLA	#N/A	#N/A		BCL9L	12
ENSBTAG00000006050	bolA family member 1 [Source:VGNC Symbol;Acc:VGNC:50092]	3	20759081	protein_coding	BOLA1	1	1		BCLAF1	14
ENSBTAG00000015193	bolA family member 3 [Source:VGNC Symbol;Acc:VGNC:50093]	11	10489732	protein_coding	BOLA3	1	1		BCLAF3	15.1
ENSBTAG00000015730	major histocompatibility complex, class II, DM alpha [Source:NCBI gene;Acc:282490]	23	7204350	protein_coding	BOLA-DMA	#N/A	#N/A		BCO1	1
ENSBTAG00000012451	major histocompatibility complex, class II, DM beta [Source:NCBI gene;Acc:282491]	23	7186801	protein_coding	BOLA-DMB	#N/A	#N/A		BCO2	1
ENSBTAG00000006490	major histocompatibility complex, class II, DO alpha [Source:NCBI gene;Acc:525727]	23	7218687	protein_coding	BOLA-DOA	#N/A	#N/A		BCOR	7
ENSBTAG00000047707	major histocompatibility complex, class II, DO beta [Source:NCBI gene;Acc:282493]	23	7054419	protein_coding	BOLA-DOB	#N/A	#N/A		BCORL1	13
ENSBTAG00000009656	Bos taurus major histocompatibility complex, class II, DQ alpha 2 (BOLA-DQA2), mRNA. [Source:RefSeq mRNA;Acc:NM_001012681]	23	25351283	protein_coding	BOLA-DQA2	#N/A	#N/A		BCR	6
ENSBTAG00000038128	major histocompatibility complex, class II, DQ alpha 5 [Source:NCBI gene;Acc:282494]	23	25404020	protein_coding	BOLA-DQA5	#N/A	#N/A		BCS1L	1
ENSBTAG00000021077	major histocompatibility complex, class II, DQ beta [Source:NCBI gene;Acc:282495]	23	25375270	protein_coding	BOLA-DQB	#N/A	#N/A		BDH1	1
ENSBTAG00000010645	major histocompatibility complex, class II, DR alpha [Source:NCBI gene;Acc:506214]	23	25587526	protein_coding	BOLA-DRA	#N/A	#N/A		BDH2	1
ENSBTAG00000002581	major histocompatibility complex, class II, DY alpha [Source:NCBI gene;Acc:282497]	23	7011924	protein_coding	BOLA-DYA	#N/A	#N/A		BDKRB1	12
ENSBTAG00000045923	major histocompatibility complex, class II, DY beta [Source:NCBI gene;Acc:282498]	23	7036910	protein_coding	BOLA-DYB	#N/A	#N/A		BDKRB2	12
ENSBTAG00000019386	non-classical MHC class I antigen [Source:NCBI gene;Acc:510417]	23	28355361	protein_coding	BOLA-NC1	#N/A	#N/A		BDNF	12
ENSBTAG00000031614	boule homolog, RNA binding protein [Source:VGNC Symbol;Acc:VGNC:26539]	2	86630195	protein_coding	BOLL	6	6		BDP1	2
ENSBTAG00000009811	block of proliferation 1 [Source:VGNC Symbol;Acc:VGNC:26540]	14	1825982	protein_coding	BOP1	1	1		BEAN1	12
ENSBTAG00000019886	bora, aurora kinase A activator [Source:VGNC Symbol;Acc:VGNC:26541]	12	47782115	protein_coding	BORA	6	6		BECN1	2
ENSBTAG00000008989	BLOC-1 related complex subunit 5 [Source:VGNC Symbol;Acc:VGNC:26542]	5	97814581	protein_coding	BORCS5	6	6		BECN2	2
ENSBTAG00000001711	BLOC-1 related complex subunit 6 [Source:NCBI gene;Acc:539395]	19	28443498	protein_coding	BORCS6	6	6		BEGAIN	12
ENSBTAG00000025817	BLOC-1 related complex subunit 8 [Source:NCBI gene;Acc:100271850]	7	3992275	protein_coding	BORCS8	6	6		BEND2	12
ENSBTAG00000030466	bitter taste receptor T2R10B [Source:NCBI gene;Acc:664637]	5	99192315	protein_coding	BOTA-T2R10B	#N/A	#N/A		BEND3	12
ENSBTAG00000008895	bisphosphoglycerate mutase [Source:NCBI gene;Acc:533785]	4	99223160	protein_coding	BPGM	1	1		BEND4	12
ENSBTAG00000006379	biphenyl hydrolase like [Source:VGNC Symbol;Acc:VGNC:53958]	23	50394684	protein_coding	BPHL	1	1		BEND5	12
ENSBTAG00000014046	bactericidal permeability increasing protein [Source:NCBI gene;Acc:280734]	13	67835164	protein_coding	BPI	2	2		BEND6	14
ENSBTAG00000017098	BPI fold containing family A member 1 [Source:VGNC Symbol;Acc:VGNC:26543]	13	63247711	protein_coding	BPIFA1	15.1	15.1		BEND7	12
ENSBTAG00000009144	BPI fold containing family A, member 2A [Source:NCBI gene;Acc:286882]	13	63041967	protein_coding	BPIFA2A	#N/A	#N/A		BEST1	7
ENSBTAG00000019752	BPI fold containing family A, member 2B [Source:NCBI gene;Acc:286881]	13	63165306	protein_coding	BPIFA2B	#N/A	#N/A		BEST2	7
ENSBTAG00000031376	BPI fold containing family A, member 2C [Source:NCBI gene;Acc:618389]	13	63086222	protein_coding	BPIFA2C	#N/A	#N/A		BEST3	7
ENSBTAG00000006802	BPI fold containing family A member 3 [Source:VGNC Symbol;Acc:VGNC:26544]	13	63227593	protein_coding	BPIFA3	17	17		BEST4	3
ENSBTAG00000015724	BPI fold containing family B member 1 [Source:VGNC Symbol;Acc:VGNC:26545]	13	63284373	protein_coding	BPIFB1	15.1	15.1		BET1	1
ENSBTAG00000019200	BPI fold containing family B member 2 [Source:VGNC Symbol;Acc:VGNC:26546]	13	62850752	protein_coding	BPIFB2	15.2	15.2		BET1L	6
ENSBTAG00000038687	BPI fold containing family B member 3 [Source:VGNC Symbol;Acc:VGNC:26547]	13	62901440	protein_coding	BPIFB3	15.2	15.2		BEX1	17
ENSBTAG00000038412	BPI fold containing family B member 4 [Source:VGNC Symbol;Acc:VGNC:50027]	13	62927643	protein_coding	BPIFB4	13	13		BEX2	17
ENSBTAG00000031361	BPI fold containing family B, member 5 [Source:NCBI gene;Acc:525104]	13	63311351	protein_coding	BPIFB5	#N/A	#N/A		BEX3	17
ENSBTAG00000010112	BPI fold containing family B member 6 [Source:VGNC Symbol;Acc:VGNC:26548]	13	62877511	protein_coding	BPIFB6	14	14		BEX4	17
ENSBTAG00000011071	BPI fold containing family C [Source:VGNC Symbol;Acc:VGNC:26549]	5	71391550	protein_coding	BPIFC	15.1	15.1		BEX5	17
ENSBTAG00000004064	3'(2'), 5'-bisphosphate nucleotidase 1 [Source:NCBI gene;Acc:521254]	16	24256263	protein_coding	BPNT1	2	2		BFAR	12
ENSBTAG00000014598	bromodomain PHD finger transcription factor [Source:VGNC Symbol;Acc:VGNC:26550]	19	49615364	protein_coding	BPTF	2	2		BFSP1	12
ENSBTAG00000021761	B-Raf proto-oncogene, serine/threonine kinase [Source:VGNC Symbol;Acc:VGNC:26551]	4	104869138	protein_coding	BRAF	6	6		BFSP2	12
ENSBTAG00000001168	BRCA1 associated protein [Source:VGNC Symbol;Acc:VGNC:26552]	17	57563200	protein_coding	BRAP	1	1		BGLAP	13
ENSBTAG00000014502	BRCA1 associated ATM activator 1 [Source:VGNC Symbol;Acc:VGNC:26553]	25	41207310	protein_coding	BRAT1	6	6		BGN	12
ENSBTAG00000004950	brain ribonuclease [Source:NCBI gene;Acc:280720]	10	26288223	protein_coding	BRB	#N/A	#N/A		BHLHA15	6
ENSBTAG00000022520	BRCA1, DNA repair associated [Source:NCBI gene;Acc:353120]	19	43714457	protein_coding	BRCA1	6	6		BHLHA9	12
ENSBTAG00000000988	BRCA2, DNA repair associated [Source:VGNC Symbol;Acc:VGNC:26554]	12	28637213	protein_coding	BRCA2	1	1		BHLHB9	18
ENSBTAG00000007817	BRCA1/BRCA2-containing complex subunit 3 [Source:VGNC Symbol;Acc:VGNC:26555]	X	38709695	protein_coding	BRCC3	1	1		BHLHE22	7
ENSBTAG00000046760	bromodomain containing 1 [Source:VGNC Symbol;Acc:VGNC:26556]	5	120826688	protein_coding	BRD1	12	12		BHLHE23	7
ENSBTAG00000011074	bromodomain containing 2 [Source:VGNC Symbol;Acc:VGNC:26557]	23	7240060	protein_coding	BRD2	1	1		BHLHE40	12
ENSBTAG00000010582	bromodomain containing 3 [Source:VGNC Symbol;Acc:VGNC:26558]	11	104860032	protein_coding	BRD3	3	3		BHLHE41	12
ENSBTAG00000002495	bromodomain containing 4 [Source:VGNC Symbol;Acc:VGNC:26559]	7	8873859	protein_coding	BRD4	1	1		BHMG1	18
ENSBTAG00000021575	bromodomain containing 7 [Source:VGNC Symbol;Acc:VGNC:26560]	18	18810541	protein_coding	BRD7	6	6		BHMT	6
ENSBTAG00000008753	bromodomain containing 8 [Source:NCBI gene;Acc:539896]	7	51185666	protein_coding	BRD8	3	3		BHMT2	1
ENSBTAG00000006971	bromodomain containing 9 [Source:VGNC Symbol;Acc:VGNC:26561]	20	71511352	protein_coding	BRD9	1	1		BICC1	2
ENSBTAG00000003724	bromodomain testis associated [Source:NCBI gene;Acc:523971]	3	51546136	protein_coding	BRDT	1	1		BICD1	12
ENSBTAG00000001852	retinyl ester hydrolase type 1 [Source:NCBI gene;Acc:497207]	18	24827700	protein_coding	BREH1	#N/A	#N/A		BICD2	6
ENSBTAG00000012753	BRF1, RNA polymerase III transcription initiation factor subunit [Source:VGNC Symbol;Acc:VGNC:26562]	21	71187494	protein_coding	BRF1	1	1		BICDL1	7
ENSBTAG00000027665	BRF2, RNA polymerase III transcription initiation factor subunit [Source:VGNC Symbol;Acc:VGNC:26563]	27	32799190	protein_coding	BRF2	9	9		BICDL2	6
ENSBTAG00000022825	brain protein I3 [Source:VGNC Symbol;Acc:VGNC:26564]	25	38281392	protein_coding	BRI3	7	7		BICRA	9
ENSBTAG00000001543	BRI3 binding protein [Source:VGNC Symbol;Acc:VGNC:26565]	17	53067559	protein_coding	BRI3BP	12	12		BICRAL	12
ENSBTAG00000009945	BRICHOS domain containing 5 [Source:VGNC Symbol;Acc:VGNC:26566]	25	1742073	protein_coding	BRICD5	12	12		BID	13
ENSBTAG00000015936	BMP/retinoic acid inducible neural specific 1 [Source:VGNC Symbol;Acc:VGNC:26567]	8	110409332	protein_coding	BRINP1	12	12		BIK	18
ENSBTAG00000013715	BMP/retinoic acid inducible neural specific 2 [Source:HGNC Symbol;Acc:HGNC:13746]	16	59954087	protein_coding	BRINP2	9	9		BIN1	7
ENSBTAG00000008420	BMP/retinoic acid inducible neural specific 3 [Source:VGNC Symbol;Acc:VGNC:26568]	16	15798745	protein_coding	BRINP3	12	12		BIN2	3
ENSBTAG00000012068	BRCA1 interacting protein C-terminal helicase 1 [Source:VGNC Symbol;Acc:VGNC:50067]	19	11495503	protein_coding	BRIP1	1	1		BIN3	3
ENSBTAG00000019211	BRX1, biogenesis of ribosomes [Source:VGNC Symbol;Acc:VGNC:26569]	20	39256327	protein_coding	BRIX1	1	1		BIRC2	3
ENSBTAG00000016098	BRICK1, SCAR/WAVE actin nucleating complex subunit [Source:VGNC Symbol;Acc:VGNC:26570]	22	16769773	protein_coding	BRK1	1	1		BIRC3	3
ENSBTAG00000017689	breast cancer metastasis suppressor 1 [Source:NCBI gene;Acc:615952]	29	45035736	protein_coding	BRMS1	3	3		BIRC5	4
ENSBTAG00000018400	breast cancer metastasis-suppressor 1 like [Source:NCBI gene;Acc:514432]	21	46441409	protein_coding	BRMS1L	6	6		BIRC6	7
ENSBTAG00000007595	BRO1 domain and CAAX motif containing [Source:VGNC Symbol;Acc:VGNC:26571]	16	26908537	protein_coding	BROX	2	2		BIRC7	14
ENSBTAG00000007776	bromodomain and PHD finger containing 1 [Source:VGNC Symbol;Acc:VGNC:26572]	22	17009591	protein_coding	BRPF1	2	2		BIRC8	19.1
ENSBTAG00000013316	bromodomain and PHD finger containing 3 [Source:VGNC Symbol;Acc:VGNC:26573]	23	10099947	protein_coding	BRPF3	2	2		BIVM	1
ENSBTAG00000005616	bombesin receptor subtype 3 [Source:VGNC Symbol;Acc:VGNC:26574]	X	20084099	protein_coding	BRS3	13	13		BIVM-ERCC5	3
ENSBTAG00000015226	BR serine/threonine kinase 1 [Source:VGNC Symbol;Acc:VGNC:50055]	18	62616007	protein_coding	BRSK1	1	1		BLCAP	6
ENSBTAG00000017861	BR serine/threonine kinase 2 [Source:HGNC Symbol;Acc:HGNC:11405]	29	51057469	protein_coding	BRSK2	1	1		BLID	19.2
ENSBTAG00000013602	bromodomain and WD repeat domain containing 1 [Source:VGNC Symbol;Acc:VGNC:26575]	1	140741647	protein_coding	BRWD1	1	1		BLK	12
ENSBTAG00000016230	bromodomain and WD repeat domain containing 3 [Source:VGNC Symbol;Acc:VGNC:26576]	X	71002059	protein_coding	BRWD3	1	1		BLM	1
ENSBTAG00000002503	BSCL2, seipin lipid droplet biogenesis associated [Source:VGNC Symbol;Acc:VGNC:26577]	29	41713367	protein_coding	BSCL2	3	3		BLMH	1
ENSBTAG00000020655	BSD domain containing 1 [Source:VGNC Symbol;Acc:VGNC:26578]	2	122006937	protein_coding	BSDC1	2	2		BLNK	12
ENSBTAG00000016648	basigin [Source:VGNC Symbol;Acc:VGNC:52220]	7	44816940	protein_coding	BSG	6	6		BLOC1S1	1
ENSBTAG00000011581	bassoon presynaptic cytomatrix protein [Source:HGNC Symbol;Acc:HGNC:1117]	22	51104195	protein_coding	BSN	12	12		BLOC1S2	2
ENSBTAG00000013241	barttin CLCNK type accessory beta subunit [Source:VGNC Symbol;Acc:VGNC:26579]	3	91901853	protein_coding	BSND	12	12		BLOC1S3	12
ENSBTAG00000023434	binder of sperm 1 [Source:NCBI gene;Acc:407187]	18	51949246	protein_coding	BSP1	#N/A	#N/A		BLOC1S4	6
ENSBTAG00000003886	binder of sperm 3 [Source:NCBI gene;Acc:317695]	18	51917197	protein_coding	BSP3	#N/A	#N/A		BLOC1S5	6
ENSBTAG00000018882	binder of sperm 5 [Source:NCBI gene;Acc:317699]	18	51926743	protein_coding	BSP5	#N/A	#N/A		BLOC1S6	6
ENSBTAG00000044155	B-box and SPRY domain containing [Source:VGNC Symbol;Acc:VGNC:26580]	8	104306683	protein_coding	BSPRY	12	12		BLVRA	1
ENSBTAG00000006156	bone marrow stromal cell antigen 1 [Source:VGNC Symbol;Acc:VGNC:26581]	6	115687877	protein_coding	BST1	6	6		BLVRB	1
ENSBTAG00000013994	brain specific homeobox [Source:VGNC Symbol;Acc:VGNC:26582]	15	34136078	protein_coding	BSX	3	3		BLZF1	6
ENSBTAG00000016104	B-TFIID TATA-box binding protein associated factor 1 [Source:HGNC Symbol;Acc:HGNC:17307]	26	13503454	protein_coding	BTAF1	1	1		BMF	13
ENSBTAG00000021341	BTB domain containing 1 [Source:VGNC Symbol;Acc:VGNC:26583]	21	25467798	protein_coding	BTBD1	12	12		BMI1	2
ENSBTAG00000013033	BTB domain containing 10 [Source:VGNC Symbol;Acc:VGNC:26584]	15	39778550	protein_coding	BTBD10	4	4		BMP1	6
ENSBTAG00000027064	BTB domain containing 11 [Source:VGNC Symbol;Acc:VGNC:26585]	5	70923456	protein_coding	BTBD11	12	12		BMP10	12
ENSBTAG00000008819	BTB domain containing 16 [Source:VGNC Symbol;Acc:VGNC:26586]	26	42493460	protein_coding	BTBD16	6	6		BMP15	12
ENSBTAG00000030166	BTB domain containing 17 [Source:VGNC Symbol;Acc:VGNC:26587]	19	57717495	protein_coding	BTBD17	7	7		BMP2	6
ENSBTAG00000047968	BTB domain containing 18 [Source:HGNC Symbol;Acc:HGNC:37214]	15	82375831	protein_coding	BTBD18	18	18		BMP2K	1
ENSBTAG00000039529	BTB domain containing 19 [Source:VGNC Symbol;Acc:VGNC:26588]	3	101784090	protein_coding	BTBD19	4	4		BMP3	12
ENSBTAG00000016108	BTB domain containing 2 [Source:VGNC Symbol;Acc:VGNC:26589]	7	45901193	protein_coding	BTBD2	6	6		BMP4	6
ENSBTAG00000019304	BTB domain containing 3 [Source:VGNC Symbol;Acc:VGNC:26590]	13	5606655	protein_coding	BTBD3	7	7		BMP5	6
ENSBTAG00000012751	BTB domain containing 6 [Source:VGNC Symbol;Acc:VGNC:26591]	21	71204291	protein_coding	BTBD6	7	7		BMP6	6
ENSBTAG00000046185	BTB domain containing 7 [Source:VGNC Symbol;Acc:VGNC:26592]	21	58455752	protein_coding	BTBD7	6	6		BMP7	6
ENSBTAG00000006167	BTB (POZ) domain containing 8 [Source:NCBI gene;Acc:520456]	3	51382748	protein_coding	BTBD8	6	6		BMP8A	6
ENSBTAG00000000529	BTB domain containing 9 [Source:VGNC Symbol;Acc:VGNC:54397]	23	12405340	protein_coding	BTBD9	6	6		BMP8B	6
ENSBTAG00000004237	betacellulin [Source:VGNC Symbol;Acc:VGNC:26593]	6	91430305	protein_coding	BTC	12	12		BMPER	7
ENSBTAG00000019129	biotinidase [Source:VGNC Symbol;Acc:VGNC:26594]	1	154375851	protein_coding	BTD	3	3		BMPR1A	6
ENSBTAG00000010012	basic transcription factor 3 [Source:VGNC Symbol;Acc:VGNC:26595]	20	8038617	protein_coding	BTF3	1	1		BMPR1B	6
ENSBTAG00000011025	basic transcription factor 3 like 4 [Source:VGNC Symbol;Acc:VGNC:26596]	3	94837405	protein_coding	BTF3L4	1	1		BMPR2	6
ENSBTAG00000020330	BTG anti-proliferation factor 1 [Source:VGNC Symbol;Acc:VGNC:26597]	5	22086071	protein_coding	BTG1	12	12		BMS1	1
ENSBTAG00000015711	BTG anti-proliferation factor 2 [Source:VGNC Symbol;Acc:VGNC:26598]	16	890072	protein_coding	BTG2	6	6		BMT2	4
ENSBTAG00000018704	BTG anti-proliferation factor 3 [Source:VGNC Symbol;Acc:VGNC:26599]	1	18909512	protein_coding	BTG3	3	3		BMX	14
ENSBTAG00000034346	BTG anti-proliferation factor 4 [Source:VGNC Symbol;Acc:VGNC:26600]	15	22105614	protein_coding	BTG4	12	12		BNC1	7
ENSBTAG00000019250	Bruton tyrosine kinase [Source:VGNC Symbol;Acc:VGNC:26601]	X	55171775	protein_coding	BTK	12	12		BNC2	7
ENSBTAG00000011871	B and T lymphocyte associated [Source:VGNC Symbol;Acc:VGNC:26602]	1	57672616	protein_coding	BTLA	15.1	15.1		BNIP1	2
ENSBTAG00000031753	butyrophilin, subfamily 1, member A1 [Source:NCBI gene;Acc:282157]	23	31361715	protein_coding	BTN1A1	12	12		BNIP2	12
ENSBTAG00000034939	butyrophilin-like 2 (MHC class II associated) [Source:NCBI gene;Acc:789224]	23	25607823	protein_coding	BTNL2	15.1	15.1		BNIP3	12
ENSBTAG00000047420	butyrophilin like 9 [Source:NCBI gene;Acc:100125313]	7	41643902	protein_coding	BTNL9	15.2	15.2		BNIP3L	12
ENSBTAG00000007476	beta-transducin repeat containing E3 ubiquitin protein ligase [Source:VGNC Symbol;Acc:VGNC:26603]	26	22001775	protein_coding	BTRC	3	3		BNIPL	15.2
ENSBTAG00000021181	BUB1 mitotic checkpoint serine/threonine kinase [Source:VGNC Symbol;Acc:VGNC:26604]	11	1559190	protein_coding	BUB1	2	2		BOC	12
ENSBTAG00000007237	BUB1 mitotic checkpoint serine/threonine kinase B [Source:VGNC Symbol;Acc:VGNC:26605]	10	35903021	protein_coding	BUB1B	2	2		BOD1	6
ENSBTAG00000017913	BUB3, mitotic checkpoint protein [Source:VGNC Symbol;Acc:VGNC:26606]	26	43276923	protein_coding	BUB3	1	1		BOD1L1	6
ENSBTAG00000016855	BUD13 homolog [Source:VGNC Symbol;Acc:VGNC:26607]	15	27834018	protein_coding	BUD13	2	2		BOD1L2	6
ENSBTAG00000017067	BUD23, rRNA methyltransferase and ribosome maturation factor [Source:VGNC Symbol;Acc:VGNC:26608]	25	34072620	protein_coding	BUD23	1	1		BOK	6
ENSBTAG00000020439	BUD31 homolog [Source:VGNC Symbol;Acc:VGNC:26609]	25	37524461	protein_coding	BUD31	1	1		BOLA1	1
ENSBTAG00000018790	blood vessel epicardial substance [Source:VGNC Symbol;Acc:VGNC:26610]	9	45484429	protein_coding	BVES	7	7		BOLA2	2
ENSBTAG00000010101	bystin like [Source:VGNC Symbol;Acc:VGNC:26611]	23	15696925	protein_coding	BYSL	1	1		BOLA2B	3
ENSBTAG00000006049	basic leucine zipper and W2 domains 1 [Source:VGNC Symbol;Acc:VGNC:26612]	2	89886720	protein_coding	BZW1	1	1		BOLA2-SMG1P6	13
ENSBTAG00000014262	basic leucine zipper and W2 domains 2 [Source:VGNC Symbol;Acc:VGNC:26613]	4	25097884	protein_coding	BZW2	1	1		BOLA3	1
ENSBTAG00000011987	chromosome 10 open reading frame, human C14orf1 [Source:NCBI gene;Acc:539248]	10	87913060	protein_coding	C10H14orf1	#N/A	#N/A		BOLL	6
ENSBTAG00000047027	chromosome 10 C14orf119 homolog [Source:VGNC Symbol;Acc:VGNC:52608]	10	21596542	protein_coding	C10H14orf119	#N/A	#N/A		BOP1	1
ENSBTAG00000014657	chromosome 10 C14orf39 homolog [Source:VGNC Symbol;Acc:VGNC:52609]	10	72878884	protein_coding	C10H14orf39	#N/A	#N/A		BORA	6
ENSBTAG00000012725	chromosome 10 C14orf93 homolog [Source:VGNC Symbol;Acc:VGNC:52610]	10	21678737	protein_coding	C10H14orf93	#N/A	#N/A		BORCS5	6
ENSBTAG00000002179	chromosome 10 C15orf41 homolog [Source:VGNC Symbol;Acc:VGNC:52611]	10	32328992	protein_coding	C10H15orf41	#N/A	#N/A		BORCS6	6
ENSBTAG00000004558	chromosome 10 C15orf48 homolog [Source:VGNC Symbol;Acc:VGNC:52612]	10	65243195	protein_coding	C10H15orf48	#N/A	#N/A		BORCS7	7
ENSBTAG00000025803	chromosome 10 open reading frame, human C15orf59 [Source:NCBI gene;Acc:613490]	10	20379755	protein_coding	C10H15orf59	#N/A	#N/A		BORCS8	6
ENSBTAG00000045628	chromosome 10 C15orf61 homolog [Source:VGNC Symbol;Acc:VGNC:52613]	10	14329838	protein_coding	C10H15orf61	#N/A	#N/A		BORCS8-MEF2B	3
ENSBTAG00000046280	chromosome 11 C2orf16 homolog [Source:VGNC Symbol;Acc:VGNC:54410]	11	72097722	protein_coding	C11H2orf16	#N/A	#N/A		BPGM	1
ENSBTAG00000012637	chromosome 11 open reading frame, human C2orf40 [Source:NCBI gene;Acc:515133]	11	45690020	protein_coding	C11H2orf40	#N/A	#N/A		BPHL	1
ENSBTAG00000016939	chromosome 11 C2orf42 homolog [Source:VGNC Symbol;Acc:VGNC:52614]	11	68446369	protein_coding	C11H2orf42	#N/A	#N/A		BPI	2
ENSBTAG00000012332	chromosome 11 C2orf49 homolog [Source:VGNC Symbol;Acc:VGNC:52615]	11	9240935	protein_coding	C11H2orf49	#N/A	#N/A		BPIFA1	15.1
ENSBTAG00000001903	chromosome 11 C2orf50 homolog [Source:VGNC Symbol;Acc:VGNC:52616]	11	86614777	protein_coding	C11H2orf50	#N/A	#N/A		BPIFA2	17
ENSBTAG00000018291	chromosome 11 C2orf68 homolog [Source:VGNC Symbol;Acc:VGNC:52617]	11	49230913	protein_coding	C11H2orf68	#N/A	#N/A		BPIFA3	17
ENSBTAG00000031150	chromosome 11 C2orf70 homolog [Source:VGNC Symbol;Acc:VGNC:52618]	11	72973676	protein_coding	C11H2orf70	#N/A	#N/A		BPIFB1	15.1
ENSBTAG00000016934	chromosome 11 C2orf71 homolog [Source:VGNC Symbol;Acc:VGNC:52619]	11	70746580	protein_coding	C11H2orf71	#N/A	#N/A		BPIFB2	15.2
ENSBTAG00000006861	chromosome 11 C2orf73 homolog [Source:VGNC Symbol;Acc:VGNC:52620]	11	36887205	protein_coding	C11H2orf73	#N/A	#N/A		BPIFB3	15.2
ENSBTAG00000047149	chromosome 11 C2orf74 homolog [Source:VGNC Symbol;Acc:VGNC:52621]	11	59750645	protein_coding	C11H2orf74	#N/A	#N/A		BPIFB4	13
ENSBTAG00000040226	chromosome 11 open reading frame, human C2orf81 [Source:NCBI gene;Acc:789060]	11	10190052	protein_coding	C11H2orf81	#N/A	#N/A		BPIFB6	14
ENSBTAG00000023776	chromosome 11 open reading frame, human C9orf116 [Source:NCBI gene;Acc:618654]	11	106451397	protein_coding	C11H9orf116	#N/A	#N/A		BPIFC	15.1
ENSBTAG00000014150	chromosome 11 open reading frame, human C9orf16 [Source:NCBI gene;Acc:616015]	11	98801791	protein_coding	C11H9orf16	#N/A	#N/A		BPNT1	2
ENSBTAG00000019513	chromosome 11 C9orf50 homolog [Source:VGNC Symbol;Acc:VGNC:52622]	11	100030767	protein_coding	C11H9orf50	#N/A	#N/A		BPTF	2
ENSBTAG00000020307	chromosome 11 C9orf78 homolog [Source:VGNC Symbol;Acc:VGNC:52623]	11	100228241	protein_coding	C11H9orf78	#N/A	#N/A		BPY2	19.2
ENSBTAG00000044177	chromosome 11 open reading frame 53 [Source:HGNC Symbol;Acc:HGNC:30527]	15	21875712	protein_coding	C11orf53	12	12		BPY2B	19.2
ENSBTAG00000019208	chromosome 11 open reading frame 95 [Source:HGNC Symbol;Acc:HGNC:28449]	29	42735168	protein_coding	C11orf95	15.1	15.1		BPY2C	19.2
ENSBTAG00000025192	chromosome 12 C13orf46 homolog [Source:VGNC Symbol;Acc:VGNC:52624]	12	90906360	protein_coding	C12H13orf46	#N/A	#N/A		BRAF	6
ENSBTAG00000003962	chromosome 13 C20orf144 homolog [Source:VGNC Symbol;Acc:VGNC:49168]	13	63690853	protein_coding	C13H20orf144	#N/A	#N/A		BRAP	1
ENSBTAG00000003494	chromosome 13 C20orf194 homolog [Source:VGNC Symbol;Acc:VGNC:49169]	13	52253039	protein_coding	C13H20orf194	#N/A	#N/A		BRAT1	6
ENSBTAG00000021805	RAB5-interacting protein [Source:NCBI gene;Acc:512377]	13	66362562	protein_coding	C13H20orf24	#N/A	#N/A		BRCA1	6
ENSBTAG00000018735	chromosome 13 C20orf27 homolog [Source:VGNC Symbol;Acc:VGNC:49171]	13	51888452	protein_coding	C13H20orf27	#N/A	#N/A		BRCA2	1
ENSBTAG00000016926	chromosome 13 C20orf85 homolog [Source:VGNC Symbol;Acc:VGNC:49172]	13	58709492	protein_coding	C13H20orf85	#N/A	#N/A		BRCC3	1
ENSBTAG00000002115	chromosome 13 C20orf96 homolog [Source:VGNC Symbol;Acc:VGNC:49173]	13	61265883	protein_coding	C13H20orf96	#N/A	#N/A		BRD1	12
ENSBTAG00000000879	chromosome 14 open reading frame, human C8orf33 [Source:NCBI gene;Acc:513585]	14	1487366	protein_coding	C14H8orf33	#N/A	#N/A		BRD2	1
ENSBTAG00000022588	chromosome 14 C8orf34 homolog [Source:VGNC Symbol;Acc:VGNC:52625]	14	34427579	protein_coding	C14H8orf34	#N/A	#N/A		BRD3	3
ENSBTAG00000043970	chromosome 14 C8orf37 homolog [Source:VGNC Symbol;Acc:VGNC:52626]	14	71396805	protein_coding	C14H8orf37	#N/A	#N/A		BRD3OS	18
ENSBTAG00000032227	chromosome 14 open reading frame, human C8orf59 [Source:NCBI gene;Acc:510007]	14	79753910	protein_coding	C14H8orf59	#N/A	#N/A		BRD4	1
ENSBTAG00000015319	chromosome 14 open reading frame, human C8orf76 [Source:NCBI gene;Acc:539014]	14	18158510	protein_coding	C14H8orf76	#N/A	#N/A		BRD7	6
ENSBTAG00000046031	chromosome 14 C8orf82 homolog [Source:VGNC Symbol;Acc:VGNC:52628]	14	1602474	protein_coding	C14H8orf82	#N/A	#N/A		BRD8	3
ENSBTAG00000045821	chromosome 15 open reading frame, human C11orf1 [Source:NCBI gene;Acc:538766]	15	22550859	protein_coding	C15H11orf1	#N/A	#N/A		BRD9	1
ENSBTAG00000001917	chromosome 15 C11orf16 homolog [Source:VGNC Symbol;Acc:VGNC:52629]	15	44250291	protein_coding	C15H11orf16	#N/A	#N/A		BRDT	1
ENSBTAG00000015810	chromosome 15 open reading frame, human C11orf34 [Source:NCBI gene;Acc:505518]	15	22978372	protein_coding	C15H11orf34	#N/A	#N/A		BRF1	1
ENSBTAG00000027642	chromosome 15 C11orf42 homolog [Source:VGNC Symbol;Acc:VGNC:52630]	15	47455391	protein_coding	C15H11orf42	#N/A	#N/A		BRF2	9
ENSBTAG00000009573	chromosome 15 open reading frame, human C11orf49 [Source:NCBI gene;Acc:505437]	15	78044073	protein_coding	C15H11orf49	#N/A	#N/A		BRI3	7
ENSBTAG00000008661	chromosome 15 C11orf52 homolog [Source:VGNC Symbol;Acc:VGNC:52631]	15	22575919	protein_coding	C15H11orf52	#N/A	#N/A		BRI3BP	12
ENSBTAG00000006755	chromosome 15 C11orf58 homolog [Source:VGNC Symbol;Acc:VGNC:52632]	15	36224848	protein_coding	C15H11orf58	#N/A	#N/A		BRICD5	12
ENSBTAG00000008220	chromosome 15 open reading frame, human C11orf71 [Source:NCBI gene;Acc:615529]	15	25255393	protein_coding	C15H11orf71	#N/A	#N/A		BRINP1	12
ENSBTAG00000021611	chromosome 15 C11orf74 homolog [Source:VGNC Symbol;Acc:VGNC:52633]	15	67844540	protein_coding	C15H11orf74	#N/A	#N/A		BRINP2	9
ENSBTAG00000004130	chromosome 15 C11orf87 homolog [Source:VGNC Symbol;Acc:VGNC:52634]	15	19619434	protein_coding	C15H11orf87	#N/A	#N/A		BRINP3	12
ENSBTAG00000034338	chromosome 15 open reading frame, human C11orf88 [Source:NCBI gene;Acc:767960]	15	22136721	protein_coding	C15H11orf88	#N/A	#N/A		BRIP1	1
ENSBTAG00000027577	chromosome 15 C11orf91 homolog [Source:VGNC Symbol;Acc:VGNC:52635]	15	65131004	protein_coding	C15H11orf91	#N/A	#N/A		BRIX1	1
ENSBTAG00000027562	chromosome 15 C11orf94 homolog [Source:VGNC Symbol;Acc:VGNC:52636]	15	76813867	protein_coding	C15H11orf94	#N/A	#N/A		BRK1	1
ENSBTAG00000040449	chromosome 15 C11orf97 homolog [Source:VGNC Symbol;Acc:VGNC:52637]	15	16261703	protein_coding	C15H11orf97	#N/A	#N/A		BRMS1	3
ENSBTAG00000047281	chromosome 15 open reading frame 62 [Source:HGNC Symbol;Acc:HGNC:34489]	10	36431890	protein_coding	C15orf62	14	14		BRMS1L	6
ENSBTAG00000033127	chromosome 16 C1orf100 homolog [Source:VGNC Symbol;Acc:VGNC:52638]	16	33563651	protein_coding	C16H1orf100	#N/A	#N/A		BROX	2
ENSBTAG00000014793	chromosome 16 C1orf112 homolog [Source:VGNC Symbol;Acc:VGNC:52639]	16	38250081	protein_coding	C16H1orf112	#N/A	#N/A		BRPF1	2
ENSBTAG00000006403	chromosome 16 C1orf115 homolog [Source:VGNC Symbol;Acc:VGNC:52640]	16	24876776	protein_coding	C16H1orf115	#N/A	#N/A		BRPF3	2
ENSBTAG00000018143	chromosome 16 C1orf116 homolog [Source:VGNC Symbol;Acc:VGNC:52641]	16	4686518	protein_coding	C16H1orf116	#N/A	#N/A		BRS3	13
ENSBTAG00000012158	chromosome 16 C1orf158 homolog [Source:VGNC Symbol;Acc:VGNC:52642]	16	56187896	protein_coding	C16H1orf158	#N/A	#N/A		BRSK1	1
ENSBTAG00000014511	chromosome 16 open reading frame, human C1orf159 [Source:NCBI gene;Acc:509263]	16	52642150	protein_coding	C16H1orf159	#N/A	#N/A		BRSK2	1
ENSBTAG00000024520	chromosome 16 C1orf174 homolog [Source:VGNC Symbol;Acc:VGNC:52643]	16	50472098	protein_coding	C16H1orf174	#N/A	#N/A		BRWD1	1
ENSBTAG00000038079	chromosome 16 open reading frame, human C1orf21 [Source:NCBI gene;Acc:781721]	16	66960790	protein_coding	C16H1orf21	#N/A	#N/A		BRWD3	1
ENSBTAG00000002848	chromosome 16 C1orf74 homolog [Source:VGNC Symbol;Acc:VGNC:52644]	16	75421211	protein_coding	C16H1orf74	#N/A	#N/A		BSCL2	3
ENSBTAG00000047734	chromosome 16 open reading frame 58 [Source:HGNC Symbol;Acc:HGNC:25848]	25	27781438	protein_coding	C16orf58	1	1		BSDC1	2
ENSBTAG00000002188	chromosome 25 open reading frame, human C16orf89 [Source:NCBI gene;Acc:618703]	25	4088165	protein_coding	C16orf89	6	6		BSG	6
ENSBTAG00000021796	chromosome 17 open reading frame, human C12orf43 [Source:NCBI gene;Acc:507351]	17	65435169	protein_coding	C17H12orf43	#N/A	#N/A		BSN	12
ENSBTAG00000047139	chromosome 17 C12orf49 homolog [Source:VGNC Symbol;Acc:VGNC:52645]	17	60505860	protein_coding	C17H12orf49	#N/A	#N/A		BSND	12
ENSBTAG00000020503	chromosome 17 C12orf65 homolog [Source:VGNC Symbol;Acc:VGNC:52646]	17	54568694	protein_coding	C17H12orf65	#N/A	#N/A		BSPH1	6
ENSBTAG00000012892	chromosome 17 C22orf31 homolog [Source:VGNC Symbol;Acc:VGNC:52647]	17	70539385	protein_coding	C17H22orf31	#N/A	#N/A		BSPRY	12
ENSBTAG00000019894	chromosome 17 C22orf39 homolog [Source:VGNC Symbol;Acc:VGNC:53892]	17	74711564	protein_coding	C17H22orf39	#N/A	#N/A		BST1	6
ENSBTAG00000044159	chromosome 17 C4orf33 homolog [Source:VGNC Symbol;Acc:VGNC:52648]	17	29105309	protein_coding	C17H4orf33	#N/A	#N/A		BST2	17
ENSBTAG00000033547	chromosome 17 C4orf45 homolog [Source:VGNC Symbol;Acc:VGNC:52649]	17	40936426	protein_coding	C17H4orf45	#N/A	#N/A		BSX	3
ENSBTAG00000033486	chromosome 17 C4orf46 homolog [Source:VGNC Symbol;Acc:VGNC:52650]	17	41307378	protein_coding	C17H4orf46	#N/A	#N/A		BTAF1	1
ENSBTAG00000017438	chromosome 17 C5orf52 homolog [Source:VGNC Symbol;Acc:VGNC:52651]	17	71755943	protein_coding	C17H5orf52	#N/A	#N/A		BTBD1	12
ENSBTAG00000048278	chromosome 17 open reading frame 47 [Source:HGNC Symbol;Acc:HGNC:26844]	19	9718926	protein_coding	C17orf47	15.1	15.1		BTBD10	4
ENSBTAG00000023765	chromosome 18 C16orf46 homolog [Source:VGNC Symbol;Acc:VGNC:49174]	18	7779382	protein_coding	C18H16orf46	#N/A	#N/A		BTBD11	12
ENSBTAG00000005058	chromosome 18 C16orf70 homolog [Source:VGNC Symbol;Acc:VGNC:49175]	18	34878576	protein_coding	C18H16orf70	#N/A	#N/A		BTBD16	6
ENSBTAG00000008720	chromosome 18 C16orf78 homolog [Source:VGNC Symbol;Acc:VGNC:49176]	18	17919331	protein_coding	C18H16orf78	#N/A	#N/A		BTBD17	7
ENSBTAG00000018906	chromosome 18 C16orf86 homolog [Source:VGNC Symbol;Acc:VGNC:49177]	18	35339676	protein_coding	C18H16orf86	#N/A	#N/A		BTBD18	18
ENSBTAG00000003503	chromosome 18 C16orf87 homolog [Source:VGNC Symbol;Acc:VGNC:49178]	18	15186660	protein_coding	C18H16orf87	#N/A	#N/A		BTBD19	4
ENSBTAG00000019087	chromosome 18 C16orf95 homolog [Source:VGNC Symbol;Acc:VGNC:52189]	18	12952027	protein_coding	C18H16orf95	#N/A	#N/A		BTBD2	6
ENSBTAG00000020434	chromosome 18 open reading frame, human C19orf12 [Source:NCBI gene;Acc:533209]	18	40455366	protein_coding	C18H19orf12	#N/A	#N/A		BTBD3	7
ENSBTAG00000031648	chromosome 18 open reading frame, human C19orf33 [Source:NCBI gene;Acc:787634]	18	48337453	protein_coding	C18H19orf33	#N/A	#N/A		BTBD6	7
ENSBTAG00000018859	chromosome 18 C19orf47 homolog [Source:VGNC Symbol;Acc:VGNC:49179]	18	49964825	protein_coding	C18H19orf47	#N/A	#N/A		BTBD7	6
ENSBTAG00000011079	chromosome 18 open reading frame, human C19orf48 [Source:NCBI gene;Acc:516719]	18	57317723	protein_coding	C18H19orf48	#N/A	#N/A		BTBD8	6
ENSBTAG00000023453	chromosome 18 C19orf54 homolog [Source:VGNC Symbol;Acc:VGNC:49180]	18	50291015	protein_coding	C18H19orf54	#N/A	#N/A		BTBD9	6
ENSBTAG00000013106	chromosome 18 C19orf81 homolog [Source:VGNC Symbol;Acc:VGNC:49181]	18	57194637	protein_coding	C18H19orf81	#N/A	#N/A		BTC	12
ENSBTAG00000047992	chromosome 19 C17orf107 homolog [Source:VGNC Symbol;Acc:VGNC:52652]	19	27121211	protein_coding	C19H17orf107	#N/A	#N/A		BTD	3
ENSBTAG00000021931	chromosome 19 open reading frame, human C17orf49 [Source:NCBI gene;Acc:512885]	19	27438490	protein_coding	C19H17orf49	#N/A	#N/A		BTF3	1
ENSBTAG00000045621	chromosome 19 C17orf50 homolog [Source:VGNC Symbol;Acc:VGNC:52653]	19	14931963	protein_coding	C19H17orf50	#N/A	#N/A		BTF3L4	1
ENSBTAG00000004464	chromosome 19 C17orf53 homolog [Source:VGNC Symbol;Acc:VGNC:52654]	19	44597496	protein_coding	C19H17orf53	#N/A	#N/A		BTG1	12
ENSBTAG00000018391	chromosome 19 C17orf64 homolog [Source:VGNC Symbol;Acc:VGNC:52656]	19	12822573	protein_coding	C19H17orf64	#N/A	#N/A		BTG2	6
ENSBTAG00000035147	chromosome 19 C17orf67 homolog [Source:VGNC Symbol;Acc:VGNC:52657]	19	7830734	protein_coding	C19H17orf67	#N/A	#N/A		BTG3	3
ENSBTAG00000020994	chromosome 19 C17orf75 homolog [Source:VGNC Symbol;Acc:VGNC:52658]	19	18141427	protein_coding	C19H17orf75	#N/A	#N/A		BTG4	12
ENSBTAG00000025242	chromosome 19 C17orf78 homolog [Source:VGNC Symbol;Acc:VGNC:52659]	19	14005955	protein_coding	C19H17orf78	#N/A	#N/A		BTK	12
ENSBTAG00000006089	chromosome 19 C17orf80 homolog [Source:VGNC Symbol;Acc:VGNC:52660]	19	58648989	protein_coding	C19H17orf80	#N/A	#N/A		BTLA	15.1
ENSBTAG00000044056	chromosome 19 C17orf98 homolog [Source:VGNC Symbol;Acc:VGNC:52661]	19	40068315	protein_coding	C19H17orf98	#N/A	#N/A		BTN1A1	12
ENSBTAG00000014982	chromosome 19 open reading frame 71 [Source:HGNC Symbol;Acc:HGNC:34496]	7	21606602	protein_coding	C19orf71	15.1	15.1		BTN2A1	12
ENSBTAG00000004567	C1D nuclear receptor corepressor [Source:VGNC Symbol;Acc:VGNC:26614]	11	66471949	protein_coding	C1D	2	2		BTN2A2	15.2
ENSBTAG00000004995	core 1 synthase, glycoprotein-N-acetylgalactosamine 3-beta-galactosyltransferase 1 [Source:VGNC Symbol;Acc:VGNC:26615]	4	15183826	protein_coding	C1GALT1	2	2		BTN3A1	19.2
ENSBTAG00000021410	C1GALT1 specific chaperone 1 [Source:NCBI gene;Acc:531644]	X	4694747	protein_coding	C1GALT1C1	12	12		BTN3A2	13
ENSBTAG00000013841	chromosome 1 C21orf140 homolog [Source:NCBI gene;Acc:768067]	1	459812	protein_coding	C1H21orf140	#N/A	#N/A		BTN3A3	19.1
ENSBTAG00000019589	chromosome 1 C21orf2 homolog [Source:VGNC Symbol;Acc:VGNC:53514]	1	145801880	protein_coding	C1H21orf2	#N/A	#N/A		BTNL2	15.1
ENSBTAG00000021984	chromosome 1 C21orf58 homolog [Source:VGNC Symbol;Acc:VGNC:52662]	1	147717838	protein_coding	C1H21orf58	#N/A	#N/A		BTNL3	19.1
ENSBTAG00000043993	chromosome 1 C21orf62 homolog [Source:VGNC Symbol;Acc:VGNC:52663]	1	2029406	protein_coding	C1H21orf62	#N/A	#N/A		BTNL8	19.2
ENSBTAG00000001395	chromosome 1 C21orf91 homolog [Source:VGNC Symbol;Acc:VGNC:52664]	1	18719635	protein_coding	C1H21orf91	#N/A	#N/A		BTNL9	15.2
ENSBTAG00000005203	chromosome 1 C3orf33 homolog [Source:VGNC Symbol;Acc:VGNC:52665]	1	112777479	protein_coding	C1H3orf33	#N/A	#N/A		BTRC	3
ENSBTAG00000007970	chromosome 1 C3orf38 homolog [Source:VGNC Symbol;Acc:VGNC:53515]	1	35753286	protein_coding	C1H3orf38	#N/A	#N/A		BUB1	2
ENSBTAG00000016554	chromosome 1 C3orf52 homolog [Source:VGNC Symbol;Acc:VGNC:52666]	1	57279554	protein_coding	C1H3orf52	#N/A	#N/A		BUB1B	2
ENSBTAG00000007933	chromosome 1 C3orf58 homolog [Source:VGNC Symbol;Acc:VGNC:52667]	1	125865282	protein_coding	C1H3orf58	#N/A	#N/A		BUB1B-PAK6	7
ENSBTAG00000005212	chromosome 1 C3orf70 homolog [Source:VGNC Symbol;Acc:VGNC:52668]	1	82573990	protein_coding	C1H3orf70	#N/A	#N/A		BUB3	1
ENSBTAG00000047247	chromosome 1 C3orf80 homolog [Source:VGNC Symbol;Acc:VGNC:52669]	1	108086075	protein_coding	C1H3orf80	#N/A	#N/A		BUD13	2
ENSBTAG00000001135	chromosome 3 open reading frame, human C1orf194 [Source:NCBI gene;Acc:613530]	3	34388638	protein_coding	C1orf194	6	6		BUD23	1
ENSBTAG00000023074	chromosome 1 open reading frame 198 [Source:HGNC Symbol;Acc:HGNC:25900]	28	3833611	protein_coding	C1orf198	7	7		BUD31	1
ENSBTAG00000007153	complement C1q A chain [Source:VGNC Symbol;Acc:VGNC:26616]	2	130792855	protein_coding	C1QA	13	13		BVES	7
ENSBTAG00000011196	complement C1q B chain [Source:VGNC Symbol;Acc:VGNC:26617]	2	130769172	protein_coding	C1QB	13	13		BYSL	1
ENSBTAG00000012739	complement C1q binding protein [Source:VGNC Symbol;Acc:VGNC:26618]	19	26724673	protein_coding	C1QBP	6	6		BZW1	1
ENSBTAG00000011193	complement C1q C chain [Source:VGNC Symbol;Acc:VGNC:26619]	2	130783987	protein_coding	C1QC	12	12		BZW2	1
ENSBTAG00000011759	complement C1q like 1 [Source:VGNC Symbol;Acc:VGNC:26620]	19	45288725	protein_coding	C1QL1	3	3		C10ORF105	18
ENSBTAG00000003771	complement C1q like 2 [Source:VGNC Symbol;Acc:VGNC:26621]	2	71283904	protein_coding	C1QL2	12	12		C10ORF111	19.2
ENSBTAG00000016677	complement C1q like 3 [Source:VGNC Symbol;Acc:VGNC:50059]	13	31280684	protein_coding	C1QL3	12	12		C10ORF113	19.2
ENSBTAG00000032567	complement C1q like 4 [Source:HGNC Symbol;Acc:HGNC:31416]	5	30654295	protein_coding	C1QL4	12	12		C10ORF120	15.2
ENSBTAG00000006276	C1q and TNF related 1 [Source:VGNC Symbol;Acc:VGNC:26622]	19	53978217	protein_coding	C1QTNF1	9	9		C10ORF126	19.1
ENSBTAG00000031631	C1q and TNF related 12 [Source:VGNC Symbol;Acc:VGNC:26623]	16	52452723	protein_coding	C1QTNF12	7	7		C10ORF128	17
ENSBTAG00000001367	C1q and TNF related 2 [Source:VGNC Symbol;Acc:VGNC:26624]	7	74035698	protein_coding	C1QTNF2	12	12		C10orf142	18.65
ENSBTAG00000017071	C1q and TNF related 3 [Source:NCBI gene;Acc:531659]	20	39760050	protein_coding	C1QTNF3	9	9		C10orf143	18
ENSBTAG00000027766	C1q and TNF related 5 [Source:VGNC Symbol;Acc:VGNC:26625]	15	30448399	protein_coding	C1QTNF5	12	12		C10ORF25	19.2
ENSBTAG00000008074	C1q and TNF related 6 [Source:VGNC Symbol;Acc:VGNC:26626]	5	75992622	protein_coding	C1QTNF6	12	12		C10ORF53	6
ENSBTAG00000010343	C1q and TNF related 7 [Source:VGNC Symbol;Acc:VGNC:26627]	6	115276058	protein_coding	C1QTNF7	12	12		C10orf55	19.2
ENSBTAG00000033481	C1q and TNF related 8 [Source:VGNC Symbol;Acc:VGNC:26628]	25	865752	protein_coding	C1QTNF8	15.2	15.2		C10ORF62	15.1
ENSBTAG00000001365	C1q and TNF related 9 [Source:NCBI gene;Acc:523616]	12	34540961	protein_coding	C1QTNF9	12	12		C10ORF67	17
ENSBTAG00000008612	complement C1r [Source:NCBI gene;Acc:511581]	5	103737161	protein_coding	C1R	12	12		C10ORF71	18
ENSBTAG00000016204	Bos taurus complement C1r subcomponent like (C1RL), mRNA. [Source:RefSeq mRNA;Acc:NM_001354760]	5	103633960	protein_coding	C1RL	6	6		C10ORF76	2
ENSBTAG00000004840	complement C1s [Source:VGNC Symbol;Acc:VGNC:26630]	5	103768066	protein_coding	C1S	13	13		C10ORF82	15.1
ENSBTAG00000007450	complement C2 [Source:VGNC Symbol;Acc:VGNC:53959]	23	27231725	protein_coding	C2	6	6		C10ORF88	12
ENSBTAG00000017569	chromosome 20 C5orf22 homolog [Source:VGNC Symbol;Acc:VGNC:52670]	20	42044893	protein_coding	C20H5orf22	#N/A	#N/A		C10ORF90	14
ENSBTAG00000007461	chromosome 20 C5orf34 homolog [Source:VGNC Symbol;Acc:VGNC:52671]	20	31324013	protein_coding	C20H5orf34	#N/A	#N/A		C10ORF95	19.2
ENSBTAG00000022775	chromosome 21 open reading frame, human C14orf180 [Source:NCBI gene;Acc:615365]	21	70707408	protein_coding	C21H14orf180	#N/A	#N/A		C10orf99	17
ENSBTAG00000016062	chromosome 21 C14orf28 homolog [Source:VGNC Symbol;Acc:VGNC:52672]	21	55153786	protein_coding	C21H14orf28	#N/A	#N/A		C11ORF1	6
ENSBTAG00000021021	chromosome 21 C15orf39 homolog [Source:VGNC Symbol;Acc:VGNC:52673]	21	33934615	protein_coding	C21H15orf39	#N/A	#N/A		C11ORF16	14
ENSBTAG00000016522	chromosome 21 open reading frame, human C15orf40 [Source:NCBI gene;Acc:509050]	21	23721989	protein_coding	C21H15orf40	#N/A	#N/A		C11ORF21	19.2
ENSBTAG00000001889	chromosome 22 C3orf14 homolog [Source:VGNC Symbol;Acc:VGNC:49182]	22	39119763	protein_coding	C22H3orf14	#N/A	#N/A		C11ORF24	14
ENSBTAG00000010165	chromosome 22 C3orf18 homolog [Source:VGNC Symbol;Acc:VGNC:52674]	22	50360693	protein_coding	C22H3orf18	#N/A	#N/A		C11ORF40	19.2
ENSBTAG00000040133	chromosome 22 C3orf20 homolog [Source:VGNC Symbol;Acc:VGNC:49183]	22	58202080	protein_coding	C22H3orf20	#N/A	#N/A		C11ORF42	15.2
ENSBTAG00000039194	chromosome 22 C3orf22 homolog [Source:VGNC Symbol;Acc:VGNC:49184]	22	61118758	protein_coding	C22H3orf22	#N/A	#N/A		C11ORF44	19.2
ENSBTAG00000011894	chromosome 22 C3orf62 homolog [Source:VGNC Symbol;Acc:VGNC:49185]	22	51375767	protein_coding	C22H3orf62	#N/A	#N/A		C11ORF45	19.2
ENSBTAG00000000982	chromosome 22 C3orf84 homolog [Source:VGNC Symbol;Acc:VGNC:49186]	22	51418820	protein_coding	C22H3orf84	#N/A	#N/A		C11ORF49	9
ENSBTAG00000047629	chromosome 22 open reading frame 46 [Source:HGNC Symbol;Acc:HGNC:26294]	5	113266463	protein_coding	C22orf46	18	18		C11ORF52	15.2
ENSBTAG00000034493	chromosome 23 C6orf106 homolog [Source:VGNC Symbol;Acc:VGNC:52675]	23	8591963	protein_coding	C23H6orf106	#N/A	#N/A		C11ORF53	12
ENSBTAG00000048230	chromosome 23 C6orf132 homolog [Source:VGNC Symbol;Acc:VGNC:53962]	23	15841664	protein_coding	C23H6orf132	#N/A	#N/A		C11ORF54	4
ENSBTAG00000006958	chromosome 23 C6orf136 homolog [Source:VGNC Symbol;Acc:VGNC:53961]	23	28152665	protein_coding	C23H6orf136	#N/A	#N/A		C11orf58	12
ENSBTAG00000047591	chromosome 23 C6orf141 homolog [Source:VGNC Symbol;Acc:VGNC:52676]	23	22040481	protein_coding	C23H6orf141	#N/A	#N/A		C11ORF65	1
ENSBTAG00000004539	chromosome 23 C6orf15 homolog [Source:VGNC Symbol;Acc:VGNC:52677]	23	27816299	protein_coding	C23H6orf15	#N/A	#N/A		C11ORF68	9
ENSBTAG00000017617	chromosome 23 C6orf222 homolog [Source:VGNC Symbol;Acc:VGNC:52678]	23	10228126	protein_coding	C23H6orf222	#N/A	#N/A		C11ORF70	1
ENSBTAG00000023628	chromosome 23 C6orf47 homolog [Source:VGNC Symbol;Acc:VGNC:52679]	23	27457506	protein_coding	C23H6orf47	#N/A	#N/A		C11ORF71	17
ENSBTAG00000020496	chromosome 23 C6orf62 homolog [Source:VGNC Symbol;Acc:VGNC:52680]	23	32822610	protein_coding	C23H6orf62	#N/A	#N/A		C11ORF74	12
ENSBTAG00000002393	chromosome 23 C6orf89 homolog [Source:VGNC Symbol;Acc:VGNC:52681]	23	10773265	protein_coding	C23H6orf89	#N/A	#N/A		C11ORF84	15.1
ENSBTAG00000011622	chromosome 24 open reading frame, human C18orf21 [Source:NCBI gene;Acc:512779]	24	21448771	protein_coding	C24H18orf21	#N/A	#N/A		C11ORF86	15.1
ENSBTAG00000032964	chromosome 24 open reading frame, human C18orf25 [Source:NCBI gene;Acc:615069]	24	46409594	protein_coding	C24H18orf25	#N/A	#N/A		C11ORF87	14
ENSBTAG00000021334	chromosome 24 C18orf32 homolog [Source:VGNC Symbol;Acc:VGNC:52682]	24	49610404	protein_coding	C24H18orf32	#N/A	#N/A		C11ORF88	9
ENSBTAG00000008169	chromosome 24 C18orf54 homolog [Source:VGNC Symbol;Acc:VGNC:52683]	24	54209587	protein_coding	C24H18orf54	#N/A	#N/A		C11ORF91	14
ENSBTAG00000022466	chromosome 24 C18orf63 homolog [Source:VGNC Symbol;Acc:VGNC:52684]	24	4369229	protein_coding	C24H18orf63	#N/A	#N/A		C11ORF94	15.2
ENSBTAG00000011692	chromosome 25 C16orf45 homolog [Source:VGNC Symbol;Acc:VGNC:52685]	25	13973579	protein_coding	C25H16orf45	#N/A	#N/A		C11ORF95	15.1
ENSBTAG00000047448	chromosome 25 C16orf54 homolog [Source:VGNC Symbol;Acc:VGNC:52686]	25	26734080	protein_coding	C25H16orf54	#N/A	#N/A		C11ORF96	18
ENSBTAG00000006595	chromosome 25 open reading frame, human C16orf71 [Source:NCBI gene;Acc:618674]	25	3820876	protein_coding	C25H16orf71	#N/A	#N/A		C11orf97	14
ENSBTAG00000013858	chromosome 25 C16orf72 homolog [Source:VGNC Symbol;Acc:VGNC:52687]	25	7931600	protein_coding	C25H16orf72	#N/A	#N/A		C11orf98	13
ENSBTAG00000020051	chromosome 25 C16orf82 homolog [Source:VGNC Symbol;Acc:VGNC:52688]	25	24935876	protein_coding	C25H16orf82	#N/A	#N/A		C12ORF10	1
ENSBTAG00000000611	chromosome 25 open reading frame, human C16orf90 [Source:NCBI gene;Acc:767879]	25	2885984	protein_coding	C25H16orf90	#N/A	#N/A		C12ORF29	9
ENSBTAG00000033395	chromosome 25 open reading frame, human C16orf91 [Source:NCBI gene;Acc:618598]	25	1116677	protein_coding	C25H16orf91	#N/A	#N/A		C12ORF4	3
ENSBTAG00000021248	chromosome 25 C7orf26 homolog [Source:VGNC Symbol;Acc:VGNC:52689]	25	38963389	protein_coding	C25H7orf26	#N/A	#N/A		C12ORF40	15.1
ENSBTAG00000015011	chromosome 25 C7orf43 homolog [Source:VGNC Symbol;Acc:VGNC:52690]	25	36784232	protein_coding	C25H7orf43	#N/A	#N/A		C12ORF42	17
ENSBTAG00000026192	chromosome 25 C7orf50 homolog [Source:VGNC Symbol;Acc:VGNC:54411]	25	42245836	protein_coding	C25H7orf50	#N/A	#N/A		C12ORF43	12
ENSBTAG00000016765	chromosome 25 open reading frame, human C7orf61 [Source:NCBI gene;Acc:617958]	25	36624993	protein_coding	C25H7orf61	#N/A	#N/A		C12ORF45	12
ENSBTAG00000010797	chromosome 26 open reading frame, human C10orf120 [Source:NCBI gene;Acc:617773]	26	42882756	protein_coding	C26H10orf120	#N/A	#N/A		C12ORF49	2
ENSBTAG00000013763	chromosome 26 C10orf82 homolog [Source:VGNC Symbol;Acc:VGNC:52691]	26	37385337	protein_coding	C26H10orf82	#N/A	#N/A		C12ORF50	14
ENSBTAG00000011587	chromosome 26 C10orf90 homolog [Source:VGNC Symbol;Acc:VGNC:52692]	26	46273596	protein_coding	C26H10orf90	#N/A	#N/A		C12ORF54	17
ENSBTAG00000034430	chromosome 27 open reading frame, human C4orf47 [Source:NCBI gene;Acc:523361]	27	14732024	protein_coding	C27H4orf47	#N/A	#N/A		C12ORF56	6
ENSBTAG00000047643	chromosome 27 C8orf48 homolog [Source:VGNC Symbol;Acc:VGNC:52693]	27	22499290	protein_coding	C27H8orf48	#N/A	#N/A		C12ORF57	6
ENSBTAG00000045826	chromosome 28 C10orf105 homolog [Source:VGNC Symbol;Acc:VGNC:52694]	28	28021567	protein_coding	C28H10orf105	#N/A	#N/A		C12ORF60	17
ENSBTAG00000045949	chromosome 28 C10orf53 homolog [Source:VGNC Symbol;Acc:VGNC:52695]	28	44195943	protein_coding	C28H10orf53	#N/A	#N/A		C12ORF65	1
ENSBTAG00000047155	chromosome 28 C10orf71 homolog [Source:VGNC Symbol;Acc:VGNC:52696]	28	43930428	protein_coding	C28H10orf71	#N/A	#N/A		C12ORF66	3
ENSBTAG00000010765	chromosome 28 C1orf131 homolog [Source:VGNC Symbol;Acc:VGNC:52697]	28	3418410	protein_coding	C28H1orf131	#N/A	#N/A		C12ORF71	15.2
ENSBTAG00000004392	chromosome 29 C11orf24 homolog [Source:VGNC Symbol;Acc:VGNC:52698]	29	46407487	protein_coding	C29H11orf24	#N/A	#N/A		C12ORF73	12
ENSBTAG00000003550	chromosome 29 C11orf54 homolog [Source:VGNC Symbol;Acc:VGNC:52699]	29	1032168	protein_coding	C29H11orf54	#N/A	#N/A		C12ORF74	17
ENSBTAG00000006195	chromosome 29 open reading frame, human C11orf68 [Source:NCBI gene;Acc:100125880]	29	44691682	protein_coding	C29H11orf68	#N/A	#N/A		C12orf75	14
ENSBTAG00000022246	chromosome 29 C11orf86 homolog [Source:VGNC Symbol;Acc:VGNC:52700]	29	45624666	protein_coding	C29H11orf86	#N/A	#N/A		C12ORF76	19.1
ENSBTAG00000021259	C2 calcium dependent domain containing 2 [Source:VGNC Symbol;Acc:VGNC:26631]	1	143645291	protein_coding	C2CD2	12	12		C13orf42	18
ENSBTAG00000015013	C2CD2 like [Source:VGNC Symbol;Acc:VGNC:26632]	15	30214150	protein_coding	C2CD2L	12	12		C13orf46	15.2
ENSBTAG00000002907	C2 calcium dependent domain containing 3 [Source:VGNC Symbol;Acc:VGNC:26633]	15	54227840	protein_coding	C2CD3	4	4		C14ORF119	6
ENSBTAG00000020814	C2 calcium dependent domain containing 4B [Source:NCBI gene;Acc:529849]	10	47955995	protein_coding	C2CD4B	17	17		C14orf132	12
ENSBTAG00000047560	C2 calcium dependent domain containing 4C [Source:VGNC Symbol;Acc:VGNC:26634]	7	44716586	protein_coding	C2CD4C	9	9		C14ORF177	19.1
ENSBTAG00000047528	C2 calcium dependent domain containing 4D [Source:VGNC Symbol;Acc:VGNC:26635]	3	18983857	protein_coding	C2CD4D	18	18		C14ORF178	19.1
ENSBTAG00000001673	C2 calcium dependent domain containing 5 [Source:VGNC Symbol;Acc:VGNC:26636]	5	88099588	protein_coding	C2CD5	1	1		C14ORF28	12
ENSBTAG00000017436	C2 calcium dependent domain containing 6 [Source:VGNC Symbol;Acc:VGNC:26637]	2	90461666	protein_coding	C2CD6	9	9		C14ORF37	15.1
ENSBTAG00000009952	chromosome 2 C2orf69 homolog [Source:VGNC Symbol;Acc:VGNC:52701]	2	88897206	protein_coding	C2H2orf69	#N/A	#N/A		C14ORF80	12
ENSBTAG00000026710	chromosome 2 C2orf72 homolog [Source:VGNC Symbol;Acc:VGNC:52702]	2	119657309	protein_coding	C2H2orf72	#N/A	#N/A		C14ORF93	13
ENSBTAG00000010599	chromosome 2 C2orf76 homolog [Source:VGNC Symbol;Acc:VGNC:52703]	2	71473546	protein_coding	C2H2orf76	#N/A	#N/A		C15ORF32	19.2
ENSBTAG00000012888	chromosome 2 C2orf80 homolog [Source:VGNC Symbol;Acc:VGNC:52704]	2	96867942	protein_coding	C2H2orf80	#N/A	#N/A		C15orf38-AP3S2	12
ENSBTAG00000026994	chromosome 2 C2orf88 homolog [Source:VGNC Symbol;Acc:VGNC:52705]	2	6038403	protein_coding	C2H2orf88	#N/A	#N/A		C15ORF39	15.2
ENSBTAG00000048207	chromosome 2 open reading frame 15 [Source:HGNC Symbol;Acc:HGNC:28436]	11	4274108	protein_coding	C2orf15	19.2	19.2		C15ORF40	1
ENSBTAG00000039878	chromosome 2 open reading frame 78 [Source:HGNC Symbol;Acc:HGNC:34349]	11	10812246	protein_coding	C2orf78	15.1	15.1		C15ORF41	1
ENSBTAG00000017280	complement C3 [Source:VGNC Symbol;Acc:VGNC:26638]	7	18989689	protein_coding	C3	1	1		C15ORF53	19.2
ENSBTAG00000019741	complement C3a receptor 1 [Source:VGNC Symbol;Acc:VGNC:26639]	5	102025881	protein_coding	C3AR1	13	13		C15ORF56	19.2
ENSBTAG00000014325	chromosome 3 C1orf109 homolog [Source:VGNC Symbol;Acc:VGNC:52706]	3	108800731	protein_coding	C3H1orf109	#N/A	#N/A		C15ORF59	12
ENSBTAG00000045776	chromosome 3 C1orf122 homolog [Source:VGNC Symbol;Acc:VGNC:52707]	3	108695600	protein_coding	C3H1orf122	#N/A	#N/A		C15ORF61	6
ENSBTAG00000003484	chromosome 3 open reading frame, human C1orf123 [Source:NCBI gene;Acc:517857]	3	93583352	protein_coding	C3H1orf123	#N/A	#N/A		C15ORF62	14
ENSBTAG00000030809	chromosome 3 open reading frame, human C1orf141 [Source:NCBI gene;Acc:768032]	3	78516234	protein_coding	C3H1orf141	#N/A	#N/A		C15orf65	18
ENSBTAG00000027936	chromosome 3 C1orf146 homolog [Source:VGNC Symbol;Acc:VGNC:52708]	3	51326167	protein_coding	C3H1orf146	#N/A	#N/A		C16ORF45	12
ENSBTAG00000009674	chromosome 3 open reading frame, human C1orf185 [Source:NCBI gene;Acc:768020]	3	95726474	protein_coding	C3H1orf185	#N/A	#N/A		C16ORF46	15.1
ENSBTAG00000033220	chromosome 3 C1orf189 homolog [Source:VGNC Symbol;Acc:VGNC:52709]	3	16367444	protein_coding	C3H1orf189	#N/A	#N/A		C16ORF47	19.2
ENSBTAG00000021079	chromosome 3 C1orf210 homolog [Source:VGNC Symbol;Acc:VGNC:52710]	3	103324513	protein_coding	C3H1orf210	#N/A	#N/A		C16ORF52	4
ENSBTAG00000038292	chromosome 3 C1orf216 homolog [Source:VGNC Symbol;Acc:VGNC:52711]	3	110649045	protein_coding	C3H1orf216	#N/A	#N/A		C16ORF54	15.1
ENSBTAG00000020026	chromosome 3 open reading frame, human C1orf43 [Source:NCBI gene;Acc:538459]	3	16358535	protein_coding	C3H1orf43	#N/A	#N/A		C16ORF58	1
ENSBTAG00000017386	chromosome 3 C1orf50 homolog [Source:VGNC Symbol;Acc:VGNC:52712]	3	104057488	protein_coding	C3H1orf50	#N/A	#N/A		C16ORF59	14
ENSBTAG00000016326	chromosome 3 C1orf52 homolog [Source:VGNC Symbol;Acc:VGNC:52713]	3	59025961	protein_coding	C3H1orf52	#N/A	#N/A		C16ORF62	1
ENSBTAG00000021485	chromosome 3 C1orf54 homolog [Source:VGNC Symbol;Acc:VGNC:52714]	3	20406684	protein_coding	C3H1orf54	#N/A	#N/A		C16ORF70	2
ENSBTAG00000015349	chromosome 3 C1orf56 homolog [Source:VGNC Symbol;Acc:VGNC:52715]	3	19777080	protein_coding	C3H1orf56	#N/A	#N/A		C16ORF71	15.1
ENSBTAG00000046138	chromosome 3 C1orf68 homolog [Source:VGNC Symbol;Acc:VGNC:52716]	3	18108307	protein_coding	C3H1orf68	#N/A	#N/A		C16ORF72	6
ENSBTAG00000009481	chromosome 3 C1orf87 homolog [Source:VGNC Symbol;Acc:VGNC:52717]	3	86260319	protein_coding	C3H1orf87	#N/A	#N/A		C16ORF74	15.1
ENSBTAG00000020798	chromosome 3 C1orf94 homolog [Source:VGNC Symbol;Acc:VGNC:54412]	3	112155592	protein_coding	C3H1orf94	#N/A	#N/A		C16ORF78	17
ENSBTAG00000012374	chromosome 3 C2orf54 homolog [Source:VGNC Symbol;Acc:VGNC:52718]	3	120647666	protein_coding	C3H2orf54	#N/A	#N/A		C16ORF82	17
ENSBTAG00000039133	chromosome 3 open reading frame 49 [Source:HGNC Symbol;Acc:HGNC:25190]	22	37738076	protein_coding	C3orf49	15.1	15.1		C16ORF86	17
ENSBTAG00000020373	chromosome 22 open reading frame, human C3orf67 [Source:NCBI gene;Acc:534800]	22	42994049	protein_coding	C3orf67	6	6		C16ORF87	6
ENSBTAG00000037533	Bos taurus complement component 4A (C4A), mRNA. [Source:RefSeq mRNA;Acc:NM_001166485]	23	27175689	protein_coding	C4A	9	9		C16ORF89	6
ENSBTAG00000009876	complement component 4 binding protein alpha [Source:NCBI gene;Acc:281651]	16	4785229	protein_coding	C4BPA	12	12		C16ORF90	15.1
ENSBTAG00000017714	complement component 4 binding protein beta [Source:VGNC Symbol;Acc:VGNC:26640]	16	4765914	protein_coding	C4BPB	15.2	15.2		C16ORF92	17
ENSBTAG00000009472	chromosome 4 C7orf25 homolog [Source:VGNC Symbol;Acc:VGNC:52719]	4	78839308	protein_coding	C4H7orf25	#N/A	#N/A		C16ORF95	19.1
ENSBTAG00000019445	chromosome 4 C7orf31 homolog [Source:VGNC Symbol;Acc:VGNC:52720]	4	71139311	protein_coding	C4H7orf31	#N/A	#N/A		C16ORF96	6
ENSBTAG00000035064	chromosome 4 open reading frame, human C7orf57 [Source:NCBI gene;Acc:614195]	4	7576863	protein_coding	C4H7orf57	#N/A	#N/A		C17ORF100	17
ENSBTAG00000046333	chromosome 6 C4orf54 homolog [Source:NCBI gene;Acc:101904203]	6	26345281	protein_coding	C4orf54	#N/A	#N/A		C17ORF102	19.2
ENSBTAG00000012210	complement C5 [Source:VGNC Symbol;Acc:VGNC:49997]	8	112239889	protein_coding	C5	12	12		C17ORF105	1
ENSBTAG00000020872	complement C5a receptor 1 [Source:VGNC Symbol;Acc:VGNC:26641]	18	54753334	protein_coding	C5AR1	12	12		C17ORF107	18
ENSBTAG00000037735	complement component 5a receptor 2 [Source:VGNC Symbol;Acc:VGNC:26642]	18	54777175	protein_coding	C5AR2	15.2	15.2		C17orf113	13
ENSBTAG00000020177	chromosome 5 C12orf10 homolog [Source:VGNC Symbol;Acc:VGNC:49159]	5	26878370	protein_coding	C5H12orf10	#N/A	#N/A		C17ORF47	15.1
ENSBTAG00000018743	chromosome 5 C12orf29 homolog [Source:VGNC Symbol;Acc:VGNC:49160]	5	17892374	protein_coding	C5H12orf29	#N/A	#N/A		C17ORF50	18
ENSBTAG00000046519	chromosome 5 open reading frame, human C12orf4 [Source:NCBI gene;Acc:515243]	5	106089117	protein_coding	C5H12orf4	#N/A	#N/A		C17orf51	19.3
ENSBTAG00000044176	chromosome 5 C12orf40 homolog [Source:VGNC Symbol;Acc:VGNC:49161]	5	41609580	protein_coding	C5H12orf40	#N/A	#N/A		C17ORF53	2
ENSBTAG00000021196	chromosome 5 C12orf45 homolog [Source:VGNC Symbol;Acc:VGNC:49162]	5	68866724	protein_coding	C5H12orf45	#N/A	#N/A		C17ORF58	12
ENSBTAG00000018180	chromosome 5 open reading frame, human C12orf50 [Source:NCBI gene;Acc:614818]	5	17858069	protein_coding	C5H12orf50	#N/A	#N/A		C17ORF62	9
ENSBTAG00000016996	chromosome 5 open reading frame, human C12orf54 [Source:NCBI gene;Acc:767915]	5	31713906	protein_coding	C5H12orf54	#N/A	#N/A		C17ORF64	15.1
ENSBTAG00000018861	chromosome 5 C12orf56 homolog [Source:VGNC Symbol;Acc:VGNC:49163]	5	49606970	protein_coding	C5H12orf56	#N/A	#N/A		C17ORF67	14
ENSBTAG00000020292	chromosome 5 open reading frame, human C12orf57 [Source:NCBI gene;Acc:511545]	5	103878772	protein_coding	C5H12orf57	#N/A	#N/A		C17ORF75	6
ENSBTAG00000008351	chromosome 5 C12orf60 homolog [Source:VGNC Symbol;Acc:VGNC:49256]	5	95516924	protein_coding	C5H12orf60	#N/A	#N/A		C17ORF77	19.2
ENSBTAG00000013486	chromosome 5 C12orf66 homolog [Source:VGNC Symbol;Acc:VGNC:49164]	5	49718467	protein_coding	C5H12orf66	#N/A	#N/A		C17ORF78	15.2
ENSBTAG00000048280	chromosome 5 C12orf73 homolog [Source:VGNC Symbol;Acc:VGNC:49165]	5	67960359	protein_coding	C5H12orf73	#N/A	#N/A		C17ORF80	15.1
ENSBTAG00000045742	chromosome 5 C12orf75 homolog [Source:VGNC Symbol;Acc:VGNC:49166]	5	69161772	protein_coding	C5H12orf75	#N/A	#N/A		C17ORF82	19.2
ENSBTAG00000019563	Bos taurus chromosome 5 C22orf23 homolog (C5H22orf23), transcript variant 2, mRNA. [Source:RefSeq mRNA;Acc:NM_001314055]	5	110241329	protein_coding	C5H22orf23	#N/A	#N/A		C17ORF98	6
ENSBTAG00000004929	chromosome 5 open reading frame 51 [Source:HGNC Symbol;Acc:HGNC:27750]	20	32633116	protein_coding	C5orf51	6	6		C17ORF99	15.1
ENSBTAG00000014177	complement C6 [Source:VGNC Symbol;Acc:VGNC:52722]	20	33328558	protein_coding	C6	12	12		C18ORF21	10
ENSBTAG00000019429	chromosome 6 C4orf17 homolog [Source:VGNC Symbol;Acc:VGNC:52723]	6	26482347	protein_coding	C6H4orf17	#N/A	#N/A		C18ORF25	12
ENSBTAG00000006643	chromosome 6 C4orf19 homolog [Source:VGNC Symbol;Acc:VGNC:52724]	6	58486550	protein_coding	C6H4orf19	#N/A	#N/A		C18ORF32	9
ENSBTAG00000048273	chromosome 6 C4orf3 homolog [Source:VGNC Symbol;Acc:VGNC:53691]	6	7145414	protein_coding	C6H4orf3	#N/A	#N/A		C18ORF63	6
ENSBTAG00000031395	chromosome 6 C4orf48 homolog [Source:VGNC Symbol;Acc:VGNC:52725]	6	109868827	protein_coding	C6H4orf48	#N/A	#N/A		C19ORF12	6
ENSBTAG00000011766	complement C7 [Source:VGNC Symbol;Acc:VGNC:26643]	20	33549495	protein_coding	C7	12	12		C19ORF18	17
ENSBTAG00000046542	chromosome 7 C19orf24 homolog [Source:VGNC Symbol;Acc:VGNC:52726]	7	45360212	protein_coding	C7H19orf24	#N/A	#N/A		C19ORF24	12
ENSBTAG00000047127	chromosome 7 C19orf25 homolog [Source:VGNC Symbol;Acc:VGNC:52727]	7	45498566	protein_coding	C7H19orf25	#N/A	#N/A		C19ORF25	9
ENSBTAG00000004224	chromosome 7 C19orf38 homolog [Source:VGNC Symbol;Acc:VGNC:52728]	7	16534413	protein_coding	C7H19orf38	#N/A	#N/A		C19ORF44	6
ENSBTAG00000002525	chromosome 7 open reading frame, human C19orf53 [Source:NCBI gene;Acc:614800]	7	12942938	protein_coding	C7H19orf53	#N/A	#N/A		C19ORF47	4
ENSBTAG00000006064	chromosome 7 C19orf57 homolog [Source:VGNC Symbol;Acc:VGNC:52729]	7	12891339	protein_coding	C7H19orf57	#N/A	#N/A		C19ORF48	19.2
ENSBTAG00000015636	repressor of yield of DENV protein homolog [Source:NCBI gene;Acc:539087]	7	15876346	protein_coding	C7H19orf66	#N/A	#N/A		C19ORF53	12
ENSBTAG00000016937	chromosome 7 C19orf67 homolog [Source:VGNC Symbol;Acc:VGNC:54413]	7	12717686	protein_coding	C7H19orf67	#N/A	#N/A		C19ORF54	3
ENSBTAG00000001792	chromosome 7 C19orf70 homolog [Source:VGNC Symbol;Acc:VGNC:52730]	7	19841557	protein_coding	C7H19orf70	#N/A	#N/A		C19ORF57	17
ENSBTAG00000020720	chromosome 7 C1orf35 homolog [Source:VGNC Symbol;Acc:VGNC:52731]	7	2910375	protein_coding	C7H1orf35	#N/A	#N/A		C19ORF67	12
ENSBTAG00000013112	chromosome 7 C5orf15 homolog [Source:VGNC Symbol;Acc:VGNC:52732]	7	47231929	protein_coding	C7H5orf15	#N/A	#N/A		C19ORF71	15.1
ENSBTAG00000012762	chromosome 7 C5orf24 homolog [Source:VGNC Symbol;Acc:VGNC:52733]	7	47910525	protein_coding	C7H5orf24	#N/A	#N/A		C19ORF73	19.1
ENSBTAG00000045941	chromosome 7 C5orf30 homolog [Source:VGNC Symbol;Acc:VGNC:52734]	7	104690242	protein_coding	C7H5orf30	#N/A	#N/A		C19orf81	17
ENSBTAG00000015465	chromosome 7 C5orf46 homolog [Source:VGNC Symbol;Acc:VGNC:52735]	7	61133266	protein_coding	C7H5orf46	#N/A	#N/A		C19orf84	17
ENSBTAG00000017835	chromosome 7 C5orf63 homolog [Source:VGNC Symbol;Acc:VGNC:52736]	7	28161116	protein_coding	C7H5orf63	#N/A	#N/A		C19orf85	18
ENSBTAG00000003774	complement C8 alpha chain [Source:VGNC Symbol;Acc:VGNC:26644]	3	89797014	protein_coding	C8A	12	12		C1D	2
ENSBTAG00000003775	complement C8 beta chain [Source:VGNC Symbol;Acc:VGNC:26645]	3	89742861	protein_coding	C8B	12	12		C1GALT1	2
ENSBTAG00000010520	complement C8 gamma chain [Source:VGNC Symbol;Acc:VGNC:26646]	11	106284927	protein_coding	C8G	12	12		C1GALT1C1	12
ENSBTAG00000004134	chromosome 8 C8orf74 homolog [Source:VGNC Symbol;Acc:VGNC:52737]	8	8437130	protein_coding	C8H8orf74	#N/A	#N/A		C1GALT1C1L	19.2
ENSBTAG00000033396	chromosome 8 C9orf135 homolog [Source:VGNC Symbol;Acc:VGNC:52738]	8	46235396	protein_coding	C8H9orf135	#N/A	#N/A		C1ORF100	14
ENSBTAG00000003240	chromosome 8 C9orf152 homolog [Source:VGNC Symbol;Acc:VGNC:52739]	8	101433014	protein_coding	C8H9orf152	#N/A	#N/A		C1ORF105	17
ENSBTAG00000008376	chromosome 8 open reading frame, human C9orf24 [Source:NCBI gene;Acc:540767]	8	77089027	protein_coding	C8H9orf24	#N/A	#N/A		C1ORF109	6
ENSBTAG00000013231	chromosome 8 C9orf40 homolog [Source:VGNC Symbol;Acc:VGNC:52740]	8	51330087	protein_coding	C8H9orf40	#N/A	#N/A		C1ORF112	6
ENSBTAG00000009596	chromosome 8 C9orf43 homolog [Source:VGNC Symbol;Acc:VGNC:52741]	8	104363265	protein_coding	C8H9orf43	#N/A	#N/A		C1ORF115	15.1
ENSBTAG00000006478	queuosine salvage protein [Source:NCBI gene;Acc:767897]	8	78544396	protein_coding	C8H9orf64	#N/A	#N/A		C1ORF122	18
ENSBTAG00000010059	chromosome 8 C9orf72 homolog [Source:VGNC Symbol;Acc:VGNC:52742]	8	16694707	protein_coding	C8H9orf72	#N/A	#N/A		C1ORF123	1
ENSBTAG00000044004	chromosome 8 C9orf84 homolog [Source:VGNC Symbol;Acc:VGNC:52743]	8	102796661	protein_coding	C8H9orf84	#N/A	#N/A		C1ORF127	19.1
ENSBTAG00000006831	chromosome 8 open reading frame, human C9orf85 [Source:NCBI gene;Acc:614778]	8	48456364	protein_coding	C8H9orf85	#N/A	#N/A		C1ORF131	6
ENSBTAG00000016149	complement C9 [Source:VGNC Symbol;Acc:VGNC:26647]	20	35092195	protein_coding	C9	12	12		C1ORF134	19.2
ENSBTAG00000015485	chromosome 9 C6orf118 homolog [Source:VGNC Symbol;Acc:VGNC:52744]	9	101942117	protein_coding	C9H6orf118	#N/A	#N/A		C1ORF141	17
ENSBTAG00000003925	chromosome 9 C6orf120 homolog [Source:VGNC Symbol;Acc:VGNC:53783]	9	105073006	protein_coding	C9H6orf120	#N/A	#N/A		C1ORF146	12
ENSBTAG00000017879	chromosome 9 C6orf163 homolog [Source:VGNC Symbol;Acc:VGNC:52745]	9	63430809	protein_coding	C9H6orf163	#N/A	#N/A		C1ORF147	19.2
ENSBTAG00000021398	chromosome 9 C6orf203 homolog [Source:VGNC Symbol;Acc:VGNC:52746]	9	43435674	protein_coding	C9H6orf203	#N/A	#N/A		C1ORF158	6
ENSBTAG00000017166	chromosome 9 C6orf58 homolog [Source:VGNC Symbol;Acc:VGNC:53784]	9	24028512	protein_coding	C9H6orf58	#N/A	#N/A		C1ORF159	12
ENSBTAG00000032236	carbonic anhydrase I [Source:NCBI gene;Acc:510801]	14	79520633	protein_coding	CA1	1	1		C1ORF162	17
ENSBTAG00000034681	carbonic anhydrase 10 [Source:VGNC Symbol;Acc:VGNC:26648]	19	627558	protein_coding	CA10	7	7		C1ORF167	17
ENSBTAG00000006757	carbonic anhydrase 11 [Source:VGNC Symbol;Acc:VGNC:26649]	18	55730210	protein_coding	CA11	15.2	15.2		C1ORF174	12
ENSBTAG00000019390	carbonic anhydrase 12 [Source:VGNC Symbol;Acc:VGNC:26650]	10	46749740	protein_coding	CA12	12	12		C1ORF185	17
ENSBTAG00000001000	carbonic anhydrase 13 [Source:VGNC Symbol;Acc:VGNC:26651]	14	79694162	protein_coding	CA13	1	1		C1ORF186	17
ENSBTAG00000021481	carbonic anhydrase 14 [Source:VGNC Symbol;Acc:VGNC:26652]	3	20420023	protein_coding	CA14	12	12		C1ORF189	15.2
ENSBTAG00000017733	carbonic anhydrase II [Source:NCBI gene;Acc:280740]	14	79372712	protein_coding	CA2	1	1		C1ORF194	6
ENSBTAG00000015214	carbonic anhydrase 3 [Source:VGNC Symbol;Acc:VGNC:26653]	14	79406494	protein_coding	CA3	1	1		C1ORF195	19.2
ENSBTAG00000017969	carbonic anhydrase 4 [Source:VGNC Symbol;Acc:VGNC:26654]	19	13109655	protein_coding	CA4	1	1		C1ORF196	14
ENSBTAG00000010151	carbonic anhydrase 5A [Source:VGNC Symbol;Acc:VGNC:50002]	18	13389828	protein_coding	CA5A	15.1	15.1		C1ORF198	7
ENSBTAG00000020418	carbonic anhydrase 5B [Source:VGNC Symbol;Acc:VGNC:26655]	X	135022449	protein_coding	CA5B	12	12		C1ORF21	9
ENSBTAG00000009515	carbonic anhydrase 6 [Source:VGNC Symbol;Acc:VGNC:26656]	16	45289118	protein_coding	CA6	12	12		C1ORF210	15.2
ENSBTAG00000020889	carbonic anhydrase 7 [Source:VGNC Symbol;Acc:VGNC:26657]	18	34668691	protein_coding	CA7	1	1		C1ORF216	13
ENSBTAG00000017529	carbonic anhydrase 8 [Source:VGNC Symbol;Acc:VGNC:26658]	14	27637561	protein_coding	CA8	9	9		C1ORF226	18
ENSBTAG00000011420	carbonic anhydrase 9 [Source:VGNC Symbol;Acc:VGNC:26659]	8	60260367	protein_coding	CA9	15.2	15.2		C1ORF228	6
ENSBTAG00000001223	caspase activity and apoptosis inhibitor 1 [Source:VGNC Symbol;Acc:VGNC:26660]	8	17323316	protein_coding	CAAP1	9	9		C1orf232	12
ENSBTAG00000040055	calcium binding protein 39 [Source:VGNC Symbol;Acc:VGNC:26661]	2	119340636	protein_coding	CAB39	1	1		C1ORF43	6
ENSBTAG00000034222	calcium binding protein 39 like [Source:VGNC Symbol;Acc:VGNC:26662]	12	19016368	protein_coding	CAB39L	1	1		C1ORF50	4
ENSBTAG00000010967	ciliary associated calcium binding coiled-coil 1 [Source:VGNC Symbol;Acc:VGNC:54529]	28	17675518	protein_coding	CABCOCO1	6	6		C1ORF52	9
ENSBTAG00000024708	calcineurin binding protein 1 [Source:VGNC Symbol;Acc:VGNC:26663]	17	73332328	protein_coding	CABIN1	2	2		C1ORF53	2
ENSBTAG00000008705	Cdk5 and Abl enzyme substrate 1 [Source:VGNC Symbol;Acc:VGNC:26664]	24	33687908	protein_coding	CABLES1	12	12		C1ORF54	15.2
ENSBTAG00000020797	Cdk5 and Abl enzyme substrate 2 [Source:VGNC Symbol;Acc:VGNC:54414]	13	55346048	protein_coding	CABLES2	1	1		C1ORF61	19.1
ENSBTAG00000020049	calcium binding protein 1 [Source:VGNC Symbol;Acc:VGNC:53893]	17	65154254	protein_coding	CABP1	12	12		C1ORF74	6
ENSBTAG00000022209	calcium binding protein 2 [Source:VGNC Symbol;Acc:VGNC:26665]	29	46042201	protein_coding	CABP2	2	2		C1ORF87	6
ENSBTAG00000004785	calcium binding protein 4 [Source:VGNC Symbol;Acc:VGNC:26666]	29	45988625	protein_coding	CABP4	13	13		C1ORF94	14
ENSBTAG00000016114	calcium binding protein 5 [Source:VGNC Symbol;Acc:VGNC:26667]	18	55294576	protein_coding	CABP5	12	12		C1QA	13
ENSBTAG00000017886	calcium binding protein 7 [Source:VGNC Symbol;Acc:VGNC:53894]	17	71012186	protein_coding	CABP7	12	12		C1QB	13
ENSBTAG00000019849	calcium binding protein, spermatid associated 1 [Source:VGNC Symbol;Acc:VGNC:26668]	6	87469516	protein_coding	CABS1	17	17		C1QBP	6
ENSBTAG00000005638	calcium binding tyrosine phosphorylation regulated [Source:VGNC Symbol;Acc:VGNC:26669]	24	32898259	protein_coding	CABYR	15.2	15.2		C1QC	12
ENSBTAG00000015097	calcium channel flower domain containing 1 [Source:VGNC Symbol;Acc:VGNC:26670]	11	104408232	protein_coding	CACFD1	6	6		C1QL1	3
ENSBTAG00000016455	cache domain containing 1 [Source:VGNC Symbol;Acc:VGNC:26671]	3	81120400	protein_coding	CACHD1	6	6		C1QL2	12
ENSBTAG00000014828	calcium voltage-gated channel subunit alpha1 A [Source:VGNC Symbol;Acc:VGNC:26672]	7	13249309	protein_coding	CACNA1A	12	12		C1QL3	12
ENSBTAG00000007882	Bos taurus calcium voltage-gated channel subunit alpha1 B (CACNA1B), mRNA. [Source:RefSeq mRNA;Acc:NM_174632]	11	105182214	protein_coding	CACNA1B	7	7		C1QL4	12
ENSBTAG00000010660	calcium voltage-gated channel subunit alpha1 C [Source:HGNC Symbol;Acc:HGNC:1390]	5	109152548	protein_coding	CACNA1C	6	6		C1QTNF1	9
ENSBTAG00000010026	calcium voltage-gated channel subunit alpha1 D [Source:VGNC Symbol;Acc:VGNC:26674]	22	47721360	protein_coding	CACNA1D	12	12		C1QTNF12	7
ENSBTAG00000020887	calcium voltage-gated channel subunit alpha1 E [Source:VGNC Symbol;Acc:VGNC:26675]	16	64095722	protein_coding	CACNA1E	12	12		C1QTNF2	12
ENSBTAG00000016097	calcium voltage-gated channel subunit alpha1 F [Source:VGNC Symbol;Acc:VGNC:26676]	X	92323866	protein_coding	CACNA1F	1	1		C1QTNF3	9
ENSBTAG00000009835	calcium voltage-gated channel subunit alpha1 G [Source:VGNC Symbol;Acc:VGNC:26677]	19	36731340	protein_coding	CACNA1G	7	7		C1QTNF4	12
ENSBTAG00000026461	calcium voltage-gated channel subunit alpha1 H [Source:VGNC Symbol;Acc:VGNC:26678]	25	959758	protein_coding	CACNA1H	2	2		C1QTNF5	12
ENSBTAG00000045610	calcium voltage-gated channel subunit alpha1 I [Source:HGNC Symbol;Acc:HGNC:1396]	5	111524747	protein_coding	CACNA1I	12	12		C1QTNF6	12
ENSBTAG00000047491	calcium voltage-gated channel subunit alpha1 S [Source:HGNC Symbol;Acc:HGNC:1397]	16	81471758	protein_coding	CACNA1S	12	12		C1QTNF7	12
ENSBTAG00000020569	calcium voltage-gated channel auxiliary subunit alpha2delta 1 [Source:VGNC Symbol;Acc:VGNC:26679]	4	38712468	protein_coding	CACNA2D1	6	6		C1QTNF8	15.2
ENSBTAG00000009489	calcium voltage-gated channel auxiliary subunit alpha2delta 2 [Source:VGNC Symbol;Acc:VGNC:26680]	22	50538717	protein_coding	CACNA2D2	12	12		C1QTNF9	12
ENSBTAG00000013117	calcium voltage-gated channel auxiliary subunit alpha2delta 3 [Source:VGNC Symbol;Acc:VGNC:26681]	22	46480006	protein_coding	CACNA2D3	12	12		C1QTNF9B	12
ENSBTAG00000021994	calcium voltage-gated channel auxiliary subunit alpha2delta 4 [Source:VGNC Symbol;Acc:VGNC:26682]	5	108731326	protein_coding	CACNA2D4	12	12		C1R	12
ENSBTAG00000002036	calcium voltage-gated channel auxiliary subunit beta 1 [Source:VGNC Symbol;Acc:VGNC:26683]	19	40298255	protein_coding	CACNB1	12	12		C1RL	6
ENSBTAG00000022000	calcium voltage-gated channel auxiliary subunit beta 2 [Source:VGNC Symbol;Acc:VGNC:26684]	13	33005028	protein_coding	CACNB2	4	4		C1S	13
ENSBTAG00000021808	calcium voltage-gated channel auxiliary subunit beta 3 [Source:VGNC Symbol;Acc:VGNC:26685]	5	31116984	protein_coding	CACNB3	12	12		C2	6
ENSBTAG00000002297	calcium voltage-gated channel auxiliary subunit beta 4 [Source:NCBI gene;Acc:282161]	2	44185984	protein_coding	CACNB4	4	4		C20ORF141	17
ENSBTAG00000007547	calcium voltage-gated channel auxiliary subunit gamma 1 [Source:VGNC Symbol;Acc:VGNC:26686]	19	63738188	protein_coding	CACNG1	12	12		C20ORF144	15.2
ENSBTAG00000010865	calcium voltage-gated channel auxiliary subunit gamma 2 [Source:VGNC Symbol;Acc:VGNC:26687]	5	75343294	protein_coding	CACNG2	12	12		C20ORF173	19.1
ENSBTAG00000001404	calcium voltage-gated channel auxiliary subunit gamma 3 [Source:VGNC Symbol;Acc:VGNC:26688]	25	22178045	protein_coding	CACNG3	12	12		C20ORF194	6
ENSBTAG00000000589	calcium voltage-gated channel auxiliary subunit gamma 4 [Source:VGNC Symbol;Acc:VGNC:26689]	19	63675100	protein_coding	CACNG4	12	12		C20ORF196	15.2
ENSBTAG00000012311	calcium voltage-gated channel auxiliary subunit gamma 5 [Source:VGNC Symbol;Acc:VGNC:26690]	19	63621226	protein_coding	CACNG5	7	7		C20ORF197	19.2
ENSBTAG00000021657	calcium voltage-gated channel auxiliary subunit gamma 6 [Source:VGNC Symbol;Acc:VGNC:26691]	18	62106778	protein_coding	CACNG6	12	12		C20ORF202	19.2
ENSBTAG00000007506	calcium voltage-gated channel auxiliary subunit gamma 7 [Source:VGNC Symbol;Acc:VGNC:26692]	18	62052428	protein_coding	CACNG7	7	7		C20ORF203	19.2
ENSBTAG00000007509	calcium voltage-gated channel auxiliary subunit gamma 8 [Source:VGNC Symbol;Acc:VGNC:52183]	18	62084373	protein_coding	CACNG8	12	12		C20orf204	18
ENSBTAG00000010373	cactin, spliceosome C complex subunit [Source:HGNC Symbol;Acc:HGNC:29938]	7	21539960	protein_coding	CACTIN	1	1		C20ORF24	2
ENSBTAG00000022808	CDK2 associated cullin domain 1 [Source:HGNC Symbol;Acc:HGNC:23727]	26	39292197	protein_coding	CACUL1	4	4		C20ORF27	6
ENSBTAG00000001107	calcyclin binding protein [Source:VGNC Symbol;Acc:VGNC:26693]	16	57694739	protein_coding	CACYBP	1	1		C20ORF78	19.2
ENSBTAG00000017894	carbamoyl-phosphate synthetase 2, aspartate transcarbamylase, and dihydroorotase [Source:NCBI gene;Acc:504261]	11	72383287	protein_coding	CAD	1	1		C20ORF85	6
ENSBTAG00000000977	cell adhesion molecule 1 [Source:VGNC Symbol;Acc:VGNC:26694]	15	26101411	protein_coding	CADM1	12	12		C20ORF96	9
ENSBTAG00000009219	cell adhesion molecule 2 [Source:VGNC Symbol;Acc:VGNC:26695]	1	33285874	protein_coding	CADM2	12	12		C21ORF2	1
ENSBTAG00000003217	cell adhesion molecule 3 [Source:VGNC Symbol;Acc:VGNC:26696]	3	10652468	protein_coding	CADM3	12	12		C21ORF33	1
ENSBTAG00000015984	cell adhesion molecule 4 [Source:VGNC Symbol;Acc:VGNC:26697]	18	52178835	protein_coding	CADM4	7	7		C21ORF58	12
ENSBTAG00000005321	calcium dependent secretion activator [Source:VGNC Symbol;Acc:VGNC:26698]	22	38689066	protein_coding	CADPS	6	6		C21ORF59	1
ENSBTAG00000005110	calcium dependent secretion activator 2 [Source:VGNC Symbol;Acc:VGNC:26699]	4	87522151	protein_coding	CADPS2	6	6		C21ORF62	13
ENSBTAG00000014587	cancer antigen 1 [Source:HGNC Symbol;Acc:HGNC:21622]	23	47811698	protein_coding	CAGE1	15.1	15.1		C22ORF15	13
ENSBTAG00000015924	calbindin 1 [Source:VGNC Symbol;Acc:VGNC:26700]	14	75988982	protein_coding	CALB1	12	12		C22ORF23	6
ENSBTAG00000001075	calbindin 2 [Source:VGNC Symbol;Acc:VGNC:26701]	18	39808727	protein_coding	CALB2	6	6		C22ORF24	19.1
ENSBTAG00000010089	calcitonin-related polypeptide alpha [Source:NCBI gene;Acc:614663]	15	38160931	protein_coding	CALCA	12	12		C22ORF31	15.2
ENSBTAG00000047380	calcitonin related polypeptide beta [Source:NCBI gene;Acc:514876]	15	38041580	protein_coding	CALCB	12	12		C22ORF34	19.2
ENSBTAG00000001516	calcitonin-related polypeptide beta [Source:NCBI gene;Acc:407218]	15	38336937	protein_coding	CALCB	12	12		C22ORF39	7
ENSBTAG00000015016	calcium binding and coiled-coil domain 1 [Source:VGNC Symbol;Acc:VGNC:26702]	5	26489544	protein_coding	CALCOCO1	3	3		C22ORF42	19.2
ENSBTAG00000007935	calcium binding and coiled-coil domain 2 [Source:VGNC Symbol;Acc:VGNC:26703]	19	38314473	protein_coding	CALCOCO2	6	6		C22ORF46	18
ENSBTAG00000017458	calcitonin receptor [Source:VGNC Symbol;Acc:VGNC:26704]	4	10614458	protein_coding	CALCR	7	7		C2CD2	12
ENSBTAG00000008483	calcitonin receptor like receptor [Source:VGNC Symbol;Acc:VGNC:26705]	2	8901432	protein_coding	CALCRL	7	7		C2CD2L	12
ENSBTAG00000013953	caldesmon 1 [Source:VGNC Symbol;Acc:VGNC:26706]	4	99475015	protein_coding	CALD1	12	12		C2CD3	4
ENSBTAG00000007044	calcium homeostasis modulator 1 [Source:VGNC Symbol;Acc:VGNC:26707]	26	24284483	protein_coding	CALHM1	12	12		C2CD4A	9
ENSBTAG00000009719	calcium homeostasis modulator family member 2 [Source:VGNC Symbol;Acc:VGNC:26708]	26	24275663	protein_coding	CALHM2	12	12		C2CD4B	17
ENSBTAG00000032761	calcium homeostasis modulator 3 [Source:VGNC Symbol;Acc:VGNC:26709]	26	24303869	protein_coding	CALHM3	12	12		C2CD4C	9
ENSBTAG00000033535	calcium homeostasis modulator family member 4 [Source:VGNC Symbol;Acc:VGNC:26710]	9	34605304	protein_coding	CALHM4	6	6		C2CD4D	18
ENSBTAG00000045879	calcium homeostasis modulator family member 5 [Source:VGNC Symbol;Acc:VGNC:26711]	9	34651398	protein_coding	CALHM5	6	6		C2CD5	1
ENSBTAG00000006549	calcium homeostasis modulator family member 6 [Source:VGNC Symbol;Acc:VGNC:26712]	9	34687292	protein_coding	CALHM6	6	6		C2CD6	9
ENSBTAG00000032705	calmodulin-like [Source:NCBI gene;Acc:326597]	20	8066341	protein_coding	CALM	#N/A	#N/A		C2orf15	19.2
ENSBTAG00000025644	calmodulin 1 [Source:NCBI gene;Acc:617095]	10	103059964	protein_coding	CALM1	3	3		C2ORF16	17
ENSBTAG00000001575	calmodulin 2 [Source:NCBI gene;Acc:100297344]	11	29424996	protein_coding	CALM2	3	3		C2ORF27A	19.2
ENSBTAG00000014583	calmodulin 3 [Source:NCBI gene;Acc:520277]	18	54169313	protein_coding	CALM3	3	3		C2ORF40	12
ENSBTAG00000027416	calmodulin like 3 [Source:HGNC Symbol;Acc:HGNC:1452]	13	43493944	protein_coding	CALML3	1	1		C2ORF42	7
ENSBTAG00000025822	calmodulin like 4 [Source:VGNC Symbol;Acc:VGNC:26713]	10	15009940	protein_coding	CALML4	9	9		C2ORF49	12
ENSBTAG00000013854	calmodulin-like 5 [Source:NCBI gene;Acc:520404]	13	43507344	protein_coding	CALML5	1	1		C2ORF50	6
ENSBTAG00000024508	calmodulin like 6 [Source:HGNC Symbol;Acc:HGNC:24193]	16	52086276	protein_coding	CALML6	10	10		C2ORF54	14
ENSBTAG00000043969	calneuron 1 [Source:VGNC Symbol;Acc:VGNC:26714]	25	28894401	protein_coding	CALN1	12	12		C2ORF66	15.2
ENSBTAG00000015114	calreticulin [Source:VGNC Symbol;Acc:VGNC:26715]	7	13731958	protein_coding	CALR	1	1		C2ORF68	6
ENSBTAG00000033222	calreticulin 3 [Source:VGNC Symbol;Acc:VGNC:26716]	7	6450962	protein_coding	CALR3	1	1		C2ORF69	6
ENSBTAG00000016481	calumenin [Source:VGNC Symbol;Acc:VGNC:26717]	4	93532937	protein_coding	CALU	2	2		C2ORF70	6
ENSBTAG00000000791	calcyon neuron specific vesicular protein [Source:VGNC Symbol;Acc:VGNC:26718]	26	25893499	protein_coding	CALY	17	17		C2ORF71	3
ENSBTAG00000007780	calcium/calmodulin dependent protein kinase I [Source:VGNC Symbol;Acc:VGNC:26719]	22	16991344	protein_coding	CAMK1	1	1		C2ORF72	17
ENSBTAG00000008650	calcium/calmodulin dependent protein kinase ID [Source:HGNC Symbol;Acc:HGNC:19341]	13	11729423	protein_coding	CAMK1D	1	1		C2ORF73	6
ENSBTAG00000016541	calcium/calmodulin dependent protein kinase IG [Source:VGNC Symbol;Acc:VGNC:26720]	16	75611800	protein_coding	CAMK1G	1	1		C2ORF74	17
ENSBTAG00000020087	calcium/calmodulin dependent protein kinase II alpha [Source:VGNC Symbol;Acc:VGNC:26721]	7	63576976	protein_coding	CAMK2A	1	1		C2ORF76	3
[truncated: 17,995 more rows]

## Sheet: PIVOT
Row Labels	1	2	3	4	5	6	7	8	9	10	11	12	13	14	15	16	17	18	19	20	21	22	23	24	25	26	27	28	29	MT	X	Grand Total
1	172	221	258	137	252	135	230	141	111	239	241	88	184	112	122	142	152	229	295	75	107	131	133	61	187	87	41	64	121		143	4615
2	55	58	83	47	71	34	90	37	38	65	88	31	51	35	42	45	57	71	99	19	43	43	41	25	53	49	18	23	47		49	1509
3	26	18	40	36	33	21	45	20	16	30	35	11	26	15	22	13	20	29	27	9	17	25	18	10	28	14	9	9	17		25	665
4	19	9	16	9	16	9	16	12	11	11	11	1	11	7	15	12	12	16	28	5	8	7	5	4	10	7	5	3	10		8	313
6	74	80	115	72	116	52	102	56	42	94	93	31	55	47	50	64	59	64	110	37	58	54	46	25	57	31	23	34	56		51	1849
7	45	46	47	26	55	31	36	31	27	36	55	13	41	28	23	46	23	46	71	20	30	21	29	16	32	27	8	20	26		31	987
9	4	18	22	15	24	12	13	17	9	16	20	9	9	13	16	11	10	13	22	7	8	8	10	3	11	11	4	8	6		10	359
10	6	1	5	2	2	3	5	1	1	1	2	3	4	1	3	2	3	3	4	1	2	4	1		5	1			2		2	70
12	160	175	201	106	183	82	197	105	82	119	129	66	117	65	120	103	85	153	172	52	80	93	71	54	91	52	42	40	77		116	3189
13	16	11	29	12	32	12	16	23	3	12	14	6	13	8	15	11	5	23	22	9	3	7	14	6	12	4	3	5	11		14	371
14	23	14	21	14	22	14	14	11	12	13	10	9	15	4	16	9	3	5	14	3	2	13	7	2	8	2		6	6		8	300
15.1	14	12	15	13	25	7	32	8	2	11	17	2	12	1	13	23	4	36	29	1	6	11	14	5	18	2	6	4	15		8	366
15.2	11	12	41	19	18	8	39	10	4	24	21	1	19	9	40	7	4	47	33	6	5	12	20	6	26	3	3	3	16		5	472
17	14	17	37	14	35	14	68	15	6	16	18	2	25	9	27	11	16	106	27	3	8	17	30		33	7	4	6	24		61	670
Grand Total	661	707	969	533	936	449	933	515	375	701	786	275	609	366	551	514	475	881	984	253	391	465	488	224	594	307	180	238	465	13	555	16404
1	26.0212	31.2588	26.6254	25.7036	26.9231	30.0668	24.6517	27.3786	29.6	34.0942	30.6616	32	30.2135	30.6011	22.1416	27.6265	32	25.9932	29.9797	29.6443	27.3657	28.172	6.14754	0	5.55556	2.28013	2.22222	2.52101	5.16129	0	10.991	4.08437
2	211.366	185.548	311.733	182.854	263.714	113.081	365.087	135.142	128.378	190.649	287.004	96.875	168.799	114.375	189.689	162.887	178.125	273.148	330.224	64.0933	157.131	152.634	4.09836	2.67857	4.3771	0.977199	1.66667	1.2605	3.44086	0	0.900901	2.87735
3	12.3009	9.70102	12.8315	19.6878	12.5135	18.5707	12.3258	14.7993	12.4632	15.7358	12.1949	11.3548	15.4029	13.1148	11.598	7.98098	11.2281	10.6169	8.17627	14.042	10.819	16.3791	2.86885	2.23214	3.0303	0.651466	3.33333	1.68067	3.22581	0	1.44144	2.23116
4	154.46	92.7738	124.693	45.7135	127.861	48.4635	129.809	81.0851	88.2601	69.9045	90.2013	8.80682	71.4149	53.375	129.333	150.358	106.875	150.703	342.454	35.6074	73.9439	42.7374	1.43443	0.892857	1.3468	0.651466	0	2.52101	1.29032	0	1.44144	1.82882
6	47.9089	86.2313	92.2265	157.503	90.7232	107.297	78.5772	69.0632	47.5866	134.469	103.103	352	77.0147	88.0562	38.6599	42.5652	55.2047	42.4677	32.1211	103.911	78.4378	126.353
7	93.9284	53.3449	50.9615	16.5077	60.624	28.8917	45.8148	44.8864	56.7387	26.7719	53.3449	3.69318	53.2366	31.7979	59.4932	108.069	41.6631	108.317	221.039	19.2472	38.2469	16.6201
9	4.25856	33.7427	43.1698	90.8669	39.5883	41.5344	28.3751	37.8734	15.8622	59.7641	37.4919	243.692	16.9057	40.8832	26.8938	10.1786	24.002	12.0018	9.95301	36.3688	20.9168	48.1345
10	140.893	2.96361	11.5822	2.20102	5.052	7.22292	17.6211	2.64038	6.3043	1.67325	5.33449	1.23106	23.6607	2.44599	11.155	19.649	12.4989	24.9963	40.1888	2.74961	9.56171	8.31005
12	113.562	5904.97	1735.43	4815.95	3622.33	1135.27	1117.98	3976.71	1300.7	7111.93	2418.23	5361.23	494.491	2657.41	1075.75	524.2	680.058	612.089	427.979	1891.18	836.67	1119.13
13	14.0893	0.186284	1.67106	0.249172	0.883409	1.05701	1.43115	0.578368	0.230645	0.168731	0.578936	0.111915	2.62897	0.301045	1.39437	2.09844	0.735232	3.75762	5.14043	0.475893	0.358564	0.625488
14	163.245	7515.41	1256.69	5618.61	2490.35	1324.49	978.231	1901.9	5202.8	7704.59	1727.31	8041.85	570.566	1328.71	1147.47	428.891	408.035	133.063	272.351	630.393	557.78	2078.38
15.1	8.57607	0.159672	1.19361	0.231374	1.00387	0.528507	3.27121	0.420631	0.0384408	0.142772	0.984192	0.0248699	2.10317	0.0752612	1.13293	5.36267	0.980309	27.0549	10.648	0.158631	1.07569	0.529259
15.2	128.264	7515.41	3434.95	8211.81	1793.05	1513.7	1192.22	2377.38	10405.6	16810	2133.73	4020.92	903.397	11958.3	3530.68	130.532	408.035	173.721	309.916	3782.36	464.817	2267.32
17	10.915	0.226202	1.07716	0.170486	1.95198	0.924887	5.70365	0.630947	0.0576612	0.0951814	0.843593	0.0497398	2.76733	0.0752612	0.764726	8.42705	3.92124	61.0174	8.71203	0.0793156	1.72111	0.749783

## Sheet: just the autologous
Row Labels	1	2	3	4	5	6	7	8	9	10	11	12	13	14	15	16	17	18	19	20	21	22	23	24	25	26	27	28	29
1	172	221	258	137	252	135	230	141	111	239	241	88	184	112	122	142	152	229	295	75	107	131	133	61	187	87	41	64	121
2	55	58	83	47	71	34	90	37	38	65	88	31	51	35	42	45	57	71	99	19	43	43	41	25	53	49	18	23	47
3	26	18	40	36	33	21	45	20	16	30	35	11	26	15	22	13	20	29	27	9	17	25	18	10	28	14	9	9	17
4	19	9	16	9	16	9	16	12	11	11	11	1	11	7	15	12	12	16	28	5	8	7	5	4	10	7	5	3	10
6	74	80	115	72	116	52	102	56	42	94	93	31	55	47	50	64	59	64	110	37	58	54	46	25	57	31	23	34	56
7	45	46	47	26	55	31	36	31	27	36	55	13	41	28	23	46	23	46	71	20	30	21	29	16	32	27	8	20	26
9	4	18	22	15	24	12	13	17	9	16	20	9	9	13	16	11	10	13	22	7	8	8	10	3	11	11	4	8	6
10	6	1	5	2	2	3	5	1	1	1	2	3	4	1	3	2	3	3	4	1	2	4	1		5	1			2
12	160	175	201	106	183	82	197	105	82	119	129	66	117	65	120	103	85	153	172	52	80	93	71	54	91	52	42	40	77
13	16	11	29	12	32	12	16	23	3	12	14	6	13	8	15	11	5	23	22	9	3	7	14	6	12	4	3	5	11
14	23	14	21	14	22	14	14	11	12	13	10	9	15	4	16	9	3	5	14	3	2	13	7	2	8	2		6	6
15.1	14	12	15	13	25	7	32	8	2	11	17	2	12	1	13	23	4	36	29	1	6	11	14	5	18	2	6	4	15
15.2	11	12	41	19	18	8	39	10	4	24	21	1	19	9	40	7	4	47	33	6	5	12	20	6	26	3	3	3	16
17	14	17	37	14	35	14	68	15	6	16	18	2	25	9	27	11	16	106	27	3	8	17	30		33	7	4	6	24
Grand Total	661	707	969	533	936	449	933	515	375	701	786	275	609	366	551	514	475	881	984	253	391	465	488	224	594	307	180	238	465
1	26.0212	31.2588	26.6254	25.7036	26.9231	30.0668	24.6517	27.3786	29.6	34.0942	30.6616	32	30.2135	30.6011	22.1416	27.6265	32	25.9932	29.9797	29.6443	27.3657	28.172	27.2541	27.2321	31.4815	28.3388	22.7778	26.8908	26.0215	2.79642	28.2317	0.0990527	1
2	8.32073	8.20368	8.56553	8.81801	7.58547	7.57238	9.6463	7.18447	10.1333	9.27247	11.1959	11.2727	8.37438	9.56284	7.6225	8.75486	12	8.05902	10.061	7.50988	10.9974	9.24731	8.40164	11.1607	8.92256	15.9609	10	9.66387	10.1075	1.79813	9.4544	0.190189	2
3	3.93343	2.54597	4.12797	6.75422	3.52564	4.67706	4.82315	3.8835	4.26667	4.2796	4.45293	4	4.26929	4.09836	3.99274	2.52918	4.21053	3.29171	2.7439	3.55731	4.34783	5.37634	3.68852	4.46429	4.7138	4.56026	5	3.78151	3.65591	0.842986	4.12247	0.204486	3
4	2.87443	1.27298	1.65119	1.68856	1.7094	2.00445	1.7149	2.3301	2.93333	1.56919	1.39949	0.363636	1.80624	1.91257	2.72232	2.33463	2.52632	1.81612	2.84553	1.97628	2.04604	1.50538	1.02459	1.78571	1.6835	2.28013	2.77778	1.2605	2.15054	0.598848	1.92986	0.310307	4
6	11.1952	11.3154	11.8679	13.5084	12.3932	11.5813	10.9325	10.8738	11.2	13.4094	11.8321	11.2727	9.0312	12.8415	9.07441	12.4514	12.4211	7.26447	11.1789	14.6245	14.8338	11.6129	9.42623	11.1607	9.59596	10.0977	12.7778	14.2857	12.043	1.72831	11.5898	0.149124	6
7	6.80787	6.50636	4.85036	4.87805	5.87607	6.90423	3.85852	6.01942	7.2	5.13552	6.99746	4.72727	6.73235	7.65027	4.17423	8.94942	4.84211	5.22134	7.21545	7.90514	7.67263	4.51613	5.94262	7.14286	5.38721	8.79479	4.44444	8.40336	5.5914	1.43335	6.21886	0.230485	7
9	0.605144	2.54597	2.27038	2.81426	2.5641	2.67261	1.39335	3.30097	2.4	2.28245	2.54453	3.27273	1.47783	3.55191	2.90381	2.14008	2.10526	1.4756	2.23577	2.7668	2.04604	1.72043	2.04918	1.33929	1.85185	3.58306	2.22222	3.36134	1.29032	0.736916	2.30301	0.319979	9
10	0.907716	0.141443	0.515996	0.375235	0.213675	0.668151	0.535906	0.194175	0.266667	0.142653	0.254453	1.09091	0.656814	0.273224	0.544465	0.389105	0.631579	0.340522	0.406504	0.395257	0.511509	0.860215	0.204918	0	0.841751	0.325733	0	0	0.430108	0.279254	0.417886	0.668255	10
12	24.2057	24.7525	20.743	19.8874	19.5513	18.2628	21.1147	20.3883	21.8667	16.9757	16.4122	24	19.2118	17.7596	21.7786	20.0389	17.8947	17.3666	17.4797	20.5534	20.4604	20	14.5492	24.1071	15.3199	16.9381	23.3333	16.8067	16.5591	2.80495	19.5972	0.143131	12
13	2.42057	1.55587	2.99278	2.25141	3.4188	2.67261	1.7149	4.46602	0.8	1.71184	1.78117	2.18182	2.13465	2.18579	2.72232	2.14008	1.05263	2.61067	2.23577	3.55731	0.767263	1.50538	2.86885	2.67857	2.0202	1.30293	1.66667	2.10084	2.36559	0.813446	2.20287	0.369266	13
14	3.47958	1.9802	2.16718	2.62664	2.35043	3.11804	1.50054	2.13592	3.2	1.85449	1.27226	3.27273	2.46305	1.0929	2.90381	1.75097	0.631579	0.567537	1.42276	1.18577	0.511509	2.7957	1.43443	0.892857	1.3468	0.651466	0	2.52101	1.29032	0.945659	1.8076	0.523156	14
15.1	2.118	1.69731	1.54799	2.43902	2.67094	1.55902	3.4298	1.5534	0.533333	1.56919	2.16285	0.727273	1.97044	0.273224	2.35935	4.47471	0.842105	4.08627	2.94715	0.395257	1.53453	2.36559	2.86885	2.23214	3.0303	0.651466	3.33333	1.68067	3.22581	1.08591	2.0786	0.522427	15.1
15.2	1.66415	1.69731	4.23117	3.56473	1.92308	1.78174	4.18006	1.94175	1.06667	3.42368	2.67176	0.363636	3.11987	2.45902	7.25953	1.36187	0.842105	5.33485	3.35366	2.37154	1.27877	2.58065	4.09836	2.67857	4.3771	0.977199	1.66667	1.2605	3.44086	1.52569	2.65417	0.574827	15.2
17	2.118	2.40453	3.81837	2.62664	3.73932	3.11804	7.28832	2.91262	1.6	2.28245	2.29008	0.727273	4.10509	2.45902	4.90018	2.14008	3.36842	12.0318	2.7439	1.18577	2.04604	3.65591	6.14754	0	5.55556	2.28013	2.22222	2.52101	5.16129	2.3069	3.36033	0.68651	17

## Sheet: for MADs
1	26.0212	31.2588	26.6254	25.7036	26.9231	30.0668	24.6517	27.3786	29.6	34.0942	30.6616	32	30.2135	30.6011	22.1416	27.6265	32	25.9932	29.9797	29.6443	27.3657	28.172	27.2541	27.2321	31.4815	28.3388	22.7778	26.8908	26.0215
2	8.32073	8.20368	8.56553	8.81801	7.58547	7.57238	9.6463	7.18447	10.1333	9.27247	11.1959	11.2727	8.37438	9.56284	7.6225	8.75486	12	8.05902	10.061	7.50988	10.9974	9.24731	8.40164	11.1607	8.92256	15.9609	10	9.66387	10.1075
3	3.93343	2.54597	4.12797	6.75422	3.52564	4.67706	4.82315	3.8835	4.26667	4.2796	4.45293	4	4.26929	4.09836	3.99274	2.52918	4.21053	3.29171	2.7439	3.55731	4.34783	5.37634	3.68852	4.46429	4.7138	4.56026	5	3.78151	3.65591
4	2.87443	1.27298	1.65119	1.68856	1.7094	2.00445	1.7149	2.3301	2.93333	1.56919	1.39949	0.363636	1.80624	1.91257	2.72232	2.33463	2.52632	1.81612	2.84553	1.97628	2.04604	1.50538	1.02459	1.78571	1.6835	2.28013	2.77778	1.2605	2.15054
6	11.1952	11.3154	11.8679	13.5084	12.3932	11.5813	10.9325	10.8738	11.2	13.4094	11.8321	11.2727	9.0312	12.8415	9.07441	12.4514	12.4211	7.26447	11.1789	14.6245	14.8338	11.6129	9.42623	11.1607	9.59596	10.0977	12.7778	14.2857	12.043
7	6.80787	6.50636	4.85036	4.87805	5.87607	6.90423	3.85852	6.01942	7.2	5.13552	6.99746	4.72727	6.73235	7.65027	4.17423	8.94942	4.84211	5.22134	7.21545	7.90514	7.67263	4.51613	5.94262	7.14286	5.38721	8.79479	4.44444	8.40336	5.5914
9	0.605144	2.54597	2.27038	2.81426	2.5641	2.67261	1.39335	3.30097	2.4	2.28245	2.54453	3.27273	1.47783	3.55191	2.90381	2.14008	2.10526	1.4756	2.23577	2.7668	2.04604	1.72043	2.04918	1.33929	1.85185	3.58306	2.22222	3.36134	1.29032
10	0.907716	0.141443	0.515996	0.375235	0.213675	0.668151	0.535906	0.194175	0.266667	0.142653	0.254453	1.09091	0.656814	0.273224	0.544465	0.389105	0.631579	0.340522	0.406504	0.395257	0.511509	0.860215	0.204918	0	0.841751	0.325733	0	0	0.430108
12	24.2057	24.7525	20.743	19.8874	19.5513	18.2628	21.1147	20.3883	21.8667	16.9757	16.4122	24	19.2118	17.7596	21.7786	20.0389	17.8947	17.3666	17.4797	20.5534	20.4604	20	14.5492	24.1071	15.3199	16.9381	23.3333	16.8067	16.5591
13	2.42057	1.55587	2.99278	2.25141	3.4188	2.67261	1.7149	4.46602	0.8	1.71184	1.78117	2.18182	2.13465	2.18579	2.72232	2.14008	1.05263	2.61067	2.23577	3.55731	0.767263	1.50538	2.86885	2.67857	2.0202	1.30293	1.66667	2.10084	2.36559
14	3.47958	1.9802	2.16718	2.62664	2.35043	3.11804	1.50054	2.13592	3.2	1.85449	1.27226	3.27273	2.46305	1.0929	2.90381	1.75097	0.631579	0.567537	1.42276	1.18577	0.511509	2.7957	1.43443	0.892857	1.3468	0.651466	0	2.52101	1.29032
15.1	2.118	1.69731	1.54799	2.43902	2.67094	1.55902	3.4298	1.5534	0.533333	1.56919	2.16285	0.727273	1.97044	0.273224	2.35935	4.47471	0.842105	4.08627	2.94715	0.395257	1.53453	2.36559	2.86885	2.23214	3.0303	0.651466	3.33333	1.68067	3.22581
15.2	1.66415	1.69731	4.23117	3.56473	1.92308	1.78174	4.18006	1.94175	1.06667	3.42368	2.67176	0.363636	3.11987	2.45902	7.25953	1.36187	0.842105	5.33485	3.35366	2.37154	1.27877	2.58065	4.09836	2.67857	4.3771	0.977199	1.66667	1.2605	3.44086
17	2.118	2.40453	3.81837	2.62664	3.73932	3.11804	7.28832	2.91262	1.6	2.28245	2.29008	0.727273	4.10509	2.45902	4.90018	2.14008	3.36842	12.0318	2.7439	1.18577	2.04604	3.65591	6.14754	0	5.55556	2.28013	2.22222	2.52101	5.16129
Row Labels	1	2	3	4	5	6	7	8	9	10	11	12	13	14	15	16	17	18	19	20	21	22	23	24	25	26	27	28	29

## Sheet: MAD calculations
Row Labels	1	2	3	4	5	6	7	8	9	10	11	12	13	14	15	16	17	18	19	20	21	22	23	24	25	26	27	28	29	MEDIANS	1	2	3	4	5	6	7	8	9	10	11	12	13	14	15	16	17	18	19
1	26.0212	31.2588	26.6254	25.7036	26.9231	30.0668	24.6517	27.3786	29.6	34.0942	30.6616	32	30.2135	30.6011	22.1416	27.6265	32	25.9932	29.9797	29.6443	27.3657	28.172	27.2541	27.2321	31.4815	28.3388	22.7778	26.8908	26.0215	27.6265	1.60528	3.63238	1.00107	1.92289	0.703382	2.44036	2.9748	0.247818	1.97354	6.46769	3.03512	4.37354	2.58701	2.97463	5.4849	0	4.37354	1.63327	2.35322
2	8.32073	8.20368	8.56553	8.81801	7.58547	7.57238	9.6463	7.18447	10.1333	9.27247	11.1959	11.2727	8.37438	9.56284	7.6225	8.75486	12	8.05902	10.061	7.50988	10.9974	9.24731	8.40164	11.1607	8.92256	15.9609	10	9.66387	10.1075	9.24731	0.926586	1.04363	0.68178	0.429301	1.66184	1.67493	0.39899	2.06285	0.886022	0.0251561	1.94862	2.02542	0.872928	0.31553	1.62481	0.492448	2.75269	1.18829	0.813664
3	3.93343	2.54597	4.12797	6.75422	3.52564	4.67706	4.82315	3.8835	4.26667	4.2796	4.45293	4	4.26929	4.09836	3.99274	2.52918	4.21053	3.29171	2.7439	3.55731	4.34783	5.37634	3.68852	4.46429	4.7138	4.56026	5	3.78151	3.65591	4.12797	0.194533	1.582	0	2.62625	0.602326	0.549093	0.695184	0.244472	0.1387	0.151634	0.324959	0.127967	0.141327	0.0296063	0.135227	1.59878	0.0825593	0.836253	1.38406
4	2.87443	1.27298	1.65119	1.68856	1.7094	2.00445	1.7149	2.3301	2.93333	1.56919	1.39949	0.363636	1.80624	1.91257	2.72232	2.33463	2.52632	1.81612	2.84553	1.97628	2.04604	1.50538	1.02459	1.78571	1.6835	2.28013	2.77778	1.2605	2.15054	1.81612	1.05831	0.543134	0.164931	0.127563	0.106716	0.188336	0.10122	0.513979	1.11722	0.246931	0.416627	1.45248	0.00987831	0.0964503	0.906205	0.518512	0.710198	0	1.02941
6	11.1952	11.3154	11.8679	13.5084	12.3932	11.5813	10.9325	10.8738	11.2	13.4094	11.8321	11.2727	9.0312	12.8415	9.07441	12.4514	12.4211	7.26447	11.1789	14.6245	14.8338	11.6129	9.42623	11.1607	9.59596	10.0977	12.7778	14.2857	12.043	11.5813	0.386133	0.265875	0.286613	1.92715	0.811871	0	0.648816	0.707505	0.381292	1.82812	0.250769	0.308564	2.55009	1.26024	2.50688	0.87007	0.839761	4.31682	0.40243
7	6.80787	6.50636	4.85036	4.87805	5.87607	6.90423	3.85852	6.01942	7.2	5.13552	6.99746	4.72727	6.73235	7.65027	4.17423	8.94942	4.84211	5.22134	7.21545	7.90514	7.67263	4.51613	5.94262	7.14286	5.38721	8.79479	4.44444	8.40336	5.5914	6.01942	0.788449	0.486947	1.16906	1.14137	0.143349	0.884814	2.1609	0	1.18058	0.883897	0.978038	1.29214	0.712931	1.63086	1.84519	2.93	1.17731	0.798078	1.19603
9	0.605144	2.54597	2.27038	2.81426	2.5641	2.67261	1.39335	3.30097	2.4	2.28245	2.54453	3.27273	1.47783	3.55191	2.90381	2.14008	2.10526	1.4756	2.23577	2.7668	2.04604	1.72043	2.04918	1.33929	1.85185	3.58306	2.22222	3.36134	1.29032	2.27038	1.66524	0.275587	0	0.543877	0.293721	0.402224	0.877027	1.03059	0.129618	0.0120718	0.274147	1.00235	0.792549	1.28153	0.633429	0.130304	0.165119	0.794786	0.0346095
10	0.907716	0.141443	0.515996	0.375235	0.213675	0.668151	0.535906	0.194175	0.266667	0.142653	0.254453	1.09091	0.656814	0.273224	0.544465	0.389105	0.631579	0.340522	0.406504	0.395257	0.511509	0.860215	0.204918	0	0.841751	0.325733	0	0	0.430108	0.389105	0.518611	0.247662	0.126891	0.0138705	0.17543	0.279046	0.146801	0.19493	0.122438	0.246452	0.134652	0.701804	0.267709	0.115881	0.15536	0	0.242474	0.0485829	0.017399
12	24.2057	24.7525	20.743	19.8874	19.5513	18.2628	21.1147	20.3883	21.8667	16.9757	16.4122	24	19.2118	17.7596	21.7786	20.0389	17.8947	17.3666	17.4797	20.5534	20.4604	20	14.5492	24.1071	15.3199	16.9381	23.3333	16.8067	16.5591	19.8874	4.31832	4.86505	0.855604	0	0.336148	1.62462	1.22725	0.50092	1.97924	2.91168	3.47522	4.11257	0.675607	2.12787	1.89115	0.151481	1.99269	2.5208	2.40775
13	2.42057	1.55587	2.99278	2.25141	3.4188	2.67261	1.7149	4.46602	0.8	1.71184	1.78117	2.18182	2.13465	2.18579	2.72232	2.14008	1.05263	2.61067	2.23577	3.55731	0.767263	1.50538	2.86885	2.67857	2.0202	1.30293	1.66667	2.10084	2.36559	2.18182	0.238757	0.625948	0.810958	0.0695889	1.23699	0.490788	0.46692	2.2842	1.38182	0.469978	0.400648	0	0.0471712	0.00397417	0.540505	0.0417404	1.12919	0.428852	0.0539542
14	3.47958	1.9802	2.16718	2.62664	2.35043	3.11804	1.50054	2.13592	3.2	1.85449	1.27226	3.27273	2.46305	1.0929	2.90381	1.75097	0.631579	0.567537	1.42276	1.18577	0.511509	2.7957	1.43443	0.892857	1.3468	0.651466	0	2.52101	1.29032	1.75097	1.7286	0.229225	0.41621	0.875669	0.599455	1.36707	0.250437	0.38495	1.44903	0.103521	0.478708	1.52175	0.712081	0.658077	1.15284	0	1.11939	1.18344	0.328209
15.1	2.118	1.69731	1.54799	2.43902	2.67094	1.55902	3.4298	1.5534	0.533333	1.56919	2.16285	0.727273	1.97044	0.273224	2.35935	4.47471	0.842105	4.08627	2.94715	0.395257	1.53453	2.36559	2.86885	2.23214	3.0303	0.651466	3.33333	1.68067	3.22581	2.118	0	0.42069	0.570015	0.321021	0.552937	0.558983	1.31179	0.564605	1.58467	0.548816	0.0448468	1.39073	0.14756	1.84478	0.241344	2.35671	1.2759	1.96826	0.829151
15.2	1.66415	1.69731	4.23117	3.56473	1.92308	1.78174	4.18006	1.94175	1.06667	3.42368	2.67176	0.363636	3.11987	2.45902	7.25953	1.36187	0.842105	5.33485	3.35366	2.37154	1.27877	2.58065	4.09836	2.67857	4.3771	0.977199	1.66667	1.2605	3.44086	2.45902	0.794871	0.761704	1.77215	1.10571	0.535939	0.677279	1.72105	0.517269	1.39235	0.964664	0.212739	2.09538	0.660852	0	4.80051	1.09715	1.61691	2.87583	0.894642
17	2.118	2.40453	3.81837	2.62664	3.73932	3.11804	7.28832	2.91262	1.6	2.28245	2.29008	0.727273	4.10509	2.45902	4.90018	2.14008	3.36842	12.0318	2.7439	1.18577	2.04604	3.65591	6.14754	0	5.55556	2.28013	2.22222	2.52101	5.16129	2.62664	0.508639	0.222115	1.19173	0	1.11267	0.491398	4.66168	0.28598	1.02664	0.344188	0.336565	1.89937	1.47845	0.167625	2.27354	0.486564	0.741779	9.40514	0.117261
18																														#NUM!	#NUM!	#NUM!	#NUM!	#NUM!	#NUM!	#NUM!	#NUM!	#NUM!	#NUM!	#NUM!	#NUM!	#NUM!	#NUM!	#NUM!	#NUM!	#NUM!	#NUM!	#NUM!	#NUM!
19.1																														#NUM!	#NUM!	#NUM!	#NUM!	#NUM!	#NUM!	#NUM!	#NUM!	#NUM!	#NUM!	#NUM!	#NUM!	#NUM!	#NUM!	#NUM!	#NUM!	#NUM!	#NUM!	#NUM!	#NUM!
19.2																														#NUM!	#NUM!	#NUM!	#NUM!	#NUM!	#NUM!	#NUM!	#NUM!	#NUM!	#NUM!	#NUM!	#NUM!	#NUM!	#NUM!	#NUM!	#NUM!	#NUM!	#NUM!	#NUM!	#NUM!
[truncated: 13 more columns]

## Sheet: Spearmen
	15.1	15.2	17
12	-0.161	-0.265	-0.467
	0.401	0.164	0.0108
	29	29	29
13	0.125	0.429	0.233
	0.514	0.0204	0.222
	29	29	29
14	-0.112	-0.0591	0.0133
	0.559	0.758	0.944
	29	29	29
15.1		0.513	0.489
		0.00464	0.00738
		29	29
15.2			0.676
			4.27e-05
			29
