# Supplementary material for: During evolution from the earliest tetrapoda, newly-recruited genes are increasingly paralogues of existing genes and distribute non-randomly among the chromosomes
Source: BMC Genomics. 2021 Nov 4;22:794. doi: 10.1186/s12864-021-08066-3 (PMC8570013; doi:10.1186/s12864-021-08066-3)
Supplement: Supplementary file 1 — Additional file 1. . [file 12864_2021_8066_MOESM1_ESM.zip › TABLE S7_Dog genome FULL PIVOT.xlsx]

## Sheet: INTRODUCTION
This file goes through the steps
of the MAD calculations, using the data for the full genome.
The MAD calculations are performed excluding the X and Y chromosomes.

## Sheet: PROTEIN CODING GENES
Gene name	Gene type	Gene description	Chromosome/scaffold name	Gene start (bp)			Chromosome/scaffold name		HGNC	modal value
A2ML1	protein_coding	alpha-2-macroglobulin like 1 [Source:VGNC Symbol;Acc:VGNC:37400]	27	36844450	1		1		A1BG	15.1
AACS	protein_coding	acetoacetyl-CoA synthetase [Source:VGNC Symbol;Acc:VGNC:37403]	26	4752148	1		2		A1CF	2
AADAC	protein_coding	arylacetamide deacetylase [Source:VGNC Symbol;Acc:VGNC:37404]	23	46339484	1		3		A2M	13
AADACL2	protein_coding	arylacetamide deacetylase like 2 [Source:VGNC Symbol;Acc:VGNC:37405]	23	46289398	1		4		A2ML1	1
AADACL3	protein_coding	arylacetamide deacetylase like 3 [Source:VGNC Symbol;Acc:VGNC:37406]	2	83737052	1		5		A3GALT2	17
AADACL4	protein_coding	arylacetamide deacetylase like 4 [Source:VGNC Symbol;Acc:VGNC:53267]	2	83764957	1		6		A4GALT	2
AADAT	protein_coding	aminoadipate aminotransferase [Source:VGNC Symbol;Acc:VGNC:37407]	25	20919575	1		7		A4GNT	2
AAK1	protein_coding	AP2 associated kinase 1 [Source:VGNC Symbol;Acc:VGNC:37410]	10	68187478	1		8		AAAS	2
AAMDC	protein_coding	adipogenesis associated Mth938 domain containing [Source:VGNC Symbol;Acc:VGNC:37411]	21	20931475	1		9		AACS	1
AAMP	protein_coding	angio associated migratory cell protein [Source:VGNC Symbol;Acc:VGNC:37412]	37	24944042	1		10		AADAC	1
AARS	protein_coding	alanyl-tRNA synthetase [Source:VGNC Symbol;Acc:VGNC:37415]	5	76170042	1		11		AADACL2	1
AARS2	protein_coding	alanyl-tRNA synthetase 2, mitochondrial [Source:VGNC Symbol;Acc:VGNC:37416]	12	12706806	1		12		AADACL3	1
AASDH	protein_coding	aminoadipate-semialdehyde dehydrogenase [Source:VGNC Symbol;Acc:VGNC:37417]	13	48576495	1		13		AADACL4	1
AASDHPPT	protein_coding	aminoadipate-semialdehyde dehydrogenase-phosphopantetheinyl transferase [Source:VGNC Symbol;Acc:VGNC:37418]	5	26171384	1		14		AADAT	1
ABAT	protein_coding	4-aminobutyrate aminotransferase [Source:VGNC Symbol;Acc:VGNC:37421]	6	33388930	1		15		AAED1	2
ABCA1	protein_coding	ATP binding cassette subfamily A member 1 [Source:VGNC Symbol;Acc:VGNC:37422]	11	60764299	1		16		AAGAB	7
ABCA12	protein_coding	ATP binding cassette subfamily A member 12 [Source:VGNC Symbol;Acc:VGNC:37423]	37	22138364	1		17		AAK1	1
ABCA13	protein_coding	ATP binding cassette subfamily A member 13 [Source:VGNC Symbol;Acc:VGNC:37424]	18	155866	1		18		AAMDC	1
ABCA2	protein_coding	ATP binding cassette subfamily A member 2 [Source:VGNC Symbol;Acc:VGNC:37425]	9	48610789	1		19		AAMP	1
ABCA3	protein_coding	ATP binding cassette subfamily A member 3 [Source:VGNC Symbol;Acc:VGNC:37426]	6	38679324	1		20		AANAT	3
ABCA4	protein_coding	ATP binding cassette subfamily A member 4 [Source:VGNC Symbol;Acc:VGNC:37427]	6	55058361	1		21		AAR2	2
ABCA5	protein_coding	ATP binding cassette subfamily A member 5 [Source:VGNC Symbol;Acc:VGNC:37428]	9	15705579	1		22		AARD	17
ABCA7	protein_coding	ATP binding cassette subfamily A member 7 [Source:VGNC Symbol;Acc:VGNC:37429]	20	57668542	1		23		AARS	1
ABCA8	protein_coding	ATP binding cassette subfamily A member 8 [Source:VGNC Symbol;Acc:VGNC:37430]	9	15421150	1		24		AARS2	1
ABCA9	protein_coding	ATP binding cassette subfamily A member 6 [Source:NCBI gene;Acc:480456]	9	15517412	1		25		AARSD1	1
ABCB1	protein_coding	ATP binding cassette subfamily B member 1 [Source:VGNC Symbol;Acc:VGNC:37431]	14	13644042	1		26		AASDH	1
ABCB10	protein_coding	ATP binding cassette subfamily B member 10 [Source:VGNC Symbol;Acc:VGNC:37432]	4	9708883	1		27		AASDHPPT	1
ABCB11	protein_coding	ATP binding cassette subfamily B member 11 [Source:VGNC Symbol;Acc:VGNC:37433]	36	13746964	1		28		AASS	2
ABCB4	protein_coding	ATP binding cassette subfamily B member 4 [Source:VGNC Symbol;Acc:VGNC:37434]	14	13542668	1		29		AATF	2
ABCB5	protein_coding	ATP binding cassette subfamily B member 5 [Source:VGNC Symbol;Acc:VGNC:49905]	14	34637283	1		30		AATK	9
ABCB6	protein_coding	ATP binding cassette subfamily B member 6 [Source:VGNC Symbol;Acc:VGNC:49115]	37	25758004	1		31		ABAT	1
ABCB7	protein_coding	ATP binding cassette subfamily B member 7 [Source:VGNC Symbol;Acc:VGNC:37435]	X	58303718	1		32		ABCA1	1
ABCB8	protein_coding	ATP binding cassette subfamily B member 8 [Source:VGNC Symbol;Acc:VGNC:37436]	16	15082147	1		33		ABCA10	1
ABCB9	protein_coding	ATP binding cassette subfamily B member 9 [Source:NCBI gene;Acc:477456]	26	6538286	1		34		ABCA12	1
ABCC12	protein_coding	ATP binding cassette subfamily C member 12 [Source:VGNC Symbol;Acc:VGNC:37439]	2	66885246	1		35		ABCA13	1
ABCC3	protein_coding	ATP binding cassette subfamily C member 3 [Source:VGNC Symbol;Acc:VGNC:49912]	9	26551957	1		36		ABCA2	1
ABCC4	protein_coding	ATP binding cassette subfamily C member 4 [Source:VGNC Symbol;Acc:VGNC:37441]	22	45765368	1		37		ABCA3	1
ABCD1	protein_coding	ATP binding cassette subfamily D member 1 [Source:VGNC Symbol;Acc:VGNC:37445]	X	121545660	1		38		ABCA4	1
ABCD2	protein_coding	ATP binding cassette subfamily D member 2 [Source:VGNC Symbol;Acc:VGNC:37446]	27	14020222	1		AAEX03019491.1		ABCA5	1
ABCD3	protein_coding	ATP binding cassette subfamily D member 3 [Source:VGNC Symbol;Acc:VGNC:37447]	6	54742210	1		AAEX03020161.1		ABCA6	1
ABCD4	protein_coding	ATP binding cassette subfamily D member 4 [Source:VGNC Symbol;Acc:VGNC:37448]	8	47485692	1		AAEX03020335.1		ABCA7	1
ABCE1	protein_coding	ATP binding cassette subfamily E member 1 [Source:VGNC Symbol;Acc:VGNC:37449]	15	43781166	1		AAEX03021281.1		ABCA8	1
ABCF3	protein_coding	ATP binding cassette subfamily F member 3 [Source:VGNC Symbol;Acc:VGNC:37451]	34	17082999	1		AAEX03025873.1		ABCA9	1
ABCG1	protein_coding	ATP binding cassette subfamily G member 1 [Source:VGNC Symbol;Acc:VGNC:37452]	31	36553380	1		JH373243.1		ABCB1	1
ABCG2	protein_coding	ATP binding cassette subfamily G member 2 [Source:VGNC Symbol;Acc:VGNC:49113]	32	11443774	1		JH373278.1		ABCB10	1
ABCG4	protein_coding	ATP binding cassette subfamily G member 4 [Source:VGNC Symbol;Acc:VGNC:37453]	5	14707937	1		JH373316.1		ABCB11	1
ABCG5	protein_coding	ATP binding cassette subfamily G member 5 [Source:VGNC Symbol;Acc:VGNC:37454]	10	46272962	1		JH373329.1		ABCB4	1
ABHD1	protein_coding	abhydrolase domain containing 1 [Source:VGNC Symbol;Acc:VGNC:37456]	17	21107979	1		JH373336.1		ABCB5	1
ABHD11	protein_coding	abhydrolase domain containing 11 [Source:VGNC Symbol;Acc:VGNC:37457]	6	6550966	1		JH373368.1		ABCB6	1
ABHD12	protein_coding	abhydrolase domain containing 12 [Source:VGNC Symbol;Acc:VGNC:37458]	23	1496694	1		JH373372.1		ABCB7	1
ABHD12B	protein_coding	abhydrolase domain containing 12B [Source:VGNC Symbol;Acc:VGNC:37459]	8	27240216	1		JH373553.1		ABCB8	1
ABHD13	protein_coding	abhydrolase domain containing 13 [Source:VGNC Symbol;Acc:VGNC:37460]	22	57005658	1		JH373583.1		ABCB9	1
ABHD14A	protein_coding	abhydrolase domain containing 14A [Source:VGNC Symbol;Acc:VGNC:37461]	20	37738670	1		MT		ABCC1	2
ABHD14B	protein_coding	abhydrolase domain containing 14B [Source:VGNC Symbol;Acc:VGNC:37462]	20	37745210	1		X		ABCC10	2
ABHD17A	protein_coding	abhydrolase domain containing 17A [Source:VGNC Symbol;Acc:VGNC:37465]	20	57083270	1				ABCC11	15.1
ABHD17B	protein_coding	abhydrolase domain containing 17B [Source:VGNC Symbol;Acc:VGNC:37466]	1	85806534	1				ABCC12	1
ABHD2	protein_coding	abhydrolase domain containing 2 [Source:VGNC Symbol;Acc:VGNC:37468]	3	52151135	1				ABCC2	2
ABHD3	protein_coding	abhydrolase domain containing 3 [Source:VGNC Symbol;Acc:VGNC:37469]	7	66332958	1				ABCC3	1
ABHD4	protein_coding	abhydrolase domain containing 4 [Source:VGNC Symbol;Acc:VGNC:37470]	8	2997202	1				ABCC4	1
ABHD5	protein_coding	abhydrolase domain containing 5 [Source:VGNC Symbol;Acc:VGNC:37471]	23	2584574	1				ABCC5	4
ABHD6	protein_coding	abhydrolase domain containing 6 [Source:VGNC Symbol;Acc:VGNC:37472]	20	32298732	1				ABCC6	15.1
ABHD8	protein_coding	abhydrolase domain containing 8 [Source:VGNC Symbol;Acc:VGNC:37473]	20	45453795	1				ABCC8	12
ABL1	protein_coding	ABL proto-oncogene 1, non-receptor tyrosine kinase [Source:NCBI gene;Acc:491292]	9	53117847	1				ABCC9	9
ABT1	protein_coding	activator of basal transcription 1 [Source:VGNC Symbol;Acc:VGNC:37485]	35	24356599	1				ABCD1	1
ACAA1	protein_coding	acetyl-CoA acyltransferase 1 [Source:VGNC Symbol;Acc:VGNC:37488]	23	7889671	1				ABCD2	1
ACAA2	protein_coding	acetyl-CoA acyltransferase 2 [Source:VGNC Symbol;Acc:VGNC:53324]	7	79029135	1				ABCD3	1
ACACA	protein_coding	acetyl-CoA carboxylase alpha [Source:VGNC Symbol;Acc:VGNC:37489]	9	36905897	1				ABCD4	1
ACACB	protein_coding	acetyl-CoA carboxylase beta [Source:VGNC Symbol;Acc:VGNC:37490]	26	17763458	1				ABCE1	1
ACAD10	protein_coding	acyl-CoA dehydrogenase family member 10 [Source:HGNC Symbol;Acc:HGNC:21597]	26	9251108	1				ABCF1	7
ACAD11	protein_coding	acyl-CoA dehydrogenase family member 11 [Source:VGNC Symbol;Acc:VGNC:37491]	23	29538679	1				ABCF2	1
ACAD8	protein_coding	acyl-CoA dehydrogenase family member 8 [Source:VGNC Symbol;Acc:VGNC:37492]	5	976142	1				ABCF3	1
ACAD9	protein_coding	acyl-CoA dehydrogenase family member 9 [Source:NCBI gene;Acc:476519]	20	3153047	1				ABCG1	1
ACADL	protein_coding	acyl-CoA dehydrogenase long chain [Source:VGNC Symbol;Acc:VGNC:37493]	37	18032114	1				ABCG2	1
ACADM	protein_coding	acyl-CoA dehydrogenase medium chain [Source:VGNC Symbol;Acc:VGNC:37494]	6	70850285	1				ABCG4	1
ACADS	protein_coding	acyl-CoA dehydrogenase short chain [Source:VGNC Symbol;Acc:VGNC:52915]	26	16572208	1				ABCG5	1
ACADSB	protein_coding	acyl-CoA dehydrogenase short/branched chain [Source:VGNC Symbol;Acc:VGNC:52979]	28	32564558	1				ABCG8	2
ACADVL	protein_coding	acyl-CoA dehydrogenase very long chain [Source:VGNC Symbol;Acc:VGNC:53258]	5	32189049	1				ABHD1	1
ACAP1	protein_coding	ArfGAP with coiled-coil, ankyrin repeat and PH domains 1 [Source:VGNC Symbol;Acc:VGNC:37496]	5	32292356	1				ABHD10	1
ACAP2	protein_coding	ArfGAP with coiled-coil, ankyrin repeat and PH domains 2 [Source:VGNC Symbol;Acc:VGNC:53055]	33	30587756	1				ABHD11	1
ACAP3	protein_coding	ArfGAP with coiled-coil, ankyrin repeat and PH domains 3 [Source:VGNC Symbol;Acc:VGNC:37497]	5	56468164	1				ABHD12	1
ACAT1	protein_coding	acetyl-CoA acetyltransferase 1 [Source:VGNC Symbol;Acc:VGNC:37498]	5	24361478	1				ABHD12B	1
ACAT2	protein_coding	acetyl-CoA acetyltransferase 2 [Source:VGNC Symbol;Acc:VGNC:37499]	1	49011742	1				ABHD13	1
ACBD5	protein_coding	acyl-CoA binding domain containing 5 [Source:VGNC Symbol;Acc:VGNC:37501]	2	6873016	1				ABHD14A	1
ACCS	protein_coding	1-aminocyclopropane-1-carboxylate synthase homolog (inactive) [Source:NCBI gene;Acc:611393]	18	45137692	1				ABHD14A-ACY1	7
ACE2	protein_coding	angiotensin I converting enzyme 2 [Source:VGNC Symbol;Acc:VGNC:37503]	X	11797933	1				ABHD14B	1
ACMSD	protein_coding	aminocarboxymuconate semialdehyde decarboxylase [Source:VGNC Symbol;Acc:VGNC:37512]	19	37658530	1				ABHD15	6
ACO1	protein_coding	aconitase 1 [Source:VGNC Symbol;Acc:VGNC:37513]	11	49698740	1				ABHD16A	7
ACO2	protein_coding	aconitase 2 [Source:VGNC Symbol;Acc:VGNC:37514]	10	23742675	1				ABHD16B	15.1
ACOD1	protein_coding	aconitate decarboxylase 1 [Source:VGNC Symbol;Acc:VGNC:37515]	22	30550972	1				ABHD17A	1
ACOT11	protein_coding	acyl-CoA thioesterase 11 [Source:VGNC Symbol;Acc:VGNC:37516]	5	54470231	1				ABHD17B	1
ACOT13	protein_coding	acyl-CoA thioesterase 13 [Source:VGNC Symbol;Acc:VGNC:37518]	35	22713052	1				ABHD17C	1
ACOT7	protein_coding	acyl-CoA thioesterase 7 [Source:VGNC Symbol;Acc:VGNC:53259]	5	60150233	1				ABHD18	2
ACOT8	protein_coding	acyl-CoA thioesterase 8 [Source:VGNC Symbol;Acc:VGNC:37519]	24	33149531	1				ABHD2	1
ACOX1	protein_coding	acyl-CoA oxidase 1 [Source:VGNC Symbol;Acc:VGNC:37521]	9	4658759	1				ABHD3	1
ACOX2	protein_coding	acyl-CoA oxidase 2 [Source:VGNC Symbol;Acc:VGNC:37522]	20	32113221	1				ABHD4	1
ACOX3	protein_coding	acyl-CoA oxidase 3, pristanoyl [Source:VGNC Symbol;Acc:VGNC:37523]	3	60152177	1				ABHD5	1
ACOXL	protein_coding	acyl-CoA oxidase like [Source:VGNC Symbol;Acc:VGNC:37524]	17	35269569	1				ABHD6	1
ACP2	protein_coding	acid phosphatase 2, lysosomal [Source:VGNC Symbol;Acc:VGNC:51839]	18	42346274	1				ABHD8	1
ACP4	protein_coding	acid phosphatase 4 [Source:VGNC Symbol;Acc:VGNC:53522]	1	106051901	1				ABI1	12
ACP5	protein_coding	acid phosphatase 5, tartrate resistant [Source:VGNC Symbol;Acc:VGNC:37525]	20	49813686	1				ABI2	7
ACP6	protein_coding	acid phosphatase 6, lysophosphatidic [Source:NCBI gene;Acc:475822]	17	58212863	1				ABI3	7
ACP7	protein_coding	acid phosphatase 7, tartrate resistant (putative) [Source:NCBI gene;Acc:484514]	1	114062005	1				ABI3BP	12
ACPP	protein_coding	acid phosphatase, prostate [Source:NCBI gene;Acc:485662]	23	29294152	1				ABL1	1
ACSBG1	protein_coding	acyl-CoA synthetase bubblegum family member 1 [Source:VGNC Symbol;Acc:VGNC:37529]	3	58315684	1				ABL2	12
ACSBG2	protein_coding	acyl-CoA synthetase bubblegum family member 2 [Source:VGNC Symbol;Acc:VGNC:54569]	20	53953645	1				ABLIM1	7
ACSF2	protein_coding	acyl-CoA synthetase family member 2 [Source:VGNC Symbol;Acc:VGNC:37530]	9	26377861	1				ABLIM2	12
ACSF3	protein_coding	acyl-CoA synthetase family member 3 [Source:VGNC Symbol;Acc:VGNC:37531]	5	64291545	1				ABLIM3	12
ACSL1	protein_coding	acyl-CoA synthetase long chain family member 1 [Source:VGNC Symbol;Acc:VGNC:37532]	16	45735582	1				ABO	13
ACSL3	protein_coding	acyl-CoA synthetase long chain family member 3 [Source:VGNC Symbol;Acc:VGNC:37533]	37	28882264	1				ABR	3
ACSL4	protein_coding	acyl-CoA synthetase long chain family member 4 [Source:VGNC Symbol;Acc:VGNC:37534]	X	82863877	1				ABRA	12
ACSL5	protein_coding	acyl-CoA synthetase long chain family member 5 [Source:VGNC Symbol;Acc:VGNC:37535]	28	23453392	1				ABRACL	2
ACSL6	protein_coding	acyl-CoA synthetase long chain family member 6 [Source:VGNC Symbol;Acc:VGNC:51694]	11	20223930	1				ABRAXAS1	2
ACSM3	protein_coding	acyl-CoA synthetase medium chain family member 3 [Source:VGNC Symbol;Acc:VGNC:54007]	6	24558190	1				ABRAXAS2	2
ACSM4	protein_coding	acyl-coenzyme A synthetase ACSM4, mitochondrial-like [Source:NCBI gene;Acc:479821]	6	24616941	1				ABT1	1
ACSM5	protein_coding	acyl-CoA synthetase medium chain family member 5 [Source:VGNC Symbol;Acc:VGNC:37536]	6	24906842	1				ABTB1	2
ACSS1	protein_coding	acyl-CoA synthetase short chain family member 1 [Source:VGNC Symbol;Acc:VGNC:52863]	23	1193377	1				ABTB2	6
ACSS2	protein_coding	acyl-CoA synthetase short chain family member 2 [Source:VGNC Symbol;Acc:VGNC:37537]	24	23928670	1				ACAA1	1
ACSS3	protein_coding	acyl-CoA synthetase short chain family member 3 [Source:VGNC Symbol;Acc:VGNC:54190]	15	23338413	1				ACAA2	1
ACTA1	protein_coding	actin, alpha 1, skeletal muscle [Source:VGNC Symbol;Acc:VGNC:37538]	4	9812782	1				ACACA	1
ACTA2	protein_coding	actin, alpha 2, smooth muscle, aorta [Source:VGNC Symbol;Acc:VGNC:37539]	26	38697855	1				ACACB	1
ACTB	protein_coding	actin beta [Source:NCBI gene;Acc:403580]	6	12421735	1				ACAD10	1
ACTC1	protein_coding	actin, alpha, cardiac muscle 1 [Source:VGNC Symbol;Acc:VGNC:37540]	30	2514787	1				ACAD11	1
ACTG1	protein_coding	actin gamma 1 [Source:HGNC Symbol;Acc:HGNC:144]	9	635976	1				ACAD8	1
ACTG2	protein_coding	actin, gamma 2, smooth muscle, enteric [Source:VGNC Symbol;Acc:VGNC:37541]	17	49143413	1				ACAD9	1
ACTL6A	protein_coding	actin like 6A [Source:VGNC Symbol;Acc:VGNC:37542]	34	12960271	1				ACADL	1
ACTL6B	protein_coding	actin like 6B [Source:VGNC Symbol;Acc:VGNC:37543]	6	9045175	1				ACADM	1
ACTL9	protein_coding	actin like 9 [Source:VGNC Symbol;Acc:VGNC:37547]	20	53178504	1				ACADS	1
ACTN1	protein_coding	actinin alpha 1 [Source:VGNC Symbol;Acc:VGNC:37548]	8	42710290	1				ACADSB	1
ACTN2	protein_coding	actinin alpha 2 [Source:VGNC Symbol;Acc:VGNC:37549]	4	3348600	1				ACADVL	1
ACTR1A	protein_coding	ARP1 actin related protein 1 homolog A [Source:VGNC Symbol;Acc:VGNC:37552]	28	14972509	1				ACAN	12
ACTR2	protein_coding	ARP2 actin related protein 2 homolog [Source:VGNC Symbol;Acc:VGNC:37554]	10	64696186	1				ACAP1	1
ACTR3	protein_coding	ARP3 actin related protein 3 homolog [Source:NCBI gene;Acc:403702]	19	35099043	1				ACAP2	1
ACTR3B	protein_coding	ARP3 actin related protein 3 homolog B [Source:VGNC Symbol;Acc:VGNC:49707]	16	16471054	1				ACAP3	1
ACYP2	protein_coding	acylphosphatase 2 [Source:VGNC Symbol;Acc:VGNC:37567]	10	55082603	1				ACAT1	1
ADA	protein_coding	adenosine deaminase [Source:VGNC Symbol;Acc:VGNC:37568]	24	32084548	1				ACAT2	1
ADAL	protein_coding	adenosine deaminase like [Source:VGNC Symbol;Acc:VGNC:37572]	30	10194803	1				ACBD3	4
ADAP1	protein_coding	ArfGAP with dual PH domains 1 [Source:VGNC Symbol;Acc:VGNC:37610]	6	15921926	1				ACBD4	2
ADAR	protein_coding	adenosine deaminase, RNA specific [Source:VGNC Symbol;Acc:VGNC:37612]	7	42767341	1				ACBD5	1
ADARB1	protein_coding	adenosine deaminase, RNA specific B1 [Source:VGNC Symbol;Acc:VGNC:53019]	31	38715545	1				ACBD6	2
ADAT2	protein_coding	adenosine deaminase, tRNA specific 2 [Source:VGNC Symbol;Acc:VGNC:37614]	1	34967219	1				ACBD7	1
ADCK1	protein_coding	aarF domain containing kinase 1 [Source:VGNC Symbol;Acc:VGNC:37615]	8	50556193	1				ACCS	1
ADCK2	protein_coding	aarF domain containing kinase 2 [Source:VGNC Symbol;Acc:VGNC:37616]	16	8346457	1				ACCSL	1
ADCK5	protein_coding	aarF domain containing kinase 5 [Source:VGNC Symbol;Acc:VGNC:37617]	13	37809577	1				ACD	13
ADCY10	protein_coding	adenylate cyclase 10 [Source:VGNC Symbol;Acc:VGNC:53325]	7	30577591	1				ACE	6
ADD1	protein_coding	adducin 1 [Source:VGNC Symbol;Acc:VGNC:37628]	3	61354385	1				ACE2	1
ADD2	protein_coding	adducin 2 [Source:VGNC Symbol;Acc:VGNC:37629]	10	69058267	1				ACER1	12
ADD3	protein_coding	adducin 3 [Source:VGNC Symbol;Acc:VGNC:37630]	28	21402049	1				ACER2	6
ADH4	protein_coding	alcohol dehydrogenase 4 (class II), pi polypeptide [Source:NCBI gene;Acc:478487]	32	21280986	1				ACER3	2
ADH5	protein_coding	alcohol dehydrogenase 5 (class III), chi polypeptide [Source:NCBI gene;Acc:609781]	32	21249740	1				ACHE	3
ADH6	protein_coding	alcohol dehydrogenase 1-like [Source:NCBI gene;Acc:100856515]	32	21383317	1				ACIN1	2
ADHFE1	protein_coding	alcohol dehydrogenase, iron containing 1 [Source:VGNC Symbol;Acc:VGNC:37655]	29	16019246	1				ACKR1	15.2
ADIPOR1	protein_coding	adiponectin receptor 1 [Source:VGNC Symbol;Acc:VGNC:37657]	7	246452	1				ACKR2	14
ADIPOR2	protein_coding	adiponectin receptor 2 [Source:VGNC Symbol;Acc:VGNC:37658]	27	43741679	1				ACKR3	12
ADK	protein_coding	adenosine kinase [Source:VGNC Symbol;Acc:VGNC:37659]	4	24540700	1				ACKR4	12
ADPRHL2	protein_coding	ADP-ribosylhydrolase like 2 [Source:VGNC Symbol;Acc:VGNC:54191]	15	6115678	1				ACLY	2
ADRM1	protein_coding	adhesion regulating molecule 1 [Source:VGNC Symbol;Acc:VGNC:37678]	24	46309505	1				ACMSD	1
ADSS	protein_coding	adenylosuccinate synthase [Source:VGNC Symbol;Acc:VGNC:37679]	7	35438670	1				ACO1	1
ADSSL1	protein_coding	adenylosuccinate synthase like 1 [Source:VGNC Symbol;Acc:VGNC:50440]	8	72288323	1				ACO2	1
AFG1L	protein_coding	AFG1 like ATPase [Source:VGNC Symbol;Acc:VGNC:37689]	12	65313140	1				ACOD1	1
AFG3L2	protein_coding	AFG3 like matrix AAA peptidase subunit 2 [Source:VGNC Symbol;Acc:VGNC:37690]	7	77749612	1				ACOT1	6
AGAP1	protein_coding	ArfGAP with GTPase domain, ankyrin repeat and PH domain 1 [Source:VGNC Symbol;Acc:VGNC:37695]	25	46449278	1				ACOT11	1
AGAP2	protein_coding	ArfGAP with GTPase domain, ankyrin repeat and PH domain 2 [Source:NCBI gene;Acc:481130]	10	1792666	1				ACOT12	12
AGAP3	protein_coding	ArfGAP with GTPase domain, ankyrin repeat and PH domain 3 [Source:VGNC Symbol;Acc:VGNC:51785]	16	15136248	1				ACOT13	1
AGBL1	protein_coding	ATP/GTP binding protein like 1 [Source:VGNC Symbol;Acc:VGNC:53145]	3	49696836	1				ACOT2	6
AGBL2	protein_coding	ATP/GTP binding protein like 2 [Source:VGNC Symbol;Acc:VGNC:37696]	18	41960814	1				ACOT4	6
AGBL3	protein_coding	ATP/GTP binding protein like 3 [Source:VGNC Symbol;Acc:VGNC:37697]	16	13015476	1				ACOT6	14
AGBL4	protein_coding	ATP/GTP binding protein like 4 [Source:VGNC Symbol;Acc:VGNC:54556]	15	11914056	1				ACOT7	1
AGBL5	protein_coding	ATP/GTP binding protein like 5 [Source:VGNC Symbol;Acc:VGNC:37698]	17	21048423	1				ACOT8	1
AGFG1	protein_coding	ArfGAP with FG repeats 1 [Source:VGNC Symbol;Acc:VGNC:37700]	25	40115076	1				ACOT9	2
AGFG2	protein_coding	ArfGAP with FG repeats 2 [Source:VGNC Symbol;Acc:VGNC:37701]	6	9120024	1				ACOX1	1
AGL	protein_coding	amylo-alpha-1, 6-glucosidase, 4-alpha-glucanotransferase [Source:VGNC Symbol;Acc:VGNC:37704]	6	50039482	1				ACOX2	1
AGMAT	protein_coding	agmatinase [Source:VGNC Symbol;Acc:VGNC:37705]	2	81981376	1				ACOX3	1
AGMO	protein_coding	alkylglycerol monooxygenase [Source:VGNC Symbol;Acc:VGNC:37706]	14	29862991	1				ACOXL	1
AGPAT1	protein_coding	1-acylglycerol-3-phosphate O-acyltransferase 1 [Source:VGNC Symbol;Acc:VGNC:37710]	12	1562548	1				ACP1	1
AGPAT2	protein_coding	1-acylglycerol-3-phosphate O-acyltransferase 2 [Source:VGNC Symbol;Acc:VGNC:37711]	9	48864492	1				ACP2	1
AGPAT3	protein_coding	1-acylglycerol-3-phosphate O-acyltransferase 3 [Source:VGNC Symbol;Acc:VGNC:37712]	31	37861817	1				ACP4	1
AGPAT4	protein_coding	1-acylglycerol-3-phosphate O-acyltransferase 4 [Source:VGNC Symbol;Acc:VGNC:37713]	1	49709906	1				ACP5	1
AGPAT5	protein_coding	1-acylglycerol-3-phosphate O-acyltransferase 5 [Source:VGNC Symbol;Acc:VGNC:49767]	16	58755846	1				ACP6	1
AGPS	protein_coding	alkylglycerone phosphate synthase [Source:VGNC Symbol;Acc:VGNC:37714]	36	21131641	1				ACP7	1
AGTPBP1	protein_coding	ATP/GTP binding protein 1 [Source:VGNC Symbol;Acc:VGNC:37719]	1	73853296	1				ACPP	1
AGXT2	protein_coding	alanine--glyoxylate aminotransferase 2 [Source:VGNC Symbol;Acc:VGNC:50868]	4	73292199	1				ACR	6
AHCY	protein_coding	adenosylhomocysteinase [Source:VGNC Symbol;Acc:VGNC:37724]	24	23411350	1				ACRBP	14
AHCYL1	protein_coding	adenosylhomocysteinase like 1 [Source:VGNC Symbol;Acc:VGNC:37725]	6	41947216	1				ACRV1	17
AHI1	protein_coding	Abelson helper integration site 1 [Source:NCBI gene;Acc:476212]	1	28008167	1				ACSBG1	1
AHNAK	protein_coding	AHNAK nucleoprotein [Source:VGNC Symbol;Acc:VGNC:37728]	18	54096783	1				ACSBG2	1
AHSA1	protein_coding	activator of HSP90 ATPase activity 1 [Source:VGNC Symbol;Acc:VGNC:37730]	8	50258528	1				ACSF2	1
AIFM1	protein_coding	apoptosis inducing factor mitochondria associated 1 [Source:VGNC Symbol;Acc:VGNC:37737]	X	101274253	1				ACSF3	1
AIFM2	protein_coding	apoptosis inducing factor, mitochondria associated 2 [Source:VGNC Symbol;Acc:VGNC:37738]	4	21088745	1				ACSL1	1
AIFM3	protein_coding	apoptosis inducing factor, mitochondria associated 3 [Source:VGNC Symbol;Acc:VGNC:37739]	26	30520872	1				ACSL3	1
AK1	protein_coding	adenylate kinase 1 [Source:VGNC Symbol;Acc:VGNC:37745]	9	55539160	1				ACSL4	1
AK2	protein_coding	adenylate kinase 2 [Source:VGNC Symbol;Acc:VGNC:37746]	2	68350326	1				ACSL5	1
AK5	protein_coding	adenylate kinase 5 [Source:VGNC Symbol;Acc:VGNC:37747]	6	69284288	1				ACSL6	1
AK7	protein_coding	adenylate kinase 7 [Source:VGNC Symbol;Acc:VGNC:37748]	8	65136761	1				ACSM1	1
AK8	protein_coding	adenylate kinase 8 [Source:VGNC Symbol;Acc:VGNC:37749]	9	51470756	1				ACSM2A	1
AK9	protein_coding	adenylate kinase 9 [Source:VGNC Symbol;Acc:VGNC:37750]	12	66388717	1				ACSM2B	1
AKAP7	protein_coding	A-kinase anchoring protein 7 [Source:VGNC Symbol;Acc:VGNC:37760]	1	69361015	1				ACSM3	1
AKR1A1	protein_coding	aldo-keto reductase family 1 member A1 [Source:VGNC Symbol;Acc:VGNC:37768]	15	14792398	1				ACSM4	1
AKR1B1	protein_coding	aldo-keto reductase family 1 member B [Source:NCBI gene;Acc:607537]	14	2991938	1				ACSM5	1
AKR1C3	protein_coding	aldo-keto reductase family 1, member C3 (3-alpha hydroxysteroid dehydrogenase, type II) [Source:NCBI gene;Acc:497070]	2	30674558	1				ACSM6	1
AKR1E2	protein_coding	aldo-keto reductase family 1 member E2 [Source:VGNC Symbol;Acc:VGNC:37769]	2	30693829	1				ACSS1	1
AKT1	protein_coding	AKT serine/threonine kinase 1 [Source:VGNC Symbol;Acc:VGNC:37770]	8	72315826	1				ACSS2	1
AKT2	protein_coding	AKT serine/threonine kinase 2 [Source:VGNC Symbol;Acc:VGNC:37772]	1	113380376	1				ACSS3	1
AKT3	protein_coding	AKT serine/threonine kinase 3 [Source:VGNC Symbol;Acc:VGNC:37773]	7	34636388	1				ACTA1	1
ALAD	protein_coding	aminolevulinate dehydratase [Source:VGNC Symbol;Acc:VGNC:37775]	11	67741492	1				ACTA2	1
ALAS1	protein_coding	5'-aminolevulinate synthase 1 [Source:VGNC Symbol;Acc:VGNC:37776]	20	37550865	1				ACTB	1
ALAS2	protein_coding	5'-aminolevulinate synthase 2 [Source:VGNC Symbol;Acc:VGNC:37777]	X	46699263	1				ACTBL2	15.2
ALDH16A1	protein_coding	aldehyde dehydrogenase 16 family member A1 [Source:VGNC Symbol;Acc:VGNC:37780]	1	107032288	1				ACTC1	1
ALDH18A1	protein_coding	aldehyde dehydrogenase 18 family member A1 [Source:VGNC Symbol;Acc:VGNC:37781]	28	9101550	1				ACTG1	1
ALDH1A1	protein_coding	aldehyde dehydrogenase 1 family member A1 [Source:VGNC Symbol;Acc:VGNC:37782]	1	84940066	1				ACTG2	1
ALDH1A2	protein_coding	Canis lupus familiaris aldehyde dehydrogenase 1 family member A2 (ALDH1A2), mRNA. [Source:RefSeq mRNA;Acc:NM_001287089]	30	23074408	1				ACTL10	15.2
ALDH1A3	protein_coding	aldehyde dehydrogenase 1 family member A3 [Source:VGNC Symbol;Acc:VGNC:37784]	3	40130898	1				ACTL6A	1
ALDH1B1	protein_coding	aldehyde dehydrogenase 1 family member B1 [Source:VGNC Symbol;Acc:VGNC:51696]	11	54574582	1				ACTL6B	1
ALDH3A1	protein_coding	aldehyde dehydrogenase 3 family member A1 [Source:VGNC Symbol;Acc:VGNC:37786]	5	40465537	1				ACTL7A	15.2
ALDH3A2	protein_coding	aldehyde dehydrogenase 3 family member A2 [Source:VGNC Symbol;Acc:VGNC:53261]	5	40519800	1				ACTL7B	15.2
ALDH3B1	protein_coding	aldehyde dehydrogenase 3 family member B1 [Source:VGNC Symbol;Acc:VGNC:51840]	18	49802351	1				ACTL8	17
ALDH3B2	protein_coding	aldehyde dehydrogenase 3 family member B2 [Source:HGNC Symbol;Acc:HGNC:411]	18	49856979	1				ACTL9	1
ALDH5A1	protein_coding	aldehyde dehydrogenase 5 family member A1 [Source:VGNC Symbol;Acc:VGNC:37787]	35	22560182	1				ACTN1	1
ALDH6A1	protein_coding	aldehyde dehydrogenase 6 family member A1 [Source:VGNC Symbol;Acc:VGNC:37788]	8	47236892	1				ACTN2	1
ALDH7A1	protein_coding	aldehyde dehydrogenase 7 family member A1 [Source:VGNC Symbol;Acc:VGNC:37789]	11	15830416	1				ACTN3	12
ALDH8A1	protein_coding	aldehyde dehydrogenase 8 family member A1 [Source:VGNC Symbol;Acc:VGNC:37790]	1	27668984	1				ACTN4	3
ALDH9A1	protein_coding	aldehyde dehydrogenase 9 family member A1 [Source:VGNC Symbol;Acc:VGNC:37791]	38	17644415	1				ACTR10	3
ALDOB	protein_coding	aldolase, fructose-bisphosphate B [Source:VGNC Symbol;Acc:VGNC:37792]	11	58151058	1				ACTR1A	1
ALDOC	protein_coding	aldolase, fructose-bisphosphate C [Source:VGNC Symbol;Acc:VGNC:37793]	9	42778081	1				ACTR1B	2
ALG11	protein_coding	ALG11, alpha-1,2-mannosyltransferase [Source:VGNC Symbol;Acc:VGNC:37794]	22	151837	1				ACTR2	1
ALG14	protein_coding	ALG14, UDP-N-acetylglucosaminyltransferase subunit [Source:VGNC Symbol;Acc:VGNC:37796]	6	54235297	1				ACTR3	1
ALG2	protein_coding	ALG2, alpha-1,3/1,6-mannosyltransferase [Source:VGNC Symbol;Acc:VGNC:37797]	11	56273715	1				ACTR3B	1
ALG3	protein_coding	ALG3, alpha-1,3- mannosyltransferase [Source:VGNC Symbol;Acc:VGNC:37798]	34	17135416	1				ACTR3C	1
ALG5	protein_coding	ALG5, dolichyl-phosphate beta-glucosyltransferase [Source:VGNC Symbol;Acc:VGNC:37799]	25	3706447	1				ACTR5	2
ALKBH1	protein_coding	alkB homolog 1, histone H2A dioxygenase [Source:VGNC Symbol;Acc:VGNC:50620]	8	50442310	1				ACTR6	2
ALKBH3	protein_coding	alkB homolog 3, alpha-ketoglutaratedependent dioxygenase [Source:VGNC Symbol;Acc:VGNC:37804]	18	25859820	1				ACTR8	2
ALKBH4	protein_coding	alkB homolog 4, lysine demethylase [Source:VGNC Symbol;Acc:VGNC:37805]	6	7717282	1				ACTRT1	17
ALKBH7	protein_coding	alkB homolog 7 [Source:VGNC Symbol;Acc:VGNC:37807]	20	53784015	1				ACTRT2	15.1
ALKBH8	protein_coding	alkB homolog 8, tRNA methyltransferase [Source:VGNC Symbol;Acc:VGNC:37808]	5	24843268	1				ACTRT3	15.2
ALLC	protein_coding	allantoicase [Source:VGNC Symbol;Acc:VGNC:37809]	17	2197913	1				ACVR1	6
ALOX12	protein_coding	arachidonate 12-lipoxygenase, 12S type [Source:VGNC Symbol;Acc:VGNC:49900]	5	32026277	1				ACVR1B	6
ALOX12B	protein_coding	arachidonate 12-lipoxygenase, 12R type [Source:VGNC Symbol;Acc:VGNC:37810]	5	32899366	1				ACVR1C	12
ALOX15B	protein_coding	arachidonate 15-lipoxygenase, type B [Source:VGNC Symbol;Acc:VGNC:37812]	5	32878426	1				ACVR2A	6
ALOX5	protein_coding	arachidonate 5-lipoxygenase [Source:VGNC Symbol;Acc:VGNC:37813]	28	2170920	1				ACVR2B	7
ALOXE3	protein_coding	arachidonate lipoxygenase 3 [Source:VGNC Symbol;Acc:VGNC:37814]	5	32918555	1				ACVRL1	6
ALPL	protein_coding	alkaline phosphatase, liver/bone/kidney [Source:VGNC Symbol;Acc:VGNC:37818]	2	77557723	1				ACY1	1
AMACR	protein_coding	alpha-methylacyl-CoA racemase [Source:VGNC Symbol;Acc:VGNC:37824]	4	73815487	1				ACY3	1
AMD1	protein_coding	adenosylmethionine decarboxylase 1 [Source:VGNC Symbol;Acc:VGNC:37827]	12	67433234	1				ACYP1	1
AMDHD1	protein_coding	amidohydrolase domain containing 1 [Source:VGNC Symbol;Acc:VGNC:54193]	15	35746178	1				ACYP2	1
AMMECR1	protein_coding	Alport syndrome, mental retardation, midface hypoplasia and elliptocytosis chromosomal region gene 1 [Source:NCBI gene;Acc:492063]	X	83401676	1				ADA	1
AMMECR1L	protein_coding	AMMECR1 like [Source:VGNC Symbol;Acc:VGNC:37834]	19	22727161	1				ADA2	3
AMPD1	protein_coding	adenosine monophosphate deaminase 1 [Source:VGNC Symbol;Acc:VGNC:37838]	17	52377417	1				ADAD1	12
AMPD2	protein_coding	adenosine monophosphate deaminase 2 [Source:VGNC Symbol;Acc:VGNC:37839]	6	42240611	1				ADAD2	12
AMPD3	protein_coding	adenosine monophosphate deaminase 3 [Source:HGNC Symbol;Acc:HGNC:470]	21	33620311	1				ADAL	1
AMT	protein_coding	aminomethyltransferase [Source:VGNC Symbol;Acc:VGNC:54572]	20	39815814	1				ADAM10	6
AMZ2	protein_coding	archaelysin family metallopeptidase 2 [Source:VGNC Symbol;Acc:VGNC:37843]	9	14998013	1				ADAM11	9
ANAPC1	protein_coding	anaphase promoting complex subunit 1 [Source:VGNC Symbol;Acc:VGNC:37844]	17	36210284	1				ADAM12	7
ANAPC10	protein_coding	anaphase promoting complex subunit 10 [Source:VGNC Symbol;Acc:VGNC:37845]	15	43694124	1				ADAM15	13
ANAPC11	protein_coding	anaphase promoting complex subunit 11 [Source:VGNC Symbol;Acc:VGNC:51919]	9	394070	1				ADAM17	4
ANAPC2	protein_coding	anaphase promoting complex subunit 2 [Source:VGNC Symbol;Acc:VGNC:37849]	9	48474463	1				ADAM18	15.2
ANGEL1	protein_coding	angel homolog 1 [Source:VGNC Symbol;Acc:VGNC:37852]	8	49657160	1				ADAM19	12
ANK1	protein_coding	ankyrin 1 [Source:VGNC Symbol;Acc:VGNC:37866]	16	23857660	1				ADAM2	15.1
ANK2	protein_coding	ankyrin 2 [Source:HGNC Symbol;Acc:HGNC:493]	32	32813371	1				ADAM20	17
ANK3	protein_coding	ankyrin 3 [Source:VGNC Symbol;Acc:VGNC:37867]	4	12164283	1				ADAM21	17
ANKEF1	protein_coding	ankyrin repeat and EF-hand domain containing 1 [Source:VGNC Symbol;Acc:VGNC:37870]	24	12235718	1				ADAM22	12
ANKFY1	protein_coding	ankyrin repeat and FYVE domain containing 1 [Source:VGNC Symbol;Acc:VGNC:37872]	5	30249726	1				ADAM23	12
ANKIB1	protein_coding	ankyrin repeat and IBR domain containing 1 [Source:VGNC Symbol;Acc:VGNC:37873]	14	17836019	1				ADAM28	3
ANKK1	protein_coding	ankyrin repeat and kinase domain containing 1 [Source:VGNC Symbol;Acc:VGNC:37874]	5	19802078	1				ADAM29	17
ANKRD13A	protein_coding	ankyrin repeat domain 13A [Source:VGNC Symbol;Acc:VGNC:37884]	26	17137382	1				ADAM30	15.1
ANKRD13B	protein_coding	ankyrin repeat domain 13B [Source:VGNC Symbol;Acc:VGNC:37885]	9	43695857	1				ADAM32	15.2
ANKRD13C	protein_coding	ankyrin repeat domain 13C [Source:VGNC Symbol;Acc:VGNC:37886]	6	75409484	1				ADAM33	3
ANKRD13D	protein_coding	ankyrin repeat domain 13D [Source:VGNC Symbol;Acc:VGNC:37887]	18	50135938	1				ADAM7	15.1
ANKRD17	protein_coding	ankyrin repeat domain 17 [Source:VGNC Symbol;Acc:VGNC:51766]	13	61890796	1				ADAM8	12
ANKRD24	protein_coding	ankyrin repeat domain 24 [Source:VGNC Symbol;Acc:VGNC:37891]	20	55391652	1				ADAM9	12
ANKRD28	protein_coding	ankyrin repeat domain 28 [Source:VGNC Symbol;Acc:VGNC:37893]	23	26824301	1				ADAMDEC1	15.1
ANKRD29	protein_coding	ankyrin repeat domain 29 [Source:VGNC Symbol;Acc:VGNC:37894]	7	64688997	1				ADAMTS1	12
ANKRD35	protein_coding	ankyrin repeat domain 35 [Source:VGNC Symbol;Acc:VGNC:37900]	17	58664813	1				ADAMTS10	12
ANKRD39	protein_coding	ankyrin repeat domain 39 [Source:VGNC Symbol;Acc:VGNC:37902]	10	45117765	1				ADAMTS12	6
ANKRD44	protein_coding	ankyrin repeat domain 44 [Source:NCBI gene;Acc:478852]	37	6545190	1				ADAMTS13	12
ANKRD49	protein_coding	ankyrin repeat domain 49 [Source:VGNC Symbol;Acc:VGNC:37906]	21	6440386	1				ADAMTS14	12
ANKRD50	protein_coding	ankyrin repeat domain 50 [Source:VGNC Symbol;Acc:VGNC:37907]	19	15876550	1				ADAMTS15	6
ANKRD7	protein_coding	ankyrin repeat domain 7 [Source:HGNC Symbol;Acc:HGNC:18588]	14	56939349	1				ADAMTS16	9
ANO1	protein_coding	anoctamin 1 [Source:VGNC Symbol;Acc:VGNC:37923]	18	48109817	1				ADAMTS17	12
ANO3	protein_coding	anoctamin 3 [Source:VGNC Symbol;Acc:VGNC:37926]	21	47046020	1				ADAMTS18	12
ANO4	protein_coding	anoctamin 4 [Source:VGNC Symbol;Acc:VGNC:37927]	15	39806107	1				ADAMTS19	6
ANO5	protein_coding	anoctamin 5 [Source:VGNC Symbol;Acc:VGNC:37928]	21	43903434	1				ADAMTS2	12
ANO6	protein_coding	anoctamin 6 [Source:VGNC Symbol;Acc:VGNC:37929]	27	8882643	1				ADAMTS20	6
ANO7	protein_coding	anoctamin 7 [Source:HGNC Symbol;Acc:HGNC:31677]	25	51209422	1				ADAMTS3	9
ANPEP	protein_coding	alanyl aminopeptidase, membrane [Source:VGNC Symbol;Acc:VGNC:53146]	3	52764347	1				ADAMTS4	13
ANXA11	protein_coding	annexin A11 [Source:VGNC Symbol;Acc:VGNC:37938]	4	29250164	1				ADAMTS5	12
ANXA2	protein_coding	annexin A2 [Source:NCBI gene;Acc:403435]	30	25175868	1				ADAMTS6	7
ANXA3	protein_coding	annexin A3 [Source:VGNC Symbol;Acc:VGNC:37940]	32	3007360	1				ADAMTS7	6
ANXA4	protein_coding	annexin A4 [Source:VGNC Symbol;Acc:VGNC:37941]	10	68431792	1				ADAMTS8	12
ANXA6	protein_coding	annexin A6 [Source:VGNC Symbol;Acc:VGNC:37943]	4	58106851	1				ADAMTS9	6
ANXA7	protein_coding	annexin A7 [Source:VGNC Symbol;Acc:VGNC:37944]	4	23934301	1				ADAMTSL1	7
AOC1	protein_coding	amine oxidase, copper containing 1 [Source:VGNC Symbol;Acc:VGNC:37947]	16	14959421	1				ADAMTSL2	12
AOC2	protein_coding	amine oxidase, copper containing 2 [Source:VGNC Symbol;Acc:VGNC:37948]	9	20180408	1				ADAMTSL3	7
AOC3	protein_coding	amine oxidase, copper containing 3 [Source:VGNC Symbol;Acc:VGNC:37949]	9	20154288	1				ADAMTSL4	12
AP1B1	protein_coding	adaptor related protein complex 1 subunit beta 1 [Source:VGNC Symbol;Acc:VGNC:37951]	26	22633828	1				ADAMTSL5	9
AP1G1	protein_coding	adaptor related protein complex 1 subunit gamma 1 [Source:VGNC Symbol;Acc:VGNC:37952]	5	77513405	1				ADAP1	1
AP1G2	protein_coding	adaptor related protein complex 1 subunit gamma 2 [Source:VGNC Symbol;Acc:VGNC:37953]	8	3780318	1				ADAP2	12
AP1M1	protein_coding	adaptor related protein complex 1 subunit mu 1 [Source:VGNC Symbol;Acc:VGNC:37954]	20	46262667	1				ADAR	1
AP1S1	protein_coding	adaptor related protein complex 1 subunit sigma 1 [Source:VGNC Symbol;Acc:VGNC:37956]	6	8705969	1				ADARB1	1
AP1S2	protein_coding	adaptor related protein complex 1 subunit sigma 2 [Source:VGNC Symbol;Acc:VGNC:53701]	X	12075730	1				ADARB2	12
AP1S3	protein_coding	adaptor related protein complex 1 subunit sigma 3 [Source:VGNC Symbol;Acc:VGNC:37957]	37	29560137	1				ADAT1	3
AP2A1	protein_coding	adaptor related protein complex 2 subunit alpha 1 [Source:VGNC Symbol;Acc:VGNC:37958]	1	106751800	1				ADAT2	1
AP2A2	protein_coding	adaptor related protein complex 2 subunit alpha 2 [Source:VGNC Symbol;Acc:VGNC:37959]	18	45309984	1				ADAT3	1
AP2B1	protein_coding	adaptor related protein complex 2 subunit beta 1 [Source:VGNC Symbol;Acc:VGNC:37960]	9	37947044	1				ADCK1	1
AP2M1	protein_coding	adaptor related protein complex 2 subunit mu 1 [Source:VGNC Symbol;Acc:VGNC:37961]	34	17073418	1				ADCK2	1
AP2S1	protein_coding	adaptor related protein complex 2 subunit sigma 1 [Source:VGNC Symbol;Acc:VGNC:37962]	1	109093923	1				ADCK5	1
AP3B1	protein_coding	adaptor related protein complex 3 subunit beta 1 [Source:VGNC Symbol;Acc:VGNC:37963]	3	28481927	1				ADCY1	7
AP3B2	protein_coding	adaptor related protein complex 3 subunit beta 2 [Source:VGNC Symbol;Acc:VGNC:37964]	3	54509269	1				ADCY10	1
AP3D1	protein_coding	adaptor related protein complex 3 subunit delta 1 [Source:VGNC Symbol;Acc:VGNC:37965]	20	56892614	1				ADCY2	12
AP3M1	protein_coding	adaptor related protein complex 3 subunit mu 1 [Source:VGNC Symbol;Acc:VGNC:37966]	4	24523658	1				ADCY3	6
AP3M2	protein_coding	adaptor related protein complex 3 subunit mu 2 [Source:VGNC Symbol;Acc:VGNC:51786]	16	23501138	1				ADCY4	7
AP3S1	protein_coding	adaptor related protein complex 3 subunit sigma 1 [Source:VGNC Symbol;Acc:VGNC:37967]	11	5543222	1				ADCY5	6
AP3S2	protein_coding	adaptor related protein complex 3 subunit sigma 2 [Source:VGNC Symbol;Acc:VGNC:50432]	3	52802829	1				ADCY6	6
AP4E1	protein_coding	adaptor related protein complex 4 subunit epsilon 1 [Source:VGNC Symbol;Acc:VGNC:37969]	30	16734253	1				ADCY7	14
APAF1	protein_coding	apoptotic peptidase activating factor 1 [Source:VGNC Symbol;Acc:VGNC:54194]	15	38031794	1				ADCY8	7
APEH	protein_coding	acylaminoacyl-peptide hydrolase [Source:VGNC Symbol;Acc:VGNC:37982]	20	39587480	1				ADCY9	6
APEX1	protein_coding	apurinic/apyrimidinic endodeoxyribonuclease 1 [Source:VGNC Symbol;Acc:VGNC:54195]	15	17786744	1				ADCYAP1	12
APIP	protein_coding	APAF1 interacting protein [Source:VGNC Symbol;Acc:VGNC:37986]	18	33012106	1				ADCYAP1R1	12
APMAP	protein_coding	adipocyte plasma membrane associated protein [Source:VGNC Symbol;Acc:VGNC:37990]	23	1150822	1				ADD1	1
APOD	protein_coding	apolipoprotein D [Source:VGNC Symbol;Acc:VGNC:38001]	33	30488508	1				ADD2	1
APRT	protein_coding	adenine phosphoribosyltransferase [Source:VGNC Symbol;Acc:VGNC:38014]	5	64563221	1				ADD3	1
APTX	protein_coding	aprataxin [Source:VGNC Symbol;Acc:VGNC:38015]	11	50113073	1				ADGB	4
AQP1	protein_coding	aquaporin 1 (Colton blood group) [Source:NCBI gene;Acc:403732]	14	43592297	1				ADGRA1	6
AQP2	protein_coding	Canis lupus familiaris aquaporin 2 (AQP2), mRNA. [Source:RefSeq mRNA;Acc:NM_001313833]	27	4743049	1				ADGRA2	6
AQP3	protein_coding	aquaporin 3 [Source:VGNC Symbol;Acc:VGNC:51701]	11	50517045	1				ADGRA3	6
AQP4	protein_coding	aquaporin 4 [Source:VGNC Symbol;Acc:VGNC:38018]	7	61855551	1				ADGRB1	12
AQP6	protein_coding	aquaporin 6 [Source:VGNC Symbol;Acc:VGNC:38019]	27	4727561	1				ADGRB2	12
AQP8	protein_coding	aquaporin 8 [Source:VGNC Symbol;Acc:VGNC:38020]	6	20984498	1				ADGRB3	12
AQP9	protein_coding	aquaporin 9 [Source:VGNC Symbol;Acc:VGNC:38021]	30	23224837	1				ADGRD1	6
ARCN1	protein_coding	archain 1 [Source:VGNC Symbol;Acc:VGNC:38028]	5	15140387	1				ADGRD2	12
ARF4	protein_coding	ADP ribosylation factor 4 [Source:VGNC Symbol;Acc:VGNC:38030]	20	32850048	1				ADGRE1	15.1
ARF5	protein_coding	ADP ribosylation factor 5 [Source:NCBI gene;Acc:475206]	14	8728365	1				ADGRE2	15.1
ARF6	protein_coding	ADP ribosylation factor 6 [Source:VGNC Symbol;Acc:VGNC:38031]	8	26446133	1				ADGRE3	15.2
ARFGAP1	protein_coding	ADP ribosylation factor GTPase activating protein 1 [Source:VGNC Symbol;Acc:VGNC:38032]	24	46983899	1				ADGRF1	12
ARFGAP2	protein_coding	ADP ribosylation factor GTPase activating protein 2 [Source:VGNC Symbol;Acc:VGNC:38033]	18	42399831	1				ADGRF2	15.1
ARFGAP3	protein_coding	ADP ribosylation factor GTPase activating protein 3 [Source:VGNC Symbol;Acc:VGNC:38034]	10	22658243	1				ADGRF3	13
ARFGEF1	protein_coding	ADP ribosylation factor guanine nucleotide exchange factor 1 [Source:VGNC Symbol;Acc:VGNC:38035]	29	16714146	1				ADGRF4	15.1
ARFGEF2	protein_coding	ADP ribosylation factor guanine nucleotide exchange factor 2 [Source:VGNC Symbol;Acc:VGNC:38036]	24	35648431	1				ADGRF5	13
ARG1	protein_coding	arginase 1 [Source:VGNC Symbol;Acc:VGNC:38041]	12	243047	1				ADGRG1	13
ARG2	protein_coding	arginase 2 [Source:VGNC Symbol;Acc:VGNC:38042]	8	41587387	1				ADGRG2	14
ARHGAP39	protein_coding	Rho GTPase activating protein 39 [Source:VGNC Symbol;Acc:VGNC:38062]	13	37948788	1				ADGRG3	14
ARHGDIA	protein_coding	Rho GDP dissociation inhibitor alpha [Source:VGNC Symbol;Acc:VGNC:38069]	9	420806	1				ADGRG4	6
ARHGDIB	protein_coding	Rho GDP dissociation inhibitor beta [Source:VGNC Symbol;Acc:VGNC:38070]	27	31662896	1				ADGRG5	15.1
ARHGDIG	protein_coding	Rho GDP dissociation inhibitor gamma [Source:VGNC Symbol;Acc:VGNC:38071]	6	40222103	1				ADGRG6	6
ARIH1	protein_coding	ariadne RBR E3 ubiquitin protein ligase 1 [Source:VGNC Symbol;Acc:VGNC:38102]	30	35927168	1				ADGRG7	12
ARL1	protein_coding	ADP ribosylation factor like GTPase 1 [Source:VGNC Symbol;Acc:VGNC:38104]	15	40391069	1				ADGRL1	12
ARL13B	protein_coding	ADP ribosylation factor like GTPase 13B [Source:VGNC Symbol;Acc:VGNC:38106]	33	1698313	1				ADGRL2	12
ARL16	protein_coding	ADP ribosylation factor like GTPase 16 [Source:VGNC Symbol;Acc:VGNC:38109]	9	513466	1				ADGRL3	10
ARL2BP	protein_coding	ADP ribosylation factor like GTPase 2 binding protein [Source:VGNC Symbol;Acc:VGNC:38110]	2	59128493	1				ADGRL4	12
ARL3	protein_coding	ADP ribosylation factor like GTPase 3 [Source:VGNC Symbol;Acc:VGNC:38111]	28	15142488	1				ADGRV1	13
ARL4A	protein_coding	ADP ribosylation factor like GTPase 4A [Source:VGNC Symbol;Acc:VGNC:38112]	14	27524149	1				ADH1A	1
ARL5A	protein_coding	ADP ribosylation factor like GTPase 5A [Source:VGNC Symbol;Acc:VGNC:38115]	19	52960242	1				ADH1B	1
ARL5B	protein_coding	ADP ribosylation factor like GTPase 5B [Source:VGNC Symbol;Acc:VGNC:38116]	2	18447643	1				ADH1C	3
ARL5C	protein_coding	ADP ribosylation factor like GTPase 5C [Source:VGNC Symbol;Acc:VGNC:38117]	9	23201869	1				ADH4	1
ARL6	protein_coding	ADP ribosylation factor like GTPase 6 [Source:VGNC Symbol;Acc:VGNC:38118]	33	4798613	1				ADH5	1
ARL8B	protein_coding	ADP ribosylation factor like GTPase 8B [Source:VGNC Symbol;Acc:VGNC:38122]	20	12481954	1				ADH6	1
ARMC3	protein_coding	armadillo repeat containing 3 [Source:VGNC Symbol;Acc:VGNC:38125]	2	10201280	1				ADH7	1
ARMC9	protein_coding	armadillo repeat containing 9 [Source:VGNC Symbol;Acc:VGNC:38129]	25	43117256	1				ADHFE1	1
ARMT1	protein_coding	acidic residue methyltransferase 1 [Source:VGNC Symbol;Acc:VGNC:38130]	1	41799948	1				ADI1	1
ARPC1A	protein_coding	actin related protein 2/3 complex subunit 1A [Source:VGNC Symbol;Acc:VGNC:49924]	6	10211399	1				ADIG	17
ARPC1B	protein_coding	actin related protein 2/3 complex subunit 1B [Source:VGNC Symbol;Acc:VGNC:38131]	6	10192601	1				ADIPOQ	12
ARPC2	protein_coding	actin related protein 2/3 complex subunit 2 [Source:HGNC Symbol;Acc:HGNC:705]	37	24916823	1				ADIPOR1	1
ARPC4	protein_coding	actin related protein 2/3 complex subunit 4 [Source:VGNC Symbol;Acc:VGNC:54574]	20	8445271	1				ADIPOR2	1
ARPC5	protein_coding	actin related protein 2/3 complex subunit 5 [Source:VGNC Symbol;Acc:VGNC:53328]	7	16977712	1				ADIRF	15.2
ARPC5L	protein_coding	actin related protein 2/3 complex subunit 5 like [Source:VGNC Symbol;Acc:VGNC:38132]	9	58142012	1				ADK	1
ARSA	protein_coding	arylsulfatase A [Source:NCBI gene;Acc:474457]	10	16691471	1				ADM	12
ARSB	protein_coding	arylsulfatase B [Source:VGNC Symbol;Acc:VGNC:38143]	3	27870151	1				ADM2	12
ARSD	protein_coding	arylsulfatase D [Source:VGNC Symbol;Acc:VGNC:53702]	X	1516352	1				ADM5	17
ARSE	protein_coding	arylsulfatase E (chondrodysplasia punctata 1) [Source:NCBI gene;Acc:491719]	X	1535186	1				ADNP	12
ARSF	protein_coding	arylsulfatase F [Source:VGNC Symbol;Acc:VGNC:53704]	X	1604682	1				ADNP2	12
ARSH	protein_coding	arylsulfatase family member H [Source:VGNC Symbol;Acc:VGNC:53705]	X	1567027	1				ADO	2
ARSI	protein_coding	arylsulfatase family member I [Source:VGNC Symbol;Acc:VGNC:38144]	4	58787632	1				ADORA1	6
ARSJ	protein_coding	arylsulfatase family member J [Source:VGNC Symbol;Acc:VGNC:38145]	32	33632677	1				ADORA2A	12
ARSK	protein_coding	arylsulfatase family member K [Source:VGNC Symbol;Acc:VGNC:38146]	3	13993008	1				ADORA2B	6
ASAP1	protein_coding	ArfGAP with SH3 domain, ankyrin repeat and PH domain 1 [Source:VGNC Symbol;Acc:VGNC:38153]	13	27114387	1				ADORA3	13
ASAP2	protein_coding	ArfGAP with SH3 domain, ankyrin repeat and PH domain 2 [Source:VGNC Symbol;Acc:VGNC:38154]	17	6349621	1				ADPGK	3
ASCC3	protein_coding	activating signal cointegrator 1 complex subunit 3 [Source:VGNC Symbol;Acc:VGNC:38172]	12	58592025	1				ADPRH	3
ASF1A	protein_coding	anti-silencing function 1A histone chaperone [Source:VGNC Symbol;Acc:VGNC:50621]	1	58821242	1				ADPRHL1	12
ASMT	protein_coding	acetylserotonin O-methyltransferase [Source:HGNC Symbol;Acc:HGNC:750]	X	1012952	1				ADPRHL2	1
ASMTL	protein_coding	acetylserotonin O-methyltransferase like [Source:NCBI gene;Acc:609318]	X	1060015	1				ADPRM	2
ASNS	protein_coding	asparagine synthetase (glutamine-hydrolyzing) [Source:VGNC Symbol;Acc:VGNC:53542]	14	22715169	1				ADRA1A	6
ASNSD1	protein_coding	asparagine synthetase domain containing 1 [Source:VGNC Symbol;Acc:VGNC:38183]	37	428374	1				ADRA1B	6
ASPA	protein_coding	aspartoacylase [Source:VGNC Symbol;Acc:VGNC:38184]	9	47341218	1				ADRA1D	6
ASPG	protein_coding	asparaginase [Source:VGNC Symbol;Acc:VGNC:50441]	8	71747186	1				ADRA2A	6
ASPH	protein_coding	aspartate beta-hydroxylase [Source:VGNC Symbol;Acc:VGNC:38186]	29	11815015	1				ADRA2B	6
ASPHD1	protein_coding	aspartate beta-hydroxylase domain containing 1 [Source:VGNC Symbol;Acc:VGNC:38187]	6	17941056	1				ADRA2C	6
ASPHD2	protein_coding	aspartate beta-hydroxylase domain containing 2 [Source:VGNC Symbol;Acc:VGNC:38188]	26	20112732	1				ADRB1	12
ASRGL1	protein_coding	asparaginase like 1 [Source:VGNC Symbol;Acc:VGNC:38192]	18	54214133	1				ADRB2	6
ASS1	protein_coding	argininosuccinate synthase 1 [Source:VGNC Symbol;Acc:VGNC:38193]	9	53425168	1				ADRB3	6
ATAD1	protein_coding	ATPase family, AAA domain containing 1 [Source:VGNC Symbol;Acc:VGNC:38200]	26	37749750	1				ADRM1	1
ATAD2	protein_coding	ATPase family, AAA domain containing 2 [Source:VGNC Symbol;Acc:VGNC:38201]	13	21666904	1				ADSL	1
ATAD2B	protein_coding	ATPase family, AAA domain containing 2B [Source:VGNC Symbol;Acc:VGNC:38202]	17	18274033	1				ADSS	1
ATAD5	protein_coding	ATPase family, AAA domain containing 5 [Source:VGNC Symbol;Acc:VGNC:38203]	9	40870924	1				ADSSL1	1
ATAT1	protein_coding	alpha tubulin acetyltransferase 1 [Source:VGNC Symbol;Acc:VGNC:38204]	12	441898	1				ADTRP	3
ATG16L1	protein_coding	autophagy related 16 like 1 [Source:VGNC Symbol;Acc:VGNC:38219]	25	44761185	1				AEBP1	12
ATG16L2	protein_coding	autophagy related 16 like 2 [Source:VGNC Symbol;Acc:VGNC:38220]	21	25405707	1				AEBP2	6
ATG4A	protein_coding	autophagy related 4A cysteine peptidase [Source:VGNC Symbol;Acc:VGNC:38223]	X	81668224	1				AEN	2
ATG4B	protein_coding	autophagy related 4B cysteine peptidase [Source:VGNC Symbol;Acc:VGNC:49762]	25	51504539	1				AES	12
ATG4C	protein_coding	autophagy related 4C cysteine peptidase [Source:VGNC Symbol;Acc:VGNC:38224]	5	47270873	1				AFAP1	9
ATG4D	protein_coding	autophagy related 4D cysteine peptidase [Source:VGNC Symbol;Acc:VGNC:38225]	20	50618824	1				AFAP1L1	12
ATG7	protein_coding	autophagy related 7 [Source:VGNC Symbol;Acc:VGNC:38227]	20	6913075	1				AFAP1L2	9
ATG9A	protein_coding	autophagy related 9A [Source:VGNC Symbol;Acc:VGNC:38228]	37	25767823	1				AFDN	6
ATIC	protein_coding	5-aminoimidazole-4-carboxamide ribonucleotide formyltransferase/IMP cyclohydrolase [Source:VGNC Symbol;Acc:VGNC:38229]	37	22420230	1				AFF1	14
ATM	protein_coding	ATM serine/threonine kinase [Source:VGNC Symbol;Acc:VGNC:38233]	5	24182135	1				AFF2	13
ATP11C	protein_coding	ATPase phospholipid transporting 11C [Source:VGNC Symbol;Acc:VGNC:38239]	X	109694688	1				AFF3	6
ATP12A	protein_coding	ATPase H+/K+ transporting non-gastric alpha2 subunit [Source:VGNC Symbol;Acc:VGNC:38240]	25	18753126	1				AFF4	12
ATP13A1	protein_coding	ATPase 13A1 [Source:VGNC Symbol;Acc:VGNC:38241]	20	43618589	1				AFG1L	1
ATP1A1	protein_coding	ATPase Na+/K+ transporting subunit alpha 1 [Source:VGNC Symbol;Acc:VGNC:38245]	17	53818344	1				AFG3L2	1
ATP1A2	protein_coding	ATPase Na+/K+ transporting subunit alpha 4 [Source:NCBI gene;Acc:488636]	38	22059925	1				AFM	15.1
ATP1A3	protein_coding	ATPase Na+/K+ transporting subunit alpha 3 [Source:VGNC Symbol;Acc:VGNC:38246]	1	112325849	1				AFMID	1
ATP1A4	protein_coding	ATPase Na+/K+ transporting subunit alpha 4 [Source:VGNC Symbol;Acc:VGNC:38247]	38	22023393	1				AFP	15.2
ATP2A1	protein_coding	ATPase sarcoplasmic/endoplasmic reticulum Ca2+ transporting 1 [Source:VGNC Symbol;Acc:VGNC:38253]	6	18384232	1				AFTPH	7
ATP2A2	protein_coding	ATPase sarcoplasmic/endoplasmic reticulum Ca2+ transporting 2 [Source:VGNC Symbol;Acc:VGNC:38254]	26	8148566	1				AGA	2
ATP2A3	protein_coding	ATPase sarcoplasmic/endoplasmic reticulum Ca2+ transporting 3 [Source:VGNC Symbol;Acc:VGNC:38255]	9	47695765	1				AGAP1	1
ATP2B1	protein_coding	ATPase plasma membrane Ca2+ transporting 1 [Source:VGNC Symbol;Acc:VGNC:38256]	15	30547015	1				AGAP11	1
ATP2B2	protein_coding	ATPase plasma membrane Ca2+ transporting 2 [Source:VGNC Symbol;Acc:VGNC:38257]	20	7863328	1				AGAP2	1
ATP2B3	protein_coding	ATPase plasma membrane Ca2+ transporting 3 [Source:VGNC Symbol;Acc:VGNC:38258]	X	121361391	1				AGAP3	1
ATP2B4	protein_coding	ATPase plasma membrane Ca2+ transporting 4 [Source:VGNC Symbol;Acc:VGNC:38259]	38	366656	1				AGAP4	1
ATP2C1	protein_coding	ATPase secretory pathway Ca2+ transporting 1 [Source:VGNC Symbol;Acc:VGNC:38260]	23	28098243	1				AGAP5	1
ATP2C2	protein_coding	ATPase secretory pathway Ca2+ transporting 2 [Source:VGNC Symbol;Acc:VGNC:38261]	5	67986325	1				AGAP6	1
ATP4A	protein_coding	ATPase H+/K+ transporting subunit alpha [Source:VGNC Symbol;Acc:VGNC:38262]	1	117103757	1				AGAP9	1
ATP6V0A1	protein_coding	ATPase H+ transporting V0 subunit a1 [Source:VGNC Symbol;Acc:VGNC:38268]	9	20414645	1				AGBL1	1
ATP6V0A2	protein_coding	ATPase H+ transporting V0 subunit a2 [Source:VGNC Symbol;Acc:VGNC:38269]	26	5912887	1				AGBL2	1
ATP6V0A4	protein_coding	ATPase H+ transporting V0 subunit a4 [Source:VGNC Symbol;Acc:VGNC:38270]	16	9887963	1				AGBL3	1
ATP6V0B	protein_coding	ATPase H+ transporting V0 subunit b [Source:VGNC Symbol;Acc:VGNC:38271]	15	16282777	1				AGBL4	1
ATP6V0C	protein_coding	ATPase H+ transporting V0 subunit c [Source:VGNC Symbol;Acc:VGNC:38272]	6	38520398	1				AGBL5	1
ATP6V0D1	protein_coding	ATPase H+ transporting V0 subunit d1 [Source:VGNC Symbol;Acc:VGNC:38273]	5	81926700	1				AGER	15.1
ATP6V0D2	protein_coding	ATPase H+ transporting V0 subunit d2 [Source:VGNC Symbol;Acc:VGNC:38274]	29	32336302	1				AGFG1	1
ATP6V1A	protein_coding	ATPase H+ transporting V1 subunit A [Source:VGNC Symbol;Acc:VGNC:38276]	33	18037612	1				AGFG2	1
ATP6V1B1	protein_coding	ATPase H+ transporting V1 subunit B1 [Source:VGNC Symbol;Acc:VGNC:54276]	10	69265895	1				AGGF1	2
ATP6V1B2	protein_coding	ATPase H+ transporting V1 subunit B2 [Source:VGNC Symbol;Acc:VGNC:38277]	25	36831153	1				AGK	6
ATP6V1C1	protein_coding	ATPase H+ transporting V1 subunit C1 [Source:VGNC Symbol;Acc:VGNC:38278]	13	4509475	1				AGL	1
ATP6V1C2	protein_coding	ATPase H+ transporting V1 subunit C2 [Source:VGNC Symbol;Acc:VGNC:38279]	17	7601404	1				AGMAT	1
ATP6V1D	protein_coding	ATPase H+ transporting V1 subunit D [Source:VGNC Symbol;Acc:VGNC:38280]	8	41333115	1				AGMO	1
ATP6V1E2	protein_coding	ATPase H+ transporting V1 subunit E2 [Source:VGNC Symbol;Acc:VGNC:38281]	10	48746514	1				AGO1	2
ATP6V1F	protein_coding	ATPase H+ transporting V1 subunit F [Source:VGNC Symbol;Acc:VGNC:38282]	14	7787097	1				AGO2	2
ATP6V1G3	protein_coding	ATPase H+ transporting V1 subunit G3 [Source:VGNC Symbol;Acc:VGNC:38283]	7	4368429	1				AGO3	2
ATP6V1H	protein_coding	ATPase H+ transporting V1 subunit H [Source:VGNC Symbol;Acc:VGNC:38284]	29	5379736	1				AGO4	12
ATP7A	protein_coding	ATPase copper transporting alpha [Source:VGNC Symbol;Acc:VGNC:38285]	X	60203319	1				AGPAT1	1
ATP7B	protein_coding	ATPase copper transporting beta [Source:VGNC Symbol;Acc:VGNC:38286]	22	162769	1				AGPAT2	1
ATP8A1	protein_coding	ATPase phospholipid transporting 8A1 [Source:VGNC Symbol;Acc:VGNC:38287]	13	39364250	1				AGPAT3	1
ATP8A2	protein_coding	ATPase phospholipid transporting 8A2 [Source:NCBI gene;Acc:100687016]	25	13496276	1				AGPAT4	1
ATP8B2	protein_coding	ATPase phospholipid transporting 8B2 [Source:VGNC Symbol;Acc:VGNC:38289]	7	42938442	1				AGPAT5	1
ATP8B4	protein_coding	ATPase phospholipid transporting 8B4 (putative) [Source:NCBI gene;Acc:487549]	30	15885969	1				AGPS	1
ATP9A	protein_coding	ATPase phospholipid transporting 9A (putative) [Source:NCBI gene;Acc:477265]	24	37796898	1				AGR2	12
ATP9B	protein_coding	ATPase phospholipid transporting 9B (putative) [Source:NCBI gene;Acc:483926]	1	1135209	1				AGR3	12
ATPAF2	protein_coding	ATP synthase mitochondrial F1 complex assembly factor 2 [Source:VGNC Symbol;Acc:VGNC:38291]	5	41480289	1				AGRN	7
ATR	protein_coding	ATR serine/threonine kinase [Source:VGNC Symbol;Acc:VGNC:38293]	23	38131747	1				AGRP	12
ATXN2L	protein_coding	ataxin 2 like [Source:VGNC Symbol;Acc:VGNC:38302]	6	18343155	1				AGT	12
AUH	protein_coding	AU RNA binding methylglutaconyl-CoA hydratase [Source:VGNC Symbol;Acc:VGNC:38308]	1	95547859	1				AGTPBP1	1
AURKA	protein_coding	aurora kinase A [Source:VGNC Symbol;Acc:VGNC:38311]	24	41585941	1				AGTR1	12
AURKB	protein_coding	aurora kinase B [Source:VGNC Symbol;Acc:VGNC:38312]	5	33013479	1				AGTR2	12
AURKC	protein_coding	aurora kinase C [Source:VGNC Symbol;Acc:VGNC:38313]	1	100834115	1				AGTRAP	7
AVL9	protein_coding	AVL9 cell migration associated [Source:VGNC Symbol;Acc:VGNC:38316]	14	44882259	1				AGXT	1
AWAT1	protein_coding	acyl-CoA wax alcohol acyltransferase 1 [Source:VGNC Symbol;Acc:VGNC:38321]	X	54678572	1				AGXT2	1
AWAT2	protein_coding	acyl-CoA wax alcohol acyltransferase 2 [Source:VGNC Symbol;Acc:VGNC:38322]	X	54516776	1				AHCTF1	7
AZIN1	protein_coding	antizyme inhibitor 1 [Source:VGNC Symbol;Acc:VGNC:38329]	13	4366709	1				AHCY	1
AZIN2	protein_coding	antizyme inhibitor 2 [Source:VGNC Symbol;Acc:VGNC:38330]	2	68285251	1				AHCYL1	1
B3GNTL1	protein_coding	UDP-GlcNAc:betaGal beta-1,3-N-acetylglucosaminyltransferase like 1 [Source:HGNC Symbol;Acc:HGNC:21727]	JH373243.1	405343	1				AHCYL2	6
BBOF1	protein_coding	basal body orientation factor 1 [Source:VGNC Symbol;Acc:VGNC:38392]	8	47246126	1				AHDC1	15.1
BBS2	protein_coding	Bardet-Biedl syndrome 2 [Source:HGNC Symbol;Acc:HGNC:967]	2	59674834	1				AHI1	1
BBS4	protein_coding	Bardet-Biedl syndrome 4 [Source:HGNC Symbol;Acc:HGNC:969]	30	36063709	1				AHNAK	1
BBS7	protein_coding	Bardet-Biedl syndrome 7 [Source:NCBI gene;Acc:476092]	19	18280490	1				AHNAK2	1
BBS9	protein_coding	Bardet-Biedl syndrome 9 [Source:NCBI gene;Acc:482393]	14	45208809	1				AHR	6
BCAT1	protein_coding	branched chain amino acid transaminase 1 [Source:VGNC Symbol;Acc:VGNC:38401]	27	22569996	1				AHRR	12
BCAT2	protein_coding	branched chain amino acid transaminase 2 [Source:VGNC Symbol;Acc:VGNC:38402]	1	107538973	1				AHSA1	1
BCKDHB	protein_coding	branched chain keto acid dehydrogenase E1 subunit beta [Source:VGNC Symbol;Acc:VGNC:38406]	12	41009767	1				AHSG	12
BCO1	protein_coding	beta-carotene oxygenase 1 [Source:VGNC Symbol;Acc:VGNC:38417]	5	70595401	1				AHSP	15.1
BCO2	protein_coding	beta-carotene oxygenase 2 [Source:VGNC Symbol;Acc:VGNC:38418]	5	20914562	1				AICDA	12
BCS1L	protein_coding	BCS1 homolog, ubiquinol-cytochrome c reductase complex chaperone [Source:VGNC Symbol;Acc:VGNC:38421]	37	25262963	1				AIDA	4
BDH1	protein_coding	3-hydroxybutyrate dehydrogenase 1 [Source:VGNC Symbol;Acc:VGNC:38422]	33	30407338	1				AIF1	3
BDH2	protein_coding	3-hydroxybutyrate dehydrogenase 2 [Source:VGNC Symbol;Acc:VGNC:38423]	32	24421453	1				AIF1L	3
BHMT2	protein_coding	betaine--homocysteine S-methyltransferase 2 [Source:VGNC Symbol;Acc:VGNC:38448]	3	27775673	1				AIFM1	1
BLM	protein_coding	Bloom syndrome RecQ like helicase [Source:NCBI gene;Acc:100685609]	3	53406975	1				AIFM2	1
BLMH	protein_coding	bleomycin hydrolase [Source:VGNC Symbol;Acc:VGNC:38465]	9	44271495	1				AIFM3	1
BLVRA	protein_coding	biliverdin reductase A [Source:VGNC Symbol;Acc:VGNC:38471]	18	6423999	1				AIG1	3
BLVRB	protein_coding	biliverdin reductase B [Source:VGNC Symbol;Acc:VGNC:38472]	1	113244298	1				AIM2	18
BMP2K	protein_coding	BMP2 inducible kinase [Source:VGNC Symbol;Acc:VGNC:38479]	32	3178399	1				AIMP1	1
BMS1	protein_coding	BMS1, ribosome biogenesis factor [Source:VGNC Symbol;Acc:VGNC:38487]	28	4177652	1				AIMP2	6
BOLA1	protein_coding	bolA family member 1 [Source:HGNC Symbol;Acc:HGNC:24263]	17	59182220	1				AIP	6
BOLA3	protein_coding	bolA family member 3 [Source:NCBI gene;Acc:612287]	17	48941783	1				AIPL1	12
BOP1	protein_coding	block of proliferation 1 [Source:VGNC Symbol;Acc:VGNC:38498]	13	37698700	1				AIRE	12
BPGM	protein_coding	bisphosphoglycerate mutase [Source:VGNC Symbol;Acc:VGNC:38502]	16	13387930	1				AJAP1	13
BPHL	protein_coding	biphenyl hydrolase like [Source:VGNC Symbol;Acc:VGNC:38503]	35	3411399	1				AJM1	7
BRAP	protein_coding	BRCA1 associated protein [Source:VGNC Symbol;Acc:VGNC:38515]	26	9221896	1				AJUBA	12
BRCA2	protein_coding	BRCA2, DNA repair associated [Source:VGNC Symbol;Acc:VGNC:38517]	25	7734450	1				AK1	1
BRD2	protein_coding	bromodomain containing 2 [Source:VGNC Symbol;Acc:VGNC:38519]	12	2534034	1				AK2	1
BRD4	protein_coding	bromodomain containing 4 [Source:VGNC Symbol;Acc:VGNC:38520]	20	46891540	1				AK3	1
BRD9	protein_coding	bromodomain containing 9 [Source:VGNC Symbol;Acc:VGNC:49822]	34	11541212	1				AK4	1
BRDT	protein_coding	bromodomain testis associated [Source:VGNC Symbol;Acc:VGNC:38522]	6	56919285	1				AK5	1
BRF1	protein_coding	BRF1, RNA polymerase III transcription initiation factor subunit [Source:VGNC Symbol;Acc:VGNC:38523]	8	72588216	1				AK6	3
BRIP1	protein_coding	BRCA1 interacting protein C-terminal helicase 1 [Source:VGNC Symbol;Acc:VGNC:38530]	9	34804196	1				AK7	1
BRIX1	protein_coding	BRX1, biogenesis of ribosomes [Source:VGNC Symbol;Acc:VGNC:38531]	4	73375452	1				AK8	1
BRK1	protein_coding	BRICK1, SCAR/WAVE actin nucleating complex subunit [Source:VGNC Symbol;Acc:VGNC:54277]	20	8221879	1				AK9	1
BRSK1	protein_coding	BR serine/threonine kinase 1 [Source:VGNC Symbol;Acc:VGNC:53668]	1	102362733	1				AKAIN1	18
BRSK2	protein_coding	BR serine/threonine kinase 2 [Source:VGNC Symbol;Acc:VGNC:51843]	18	45665322	1				AKAP1	6
BRWD1	protein_coding	bromodomain and WD repeat domain containing 1 [Source:VGNC Symbol;Acc:VGNC:38536]	31	34121818	1				AKAP10	7
BRWD3	protein_coding	bromodomain and WD repeat domain containing 3 [Source:VGNC Symbol;Acc:VGNC:38537]	X	62009435	1				AKAP11	12
BTAF1	protein_coding	B-TFIID TATA-box binding protein associated factor 1 [Source:VGNC Symbol;Acc:VGNC:38544]	28	6415513	1				AKAP12	12
BTF3	protein_coding	basic transcription factor 3 [Source:VGNC Symbol;Acc:VGNC:52111]	2	56341885	1				AKAP13	17
BTF3L4	protein_coding	basic transcription factor 3 like 4 [Source:VGNC Symbol;Acc:VGNC:38557]	15	9240368	1				AKAP14	6
BUB3	protein_coding	BUB3, mitotic checkpoint protein [Source:VGNC Symbol;Acc:VGNC:38567]	28	32692690	1				AKAP17A	6
BYSL	protein_coding	bystin like [Source:VGNC Symbol;Acc:VGNC:38570]	12	10581217	1				AKAP2	12
BZW1	protein_coding	basic leucine zipper and W2 domains 1 [Source:VGNC Symbol;Acc:VGNC:38571]	37	10005686	1				AKAP3	15.2
BZW2	protein_coding	basic leucine zipper and W2 domains 2 [Source:VGNC Symbol;Acc:VGNC:38572]	14	31154392	1				AKAP4	15.1
C2CD5	protein_coding	C2 calcium dependent domain containing 5 [Source:VGNC Symbol;Acc:VGNC:38590]	27	24696302	1				AKAP5	14
C3	protein_coding	complement C3 [Source:VGNC Symbol;Acc:VGNC:38591]	20	53565857	1				AKAP6	9
CA1	protein_coding	carbonic anhydrase 1 [Source:VGNC Symbol;Acc:VGNC:38604]	29	31858830	1				AKAP7	1
CA13	protein_coding	carbonic anhydrase 13 [Source:VGNC Symbol;Acc:VGNC:38608]	29	31784610	1				AKAP8	15.2
CA2	protein_coding	carbonic anhydrase 2 [Source:VGNC Symbol;Acc:VGNC:38610]	29	31959123	1				AKAP8L	12
CA3	protein_coding	carbonic anhydrase 3 [Source:VGNC Symbol;Acc:VGNC:38611]	29	31935192	1				AKAP9	12
CA4	protein_coding	carbonic anhydrase 4 [Source:VGNC Symbol;Acc:VGNC:38612]	9	36327800	1				AKIP1	9
CA7	protein_coding	carbonic anhydrase 7 [Source:VGNC Symbol;Acc:VGNC:38615]	5	82446204	1				AKIRIN1	12
CAB39	protein_coding	calcium binding protein 39 [Source:VGNC Symbol;Acc:VGNC:38619]	25	42752798	1				AKIRIN2	6
CAB39L	protein_coding	calcium binding protein 39 like [Source:VGNC Symbol;Acc:VGNC:38620]	22	2355054	1				AKNA	12
CABLES2	protein_coding	Cdk5 and Abl enzyme substrate 2 [Source:VGNC Symbol;Acc:VGNC:38623]	24	46361599	1				AKNAD1	13
CACNA1F	protein_coding	calcium voltage-gated channel subunit alpha1 F [Source:VGNC Symbol;Acc:VGNC:38636]	X	42303209	1				AKR1A1	1
CACTIN	protein_coding	cactin, spliceosome C complex subunit [Source:VGNC Symbol;Acc:VGNC:38653]	20	55803475	1				AKR1B1	1
CACYBP	protein_coding	calcyclin binding protein [Source:NCBI gene;Acc:480062]	7	24369223	1				AKR1B10	1
CAD	protein_coding	carbamoyl-phosphate synthetase 2, aspartate transcarbamylase, and dihydroorotase [Source:NCBI gene;Acc:483009]	17	21199303	1				AKR1B15	1
CALML5	protein_coding	calmodulin like 5 [Source:VGNC Symbol;Acc:VGNC:38672]	2	30431235	1				AKR1C1	1
CALR	protein_coding	calreticulin [Source:VGNC Symbol;Acc:VGNC:54585]	20	49250753	1				AKR1C2	1
CALR3	protein_coding	calreticulin 3 [Source:VGNC Symbol;Acc:VGNC:38675]	20	46039180	1				AKR1C3	1
CAMK1	protein_coding	calcium/calmodulin dependent protein kinase I [Source:VGNC Symbol;Acc:VGNC:38677]	20	8475287	1				AKR1C4	1
CAMK1D	protein_coding	calcium/calmodulin dependent protein kinase ID [Source:VGNC Symbol;Acc:VGNC:38678]	2	23686012	1				AKR1D1	1
CAMK1G	protein_coding	calcium/calmodulin dependent protein kinase IG [Source:VGNC Symbol;Acc:VGNC:38679]	7	8240557	1				AKR1E2	1
CAMK2A	protein_coding	calcium/calmodulin dependent protein kinase II alpha [Source:VGNC Symbol;Acc:VGNC:38680]	4	58800921	1				AKR7A2	2
CAMK2D	protein_coding	calcium/calmodulin dependent protein kinase II delta [Source:NCBI gene;Acc:610764]	32	33223091	1				AKR7A3	2
CAMK2G	protein_coding	calcium/calmodulin dependent protein kinase II gamma [Source:VGNC Symbol;Acc:VGNC:38681]	4	24243740	1				AKR7L	2
CAMK4	protein_coding	calcium/calmodulin dependent protein kinase IV [Source:VGNC Symbol;Acc:VGNC:53157]	3	1181401	1				AKT1	1
CAMKK1	protein_coding	calcium/calmodulin dependent protein kinase kinase 1 [Source:VGNC Symbol;Acc:VGNC:38683]	9	47643648	1				AKT1S1	12
CAMKK2	protein_coding	calcium/calmodulin dependent protein kinase kinase 2 [Source:VGNC Symbol;Acc:VGNC:38684]	26	7846829	1				AKT2	1
CANX	protein_coding	calnexin [Source:VGNC Symbol;Acc:VGNC:38695]	11	1968033	1				AKT3	1
CAP2	protein_coding	cyclase associated actin cytoskeleton regulatory protein 2 [Source:VGNC Symbol;Acc:VGNC:38696]	35	16336258	1				AKTIP	2
CAPN1	protein_coding	calpain 1 [Source:VGNC Symbol;Acc:VGNC:38698]	18	51984020	1				ALAD	1
CAPN11	protein_coding	calpain 11 [Source:VGNC Symbol;Acc:VGNC:38700]	12	12580856	1				ALAS1	1
CAPN12	protein_coding	calpain 12 [Source:HGNC Symbol;Acc:HGNC:13249]	1	114342521	1				ALAS2	1
CAPN15	protein_coding	calpain 15 [Source:VGNC Symbol;Acc:VGNC:38703]	6	39996589	1				ALB	13
CAPN3	protein_coding	calpain 3 [Source:VGNC Symbol;Acc:VGNC:38704]	30	9329225	1				ALCAM	12
CAPN5	protein_coding	calpain 5 [Source:VGNC Symbol;Acc:VGNC:38705]	21	21626037	1				ALDH16A1	1
CAPN6	protein_coding	calpain 6 [Source:VGNC Symbol;Acc:VGNC:38706]	X	84351485	1				ALDH18A1	1
CAPN7	protein_coding	calpain 7 [Source:VGNC Symbol;Acc:VGNC:38707]	23	27337051	1				ALDH1A1	1
CAPN9	protein_coding	calpain 9 [Source:VGNC Symbol;Acc:VGNC:38708]	4	8441854	1				ALDH1A2	1
CAPS	protein_coding	calcyphosine [Source:VGNC Symbol;Acc:VGNC:54265]	20	54175986	1				ALDH1A3	1
CAPS2	protein_coding	calcyphosine 2 [Source:VGNC Symbol;Acc:VGNC:38710]	10	15842071	1				ALDH1B1	1
CAPSL	protein_coding	calcyphosine like [Source:VGNC Symbol;Acc:VGNC:49856]	4	72603742	1				ALDH1L1	1
CAPZA2	protein_coding	capping actin protein of muscle Z-line subunit alpha 2 [Source:VGNC Symbol;Acc:VGNC:38711]	14	55763586	1				ALDH1L2	6
CAPZB	protein_coding	capping actin protein of muscle Z-line subunit beta [Source:VGNC Symbol;Acc:VGNC:52114]	2	79217095	1				ALDH2	1
CARNMT1	protein_coding	carnosine N-methyltransferase 1 [Source:VGNC Symbol;Acc:VGNC:38725]	1	83188785	1				ALDH3A1	1
CARS	protein_coding	cysteinyl-tRNA synthetase [Source:VGNC Symbol;Acc:VGNC:38726]	18	46956515	1				ALDH3A2	1
CARS2	protein_coding	cysteinyl-tRNA synthetase 2, mitochondrial [Source:VGNC Symbol;Acc:VGNC:49111]	22	58902357	1				ALDH3B1	1
CASC1	protein_coding	cancer susceptibility 1 [Source:NCBI gene;Acc:486630]	27	22303905	1				ALDH3B2	1
CAT	protein_coding	catalase [Source:NCBI gene;Acc:403474]	18	33383005	1				ALDH4A1	1
CBR3	protein_coding	carbonyl reductase 3 [Source:VGNC Symbol;Acc:VGNC:38764]	31	31416109	1				ALDH5A1	1
CBR4	protein_coding	carbonyl reductase 4 [Source:VGNC Symbol;Acc:VGNC:38765]	25	19597629	1				ALDH6A1	1
CBWD2	protein_coding	COBW domain containing 2 [Source:NCBI gene;Acc:484176]	1	89063714	1				ALDH7A1	1
CBX1	protein_coding	chromobox 1 [Source:VGNC Symbol;Acc:VGNC:38766]	9	24364903	1				ALDH8A1	1
CBX3	protein_coding	chromobox 3 [Source:NCBI gene;Acc:482015]	14	39511326	1				ALDH9A1	1
CBX5	protein_coding	chromobox 5 [Source:VGNC Symbol;Acc:VGNC:38767]	27	1039629	1				ALDOA	1
CC2D2A	protein_coding	coiled-coil and C2 domain containing 2A [Source:VGNC Symbol;Acc:VGNC:53158]	3	64731289	1				ALDOB	1
CCDC112	protein_coding	coiled-coil domain containing 112 [Source:VGNC Symbol;Acc:VGNC:38781]	11	5025042	1				ALDOC	1
CCDC113	protein_coding	coiled-coil domain containing 113 [Source:VGNC Symbol;Acc:VGNC:38782]	2	58329128	1				ALF	12
CCDC114	protein_coding	coiled-coil domain containing 114 [Source:VGNC Symbol;Acc:VGNC:38783]	1	107910313	1				ALG1	1
CCDC146	protein_coding	coiled-coil domain containing 146 [Source:VGNC Symbol;Acc:VGNC:38798]	18	17305494	1				ALG10	2
CCDC148	protein_coding	coiled-coil domain containing 148 [Source:VGNC Symbol;Acc:VGNC:49808]	36	4084608	1				ALG10B	2
CCDC151	protein_coding	coiled-coil domain containing 151 [Source:VGNC Symbol;Acc:VGNC:38801]	20	49917350	1				ALG11	1
CCDC173	protein_coding	coiled-coil domain containing 173 [Source:VGNC Symbol;Acc:VGNC:38812]	36	14359429	1				ALG12	2
CCDC189	protein_coding	coiled-coil domain containing 189 [Source:VGNC Symbol;Acc:VGNC:38824]	6	17414816	1				ALG13	12
CCDC22	protein_coding	coiled-coil domain containing 22 [Source:VGNC Symbol;Acc:VGNC:38828]	X	42329291	1				ALG14	1
CCDC38	protein_coding	coiled-coil domain containing 38 [Source:VGNC Symbol;Acc:VGNC:49840]	15	35697329	1				ALG1L	1
CCDC39	protein_coding	coiled-coil domain containing 39 [Source:VGNC Symbol;Acc:VGNC:49810]	34	13917378	1				ALG1L2	1
CCDC40	protein_coding	coiled-coil domain containing 40 [Source:VGNC Symbol;Acc:VGNC:38837]	9	1615951	1				ALG2	1
CCDC42	protein_coding	coiled-coil domain containing 42 [Source:VGNC Symbol;Acc:VGNC:38838]	5	33436462	1				ALG3	1
CCDC61	protein_coding	coiled-coil domain containing 61 [Source:VGNC Symbol;Acc:VGNC:38847]	1	109605098	1				ALG5	1
CCDC63	protein_coding	coiled-coil domain containing 63 [Source:VGNC Symbol;Acc:VGNC:38848]	26	8591025	1				ALG6	2
CCDC65	protein_coding	coiled-coil domain containing 65 [Source:VGNC Symbol;Acc:VGNC:38849]	27	5639958	1				ALG8	2
CCDC88A	protein_coding	coiled-coil domain containing 88A [Source:VGNC Symbol;Acc:VGNC:38867]	10	56171445	1				ALG9	1
CCDC88C	protein_coding	coiled-coil domain containing 88C [Source:VGNC Symbol;Acc:VGNC:38869]	8	62125177	1				ALK	2
CCDC93	protein_coding	coiled-coil domain containing 93 [Source:VGNC Symbol;Acc:VGNC:38874]	19	31878928	1				ALKAL1	12
CCDC96	protein_coding	coiled-coil domain containing 96 [Source:VGNC Symbol;Acc:VGNC:53159]	3	59105547	1				ALKAL2	12
CCNA1	protein_coding	cyclin A1 [Source:VGNC Symbol;Acc:VGNC:38892]	25	4189671	1				ALKBH1	1
CCNA2	protein_coding	cyclin A2 [Source:VGNC Symbol;Acc:VGNC:38893]	19	18318004	1				ALKBH2	2
CCNB2	protein_coding	cyclin B2 [Source:NCBI gene;Acc:478324]	30	24040793	1				ALKBH3	1
CCNB3	protein_coding	cyclin B3 [Source:VGNC Symbol;Acc:VGNC:38895]	X	42963183	1				ALKBH4	1
CCNE2	protein_coding	cyclin E2 [Source:VGNC Symbol;Acc:VGNC:54109]	29	39535066	1				ALKBH5	2
CCNH	protein_coding	cyclin H [Source:VGNC Symbol;Acc:VGNC:38902]	3	21046367	1				ALKBH6	2
CCNI2	protein_coding	cyclin I family member 2 [Source:HGNC Symbol;Acc:HGNC:33869]	11	21050176	1				ALKBH7	1
CCNK	protein_coding	cyclin K [Source:VGNC Symbol;Acc:VGNC:38904]	8	67910772	1				ALKBH8	1
CCS	protein_coding	copper chaperone for superoxide dismutase [Source:VGNC Symbol;Acc:VGNC:38919]	18	50744146	1				ALLC	1
CCT2	protein_coding	chaperonin containing TCP1 subunit 2 [Source:VGNC Symbol;Acc:VGNC:38922]	10	11561451	1				ALMS1	6
CCT3	protein_coding	chaperonin containing TCP1 subunit 3 [Source:VGNC Symbol;Acc:VGNC:38923]	7	41566407	1				ALOX12	1
CCT4	protein_coding	chaperonin containing TCP1 subunit 4 [Source:VGNC Symbol;Acc:VGNC:38924]	10	61857581	1				ALOX12B	1
CCT5	protein_coding	chaperonin containing TCP1 subunit 5 [Source:VGNC Symbol;Acc:VGNC:38925]	34	4032376	1				ALOX15	17
CCT6A	protein_coding	chaperonin containing TCP1 subunit 6A [Source:VGNC Symbol;Acc:VGNC:38926]	6	546373	1				ALOX15B	1
CCT8	protein_coding	chaperonin containing TCP1 subunit 8 [Source:VGNC Symbol;Acc:VGNC:38927]	31	24061341	1				ALOX5	1
CD109	protein_coding	CD109 molecule [Source:VGNC Symbol;Acc:VGNC:38929]	12	35712735	1				ALOX5AP	12
CD2AP	protein_coding	CD2 associated protein [Source:VGNC Symbol;Acc:VGNC:38945]	12	15552173	1				ALOXE3	1
CDA	protein_coding	cytidine deaminase [Source:VGNC Symbol;Acc:VGNC:38983]	2	78305726	1				ALPI	1
CDC123	protein_coding	cell division cycle 123 [Source:VGNC Symbol;Acc:VGNC:38985]	2	24181893	1				ALPK1	12
CDC14A	protein_coding	cell division cycle 14A [Source:VGNC Symbol;Acc:VGNC:38986]	6	49495645	1				ALPK2	15.1
CDC14B	protein_coding	cell division cycle 14B [Source:VGNC Symbol;Acc:VGNC:53688]	1	70277119	1				ALPK3	12
CDC16	protein_coding	cell division cycle 16 [Source:NCBI gene;Acc:607100]	22	61283365	1				ALPL	1
CDC20	protein_coding	cell division cycle 20 [Source:VGNC Symbol;Acc:VGNC:38987]	15	16798320	1				ALPP	1
CDC23	protein_coding	cell division cycle 23 [Source:VGNC Symbol;Acc:VGNC:51703]	11	25833406	1				ALPPL2	1
CDC25A	protein_coding	cell division cycle 25A [Source:VGNC Symbol;Acc:VGNC:38989]	20	40823724	1				ALS2	7
CDC25B	protein_coding	cell division cycle 25B [Source:VGNC Symbol;Acc:VGNC:38990]	24	17553401	1				ALS2CL	13
CDC25C	protein_coding	cell division cycle 25C [Source:VGNC Symbol;Acc:VGNC:38991]	11	25904497	1				ALS2CR12	6
CDC27	protein_coding	cell division cycle 27 [Source:VGNC Symbol;Acc:VGNC:53202]	9	9280573	1				ALX1	12
CDC34	protein_coding	cell division cycle 34 [Source:VGNC Symbol;Acc:VGNC:38993]	20	57959159	1				ALX3	12
CDC40	protein_coding	cell division cycle 40 [Source:VGNC Symbol;Acc:VGNC:38996]	12	66897924	1				ALX4	6
CDC45	protein_coding	cell division cycle 45 [Source:VGNC Symbol;Acc:VGNC:39007]	26	29709233	1				ALYREF	2
CDC5L	protein_coding	cell division cycle 5 like [Source:VGNC Symbol;Acc:VGNC:39008]	12	12779719	1				AMACR	1
CDC6	protein_coding	cell division cycle 6 [Source:VGNC Symbol;Acc:VGNC:39009]	9	22303107	1				AMBN	13
CDC7	protein_coding	cell division cycle 7 [Source:VGNC Symbol;Acc:VGNC:39010]	6	57332971	1				AMBP	12
CDC73	protein_coding	cell division cycle 73 [Source:VGNC Symbol;Acc:VGNC:39011]	38	5826209	1				AMBRA1	2
CDIPT	protein_coding	CDP-diacylglycerol--inositol 3-phosphatidyltransferase [Source:VGNC Symbol;Acc:VGNC:54010]	6	17908492	1				AMD1	1
CDK12	protein_coding	cyclin dependent kinase 12 [Source:VGNC Symbol;Acc:VGNC:39044]	9	22918063	1				AMDHD1	1
CDK16	protein_coding	cyclin dependent kinase 16 [Source:VGNC Symbol;Acc:VGNC:39048]	X	40814890	1				AMDHD2	1
CDK17	protein_coding	cyclin dependent kinase 17 [Source:HGNC Symbol;Acc:HGNC:8750]	15	36040762	1				AMELX	13
CDK19	protein_coding	cyclin dependent kinase 19 [Source:VGNC Symbol;Acc:VGNC:39050]	12	67227190	1				AMELY	13
CDK2	protein_coding	cyclin dependent kinase 2 [Source:VGNC Symbol;Acc:VGNC:39051]	10	301089	1				AMER1	15.2
CDK3	protein_coding	cyclin dependent kinase 3 [Source:VGNC Symbol;Acc:VGNC:51938]	9	4631024	1				AMER2	12
CDK4	protein_coding	cyclin dependent kinase 4 [Source:VGNC Symbol;Acc:VGNC:39054]	10	1813184	1				AMER3	15.1
CDK5	protein_coding	cyclin dependent kinase 5 [Source:VGNC Symbol;Acc:VGNC:51795]	16	15102657	1				AMFR	2
CDK5RAP1	protein_coding	CDK5 regulatory subunit associated protein 1 [Source:VGNC Symbol;Acc:VGNC:39057]	24	22588195	1				AMH	12
CDK8	protein_coding	cyclin dependent kinase 8 [Source:VGNC Symbol;Acc:VGNC:39061]	25	13058896	1				AMHR2	12
CDKAL1	protein_coding	CDK5 regulatory subunit associated protein 1 like 1 [Source:VGNC Symbol;Acc:VGNC:39063]	35	19138515	1				AMIGO1	12
CDKL1	protein_coding	cyclin dependent kinase like 1 [Source:VGNC Symbol;Acc:VGNC:39064]	8	26773958	1				AMIGO2	14
CDKL2	protein_coding	cyclin dependent kinase like 2 [Source:VGNC Symbol;Acc:VGNC:39065]	32	158138	1				AMIGO3	12
CDKL4	protein_coding	cyclin dependent kinase like 4 [Source:VGNC Symbol;Acc:VGNC:39066]	17	31201115	1				AMMECR1	1
CDKL5	protein_coding	cyclin dependent kinase like 5 [Source:VGNC Symbol;Acc:VGNC:39067]	X	14597718	1				AMMECR1L	1
CDKN2C	protein_coding	cyclin dependent kinase inhibitor 2C [Source:VGNC Symbol;Acc:VGNC:39072]	15	10218824	1				AMN	7
CDKN3	protein_coding	cyclin dependent kinase inhibitor 3 [Source:VGNC Symbol;Acc:VGNC:39073]	8	30344565	1				AMN1	6
CDS1	protein_coding	CDP-diacylglycerol synthase 1 [Source:VGNC Symbol;Acc:VGNC:39080]	32	8348969	1				AMOT	7
CDS2	protein_coding	CDP-diacylglycerol synthase 2 [Source:VGNC Symbol;Acc:VGNC:39081]	24	16415682	1				AMOTL1	7
CDYL	protein_coding	chromodomain Y like [Source:NCBI gene;Acc:478708]	35	4844693	1				AMOTL2	7
CEBPZ	protein_coding	CCAAT enhancer binding protein zeta [Source:VGNC Symbol;Acc:VGNC:39090]	17	29565757	1				AMPD1	1
CECR2	protein_coding	CECR2, histone acetyl-lysine reader [Source:VGNC Symbol;Acc:VGNC:48875]	27	45125365	1				AMPD2	1
CELF1	protein_coding	CUGBP Elav-like family member 1 [Source:VGNC Symbol;Acc:VGNC:39093]	18	42147106	1				AMPD3	1
CELF2	protein_coding	CUGBP Elav-like family member 2 [Source:VGNC Symbol;Acc:VGNC:39094]	2	25009276	1				AMPH	12
CELF3	protein_coding	CUGBP Elav-like family member 3 [Source:VGNC Symbol;Acc:VGNC:39095]	17	60732964	1				AMT	1
CELF5	protein_coding	CUGBP Elav-like family member 5 [Source:VGNC Symbol;Acc:VGNC:39096]	20	56030480	1				AMTN	15.2
CENPE	protein_coding	centromere protein E [Source:VGNC Symbol;Acc:VGNC:39103]	32	24447340	1				AMY1A	1
CENPJ	protein_coding	centromere protein J [Source:NCBI gene;Acc:486055]	25	18556213	1				AMY1B	7
CENPV	protein_coding	centromere protein V [Source:VGNC Symbol;Acc:VGNC:53316]	5	39567971	1				AMY1C	7
CEP104	protein_coding	centrosomal protein 104 [Source:VGNC Symbol;Acc:VGNC:39115]	5	58306589	1				AMY2A	1
CEP120	protein_coding	centrosomal protein 120 [Source:VGNC Symbol;Acc:VGNC:39116]	11	13168787	1				AMY2B	1
CEP131	protein_coding	centrosomal protein 131 [Source:VGNC Symbol;Acc:VGNC:51939]	9	868359	1				AMZ1	14
CEP164	protein_coding	centrosomal protein 164 [Source:VGNC Symbol;Acc:VGNC:39121]	5	16228669	1				AMZ2	1
CEP250	protein_coding	centrosomal protein 250 [Source:VGNC Symbol;Acc:VGNC:39124]	24	24421922	1				ANAPC1	1
CEP41	protein_coding	centrosomal protein 41 [Source:VGNC Symbol;Acc:VGNC:39128]	14	6502967	1				ANAPC10	1
CEP76	protein_coding	centrosomal protein 76 [Source:VGNC Symbol;Acc:VGNC:39137]	7	78071207	1				ANAPC11	1
CEP95	protein_coding	centrosomal protein 95 [Source:VGNC Symbol;Acc:VGNC:39143]	9	12308171	1				ANAPC13	7
CEPT1	protein_coding	choline/ethanolamine phosphotransferase 1 [Source:VGNC Symbol;Acc:VGNC:39144]	6	40839246	1				ANAPC15	9
CERS2	protein_coding	ceramide synthase 2 [Source:VGNC Symbol;Acc:VGNC:39148]	17	60070638	1				ANAPC16	12
CERS3	protein_coding	ceramide synthase 3 [Source:VGNC Symbol;Acc:VGNC:39149]	3	40448108	1				ANAPC2	1
CERS4	protein_coding	ceramide synthase 4 [Source:VGNC Symbol;Acc:VGNC:39150]	20	52853732	1				ANAPC4	2
CERS5	protein_coding	ceramide synthase 5 [Source:VGNC Symbol;Acc:VGNC:39151]	27	4564868	1				ANAPC5	2
CERS6	protein_coding	ceramide synthase 6 [Source:VGNC Symbol;Acc:VGNC:39152]	36	13308054	1				ANAPC7	2
CES2	protein_coding	carboxylesterase 2 [Source:VGNC Symbol;Acc:VGNC:39153]	5	82372635	1				ANG	12
CETN1	protein_coding	centrin 1 [Source:VGNC Symbol;Acc:VGNC:39155]	7	67431081	1				ANGEL1	1
CETN3	protein_coding	centrin 3 [Source:VGNC Symbol;Acc:VGNC:39156]	3	18529319	1				ANGEL2	2
CFAP100	protein_coding	cilia and flagella associated protein 100 [Source:VGNC Symbol;Acc:VGNC:49839]	20	587517	1				ANGPT1	12
CFAP161	protein_coding	cilia and flagella associated protein 161 [Source:VGNC Symbol;Acc:VGNC:39158]	3	56602419	1				ANGPT2	12
CFAP20	protein_coding	cilia and flagella associated protein 20 [Source:VGNC Symbol;Acc:VGNC:39159]	2	58445365	1				ANGPT4	15.2
CFAP36	protein_coding	cilia and flagella associated protein 36 [Source:VGNC Symbol;Acc:VGNC:39161]	10	56374145	1				ANGPTL1	12
CFAP43	protein_coding	cilia and flagella associated protein 43 [Source:VGNC Symbol;Acc:VGNC:39162]	28	16439156	1				ANGPTL2	12
CFAP44	protein_coding	cilia and flagella associated protein 44 [Source:HGNC Symbol;Acc:HGNC:25631]	33	17630687	1				ANGPTL3	12
CFAP45	protein_coding	cilia and flagella associated protein 45 [Source:VGNC Symbol;Acc:VGNC:39163]	38	22250764	1				ANGPTL4	12
CFAP52	protein_coding	cilia and flagella associated protein 52 [Source:VGNC Symbol;Acc:VGNC:39164]	5	34092535	1				ANGPTL5	12
CFAP53	protein_coding	cilia and flagella associated protein 53 [Source:VGNC Symbol;Acc:VGNC:39165]	7	78612265	1				ANGPTL6	15.2
CFAP57	protein_coding	cilia and flagella associated protein 57 [Source:VGNC Symbol;Acc:VGNC:39166]	15	16903092	1				ANGPTL7	12
CFAP58	protein_coding	cilia and flagella associated protein 58 [Source:VGNC Symbol;Acc:VGNC:39167]	28	16653076	1				ANGPTL8	15.1
CFAP61	protein_coding	cilia and flagella associated protein 61 [Source:VGNC Symbol;Acc:VGNC:39168]	24	3018786	1				ANHX	15.1
CFAP65	protein_coding	cilia and flagella associated protein 65 [Source:VGNC Symbol;Acc:VGNC:39169]	37	25569387	1				ANK1	1
CFAP70	protein_coding	cilia and flagella associated protein 70 [Source:VGNC Symbol;Acc:VGNC:39171]	4	23830556	1				ANK2	1
CFAP73	protein_coding	cilia and flagella associated protein 73 [Source:VGNC Symbol;Acc:VGNC:39172]	26	10541915	1				ANK3	1
CFL1	protein_coding	cofilin 1 [Source:NCBI gene;Acc:476022]	18	51406706	1				ANKAR	6
CFL2	protein_coding	cofilin 2 [Source:VGNC Symbol;Acc:VGNC:39177]	8	13575759	1				ANKDD1A	7
CGNL1	protein_coding	cingulin like 1 [Source:VGNC Symbol;Acc:VGNC:39184]	30	22529933	1				ANKDD1B	12
CHAC1	protein_coding	ChaC glutathione specific gamma-glutamylcyclotransferase 1 [Source:HGNC Symbol;Acc:HGNC:28680]	30	8078374	1				ANKEF1	1
CHAC2	protein_coding	ChaC cation transport regulator homolog 2 [Source:VGNC Symbol;Acc:VGNC:39186]	10	54672303	1				ANKFN1	4
CHADL	protein_coding	chondroadherin like [Source:VGNC Symbol;Acc:VGNC:39188]	10	23994305	1				ANKFY1	1
CHAF1B	protein_coding	chromatin assembly factor 1 subunit B [Source:VGNC Symbol;Acc:VGNC:39190]	31	31599844	1				ANKH	4
CHD2	protein_coding	chromodomain helicase DNA binding protein 2 [Source:VGNC Symbol;Acc:VGNC:39200]	3	47101723	1				ANKHD1	1
CHD3	protein_coding	chromodomain helicase DNA binding protein 3 [Source:VGNC Symbol;Acc:VGNC:39201]	5	32747619	1				ANKHD1-EIF4EBP3	7
CHD6	protein_coding	chromodomain helicase DNA binding protein 6 [Source:VGNC Symbol;Acc:VGNC:39204]	24	29396480	1				ANKIB1	1
CHD7	protein_coding	chromodomain helicase DNA binding protein 7 [Source:VGNC Symbol;Acc:VGNC:39205]	29	11156340	1				ANKK1	1
CHD9	protein_coding	chromodomain helicase DNA binding protein 9 [Source:VGNC Symbol;Acc:VGNC:39207]	2	62343912	1				ANKLE1	7
CHDH	protein_coding	choline dehydrogenase [Source:VGNC Symbol;Acc:VGNC:39208]	20	36179796	1				ANKLE2	7
CHEK2	protein_coding	checkpoint kinase 2 [Source:VGNC Symbol;Acc:VGNC:39209]	26	22052143	1				ANKMY1	9
CHFR	protein_coding	checkpoint with forkhead and ring finger domains [Source:VGNC Symbol;Acc:VGNC:39211]	26	295093	1				ANKMY2	6
CHI3L1	protein_coding	chitinase 3 like 1 [Source:VGNC Symbol;Acc:VGNC:39213]	7	26316	1				ANKRA2	12
CHIA	protein_coding	chitinase, acidic [Source:VGNC Symbol;Acc:VGNC:39214]	6	40754919	1				ANKRD1	12
CHID1	protein_coding	chitinase domain containing 1 [Source:VGNC Symbol;Acc:VGNC:39217]	18	45224783	1				ANKRD10	6
CHKA	protein_coding	choline kinase alpha [Source:VGNC Symbol;Acc:VGNC:39218]	18	49717482	1				ANKRD11	7
CHMP1A	protein_coding	charged multivesicular body protein 1A [Source:VGNC Symbol;Acc:VGNC:39221]	5	63897672	1				ANKRD12	3
CHMP2A	protein_coding	charged multivesicular body protein 2A [Source:VGNC Symbol;Acc:VGNC:39222]	1	99406273	1				ANKRD13A	1
CHMP4B	protein_coding	charged multivesicular body protein 4B [Source:VGNC Symbol;Acc:VGNC:54643]	24	22995798	1				ANKRD13B	1
CHMP4C	protein_coding	charged multivesicular body protein 4C [Source:VGNC Symbol;Acc:VGNC:39224]	29	28839341	1				ANKRD13C	1
CHMP6	protein_coding	charged multivesicular body protein 6 [Source:VGNC Symbol;Acc:VGNC:51941]	9	998913	1				ANKRD13D	1
CHORDC1	protein_coding	cysteine and histidine rich domain containing 1 [Source:VGNC Symbol;Acc:VGNC:39226]	21	10129931	1				ANKRD16	10
CHP1	protein_coding	calcineurin like EF-hand protein 1 [Source:VGNC Symbol;Acc:VGNC:39227]	30	8304656	1				ANKRD17	1
CHP2	protein_coding	calcineurin like EF-hand protein 2 [Source:VGNC Symbol;Acc:VGNC:54012]	6	22127420	1				ANKRD18A	19.2
CHPT1	protein_coding	choline phosphotransferase 1 [Source:VGNC Symbol;Acc:VGNC:54196]	15	40602579	1				ANKRD18B	19.1
CHTF18	protein_coding	chromosome transmission fidelity factor 18 [Source:VGNC Symbol;Acc:VGNC:39260]	6	39805367	1				ANKRD2	13
CIAO1	protein_coding	cytosolic iron-sulfur assembly component 1 [Source:VGNC Symbol;Acc:VGNC:39263]	17	34508846	1				ANKRD20A1	1
CIB2	protein_coding	calcium and integrin binding family member 2 [Source:VGNC Symbol;Acc:VGNC:39267]	JH373583.1	21	1				ANKRD20A2	12
CIRBP	protein_coding	cold inducible RNA binding protein [Source:VGNC Symbol;Acc:VGNC:54590]	20	57524361	1				ANKRD20A3	1
CISD3	protein_coding	CDGSH iron sulfur domain 3 [Source:VGNC Symbol;Acc:VGNC:39280]	9	23501391	1				ANKRD20A4	19.1
CKAP5	protein_coding	cytoskeleton associated protein 5 [Source:VGNC Symbol;Acc:VGNC:39289]	18	42711472	1				ANKRD22	12
CKM	protein_coding	creatine kinase, M-type [Source:VGNC Symbol;Acc:VGNC:39291]	1	110209746	1				ANKRD23	15.2
CKMT2	protein_coding	creatine kinase, mitochondrial 2 [Source:VGNC Symbol;Acc:VGNC:39292]	3	26011263	1				ANKRD24	1
CKS2	protein_coding	CDC28 protein kinase regulatory subunit 2 [Source:VGNC Symbol;Acc:VGNC:39293]	1	96928975	1				ANKRD26	12
CLASP1	protein_coding	cytoplasmic linker associated protein 1 [Source:VGNC Symbol;Acc:VGNC:39294]	19	28595040	1				ANKRD27	12
CLASP2	protein_coding	cytoplasmic linker associated protein 2 [Source:VGNC Symbol;Acc:VGNC:39295]	23	3252118	1				ANKRD28	1
CLCN1	protein_coding	chloride voltage-gated channel 1 [Source:VGNC Symbol;Acc:VGNC:39301]	16	6342772	1				ANKRD29	1
CLCN2	protein_coding	chloride voltage-gated channel 2 [Source:VGNC Symbol;Acc:VGNC:39302]	34	17222788	1				ANKRD30A	19.2
CLCN3	protein_coding	Canis lupus familiaris chloride voltage-gated channel 3 (CLCN3), transcript variant 1, mRNA. [Source:RefSeq mRNA;Acc:NM_001308463]	25	20528703	1				ANKRD30B	19.2
CLCN4	protein_coding	chloride voltage-gated channel 4 [Source:VGNC Symbol;Acc:VGNC:39304]	X	6853161	1				ANKRD30BL	12
CLCN5	protein_coding	chloride voltage-gated channel 5 [Source:VGNC Symbol;Acc:VGNC:39305]	X	42704901	1				ANKRD31	2
CLCN6	protein_coding	chloride voltage-gated channel 6 [Source:VGNC Symbol;Acc:VGNC:39306]	2	84410098	1				ANKRD33	17
CLCN7	protein_coding	chloride voltage-gated channel 7 [Source:VGNC Symbol;Acc:VGNC:39307]	6	39337944	1				ANKRD33B	7
CLEC16A	protein_coding	C-type lectin domain containing 16A [Source:VGNC Symbol;Acc:VGNC:39328]	6	31560791	1				ANKRD34A	12
CLGN	protein_coding	calmegin [Source:VGNC Symbol;Acc:VGNC:39336]	19	2396690	1				ANKRD34B	12
CLINT1	protein_coding	clathrin interactor 1 [Source:VGNC Symbol;Acc:VGNC:39342]	4	52447193	1				ANKRD34C	12
CLIP1	protein_coding	CAP-Gly domain containing linker protein 1 [Source:VGNC Symbol;Acc:VGNC:39343]	26	6999949	1				ANKRD35	1
CLK1	protein_coding	CDC like kinase 1 [Source:VGNC Symbol;Acc:VGNC:39346]	37	10052445	1				ANKRD36	12
CLK2	protein_coding	CDC like kinase 2 [Source:VGNC Symbol;Acc:VGNC:39347]	7	42284346	1				ANKRD36B	19.2
CLK3	protein_coding	CDC like kinase 3 [Source:VGNC Symbol;Acc:VGNC:39348]	30	37705924	1				ANKRD36C	7
CLK4	protein_coding	CDC like kinase 4 [Source:VGNC Symbol;Acc:VGNC:39349]	11	2967110	1				ANKRD37	12
CLN3	protein_coding	CLN3, battenin [Source:NCBI gene;Acc:479794]	6	18255037	1				ANKRD39	1
CLP1	protein_coding	cleavage and polyadenylation factor I subunit 1 [Source:VGNC Symbol;Acc:VGNC:39354]	18	38528663	1				ANKRD40	6
CLPB	protein_coding	ClpB homolog, mitochondrial AAA ATPase chaperonin [Source:VGNC Symbol;Acc:VGNC:39355]	21	25710423	1				ANKRD42	10
CLPP	protein_coding	caseinolytic mitochondrial matrix peptidase proteolytic subunit [Source:VGNC Symbol;Acc:VGNC:39356]	20	53788312	1				ANKRD44	1
CLPTM1	protein_coding	CLPTM1, transmembrane protein [Source:VGNC Symbol;Acc:VGNC:39357]	1	110469155	1				ANKRD45	6
CLPTM1L	protein_coding	CLPTM1 like [Source:VGNC Symbol;Acc:VGNC:39358]	34	11263104	1				ANKRD46	9
CLPX	protein_coding	caseinolytic mitochondrial matrix peptidase chaperone subunit [Source:VGNC Symbol;Acc:VGNC:39359]	30	29512800	1				ANKRD49	1
CLTB	protein_coding	clathrin light chain B [Source:VGNC Symbol;Acc:VGNC:39366]	4	36915122	1				ANKRD50	1
CLTC	protein_coding	clathrin heavy chain [Source:VGNC Symbol;Acc:VGNC:39367]	9	34116634	1				ANKRD52	12
CLTCL1	protein_coding	clathrin heavy chain like 1 [Source:VGNC Symbol;Acc:VGNC:39368]	26	29906972	1				ANKRD53	9
CLUAP1	protein_coding	clusterin associated protein 1 [Source:VGNC Symbol;Acc:VGNC:39370]	6	37709194	1				ANKRD54	4
CLUH	protein_coding	clustered mitochondria homolog [Source:NCBI gene;Acc:491203]	9	46732966	1				ANKRD55	12
CLYBL	protein_coding	citrate lyase beta like [Source:VGNC Symbol;Acc:VGNC:39374]	22	49608833	1				ANKRD6	12
CMAS	protein_coding	cytidine monophosphate N-acetylneuraminic acid synthetase [Source:VGNC Symbol;Acc:VGNC:39375]	27	25097395	1				ANKRD60	6
CMBL	protein_coding	carboxymethylenebutenolidase homolog [Source:VGNC Symbol;Acc:VGNC:39376]	34	4008016	1				ANKRD61	15.1
CMPK1	protein_coding	cytidine/uridine monophosphate kinase 1 [Source:VGNC Symbol;Acc:VGNC:39379]	15	13326517	1				ANKRD62	19.1
CMTR1	protein_coding	cap methyltransferase 1 [Source:VGNC Symbol;Acc:VGNC:39385]	12	6456744	1				ANKRD63	18
CNBP	protein_coding	CCHC-type zinc finger nucleic acid binding protein [Source:VGNC Symbol;Acc:VGNC:39390]	20	2916624	1				ANKRD65	13
CNDP1	protein_coding	carnosine dipeptidase 1 [Source:VGNC Symbol;Acc:VGNC:39391]	1	4876977	1				ANKRD66	12
CNDP2	protein_coding	carnosine dipeptidase 2 [Source:VGNC Symbol;Acc:VGNC:39392]	1	4913526	1				ANKRD7	1
CNFN	protein_coding	cornifelin [Source:VGNC Symbol;Acc:VGNC:39394]	1	112014746	1				ANKRD9	12
CNN1	protein_coding	calponin 1 [Source:NCBI gene;Acc:484937]	20	49830532	1				ANKS1A	7
CNN2	protein_coding	calponin 2 [Source:NCBI gene;Acc:485091]	20	57685657	1				ANKS1B	12
CNN3	protein_coding	calponin 3 [Source:VGNC Symbol;Acc:VGNC:39405]	6	54398886	1				ANKS3	7
CNNM1	protein_coding	cyclin and CBS domain divalent metal cation transport mediator 1 [Source:VGNC Symbol;Acc:VGNC:39406]	28	12289827	1				ANKS4B	12
CNNM2	protein_coding	cyclin and CBS domain divalent metal cation transport mediator 2 [Source:VGNC Symbol;Acc:VGNC:39407]	28	15333364	1				ANKS6	9
CNNM3	protein_coding	cyclin and CBS domain divalent metal cation transport mediator 3 [Source:VGNC Symbol;Acc:VGNC:39408]	10	45138538	1				ANKUB1	6
CNNM4	protein_coding	cyclin and CBS domain divalent metal cation transport mediator 4 [Source:VGNC Symbol;Acc:VGNC:39409]	10	45159856	1				ANKZF1	2
CNOT1	protein_coding	CCR4-NOT transcription complex subunit 1 [Source:VGNC Symbol;Acc:VGNC:39410]	2	58063990	1				ANLN	6
CNOT3	protein_coding	CCR4-NOT transcription complex subunit 3 [Source:VGNC Symbol;Acc:VGNC:39414]	1	103057607	1				ANO1	1
CNOT4	protein_coding	CCR4-NOT transcription complex subunit 4 [Source:VGNC Symbol;Acc:VGNC:39415]	16	12782398	1				ANO10	2
CNOT6	protein_coding	CCR4-NOT transcription complex subunit 6 [Source:VGNC Symbol;Acc:VGNC:39416]	11	1208911	1				ANO2	7
CNOT6L	protein_coding	CCR4-NOT transcription complex subunit 6 like [Source:VGNC Symbol;Acc:VGNC:39417]	32	2199937	1				ANO3	1
CNOT7	protein_coding	CCR4-NOT transcription complex subunit 7 [Source:VGNC Symbol;Acc:VGNC:39418]	16	40552891	1				ANO4	1
CNOT8	protein_coding	CCR4-NOT transcription complex subunit 8 [Source:VGNC Symbol;Acc:VGNC:39419]	4	54938500	1				ANO5	1
CNOT9	protein_coding	CCR4-NOT transcription complex subunit 9 [Source:VGNC Symbol;Acc:VGNC:39420]	37	25187066	1				ANO6	1
CNPPD1	protein_coding	cyclin Pas1/PHO80 domain containing 1 [Source:VGNC Symbol;Acc:VGNC:39422]	37	25729888	1				ANO7	1
CNTRL	protein_coding	centriolin [Source:VGNC Symbol;Acc:VGNC:51704]	11	74086454	1				ANO8	2
COASY	protein_coding	Coenzyme A synthase [Source:VGNC Symbol;Acc:VGNC:51942]	9	20396555	1				ANO9	12
COG2	protein_coding	component of oligomeric golgi complex 2 [Source:HGNC Symbol;Acc:HGNC:6546]	4	8702063	1				ANOS1	6
COG3	protein_coding	component of oligomeric golgi complex 3 [Source:VGNC Symbol;Acc:VGNC:39449]	22	5548412	1				ANP32A	12
COG4	protein_coding	component of oligomeric golgi complex 4 [Source:VGNC Symbol;Acc:VGNC:39450]	5	76463906	1				ANP32B	12
COG6	protein_coding	component of oligomeric golgi complex 6 [Source:VGNC Symbol;Acc:VGNC:39452]	25	1429249	1				ANP32C	19.2
COMMD10	protein_coding	COMM domain containing 10 [Source:VGNC Symbol;Acc:VGNC:39492]	11	5800336	1				ANP32D	2
COMMD2	protein_coding	COMM domain containing 2 [Source:VGNC Symbol;Acc:VGNC:39493]	23	44467362	1				ANP32E	12
COMMD3	protein_coding	COMM domain containing 3 [Source:VGNC Symbol;Acc:VGNC:39494]	2	10829064	1				ANPEP	1
COMMD4	protein_coding	COMM domain containing 4 [Source:VGNC Symbol;Acc:VGNC:39495]	30	38202442	1				ANTXR1	9
COMTD1	protein_coding	catechol-O-methyltransferase domain containing 1 [Source:VGNC Symbol;Acc:VGNC:39502]	4	25464480	1				ANTXR2	12
COPA	protein_coding	coatomer protein complex subunit alpha [Source:VGNC Symbol;Acc:VGNC:39503]	38	21893001	1				ANTXRL	17
COPB1	protein_coding	coatomer protein complex subunit beta 1 [Source:VGNC Symbol;Acc:VGNC:39504]	21	37186665	1				ANXA1	12
COPB2	protein_coding	coatomer protein complex subunit beta 2 [Source:VGNC Symbol;Acc:VGNC:39505]	23	35536807	1				ANXA10	14
COPE	protein_coding	coatomer protein complex subunit epsilon [Source:VGNC Symbol;Acc:VGNC:39506]	20	44195249	1				ANXA11	1
COPG1	protein_coding	coatomer protein complex subunit gamma 1 [Source:VGNC Symbol;Acc:VGNC:39507]	20	2832499	1				ANXA13	2
COPG2	protein_coding	coatomer protein complex subunit gamma 2 [Source:VGNC Symbol;Acc:VGNC:39508]	14	6340992	1				ANXA2	1
COPS2	protein_coding	COP9 signalosome subunit 2 [Source:VGNC Symbol;Acc:VGNC:39509]	30	15331068	1				ANXA2R	18
COPS5	protein_coding	COP9 signalosome subunit 5 [Source:VGNC Symbol;Acc:VGNC:54110]	29	16562234	1				ANXA3	1
COPZ1	protein_coding	coatomer protein complex subunit zeta 1 [Source:NCBI gene;Acc:607013]	27	964406	1				ANXA4	1
COPZ2	protein_coding	coatomer protein complex subunit zeta 2 [Source:VGNC Symbol;Acc:VGNC:39515]	9	24325561	1				ANXA5	12
COQ10A	protein_coding	coenzyme Q10A [Source:VGNC Symbol;Acc:VGNC:39516]	10	580186	1				ANXA6	1
COQ10B	protein_coding	coenzyme Q10B [Source:NCBI gene;Acc:478853]	37	6984951	1				ANXA7	1
COQ2	protein_coding	coenzyme Q2, polyprenyltransferase [Source:VGNC Symbol;Acc:VGNC:39517]	32	7142622	1				ANXA8	1
COQ3	protein_coding	coenzyme Q3, methyltransferase [Source:VGNC Symbol;Acc:VGNC:39518]	12	57591055	1				ANXA8L1	1
COQ4	protein_coding	coenzyme Q4 [Source:VGNC Symbol;Acc:VGNC:39519]	9	55178976	1				ANXA9	15.2
COQ5	protein_coding	coenzyme Q5, methyltransferase [Source:VGNC Symbol;Acc:VGNC:39520]	26	16405023	1				AOAH	3
COQ6	protein_coding	coenzyme Q6, monooxygenase [Source:VGNC Symbol;Acc:VGNC:39521]	8	47176453	1				AOC1	1
COQ7	protein_coding	coenzyme Q7, hydroxylase [Source:VGNC Symbol;Acc:VGNC:39522]	6	25912536	1				AOC2	1
COQ8A	protein_coding	coenzyme Q8A [Source:VGNC Symbol;Acc:VGNC:39523]	7	38086075	1				AOC3	1
COQ8B	protein_coding	coenzyme Q8B [Source:VGNC Symbol;Acc:VGNC:39524]	1	113057756	1				AOPEP	6
CORO1A	protein_coding	coronin 1A [Source:VGNC Symbol;Acc:VGNC:39527]	6	18161832	1				AOX1	1
CORO1C	protein_coding	coronin 1C [Source:VGNC Symbol;Acc:VGNC:39528]	26	18161463	1				AP1AR	12
CORO2A	protein_coding	coronin 2A [Source:VGNC Symbol;Acc:VGNC:39529]	11	55345167	1				AP1B1	1
CORO2B	protein_coding	coronin 2B [Source:VGNC Symbol;Acc:VGNC:39530]	30	32635741	1				AP1G1	1
CORO6	protein_coding	coronin 6 [Source:VGNC Symbol;Acc:VGNC:39531]	9	43711845	1				AP1G2	1
COTL1	protein_coding	coactosin like F-actin binding protein 1 [Source:VGNC Symbol;Acc:VGNC:39532]	5	67872065	1				AP1M1	1
COX10	protein_coding	COX10, heme A:farnesyltransferase cytochrome c oxidase assembly factor [Source:VGNC Symbol;Acc:VGNC:39533]	5	37853613	1				AP1M2	12
COX11	protein_coding	COX11 cytochrome c oxidase assembly homolog (yeast) [Source:NCBI gene;Acc:609555]	9	30073803	1				AP1S1	1
COX15	protein_coding	COX15, cytochrome c oxidase assembly homolog [Source:VGNC Symbol;Acc:VGNC:39535]	28	12610498	1				AP1S2	1
COX17	protein_coding	COX17, cytochrome c oxidase copper chaperone [Source:VGNC Symbol;Acc:VGNC:39536]	33	23305119	1				AP1S3	1
COX18	protein_coding	COX18, cytochrome c oxidase assembly factor [Source:VGNC Symbol;Acc:VGNC:39537]	13	61877194	1				AP2A1	1
COX19	protein_coding	COX19, cytochrome c oxidase assembly factor [Source:VGNC Symbol;Acc:VGNC:39538]	6	15897774	1				AP2A2	1
CPA1	protein_coding	carboxypeptidase A1 [Source:VGNC Symbol;Acc:VGNC:39543]	14	6562815	1				AP2B1	1
CPA4	protein_coding	carboxypeptidase A4 [Source:VGNC Symbol;Acc:VGNC:39545]	14	6621579	1				AP2M1	1
CPA6	protein_coding	carboxypeptidase A6 [Source:VGNC Symbol;Acc:VGNC:39547]	29	16914845	1				AP2S1	1
CPAMD8	protein_coding	C3 and PZP like, alpha-2-macroglobulin domain containing 8 [Source:VGNC Symbol;Acc:VGNC:39548]	20	45659692	1				AP3B1	1
CPB1	protein_coding	carboxypeptidase B1 [Source:VGNC Symbol;Acc:VGNC:39549]	23	43645532	1				AP3B2	1
CPN2	protein_coding	carboxypeptidase N subunit 2 [Source:VGNC Symbol;Acc:VGNC:39559]	33	31358687	1				AP3D1	1
CPNE1	protein_coding	copine 1 [Source:VGNC Symbol;Acc:VGNC:39560]	24	24554636	1				AP3M1	1
CPNE2	protein_coding	copine 2 [Source:VGNC Symbol;Acc:VGNC:39561]	2	59225998	1				AP3M2	1
CPNE3	protein_coding	copine 3 [Source:VGNC Symbol;Acc:VGNC:39562]	29	32682017	1				AP3S1	1
CPNE4	protein_coding	copine 4 [Source:VGNC Symbol;Acc:VGNC:39563]	23	28621367	1				AP3S2	1
CPNE5	protein_coding	copine 5 [Source:VGNC Symbol;Acc:VGNC:39564]	12	5812082	1				AP4B1	2
CPNE6	protein_coding	copine 6 [Source:VGNC Symbol;Acc:VGNC:39565]	8	4078225	1				AP4E1	1
CPNE8	protein_coding	copine 8 [Source:VGNC Symbol;Acc:VGNC:39567]	27	14619489	1				AP4M1	2
CPNE9	protein_coding	copine family member 9 [Source:VGNC Symbol;Acc:VGNC:39568]	20	8511487	1				AP4S1	2
CPO	protein_coding	carboxypeptidase O [Source:VGNC Symbol;Acc:VGNC:39569]	37	15414084	1				AP5B1	3
CPOX	protein_coding	coproporphyrinogen oxidase [Source:VGNC Symbol;Acc:VGNC:53070]	33	5445856	1				AP5M1	2
CPPED1	protein_coding	calcineurin like phosphoesterase domain containing 1 [Source:VGNC Symbol;Acc:VGNC:39570]	6	30150247	1				AP5S1	9
CPS1	protein_coding	carbamoyl-phosphate synthase 1 [Source:VGNC Symbol;Acc:VGNC:39572]	37	18308296	1				AP5Z1	2
CPSF1	protein_coding	cleavage and polyadenylation specific factor 1 [Source:VGNC Symbol;Acc:VGNC:39573]	13	37814632	1				APAF1	1
CPSF2	protein_coding	cleavage and polyadenylation specific factor 2 [Source:VGNC Symbol;Acc:VGNC:39574]	8	1367768	1				APBA1	6
CPSF3	protein_coding	cleavage and polyadenylation specific factor 3 [Source:VGNC Symbol;Acc:VGNC:39575]	17	6537465	1				APBA2	6
CPSF4	protein_coding	cleavage and polyadenylation specific factor 4 [Source:VGNC Symbol;Acc:VGNC:39576]	6	10136254	1				APBA3	6
CPT1A	protein_coding	carnitine palmitoyltransferase 1A [Source:VGNC Symbol;Acc:VGNC:39579]	18	49148178	1				APBB1	6
CPT1B	protein_coding	carnitine palmitoyltransferase 1B [Source:VGNC Symbol;Acc:VGNC:39580]	10	16737629	1				APBB1IP	4
CPT1C	protein_coding	carnitine palmitoyltransferase 1C [Source:VGNC Symbol;Acc:VGNC:39581]	1	106824622	1				APBB2	6
CRLS1	protein_coding	cardiolipin synthase 1 [Source:VGNC Symbol;Acc:VGNC:39623]	24	15814993	1				APBB3	12
CRMP1	protein_coding	collapsin response mediator protein 1 [Source:VGNC Symbol;Acc:VGNC:39624]	3	71010353	1				APC	6
CRNKL1	protein_coding	crooked neck pre-mRNA splicing factor 1 [Source:VGNC Symbol;Acc:VGNC:39625]	24	3294225	1				APC2	12
CRTAC1	protein_coding	cartilage acidic protein 1 [Source:VGNC Symbol;Acc:VGNC:39629]	28	11067587	1				APCDD1	6
CRY1	protein_coding	cryptochrome circadian regulator 1 [Source:VGNC Symbol;Acc:VGNC:39633]	10	31681702	1				APCDD1L	6
CRY2	protein_coding	cryptochrome circadian regulator 2 [Source:VGNC Symbol;Acc:VGNC:39634]	18	43536862	1				APCS	12
CRYL1	protein_coding	crystallin lambda 1 [Source:VGNC Symbol;Acc:VGNC:39647]	25	17588699	1				APEH	1
CRYM	protein_coding	crystallin mu [Source:VGNC Symbol;Acc:VGNC:39648]	6	24187178	1				APELA	12
CRYZ	protein_coding	crystallin zeta [Source:NCBI gene;Acc:611431]	6	71655817	1				APEX1	1
CS	protein_coding	citrate synthase [Source:VGNC Symbol;Acc:VGNC:49800]	10	585418	1				APEX2	2
CSAD	protein_coding	cysteine sulfinic acid decarboxylase [Source:VGNC Symbol;Acc:VGNC:39649]	27	2005362	1				APH1A	2
CSE1L	protein_coding	chromosome segregation 1 like [Source:VGNC Symbol;Acc:VGNC:39651]	24	35758874	1				APH1B	2
CSNK1D	protein_coding	casein kinase 1 delta [Source:VGNC Symbol;Acc:VGNC:39667]	9	83367	1				API5	2
CSNK1E	protein_coding	casein kinase 1 epsilon [Source:VGNC Symbol;Acc:VGNC:54522]	10	26393036	1				APIP	1
CSNK2A2	protein_coding	casein kinase 2 alpha 2 [Source:VGNC Symbol;Acc:VGNC:39670]	2	58361919	1				APLF	6
CSNK2B	protein_coding	casein kinase 2 beta [Source:NCBI gene;Acc:474844]	12	1150947	1				APLN	15.2
CSTF1	protein_coding	cleavage stimulation factor subunit 1 [Source:VGNC Symbol;Acc:VGNC:39682]	24	41607740	1				APLNR	12
CSTF2T	protein_coding	cleavage stimulation factor subunit 2 tau variant [Source:HGNC Symbol;Acc:HGNC:17086]	26	36264175	1				APLP1	6
CSTF3	protein_coding	cleavage stimulation factor subunit 3 [Source:VGNC Symbol;Acc:VGNC:39684]	18	34493912	1				APLP2	6
CTBP1	protein_coding	C-terminal binding protein 1 [Source:VGNC Symbol;Acc:VGNC:39686]	3	91385805	1				APMAP	1
CTBP2	protein_coding	C-terminal binding protein 2 [Source:VGNC Symbol;Acc:VGNC:39687]	28	34261158	1				APOA1	13
CTDNEP1	protein_coding	CTD nuclear envelope phosphatase 1 [Source:VGNC Symbol;Acc:VGNC:39691]	5	32211578	1				APOA2	15.2
CTDP1	protein_coding	CTD phosphatase subunit 1 [Source:VGNC Symbol;Acc:VGNC:39692]	1	893016	1				APOA4	12
CTDSP1	protein_coding	CTD small phosphatase 1 [Source:VGNC Symbol;Acc:VGNC:39693]	37	25051962	1				APOA5	14
CTDSP2	protein_coding	CTD small phosphatase 2 [Source:VGNC Symbol;Acc:VGNC:39694]	10	1878905	1				APOB	7
CTDSPL2	protein_coding	CTD small phosphatase like 2 [Source:VGNC Symbol;Acc:VGNC:39695]	30	11122268	1				APOBEC1	15.2
CTH	protein_coding	cystathionine gamma-lyase [Source:VGNC Symbol;Acc:VGNC:39697]	6	75324281	1				APOBEC2	12
CTPS1	protein_coding	CTP synthase 1 [Source:VGNC Symbol;Acc:VGNC:39704]	15	2067567	1				APOBEC3A	19.2
CTPS2	protein_coding	CTP synthase 2 [Source:VGNC Symbol;Acc:VGNC:39705]	X	12759476	1				APOBEC3B	19.2
CTR9	protein_coding	CTR9 homolog, Paf1/RNA polymerase II complex component [Source:VGNC Symbol;Acc:VGNC:39706]	21	33915981	1				APOBEC3C	19.1
CTSA	protein_coding	cathepsin A [Source:VGNC Symbol;Acc:VGNC:39708]	24	33183090	1				APOBEC3D	19.2
CTSB	protein_coding	cathepsin B [Source:VGNC Symbol;Acc:VGNC:39709]	25	26048257	1				APOBEC3F	19.2
CTSC	protein_coding	cathepsin C [Source:NCBI gene;Acc:403458]	21	11659292	1				APOBEC3G	17
CTSD	protein_coding	cathepsin D [Source:NCBI gene;Acc:483662]	18	46009825	1				APOBEC3H	17
CTSF	protein_coding	cathepsin F [Source:VGNC Symbol;Acc:VGNC:39711]	18	50781639	1				APOBEC4	13
CTSK	protein_coding	cathepsin K [Source:VGNC Symbol;Acc:VGNC:39714]	17	59929302	1				APOBR	17
CTSO	protein_coding	cathepsin O [Source:VGNC Symbol;Acc:VGNC:54198]	15	53428691	1				APOC1	15.2
CTSS	protein_coding	cathepsin S [Source:VGNC Symbol;Acc:VGNC:39715]	17	59893335	1				APOC2	15.1
CUL1	protein_coding	cullin 1 [Source:VGNC Symbol;Acc:VGNC:39728]	16	1995566	1				APOC3	15.2
CUL2	protein_coding	cullin 2 [Source:VGNC Symbol;Acc:VGNC:39729]	2	1829671	1				APOC4	17
CUL3	protein_coding	cullin 3 [Source:VGNC Symbol;Acc:VGNC:39730]	25	37733548	1				APOD	1
CUL4B	protein_coding	cullin 4B [Source:VGNC Symbol;Acc:VGNC:39732]	X	92487196	1				APOE	12
CUTA	protein_coding	cutA divalent cation tolerance homolog [Source:VGNC Symbol;Acc:VGNC:39736]	12	2827604	1				APOF	12
CUTC	protein_coding	cutC copper transporter [Source:VGNC Symbol;Acc:VGNC:39737]	28	12624390	1				APOH	12
CWC22	protein_coding	CWC22 spliceosome associated protein homolog [Source:VGNC Symbol;Acc:VGNC:39741]	36	23354620	1				APOL1	12
CWC27	protein_coding	CWC27 spliceosome associated protein homolog [Source:VGNC Symbol;Acc:VGNC:39743]	2	50654324	1				APOL2	12
CWH43	protein_coding	cell wall biogenesis 43 C-terminal homolog [Source:VGNC Symbol;Acc:VGNC:39744]	13	44724125	1				APOL3	19.2
CYB5A	protein_coding	cytochrome b5 type A (microsomal) [Source:NCBI gene;Acc:476167]	1	5070925	1				APOL4	19.1
CYB5D1	protein_coding	cytochrome b5 domain containing 1 [Source:VGNC Symbol;Acc:VGNC:53329]	5	32714187	1				APOL5	17
CYB5R1	protein_coding	cytochrome b5 reductase 1 [Source:VGNC Symbol;Acc:VGNC:50281]	7	232356	1				APOL6	12
CYB5R2	protein_coding	cytochrome b5 reductase 2 [Source:VGNC Symbol;Acc:VGNC:50282]	21	31310150	1				APOLD1	13
CYB5R3	protein_coding	cytochrome b5 reductase 3 [Source:VGNC Symbol;Acc:VGNC:50283]	10	22823473	1				APOM	13
CYB5R4	protein_coding	cytochrome b5 reductase 4 [Source:VGNC Symbol;Acc:VGNC:49099]	12	44170555	1				APOO	12
CYB5RL	protein_coding	cytochrome b5 reductase like [Source:VGNC Symbol;Acc:VGNC:50305]	5	54846471	1				APOOL	12
CYC1	protein_coding	cytochrome c1 [Source:VGNC Symbol;Acc:VGNC:50287]	13	37590939	1				APOPT1	7
CYCS	protein_coding	cytochrome c, somatic [Source:VGNC Symbol;Acc:VGNC:50288]	14	38579446	1				APP	6
CYFIP1	protein_coding	cytoplasmic FMR1 interacting protein 1 [Source:VGNC Symbol;Acc:VGNC:50289]	3	32097137	1				APPBP2	6
CYFIP2	protein_coding	cytoplasmic FMR1 interacting protein 2 [Source:VGNC Symbol;Acc:VGNC:49021]	4	52768682	1				APPL1	9
CYP11A1	protein_coding	cytochrome P450 family 11 subfamily A member 1 [Source:VGNC Symbol;Acc:VGNC:50329]	30	37475246	1				APPL2	12
CYP26A1	protein_coding	cytochrome P450 family 26 subfamily A member 1 [Source:VGNC Symbol;Acc:VGNC:50337]	28	7428543	1				APRG1	19.1
CYP26B1	protein_coding	cytochrome P450 family 26 subfamily B member 1 [Source:VGNC Symbol;Acc:VGNC:50344]	17	50634286	1				APRT	1
CYP4A11	protein_coding	cytochrome P450, family 4, subfamily A, polypeptide 11 [Source:NCBI gene;Acc:610385]	15	13663448	1				APTX	1
CYP4B1	protein_coding	cytochrome P450 family 4 subfamily B member 1 [Source:VGNC Symbol;Acc:VGNC:50363]	15	13675916	1				AQP1	1
CYP4F22	protein_coding	cytochrome P450 family 4 subfamily F member 22 [Source:VGNC Symbol;Acc:VGNC:50366]	20	46674180	1				AQP10	1
CYP4F3	protein_coding	docosahexaenoic acid omega-hydroxylase CYP4F3 [Source:NCBI gene;Acc:484867]	20	46611481	1				AQP11	6
CYP4V2	protein_coding	cytochrome P450 family 4 subfamily V member 2 [Source:VGNC Symbol;Acc:VGNC:50369]	16	44525644	1				AQP12A	6
CYP4X1	protein_coding	cytochrome P450 family 4 subfamily X member 1 [Source:VGNC Symbol;Acc:VGNC:50372]	15	13508318	1				AQP12B	12
CYP51A1	protein_coding	cytochrome P450 family 51 subfamily A member 1 [Source:VGNC Symbol;Acc:VGNC:50376]	14	17746739	1				AQP2	1
CYTH1	protein_coding	cytohesin 1 [Source:VGNC Symbol;Acc:VGNC:49091]	9	2636945	1				AQP3	1
CYTH3	protein_coding	cytohesin 3 [Source:VGNC Symbol;Acc:VGNC:49080]	6	11557511	1				AQP4	1
CYTH4	protein_coding	cytohesin 4 [Source:VGNC Symbol;Acc:VGNC:50296]	10	27238173	1				AQP5	1
D2HGDH	protein_coding	D-2-hydroxyglutarate dehydrogenase [Source:VGNC Symbol;Acc:VGNC:39755]	25	51562658	1				AQP6	1
DAAM1	protein_coding	dishevelled associated activator of morphogenesis 1 [Source:VGNC Symbol;Acc:VGNC:39756]	8	34540752	1				AQP7	3
DAAM2	protein_coding	dishevelled associated activator of morphogenesis 2 [Source:VGNC Symbol;Acc:VGNC:39757]	12	8702482	1				AQP8	1
DAGLA	protein_coding	diacylglycerol lipase alpha [Source:VGNC Symbol;Acc:VGNC:39764]	18	54730057	1				AQP9	1
DAGLB	protein_coding	diacylglycerol lipase beta [Source:VGNC Symbol;Acc:VGNC:39765]	6	11757286	1				AQR	2
DAO	protein_coding	D-amino acid oxidase [Source:VGNC Symbol;Acc:VGNC:39768]	26	18038075	1				AR	12
DAPK1	protein_coding	death associated protein kinase 1 [Source:VGNC Symbol;Acc:VGNC:39770]	1	72278835	1				ARAF	12
DAPK3	protein_coding	death associated protein kinase 3 [Source:VGNC Symbol;Acc:VGNC:39771]	20	55590111	1				ARAP1	12
DARS	protein_coding	aspartyl-tRNA synthetase [Source:VGNC Symbol;Acc:VGNC:39774]	19	38688505	1				ARAP2	4
DARS2	protein_coding	aspartyl-tRNA synthetase 2, mitochondrial [Source:VGNC Symbol;Acc:VGNC:39775]	7	25378631	1				ARAP3	12
DAW1	protein_coding	dynein assembly factor with WD repeats 1 [Source:VGNC Symbol;Acc:VGNC:39776]	25	40548251	1				ARC	13
DBI	protein_coding	diazepam binding inhibitor, acyl-CoA binding protein [Source:VGNC Symbol;Acc:VGNC:39782]	19	30640429	1				ARCN1	1
DBR1	protein_coding	debranching RNA lariats 1 [Source:VGNC Symbol;Acc:VGNC:39786]	23	34375621	1				AREG	14
DBT	protein_coding	dihydrolipoamide branched chain transacylase E2 [Source:VGNC Symbol;Acc:VGNC:39787]	6	49752692	1				AREL1	6
DCAF1	protein_coding	DDB1 and CUL4 associated factor 1 [Source:VGNC Symbol;Acc:VGNC:39788]	20	38125018	1				ARF1	1
DCAF13	protein_coding	DDB1 and CUL4 associated factor 13 [Source:VGNC Symbol;Acc:VGNC:39791]	13	4835341	1				ARF3	1
DCAF7	protein_coding	DDB1 and CUL4 associated factor 7 [Source:VGNC Symbol;Acc:VGNC:39796]	9	11562821	1				ARF4	1
DCAKD	protein_coding	dephospho-CoA kinase domain containing [Source:VGNC Symbol;Acc:VGNC:53204]	9	18474617	1				ARF5	1
DCK	protein_coding	deoxycytidine kinase [Source:VGNC Symbol;Acc:VGNC:39802]	13	60206636	1				ARF6	1
DCLK1	protein_coding	doublecortin like kinase 1 [Source:VGNC Symbol;Acc:VGNC:39803]	25	4441889	1				ARFGAP1	1
DCLK2	protein_coding	doublecortin like kinase 2 [Source:VGNC Symbol;Acc:VGNC:39804]	15	48118940	1				ARFGAP2	1
DCLK3	protein_coding	doublecortin like kinase 3 [Source:VGNC Symbol;Acc:VGNC:39805]	23	6630809	1				ARFGAP3	1
DCLRE1B	protein_coding	DNA cross-link repair 1B [Source:VGNC Symbol;Acc:VGNC:39807]	17	51710711	1				ARFGEF1	1
DCLRE1C	protein_coding	DNA cross-link repair 1C [Source:VGNC Symbol;Acc:VGNC:52124]	2	21688899	1				ARFGEF2	1
DCTD	protein_coding	dCMP deaminase [Source:VGNC Symbol;Acc:VGNC:39815]	16	47350445	1				ARFGEF3	6
DCTN1	protein_coding	dynactin subunit 1 [Source:VGNC Symbol;Acc:VGNC:39816]	17	48727526	1				ARFIP1	4
DCXR	protein_coding	dicarbonyl and L-xylulose reductase [Source:VGNC Symbol;Acc:VGNC:39825]	9	284728	1				ARFIP2	4
DDAH1	protein_coding	dimethylarginine dimethylaminohydrolase 1 [Source:VGNC Symbol;Acc:VGNC:39827]	6	62549152	1				ARFRP1	2
DDB1	protein_coding	damage specific DNA binding protein 1 [Source:VGNC Symbol;Acc:VGNC:39829]	18	55064603	1				ARG1	1
DDC	protein_coding	dopa decarboxylase [Source:VGNC Symbol;Acc:VGNC:39831]	18	1802223	1				ARG2	1
DDI1	protein_coding	DNA damage inducible 1 homolog 1 [Source:VGNC Symbol;Acc:VGNC:39834]	5	27976547	1				ARGFX	17
DDI2	protein_coding	DNA damage inducible 1 homolog 2 [Source:VGNC Symbol;Acc:VGNC:52126]	2	81928834	1				ARGLU1	2
DDO	protein_coding	D-aspartate oxidase [Source:VGNC Symbol;Acc:VGNC:39840]	12	67079924	1				ARHGAP1	3
DDOST	protein_coding	dolichyl-diphosphooligosaccharide--protein glycosyltransferase non-catalytic subunit [Source:VGNC Symbol;Acc:VGNC:39841]	2	78268503	1				ARHGAP10	12
DDRGK1	protein_coding	DDRGK domain containing 1 [Source:VGNC Symbol;Acc:VGNC:39843]	24	18085723	1				ARHGAP11A	6
DDX10	protein_coding	DEAD-box helicase 10 [Source:VGNC Symbol;Acc:VGNC:39845]	5	23677803	1				ARHGAP11B	9
DDX11	protein_coding	DEAD/H-box helicase 11 [Source:NCBI gene;Acc:486745]	27	42072042	1				ARHGAP12	12
DDX17	protein_coding	DEAD-box helicase 17 [Source:VGNC Symbol;Acc:VGNC:39846]	10	26282592	1				ARHGAP15	3
DDX18	protein_coding	DEAD-box helicase 18 [Source:VGNC Symbol;Acc:VGNC:39847]	19	32016256	1				ARHGAP17	3
DDX19A	protein_coding	DEAD-box helicase 19A [Source:VGNC Symbol;Acc:VGNC:53331]	5	76342880	1				ARHGAP18	6
DDX20	protein_coding	DEAD-box helicase 20 [Source:VGNC Symbol;Acc:VGNC:39848]	17	63675690	1				ARHGAP19	6
DDX21	protein_coding	DExD-box helicase 21 [Source:VGNC Symbol;Acc:VGNC:39849]	4	20109822	1				ARHGAP20	6
DDX23	protein_coding	DEAD-box helicase 23 [Source:VGNC Symbol;Acc:VGNC:39850]	27	5690130	1				ARHGAP21	3
DDX24	protein_coding	DEAD-box helicase 24 [Source:VGNC Symbol;Acc:VGNC:39851]	8	63116010	1				ARHGAP22	12
DDX25	protein_coding	DEAD-box helicase 25 [Source:VGNC Symbol;Acc:VGNC:39852]	5	8566910	1				ARHGAP23	3
DDX27	protein_coding	DEAD-box helicase 27 [Source:VGNC Symbol;Acc:VGNC:54646]	24	35911630	1				ARHGAP24	2
DDX28	protein_coding	DEAD-box helicase 28 [Source:VGNC Symbol;Acc:VGNC:39853]	5	81489733	1				ARHGAP25	12
DDX39A	protein_coding	DExD-box helicase 39A [Source:VGNC Symbol;Acc:VGNC:39854]	20	48196025	1				ARHGAP26	3
DDX39B	protein_coding	DExD-box helicase 39B [Source:VGNC Symbol;Acc:VGNC:39855]	12	1028703	1				ARHGAP27	1
DDX3X	protein_coding	DEAD-box helicase 3 X-linked [Source:VGNC Symbol;Acc:VGNC:54664]	X	35759500	1				ARHGAP28	12
DDX4	protein_coding	DEAD-box helicase 4 [Source:VGNC Symbol;Acc:VGNC:39856]	2	43025648	1				ARHGAP29	3
DDX46	protein_coding	DEAD-box helicase 46 [Source:VGNC Symbol;Acc:VGNC:39859]	11	22834798	1				ARHGAP30	13
DDX47	protein_coding	DEAD-box helicase 47 [Source:VGNC Symbol;Acc:VGNC:39860]	27	33510374	1				ARHGAP31	12
DDX49	protein_coding	DEAD-box helicase 49 [Source:VGNC Symbol;Acc:VGNC:39861]	20	44187754	1				ARHGAP32	7
DDX5	protein_coding	DEAD-box helicase 5 [Source:VGNC Symbol;Acc:VGNC:39862]	9	12301009	1				ARHGAP33	13
DDX50	protein_coding	DExD-box helicase 50 [Source:VGNC Symbol;Acc:VGNC:39863]	4	20073136	1				ARHGAP35	6
DDX54	protein_coding	DEAD-box helicase 54 [Source:HGNC Symbol;Acc:HGNC:20084]	26	10545384	1				ARHGAP36	3
DDX55	protein_coding	DEAD-box helicase 55 [Source:VGNC Symbol;Acc:VGNC:39865]	26	6023308	1				ARHGAP39	1
DDX56	protein_coding	DEAD-box helicase 56 [Source:VGNC Symbol;Acc:VGNC:39866]	JH373278.1	357770	1				ARHGAP4	17
DDX58	protein_coding	DExD/H-box helicase 58 [Source:VGNC Symbol;Acc:VGNC:39867]	11	49764594	1				ARHGAP40	12
DDX6	protein_coding	DEAD-box helicase 6 [Source:VGNC Symbol;Acc:VGNC:39869]	5	15005331	1				ARHGAP42	12
DDX60	protein_coding	DExD/H-box helicase 60 [Source:NCBI gene;Acc:475493]	15	63649232	1				ARHGAP44	3
DECR1	protein_coding	2,4-dienoyl-CoA reductase 1 [Source:VGNC Symbol;Acc:VGNC:39871]	29	35495329	1				ARHGAP45	3
DECR2	protein_coding	2,4-dienoyl-CoA reductase 2 [Source:VGNC Symbol;Acc:VGNC:54016]	6	40111234	1				ARHGAP5	6
DEGS1	protein_coding	delta 4-desaturase, sphingolipid 1 [Source:VGNC Symbol;Acc:VGNC:49678]	7	40144868	1				ARHGAP6	3
DEGS2	protein_coding	delta 4-desaturase, sphingolipid 2 [Source:VGNC Symbol;Acc:VGNC:39883]	8	68463555	1				ARHGAP8	14
DENND1A	protein_coding	DENN domain containing 1A [Source:VGNC Symbol;Acc:VGNC:39884]	9	58919265	1				ARHGAP9	12
DENND1B	protein_coding	DENN domain containing 1B [Source:VGNC Symbol;Acc:VGNC:53340]	7	5139464	1				ARHGDIA	1
DENND1C	protein_coding	DENN domain containing 1C [Source:VGNC Symbol;Acc:VGNC:39885]	20	53709785	1				ARHGDIB	1
DENND2C	protein_coding	DENN domain containing 2C [Source:VGNC Symbol;Acc:VGNC:39887]	17	52293769	1				ARHGDIG	1
DENND2D	protein_coding	DENN domain containing 2D [Source:VGNC Symbol;Acc:VGNC:39888]	6	40821966	1				ARHGEF1	12
DENND6A	protein_coding	DENN domain containing 6A [Source:VGNC Symbol;Acc:VGNC:39895]	20	32780579	1				ARHGEF10	6
DENND6B	protein_coding	DENN domain containing 6B [Source:VGNC Symbol;Acc:VGNC:54294]	10	16939093	1				ARHGEF10L	7
DERA	protein_coding	deoxyribose-phosphate aldolase [Source:VGNC Symbol;Acc:VGNC:39901]	27	30675334	1				ARHGEF11	3
DERL1	protein_coding	derlin 1 [Source:VGNC Symbol;Acc:VGNC:39902]	13	21422523	1				ARHGEF12	12
DERL2	protein_coding	derlin 2 [Source:VGNC Symbol;Acc:VGNC:39903]	5	31319724	1				ARHGEF15	12
DERL3	protein_coding	derlin 3 [Source:VGNC Symbol;Acc:VGNC:39904]	26	28688331	1				ARHGEF16	12
DESI1	protein_coding	desumoylating isopeptidase 1 [Source:VGNC Symbol;Acc:VGNC:39906]	10	23661966	1				ARHGEF17	6
DESI2	protein_coding	desumoylating isopeptidase 2 [Source:VGNC Symbol;Acc:VGNC:39907]	7	35717876	1				ARHGEF18	3
DGAT2	protein_coding	diacylglycerol O-acyltransferase 2 [Source:VGNC Symbol;Acc:VGNC:39913]	21	22831183	1				ARHGEF19	12
DGAT2L6	protein_coding	diacylglycerol O-acyltransferase 2 like 6 [Source:VGNC Symbol;Acc:VGNC:39914]	X	54651624	1				ARHGEF2	12
DGKA	protein_coding	diacylglycerol kinase alpha [Source:VGNC Symbol;Acc:VGNC:39915]	10	270034	1				ARHGEF25	7
DGKB	protein_coding	diacylglycerol kinase beta [Source:VGNC Symbol;Acc:VGNC:39916]	14	28914862	1				ARHGEF26	12
DGKD	protein_coding	diacylglycerol kinase delta [Source:VGNC Symbol;Acc:VGNC:39917]	25	44844917	1				ARHGEF28	6
DGKE	protein_coding	diacylglycerol kinase epsilon [Source:VGNC Symbol;Acc:VGNC:39918]	9	31666577	1				ARHGEF3	12
DGKG	protein_coding	diacylglycerol kinase gamma [Source:VGNC Symbol;Acc:VGNC:39919]	34	18823690	1				ARHGEF33	18
DGKQ	protein_coding	diacylglycerol kinase theta [Source:VGNC Symbol;Acc:VGNC:39923]	3	91544216	1				ARHGEF35	15.2
DGUOK	protein_coding	deoxyguanosine kinase [Source:VGNC Symbol;Acc:VGNC:39925]	17	49105572	1				ARHGEF37	3
DHCR24	protein_coding	24-dehydrocholesterol reductase [Source:VGNC Symbol;Acc:VGNC:39926]	5	54293529	1				ARHGEF38	10
DHDDS	protein_coding	dehydrodolichyl diphosphate synthase subunit [Source:VGNC Symbol;Acc:VGNC:39928]	2	73581734	1				ARHGEF39	12
DHDH	protein_coding	dihydrodiol dehydrogenase [Source:VGNC Symbol;Acc:VGNC:39929]	1	107434363	1				ARHGEF4	6
DHODH	protein_coding	dihydroorotate dehydrogenase (quinone) [Source:VGNC Symbol;Acc:VGNC:53333]	5	77758593	1				ARHGEF40	15.2
DHPS	protein_coding	deoxyhypusine synthase [Source:VGNC Symbol;Acc:VGNC:39931]	20	49435271	1				ARHGEF5	4
DHRS1	protein_coding	dehydrogenase/reductase 1 [Source:HGNC Symbol;Acc:HGNC:16445]	8	4261606	1				ARHGEF6	7
DHRS11	protein_coding	dehydrogenase/reductase 11 [Source:VGNC Symbol;Acc:VGNC:39932]	9	36464824	1				ARHGEF7	12
DHRS2	protein_coding	dehydrogenase/reductase 2 [Source:VGNC Symbol;Acc:VGNC:39933]	8	3838617	1				ARHGEF9	12
DHRS3	protein_coding	dehydrogenase/reductase 3 [Source:VGNC Symbol;Acc:VGNC:39934]	2	83828872	1				ARID1A	7
DHRS4	protein_coding	dehydrogenase/reductase 4 [Source:NCBI gene;Acc:480254]	8	4046626	1				ARID1B	7
DHRS7B	protein_coding	dehydrogenase/reductase 7B [Source:VGNC Symbol;Acc:VGNC:54295]	5	42603046	1				ARID2	3
DHRS9	protein_coding	dehydrogenase/reductase 9 [Source:VGNC Symbol;Acc:VGNC:39937]	36	13861949	1				ARID3A	12
DHRSX	protein_coding	dehydrogenase/reductase X-linked [Source:VGNC Symbol;Acc:VGNC:54133]	X	1171562	1				ARID3B	12
DHX15	protein_coding	DEAH-box helicase 15 [Source:VGNC Symbol;Acc:VGNC:39939]	3	85549291	1				ARID3C	6
DHX16	protein_coding	DEAH-box helicase 16 [Source:VGNC Symbol;Acc:VGNC:39940]	12	460776	1				ARID4A	6
DHX29	protein_coding	DExH-box helicase 29 [Source:VGNC Symbol;Acc:VGNC:39941]	2	42611427	1				ARID4B	7
DHX30	protein_coding	DExH-box helicase 30 [Source:VGNC Symbol;Acc:VGNC:39942]	20	40929445	1				ARID5A	15.2
DHX33	protein_coding	DEAH-box helicase 33 [Source:VGNC Symbol;Acc:VGNC:39943]	5	31338620	1				ARID5B	6
DHX35	protein_coding	DEAH-box helicase 35 [Source:VGNC Symbol;Acc:VGNC:39945]	24	27329924	1				ARIH1	1
DHX37	protein_coding	DEAH-box helicase 37 [Source:VGNC Symbol;Acc:VGNC:39947]	26	4963997	1				ARIH2	6
DHX38	protein_coding	DEAH-box helicase 38 [Source:VGNC Symbol;Acc:VGNC:39948]	5	77813392	1				ARIH2OS	19.2
DHX57	protein_coding	DExH-box helicase 57 [Source:VGNC Symbol;Acc:VGNC:39950]	17	30857925	1				ARL1	1
DHX58	protein_coding	DExH-box helicase 58 [Source:VGNC Symbol;Acc:VGNC:39951]	9	20787795	1				ARL10	9
DHX8	protein_coding	DEAH-box helicase 8 [Source:VGNC Symbol;Acc:VGNC:39952]	9	19731878	1				ARL11	12
DIAPH1	protein_coding	diaphanous related formin 1 [Source:VGNC Symbol;Acc:VGNC:39955]	2	36482588	1				ARL13A	1
DIAPH2	protein_coding	diaphanous related formin 2 [Source:VGNC Symbol;Acc:VGNC:39956]	X	69994661	1				ARL13B	1
DIAPH3	protein_coding	diaphanous related formin 3 [Source:VGNC Symbol;Acc:VGNC:39957]	22	15572575	1				ARL14	12
DIMT1	protein_coding	DIM1 dimethyladenosine transferase 1 homolog [Source:VGNC Symbol;Acc:VGNC:52127]	2	48717330	1				ARL14EP	6
DIP2B	protein_coding	disco interacting protein 2 homolog B [Source:VGNC Symbol;Acc:VGNC:39959]	27	4009974	1				ARL14EPL	7
DIP2C	protein_coding	disco interacting protein 2 homolog C [Source:VGNC Symbol;Acc:VGNC:49864]	2	34334949	1				ARL15	6
DIRC2	protein_coding	disrupted in renal carcinoma 2 [Source:NCBI gene;Acc:478588]	33	25870130	1				ARL16	1
DIS3	protein_coding	DIS3 homolog, exosome endoribonuclease and 3'-5' exoribonuclease [Source:VGNC Symbol;Acc:VGNC:39962]	22	26909433	1				ARL17A	19.2
DIS3L	protein_coding	DIS3 like exosome 3'-5' exoribonuclease [Source:VGNC Symbol;Acc:VGNC:39963]	30	30611751	1				ARL17B	19.2
DIS3L2	protein_coding	DIS3 like 3'-5' exoribonuclease 2 [Source:VGNC Symbol;Acc:VGNC:39964]	25	43803467	1				ARL2	1
DISP3	protein_coding	dispatched RND transporter family member 3 [Source:VGNC Symbol;Acc:VGNC:39968]	2	84648923	1				ARL2BP	1
DLAT	protein_coding	dihydrolipoamide S-acetyltransferase [Source:VGNC Symbol;Acc:VGNC:39974]	5	21064724	1				ARL3	1
DLD	protein_coding	dihydrolipoamide dehydrogenase [Source:VGNC Symbol;Acc:VGNC:39976]	18	12703340	1				ARL4A	1
DLEC1	protein_coding	deleted in lung and esophageal cancer 1 [Source:HGNC Symbol;Acc:HGNC:2899]	23	7813558	1				ARL4C	6
DLL1	protein_coding	delta like canonical Notch ligand 1 [Source:VGNC Symbol;Acc:VGNC:39986]	12	72265839	1				ARL4D	12
DLST	protein_coding	dihydrolipoamide S-succinyltransferase [Source:VGNC Symbol;Acc:VGNC:39988]	8	48003373	1				ARL5A	1
DMC1	protein_coding	DNA meiotic recombinase 1 [Source:VGNC Symbol;Acc:VGNC:39998]	10	26228694	1				ARL5B	1
DMGDH	protein_coding	dimethylglycine dehydrogenase [Source:VGNC Symbol;Acc:VGNC:39999]	3	27596632	1				ARL5C	1
DMXL1	protein_coding	Dmx like 1 [Source:VGNC Symbol;Acc:VGNC:40006]	11	8436322	1				ARL6	1
DMXL2	protein_coding	Dmx like 2 [Source:VGNC Symbol;Acc:VGNC:40007]	30	17157285	1				ARL6IP1	7
DNA2	protein_coding	DNA replication helicase/nuclease 2 [Source:VGNC Symbol;Acc:VGNC:40008]	4	19626044	1				ARL6IP4	3
DNAAF1	protein_coding	dynein axonemal assembly factor 1 [Source:VGNC Symbol;Acc:VGNC:53344]	5	68184243	1				ARL6IP5	6
DNAAF2	protein_coding	dynein axonemal assembly factor 2 [Source:NCBI gene;Acc:480313]	8	26249344	1				ARL6IP6	15.2
DNAAF3	protein_coding	dynein axonemal assembly factor 3 [Source:VGNC Symbol;Acc:VGNC:53690]	1	102468633	1				ARL8A	1
DNAAF4	protein_coding	dynein axonemal assembly factor 4 [Source:VGNC Symbol;Acc:VGNC:40009]	30	20815935	1				ARL8B	1
DNAAF5	protein_coding	dynein axonemal assembly factor 5 [Source:VGNC Symbol;Acc:VGNC:40010]	6	16073946	1				ARL9	12
DNAH1	protein_coding	dynein axonemal heavy chain 1 [Source:VGNC Symbol;Acc:VGNC:40011]	20	37364887	1				ARMC1	3
DNAH10	protein_coding	dynein axonemal heavy chain 10 [Source:VGNC Symbol;Acc:VGNC:40012]	26	5774286	1				ARMC10	6
DNAH11	protein_coding	dynein axonemal heavy chain 11 [Source:VGNC Symbol;Acc:VGNC:40013]	14	35467934	1				ARMC12	15.1
DNAH14	protein_coding	dynein axonemal heavy chain 14 [Source:VGNC Symbol;Acc:VGNC:49870]	7	39310613	1				ARMC2	4
DNAH17	protein_coding	dynein axonemal heavy chain 17 [Source:VGNC Symbol;Acc:VGNC:40014]	9	2713230	1				ARMC3	1
DNAH5	protein_coding	dynein axonemal heavy chain 5 [Source:VGNC Symbol;Acc:VGNC:40016]	34	805165	1				ARMC4	1
DNAH6	protein_coding	dynein axonemal heavy chain 6 [Source:VGNC Symbol;Acc:VGNC:40017]	17	40133880	1				ARMC5	6
DNAH8	protein_coding	dynein axonemal heavy chain 8 [Source:VGNC Symbol;Acc:VGNC:40018]	12	7617614	1				ARMC6	2
DNAH9	protein_coding	dynein axonemal heavy chain 9 [Source:VGNC Symbol;Acc:VGNC:40019]	5	35730403	1				ARMC7	2
DNAI1	protein_coding	dynein axonemal intermediate chain 1 [Source:VGNC Symbol;Acc:VGNC:40020]	11	51144675	1				ARMC8	2
DNAI2	protein_coding	dynein axonemal intermediate chain 2 [Source:VGNC Symbol;Acc:VGNC:40021]	9	6084076	1				ARMC9	1
DNAJA1	protein_coding	DnaJ heat shock protein family (Hsp40) member A1 [Source:VGNC Symbol;Acc:VGNC:51708]	11	50156089	1				ARMCX1	17
DNAJA3	protein_coding	DnaJ heat shock protein family (Hsp40) member A3 [Source:VGNC Symbol;Acc:VGNC:49081]	6	36930347	1				ARMCX2	17
DNAJA4	protein_coding	DnaJ heat shock protein family (Hsp40) member A4 [Source:NCBI gene;Acc:488777]	3	58390398	1				ARMCX3	17
DNAJB1	protein_coding	DnaJ heat shock protein family (Hsp40) member B1 [Source:VGNC Symbol;Acc:VGNC:54594]	20	48127368	1				ARMCX4	19.1
DNAJB11	protein_coding	DnaJ heat shock protein family (Hsp40) member B11 [Source:VGNC Symbol;Acc:VGNC:53459]	34	19183511	1				ARMCX5	17
DNAJB13	protein_coding	DnaJ heat shock protein family (Hsp40) member B13 [Source:VGNC Symbol;Acc:VGNC:52253]	21	24314400	1				ARMCX6	12
DNAJB14	protein_coding	DnaJ heat shock protein family (Hsp40) member B14 [Source:NCBI gene;Acc:487875]	32	21845564	1				ARMS2	19.2
DNAJB2	protein_coding	DnaJ heat shock protein family (Hsp40) member B2 [Source:NCBI gene;Acc:100683427]	37	25827650	1				ARMT1	1
DNAJB4	protein_coding	DnaJ heat shock protein family (Hsp40) member B4 [Source:VGNC Symbol;Acc:VGNC:49082]	6	68876347	1				ARNT	6
DNAJB5	protein_coding	DnaJ heat shock protein family (Hsp40) member B5 [Source:VGNC Symbol;Acc:VGNC:51709]	11	51587295	1				ARNT2	6
DNAJB6	protein_coding	DnaJ heat shock protein family (Hsp40) member B6 [Source:VGNC Symbol;Acc:VGNC:51797]	16	19806375	1				ARNTL	6
DNAJC1	protein_coding	DnaJ heat shock protein family (Hsp40) member C1 [Source:VGNC Symbol;Acc:VGNC:52128]	2	11126244	1				ARNTL2	6
DNAJC10	protein_coding	DnaJ heat shock protein family (Hsp40) member C10 [Source:VGNC Symbol;Acc:VGNC:53092]	36	25769781	1				ARPC1A	1
DNAJC11	protein_coding	DnaJ heat shock protein family (Hsp40) member C11 [Source:VGNC Symbol;Acc:VGNC:53345]	5	60451917	1				ARPC1B	1
DNAJC13	protein_coding	DnaJ heat shock protein family (Hsp40) member C13 [Source:VGNC Symbol;Acc:VGNC:52873]	23	29388582	1				ARPC2	1
DNAJC15	protein_coding	DnaJ heat shock protein family (Hsp40) member C15 [Source:NCBI gene;Acc:476930]	22	7749551	1				ARPC3	1
DNAJC16	protein_coding	DnaJ heat shock protein family (Hsp40) member C16 [Source:VGNC Symbol;Acc:VGNC:52129]	2	81993418	1				ARPC4	1
DNAJC18	protein_coding	DnaJ heat shock protein family (Hsp40) member C18 [Source:VGNC Symbol;Acc:VGNC:52130]	2	34734289	1				ARPC4-TTLL3	3
DNAJC19	protein_coding	DnaJ heat shock protein family (Hsp40) member C19 [Source:VGNC Symbol;Acc:VGNC:53460]	34	14199785	1				ARPC5	1
DNAJC2	protein_coding	DnaJ heat shock protein family (Hsp40) member C2 [Source:VGNC Symbol;Acc:VGNC:51863]	18	16864487	1				ARPC5L	1
DNAJC21	protein_coding	DnaJ heat shock protein family (Hsp40) member C21 [Source:NCBI gene;Acc:479364]	4	73348960	1				ARPIN	3
DNAJC27	protein_coding	DnaJ heat shock protein family (Hsp40) member C27 [Source:NCBI gene;Acc:482995]	17	19260272	1				ARPP19	3
DNAJC3	protein_coding	DnaJ heat shock protein family (Hsp40) member C3 [Source:NCBI gene;Acc:476966]	22	46307597	1				ARPP21	2
DNAJC30	protein_coding	DnaJ heat shock protein family (Hsp40) member C30 [Source:VGNC Symbol;Acc:VGNC:53533]	6	6595294	1				ARR3	4
DNAJC5	protein_coding	DnaJ heat shock protein family (Hsp40) member C5 [Source:HGNC Symbol;Acc:HGNC:16235]	24	47404024	1				ARRB1	4
DNAJC5B	protein_coding	DnaJ heat shock protein family (Hsp40) member C5 beta [Source:VGNC Symbol;Acc:VGNC:53546]	29	15704456	1				ARRB2	4
DNAJC5G	protein_coding	DnaJ heat shock protein family (Hsp40) member C5 gamma [Source:NCBI gene;Acc:611034]	17	21252736	1				ARRDC1	12
DNAJC7	protein_coding	DnaJ heat shock protein family (Hsp40) member C7 [Source:NCBI gene;Acc:480519]	9	20857696	1				ARRDC2	12
DNAL1	protein_coding	dynein axonemal light chain 1 [Source:VGNC Symbol;Acc:VGNC:50523]	8	46923942	1				ARRDC3	7
DNAL4	protein_coding	dynein axonemal light chain 4 [Source:VGNC Symbol;Acc:VGNC:40022]	10	26030992	1				ARRDC4	13
DNALI1	protein_coding	dynein axonemal light intermediate chain 1 [Source:VGNC Symbol;Acc:VGNC:54297]	15	4918766	1				ARRDC5	17
DNASE1	protein_coding	deoxyribonuclease 1 [Source:VGNC Symbol;Acc:VGNC:40023]	6	37596735	1				ARSA	1
DNASE1L1	protein_coding	deoxyribonuclease 1 like 1 [Source:VGNC Symbol;Acc:VGNC:40024]	X	122102638	1				ARSB	1
DNASE1L2	protein_coding	deoxyribonuclease 1 like 2 [Source:HGNC Symbol;Acc:HGNC:2958]	6	38730566	1				ARSD	1
DNASE1L3	protein_coding	deoxyribonuclease 1 like 3 [Source:VGNC Symbol;Acc:VGNC:40025]	20	32358183	1				ARSE	1
DNASE2	protein_coding	deoxyribonuclease 2, lysosomal [Source:VGNC Symbol;Acc:VGNC:40026]	20	49299233	1				ARSF	1
DNASE2B	protein_coding	deoxyribonuclease 2 beta [Source:VGNC Symbol;Acc:VGNC:40027]	6	63465485	1				ARSG	4
DNLZ	protein_coding	DNL-type zinc finger [Source:VGNC Symbol;Acc:VGNC:40031]	9	49120890	1				ARSH	1
DNM1L	protein_coding	dynamin 1 like [Source:VGNC Symbol;Acc:VGNC:40032]	27	16158936	1				ARSI	1
DNM3	protein_coding	dynamin 3 [Source:VGNC Symbol;Acc:VGNC:40034]	7	26564813	1				ARSJ	1
DNPEP	protein_coding	aspartyl aminopeptidase [Source:VGNC Symbol;Acc:VGNC:40038]	37	25898013	1				ARSK	1
DNPH1	protein_coding	2'-deoxynucleoside 5'-phosphate N-hydrolase 1 [Source:NCBI gene;Acc:481810]	12	11715346	1				ART1	12
DOCK3	protein_coding	dedicator of cytokinesis 3 [Source:VGNC Symbol;Acc:VGNC:40047]	20	38203520	1				ART3	15.2
DOCK6	protein_coding	dedicator of cytokinesis 6 [Source:VGNC Symbol;Acc:VGNC:40050]	20	50029369	1				ART4	14
DOCK7	protein_coding	dedicator of cytokinesis 7 [Source:VGNC Symbol;Acc:VGNC:40051]	5	47461271	1				ART5	12
DOCK8	protein_coding	dedicator of cytokinesis 8 [Source:VGNC Symbol;Acc:VGNC:40052]	1	89151933	1				ARTN	12
DOHH	protein_coding	deoxyhypusine hydroxylase [Source:VGNC Symbol;Acc:VGNC:40054]	20	55897382	1				ARV1	2
DOLPP1	protein_coding	dolichyldiphosphatase 1 [Source:VGNC Symbol;Acc:VGNC:40061]	9	54584457	1				ARVCF	6
DOPEY1	protein_coding	dopey family member 1 [Source:VGNC Symbol;Acc:VGNC:40062]	12	43512453	1				ARX	7
DOPEY2	protein_coding	dopey family member 2 [Source:VGNC Symbol;Acc:VGNC:40063]	31	31430886	1				AS3MT	1
DPAGT1	protein_coding	dolichyl-phosphate N-acetylglucosaminephosphotransferase 1 [Source:VGNC Symbol;Acc:VGNC:40064]	5	14760963	1				ASAH1	4
DPCD	protein_coding	deleted in primary ciliary dyskinesia homolog (mouse) [Source:NCBI gene;Acc:477800]	28	14201370	1				ASAH2	1
DPEP1	protein_coding	dipeptidase 1 [Source:VGNC Symbol;Acc:VGNC:49599]	5	63909245	1				ASAH2B	17
DPEP2	protein_coding	dipeptidase 3 [Source:NCBI gene;Acc:489748]	5	81505058	1				ASAP1	1
DPH1	protein_coding	diphthamide biosynthesis 1 [Source:VGNC Symbol;Acc:VGNC:40067]	9	46137653	1				ASAP2	1
DPH2	protein_coding	DPH2 homolog [Source:VGNC Symbol;Acc:VGNC:40068]	15	16288588	1				ASAP3	1
DPH3	protein_coding	diphthamide biosynthesis 3 [Source:VGNC Symbol;Acc:VGNC:52874]	23	26522446	1				ASB1	7
DPH5	protein_coding	diphthamide biosynthesis 5 [Source:VGNC Symbol;Acc:VGNC:40069]	6	49096227	1				ASB10	12
DPH6	protein_coding	diphthamine biosynthesis 6 [Source:HGNC Symbol;Acc:HGNC:30543]	30	3000897	1				ASB11	14
DPM1	protein_coding	dolichyl-phosphate mannosyltransferase subunit 1, catalytic [Source:VGNC Symbol;Acc:VGNC:40070]	24	37245552	1				ASB12	12
DPP10	protein_coding	dipeptidyl peptidase like 10 [Source:VGNC Symbol;Acc:VGNC:40072]	19	33430697	1				ASB13	12
DPP3	protein_coding	dipeptidyl peptidase 3 [Source:VGNC Symbol;Acc:VGNC:40073]	18	50836104	1				ASB14	12
DPP4	protein_coding	dipeptidyl peptidase 4 [Source:VGNC Symbol;Acc:VGNC:40074]	36	7398552	1				ASB15	12
DPP6	protein_coding	dipeptidyl peptidase like 6 [Source:VGNC Symbol;Acc:VGNC:40075]	16	17573692	1				ASB16	12
DPP8	protein_coding	dipeptidyl peptidase 8 [Source:VGNC Symbol;Acc:VGNC:40077]	30	29802005	1				ASB17	15.1
DPP9	protein_coding	dipeptidyl peptidase 9 [Source:VGNC Symbol;Acc:VGNC:40078]	20	55038278	1				ASB18	9
DPY30	protein_coding	dpy-30, histone methyltransferase complex regulatory subunit [Source:VGNC Symbol;Acc:VGNC:49106]	17	25367168	1				ASB2	10
DPYD	protein_coding	dihydropyrimidine dehydrogenase [Source:VGNC Symbol;Acc:VGNC:40081]	6	51814573	1				ASB3	12
DPYS	protein_coding	dihydropyrimidinase [Source:VGNC Symbol;Acc:VGNC:40082]	13	5583740	1				ASB4	12
DPYSL2	protein_coding	dihydropyrimidinase like 2 [Source:VGNC Symbol;Acc:VGNC:40083]	25	30900283	1				ASB5	12
DPYSL3	protein_coding	dihydropyrimidinase like 3 [Source:VGNC Symbol;Acc:VGNC:40084]	2	41687675	1				ASB6	12
DPYSL4	protein_coding	dihydropyrimidinase like 4 [Source:VGNC Symbol;Acc:VGNC:49877]	28	40175853	1				ASB7	9
DPYSL5	protein_coding	dihydropyrimidinase like 5 [Source:VGNC Symbol;Acc:VGNC:40085]	17	20895130	1				ASB8	7
DRC1	protein_coding	dynein regulatory complex subunit 1 [Source:VGNC Symbol;Acc:VGNC:40091]	17	20479231	1				ASB9	12
DRC3	protein_coding	dynein regulatory complex subunit 3 [Source:VGNC Symbol;Acc:VGNC:53350]	5	41500017	1				ASCC1	2
DRC7	protein_coding	dynein regulatory complex subunit 7 [Source:VGNC Symbol;Acc:VGNC:40092]	2	58758811	1				ASCC2	2
DRG1	protein_coding	developmentally regulated GTP binding protein 1 [Source:VGNC Symbol;Acc:VGNC:40097]	26	24327841	1				ASCC3	1
DRG2	protein_coding	developmentally regulated GTP binding protein 2 [Source:VGNC Symbol;Acc:VGNC:40098]	5	41428179	1				ASCL1	7
DSEL	protein_coding	dermatan sulfate epimerase like [Source:VGNC Symbol;Acc:VGNC:40104]	1	10345379	1				ASCL2	7
DSTN	protein_coding	destrin, actin depolymerizing factor [Source:VGNC Symbol;Acc:VGNC:40111]	24	5394174	1				ASCL3	7
DTWD1	protein_coding	DTW domain containing 1 [Source:VGNC Symbol;Acc:VGNC:40115]	30	15687945	1				ASCL4	6
DUOX1	protein_coding	dual oxidase 1 [Source:VGNC Symbol;Acc:VGNC:40120]	30	11556024	1				ASCL5	19.1
DUOX2	protein_coding	dual oxidase 2 [Source:VGNC Symbol;Acc:VGNC:40121]	30	11521841	1				ASF1A	1
DUS1L	protein_coding	dihydrouridine synthase 1 like [Source:VGNC Symbol;Acc:VGNC:53235]	9	256694	1				ASF1B	1
DUS2	protein_coding	dihydrouridine synthase 2 [Source:VGNC Symbol;Acc:VGNC:40124]	5	81439803	1				ASGR1	17
DUS3L	protein_coding	dihydrouridine synthase 3 like [Source:VGNC Symbol;Acc:VGNC:54596]	20	54250871	1				ASGR2	17
DUS4L	protein_coding	dihydrouridine synthase 4 like [Source:VGNC Symbol;Acc:VGNC:40125]	18	13021797	1				ASH1L	12
DUSP11	protein_coding	dual specificity phosphatase 11 [Source:VGNC Symbol;Acc:VGNC:40127]	17	49245614	1				ASH2L	2
DUSP12	protein_coding	dual specificity phosphatase 12 [Source:VGNC Symbol;Acc:VGNC:40128]	38	20912043	1				ASIC1	6
DUSP18	protein_coding	dual specificity phosphatase 18 [Source:VGNC Symbol;Acc:VGNC:52930]	26	23735182	1				ASIC2	6
DUSP19	protein_coding	dual specificity phosphatase 19 [Source:VGNC Symbol;Acc:VGNC:40131]	36	26095500	1				ASIC3	6
DUSP2	protein_coding	dual specificity phosphatase 2 [Source:VGNC Symbol;Acc:VGNC:40132]	17	34586716	1				ASIC4	6
DUSP26	protein_coding	dual specificity phosphatase 26 [Source:VGNC Symbol;Acc:VGNC:51798]	16	31115591	1				ASIC5	7
DUSP3	protein_coding	dual specificity phosphatase 3 [Source:VGNC Symbol;Acc:VGNC:53236]	9	19518738	1				ASIP	12
DUSP6	protein_coding	dual specificity phosphatase 6 [Source:VGNC Symbol;Acc:VGNC:40135]	15	30322404	1				ASL	1
DUSP7	protein_coding	dual specificity phosphatase 7 [Source:VGNC Symbol;Acc:VGNC:40136]	20	37675326	1				ASMT	1
DUT	protein_coding	deoxyuridine triphosphatase [Source:NCBI gene;Acc:609526]	30	14572861	1				ASMTL	1
DYNC1H1	protein_coding	dynein cytoplasmic 1 heavy chain 1 [Source:VGNC Symbol;Acc:VGNC:40143]	8	69996341	1				ASNA1	1
DYNC1I1	protein_coding	dynein cytoplasmic 1 intermediate chain 1 [Source:VGNC Symbol;Acc:VGNC:40144]	14	20967434	1				ASNS	1
DYNC1I2	protein_coding	dynein cytoplasmic 1 intermediate chain 2 [Source:VGNC Symbol;Acc:VGNC:40145]	36	16103207	1				ASNSD1	1
DYNC2H1	protein_coding	dynein cytoplasmic 2 heavy chain 1 [Source:VGNC Symbol;Acc:VGNC:40148]	5	28387793	1				ASPA	1
DYNC2LI1	protein_coding	dynein cytoplasmic 2 light intermediate chain 1 [Source:VGNC Symbol;Acc:VGNC:40149]	10	46231038	1				ASPDH	6
DYNLL1	protein_coding	dynein light chain LC8-type 1 [Source:VGNC Symbol;Acc:VGNC:40150]	26	16400204	1				ASPG	1
DYNLL2	protein_coding	dynein light chain LC8-type 2 [Source:VGNC Symbol;Acc:VGNC:40151]	9	32764707	1				ASPH	1
DYNLRB1	protein_coding	dynein light chain roadblock-type 1 [Source:VGNC Symbol;Acc:VGNC:40152]	24	23633604	1				ASPHD1	1
DYNLRB2	protein_coding	dynein light chain roadblock-type 2 [Source:VGNC Symbol;Acc:VGNC:40153]	5	71169670	1				ASPHD2	1
DYNLT1	protein_coding	dynein light chain Tctex-type 1 [Source:NCBI gene;Acc:100856149]	1	48058392	1				ASPM	2
DYNLT3	protein_coding	dynein light chain Tctex-type 3 [Source:VGNC Symbol;Acc:VGNC:40154]	X	32603825	1				ASPN	12
DYRK1A	protein_coding	dual specificity tyrosine phosphorylation regulated kinase 1A [Source:VGNC Symbol;Acc:VGNC:40155]	31	32564987	1				ASPRV1	13
DYRK1B	protein_coding	dual specificity tyrosine phosphorylation regulated kinase 1B [Source:VGNC Symbol;Acc:VGNC:40156]	1	113644881	1				ASPSCR1	2
DYRK2	protein_coding	dual specificity tyrosine phosphorylation regulated kinase 2 [Source:VGNC Symbol;Acc:VGNC:40157]	10	9982349	1				ASRGL1	1
DYRK3	protein_coding	dual specificity tyrosine phosphorylation regulated kinase 3 [Source:VGNC Symbol;Acc:VGNC:40158]	7	5816899	1				ASS1	1
DYRK4	protein_coding	dual specificity tyrosine phosphorylation regulated kinase 4 [Source:HGNC Symbol;Acc:HGNC:3095]	27	40251425	1				ASTE1	6
DZIP1	protein_coding	DAZ interacting zinc finger protein 1 [Source:VGNC Symbol;Acc:VGNC:40161]	22	46227223	1				ASTL	6
DZIP1L	protein_coding	DAZ interacting zinc finger protein 1 like [Source:VGNC Symbol;Acc:VGNC:40162]	23	34285796	1				ASTN1	9
E2F2	protein_coding	E2F transcription factor 2 [Source:VGNC Symbol;Acc:VGNC:40164]	2	75901058	1				ASTN2	9
E2F3	protein_coding	E2F transcription factor 3 [Source:VGNC Symbol;Acc:VGNC:40165]	35	19068363	1				ASXL1	12
E2F4	protein_coding	E2F transcription factor 4 [Source:VGNC Symbol;Acc:VGNC:40166]	5	82170189	1				ASXL2	12
E2F5	protein_coding	E2F transcription factor 5 [Source:VGNC Symbol;Acc:VGNC:40167]	29	31745265	1				ASXL3	15.2
E2F6	protein_coding	E2F transcription factor 6 [Source:VGNC Symbol;Acc:VGNC:40168]	17	8156476	1				ASZ1	6
EARS2	protein_coding	glutamyl-tRNA synthetase 2, mitochondrial [Source:VGNC Symbol;Acc:VGNC:40173]	6	22276230	1				ATAD1	1
EBNA1BP2	protein_coding	EBNA1 binding protein 2 [Source:VGNC Symbol;Acc:VGNC:40178]	15	16977162	1				ATAD2	1
ECE1	protein_coding	endothelin converting enzyme 1 [Source:VGNC Symbol;Acc:VGNC:40181]	2	77678060	1				ATAD2B	1
ECE2	protein_coding	endothelin converting enzyme 2 [Source:VGNC Symbol;Acc:VGNC:40182]	34	17140486	1				ATAD3A	2
ECEL1	protein_coding	endothelin converting enzyme like 1 [Source:VGNC Symbol;Acc:VGNC:40183]	25	44118673	1				ATAD3B	2
ECH1	protein_coding	enoyl-CoA hydratase 1 [Source:VGNC Symbol;Acc:VGNC:40184]	1	114281704	1				ATAD3C	2
ECHDC3	protein_coding	enoyl-CoA hydratase domain containing 3 [Source:VGNC Symbol;Acc:VGNC:49790]	2	24600973	1				ATAD5	1
ECHS1	protein_coding	enoyl-CoA hydratase, short chain 1 [Source:VGNC Symbol;Acc:VGNC:52989]	28	40939798	1				ATAT1	1
ECI1	protein_coding	enoyl-CoA delta isomerase 1 [Source:VGNC Symbol;Acc:VGNC:54017]	6	38730566	1				ATCAY	12
ECI2	protein_coding	enoyl-CoA delta isomerase 2 [Source:VGNC Symbol;Acc:VGNC:40186]	35	4348619	1				ATE1	2
EDF1	protein_coding	endothelial differentiation related factor 1 [Source:VGNC Symbol;Acc:VGNC:40197]	9	48723021	1				ATF1	12
EEA1	protein_coding	early endosome antigen 1 [Source:VGNC Symbol;Acc:VGNC:40205]	15	33145090	1				ATF2	3
EEF1A1	protein_coding	eukaryotic translation elongation factor 1 alpha 1 [Source:NCBI gene;Acc:403506]	12	35576576	1				ATF3	12
EEF1D	protein_coding	eukaryotic translation elongation factor 1 delta [Source:VGNC Symbol;Acc:VGNC:40208]	13	37239711	1				ATF4	12
EEF2	protein_coding	eukaryotic translation elongation factor 2 [Source:VGNC Symbol;Acc:VGNC:40209]	20	55576877	1				ATF5	7
EEF2K	protein_coding	eukaryotic elongation factor 2 kinase [Source:VGNC Symbol;Acc:VGNC:40210]	6	23367754	1				ATF6	12
EEFSEC	protein_coding	eukaryotic elongation factor, selenocysteine-tRNA specific [Source:VGNC Symbol;Acc:VGNC:40211]	20	2155781	1				ATF6B	6
EEPD1	protein_coding	endonuclease/exonuclease/phosphatase family domain containing 1 [Source:VGNC Symbol;Acc:VGNC:40212]	14	47612282	1				ATF7	3
EFCAB2	protein_coding	EF-hand calcium binding domain 2 [Source:HGNC Symbol;Acc:HGNC:28166]	7	36019018	1				ATF7IP	7
EFHC1	protein_coding	EF-hand domain containing 1 [Source:VGNC Symbol;Acc:VGNC:40223]	12	20068158	1				ATF7IP2	12
EFHC2	protein_coding	EF-hand domain containing 2 [Source:VGNC Symbol;Acc:VGNC:40224]	X	38133229	1				ATG10	2
EFL1	protein_coding	elongation factor like GTPase 1 [Source:VGNC Symbol;Acc:VGNC:40225]	3	55721013	1				ATG101	2
EFTUD2	protein_coding	elongation factor Tu GTP binding domain containing 2 [Source:VGNC Symbol;Acc:VGNC:40234]	9	18585470	1				ATG12	2
EHD1	protein_coding	EH domain containing 1 [Source:VGNC Symbol;Acc:VGNC:51867]	18	52291761	1				ATG13	7
EHD2	protein_coding	EH domain containing 2 [Source:VGNC Symbol;Acc:VGNC:40246]	1	108318680	1				ATG14	6
EHD3	protein_coding	EH domain containing 3 [Source:VGNC Symbol;Acc:VGNC:40247]	17	24828372	1				ATG16L1	1
EHD4	protein_coding	EH domain containing 4 [Source:VGNC Symbol;Acc:VGNC:40248]	30	8924848	1				ATG16L2	1
EHHADH	protein_coding	enoyl-CoA hydratase and 3-hydroxyacyl CoA dehydrogenase [Source:VGNC Symbol;Acc:VGNC:40250]	34	18020172	1				ATG2A	3
EHMT2	protein_coding	euchromatic histone lysine methyltransferase 2 [Source:VGNC Symbol;Acc:VGNC:49100]	12	1341144	1				ATG2B	3
EIF1	protein_coding	eukaryotic translation initiation factor 1 [Source:VGNC Symbol;Acc:VGNC:40253]	9	21098289	1				ATG3	1
EIF1AX	protein_coding	eukaryotic translation initiation factor 1A X-linked [Source:NCBI gene;Acc:611715]	X	16080968	1				ATG4A	1
EIF1B	protein_coding	eukaryotic translation initiation factor 1B [Source:HGNC Symbol;Acc:HGNC:30792]	23	9797164	1				ATG4B	1
EIF2A	protein_coding	eukaryotic translation initiation factor 2A [Source:VGNC Symbol;Acc:VGNC:40255]	23	45202803	1				ATG4C	1
EIF2AK2	protein_coding	eukaryotic translation initiation factor 2 alpha kinase 2 [Source:VGNC Symbol;Acc:VGNC:40257]	17	29496128	1				ATG4D	1
EIF2AK3	protein_coding	eukaryotic translation initiation factor 2 alpha kinase 3 [Source:VGNC Symbol;Acc:VGNC:40258]	17	37886601	1				ATG5	2
EIF2AK4	protein_coding	eukaryotic translation initiation factor 2 alpha kinase 4 [Source:VGNC Symbol;Acc:VGNC:40259]	30	7144535	1				ATG7	1
EIF2B1	protein_coding	eukaryotic translation initiation factor 2B subunit alpha [Source:VGNC Symbol;Acc:VGNC:40260]	26	6011425	1				ATG9A	1
EIF2B2	protein_coding	eukaryotic translation initiation factor 2B subunit beta [Source:VGNC Symbol;Acc:VGNC:40261]	8	48110551	1				ATG9B	1
EIF2B3	protein_coding	eukaryotic translation initiation factor 2B subunit gamma [Source:VGNC Symbol;Acc:VGNC:40262]	15	15341100	1				ATIC	1
EIF2B4	protein_coding	eukaryotic translation initiation factor 2B subunit delta [Source:VGNC Symbol;Acc:VGNC:40263]	17	21319270	1				ATL1	2
EIF2B5	protein_coding	eukaryotic translation initiation factor 2B subunit epsilon [Source:VGNC Symbol;Acc:VGNC:40264]	34	17037713	1				ATL2	2
EIF2D	protein_coding	eukaryotic translation initiation factor 2D [Source:VGNC Symbol;Acc:VGNC:40265]	38	2851978	1				ATL3	2
EIF2S1	protein_coding	eukaryotic translation initiation factor 2 subunit alpha [Source:VGNC Symbol;Acc:VGNC:40266]	8	41354492	1				ATM	1
EIF2S2	protein_coding	eukaryotic translation initiation factor 2 subunit beta [Source:VGNC Symbol;Acc:VGNC:40267]	24	23269603	1				ATMIN	12
EIF2S3	protein_coding	eukaryotic translation initiation factor 2 subunit gamma [Source:VGNC Symbol;Acc:VGNC:54137]	X	19662024	1				ATN1	13
EIF3B	protein_coding	eukaryotic translation initiation factor 3 subunit B [Source:VGNC Symbol;Acc:VGNC:40269]	6	14780260	1				ATOH1	6
EIF3D	protein_coding	eukaryotic translation initiation factor 3 subunit D [Source:VGNC Symbol;Acc:VGNC:40270]	10	27893445	1				ATOH7	12
EIF3E	protein_coding	eukaryotic translation initiation factor 3 subunit E [Source:VGNC Symbol;Acc:VGNC:40271]	13	8833376	1				ATOH8	6
EIF3I	protein_coding	eukaryotic translation initiation factor 3 subunit I [Source:VGNC Symbol;Acc:VGNC:40275]	2	68977450	1				ATOX1	3
EIF3L	protein_coding	eukaryotic translation initiation factor 3 subunit L [Source:VGNC Symbol;Acc:VGNC:40278]	10	26757639	1				ATP10A	2
EIF4A1	protein_coding	eukaryotic translation initiation factor 4A1 [Source:NCBI gene;Acc:100688577]	5	32494296	1				ATP10B	2
EIF4A2	protein_coding	eukaryotic translation initiation factor 4A2 [Source:VGNC Symbol;Acc:VGNC:40280]	34	19354869	1				ATP10D	2
EIF4A3	protein_coding	eukaryotic translation initiation factor 4A3 [Source:VGNC Symbol;Acc:VGNC:40281]	9	1582039	1				ATP11A	12
EIF4E	protein_coding	eukaryotic translation initiation factor 4E [Source:VGNC Symbol;Acc:VGNC:40283]	32	21065371	1				ATP11AUN	19.2
EIF4E1B	protein_coding	eukaryotic translation initiation factor 4E family member 1B [Source:VGNC Symbol;Acc:VGNC:40284]	4	36695165	1				ATP11B	4
EIF4E2	protein_coding	eukaryotic translation initiation factor 4E family member 2 [Source:NCBI gene;Acc:610238]	25	44192035	1				ATP11C	1
EIF4G3	protein_coding	eukaryotic translation initiation factor 4 gamma 3 [Source:VGNC Symbol;Acc:VGNC:40290]	2	77921212	1				ATP12A	1
EIF5	protein_coding	eukaryotic translation initiation factor 5 [Source:VGNC Symbol;Acc:VGNC:40292]	8	71104236	1				ATP13A1	1
EIF5A2	protein_coding	eukaryotic translation initiation factor 5A2 [Source:VGNC Symbol;Acc:VGNC:40293]	34	35309714	1				ATP13A2	2
EIF5B	protein_coding	eukaryotic translation initiation factor 5B [Source:VGNC Symbol;Acc:VGNC:40294]	10	43248855	1				ATP13A3	2
EIF6	protein_coding	eukaryotic translation initiation factor 6 [Source:VGNC Symbol;Acc:VGNC:54648]	24	24261891	1				ATP13A4	2
EIPR1	protein_coding	EARP complex and GARP complex interacting protein 1 [Source:VGNC Symbol;Acc:VGNC:40295]	17	1869857	1				ATP13A5	14
ELAC1	protein_coding	elaC ribonuclease Z 1 [Source:NCBI gene;Acc:476197]	1	23960723	1				ATP1A1	1
ELAC2	protein_coding	elaC ribonuclease Z 2 [Source:VGNC Symbol;Acc:VGNC:40296]	5	36958759	1				ATP1A2	1
ELAVL2	protein_coding	ELAV like RNA binding protein 2 [Source:VGNC Symbol;Acc:VGNC:51712]	11	42503925	1				ATP1A3	1
ELMOD1	protein_coding	ELMO domain containing 1 [Source:VGNC Symbol;Acc:VGNC:40312]	5	24747808	1				ATP1A4	1
ELMOD2	protein_coding	ELMO domain containing 2 [Source:VGNC Symbol;Acc:VGNC:40313]	19	2294360	1				ATP1B1	6
ELMOD3	protein_coding	ELMO domain containing 3 [Source:VGNC Symbol;Acc:VGNC:40314]	17	39643794	1				ATP1B2	6
ELOC	protein_coding	elongin C [Source:VGNC Symbol;Acc:VGNC:40317]	29	22453914	1				ATP1B3	6
ELOF1	protein_coding	elongation factor 1 homolog [Source:VGNC Symbol;Acc:VGNC:40318]	14	1384518	1				ATP1B4	12
ELOVL1	protein_coding	ELOVL fatty acid elongase 1 [Source:VGNC Symbol;Acc:VGNC:40319]	15	16800896	1				ATP23	2
ELOVL2	protein_coding	ELOVL fatty acid elongase 2 [Source:VGNC Symbol;Acc:VGNC:40320]	35	10690310	1				ATP2A1	1
ELOVL3	protein_coding	ELOVL fatty acid elongase 3 [Source:VGNC Symbol;Acc:VGNC:40321]	28	14756251	1				ATP2A2	1
ELOVL4	protein_coding	ELOVL fatty acid elongase 4 [Source:VGNC Symbol;Acc:VGNC:40322]	12	40842746	1				ATP2A3	1
ELOVL5	protein_coding	ELOVL fatty acid elongase 5 [Source:VGNC Symbol;Acc:VGNC:40323]	12	20734329	1				ATP2B1	1
ELOVL6	protein_coding	ELOVL fatty acid elongase 6 [Source:VGNC Symbol;Acc:VGNC:40324]	32	30225252	1				ATP2B2	1
ELOVL7	protein_coding	ELOVL fatty acid elongase 7 [Source:VGNC Symbol;Acc:VGNC:40325]	2	47405659	1				ATP2B3	1
ELP2	protein_coding	elongator acetyltransferase complex subunit 2 [Source:VGNC Symbol;Acc:VGNC:40327]	7	54008200	1				ATP2B4	1
ELP3	protein_coding	elongator acetyltransferase complex subunit 3 [Source:VGNC Symbol;Acc:VGNC:40328]	25	29414767	1				ATP2C1	1
EMC1	protein_coding	ER membrane protein complex subunit 1 [Source:VGNC Symbol;Acc:VGNC:40331]	2	79367185	1				ATP2C2	1
EMC3	protein_coding	ER membrane protein complex subunit 3 [Source:VGNC Symbol;Acc:VGNC:40333]	20	8296814	1				ATP4A	1
EMC4	protein_coding	ER membrane protein complex subunit 4 [Source:VGNC Symbol;Acc:VGNC:40334]	30	861113	1				ATP4B	6
EMC9	protein_coding	ER membrane protein complex subunit 9 [Source:VGNC Symbol;Acc:VGNC:40338]	8	4134067	1				ATP5A1	1
EML1	protein_coding	echinoderm microtubule associated protein like 1 [Source:VGNC Symbol;Acc:VGNC:40346]	8	68216710	1				ATP5B	1
ENDOG	protein_coding	endonuclease G [Source:VGNC Symbol;Acc:VGNC:40360]	9	54809530	1				ATP5C1	1
ENDOU	protein_coding	endonuclease, poly(U) specific [Source:NCBI gene;Acc:111092916]	27	7028263	1				ATP5D	1
ENDOV	protein_coding	endonuclease V [Source:VGNC Symbol;Acc:VGNC:40361]	9	1425966	1				ATP5E	15.1
ENGASE	protein_coding	endo-beta-N-acetylglucosaminidase [Source:VGNC Symbol;Acc:VGNC:40363]	9	2377914	1				ATP5F1	3
ENKD1	protein_coding	enkurin domain containing 1 [Source:VGNC Symbol;Acc:VGNC:40364]	5	81784109	1				ATP5G1	1
ENKUR	protein_coding	enkurin, TRPC channel interacting protein [Source:VGNC Symbol;Acc:VGNC:40365]	2	8497726	1				ATP5G2	1
ENO2	protein_coding	enolase 2 [Source:VGNC Symbol;Acc:VGNC:40366]	27	38116698	1				ATP5G3	1
ENO3	protein_coding	enolase 3 [Source:VGNC Symbol;Acc:VGNC:40367]	5	31662115	1				ATP5H	2
ENO4	protein_coding	enolase 4 [Source:VGNC Symbol;Acc:VGNC:40368]	28	27392627	1				ATP5I	7
ENOPH1	protein_coding	enolase-phosphatase 1 [Source:VGNC Symbol;Acc:VGNC:40369]	32	6408979	1				ATP5J	6
ENOSF1	protein_coding	enolase superfamily member 1 [Source:VGNC Symbol;Acc:VGNC:40370]	7	67498715	1				ATP5J2	7
ENPEP	protein_coding	glutamyl aminopeptidase [Source:VGNC Symbol;Acc:VGNC:40373]	32	30553182	1				ATP5L	4
ENPP1	protein_coding	ectonucleotide pyrophosphatase/phosphodiesterase 1 [Source:VGNC Symbol;Acc:VGNC:40374]	1	247829	1				ATP5L2	4
ENPP2	protein_coding	ectonucleotide pyrophosphatase/phosphodiesterase 2 [Source:VGNC Symbol;Acc:VGNC:40375]	13	18586795	1				ATP5ME	7
ENPP4	protein_coding	ectonucleotide pyrophosphatase/phosphodiesterase 4 [Source:VGNC Symbol;Acc:VGNC:49603]	12	14353487	1				ATP5MF-PTCD1	7
ENPP5	protein_coding	ectonucleotide pyrophosphatase/phosphodiesterase 5 (putative) [Source:NCBI gene;Acc:481824]	12	14378400	1				ATP5MPL	12
ENTHD1	protein_coding	ENTH domain containing 1 [Source:VGNC Symbol;Acc:VGNC:40380]	10	25225969	1				ATP5O	1
ENTPD2	protein_coding	ectonucleoside triphosphate diphosphohydrolase 2 [Source:VGNC Symbol;Acc:VGNC:40381]	9	48589641	1				ATP5S	7
ENTPD3	protein_coding	ectonucleoside triphosphate diphosphohydrolase 3 [Source:VGNC Symbol;Acc:VGNC:40382]	23	9858203	1				ATP6AP1	6
ENTPD4	protein_coding	ectonucleoside triphosphate diphosphohydrolase 4 [Source:VGNC Symbol;Acc:VGNC:40383]	25	34032083	1				ATP6AP1L	3
ENTPD5	protein_coding	ectonucleoside triphosphate diphosphohydrolase 5 [Source:VGNC Symbol;Acc:VGNC:40384]	8	47196951	1				ATP6AP2	6
ENTPD6	protein_coding	ectonucleoside triphosphate diphosphohydrolase 6 (putative) [Source:VGNC Symbol;Acc:VGNC:52876]	23	1374769	1				ATP6V0A1	1
ENTPD7	protein_coding	ectonucleoside triphosphate diphosphohydrolase 7 [Source:VGNC Symbol;Acc:VGNC:40385]	28	12565534	1				ATP6V0A2	1
EPHX1	protein_coding	epoxide hydrolase 1 [Source:VGNC Symbol;Acc:VGNC:40415]	7	38964568	1				ATP6V0A4	1
EPHX2	protein_coding	epoxide hydrolase 2 [Source:VGNC Symbol;Acc:VGNC:40416]	25	30045421	1				ATP6V0B	1
EPHX3	protein_coding	epoxide hydrolase 3 [Source:VGNC Symbol;Acc:VGNC:49796]	20	46932969	1				ATP6V0C	1
EPHX4	protein_coding	epoxide hydrolase 4 [Source:VGNC Symbol;Acc:VGNC:40417]	6	56861017	1				ATP6V0D1	1
EPN1	protein_coding	epsin 1 [Source:VGNC Symbol;Acc:VGNC:40419]	1	102059327	1				ATP6V0D2	1
EPN2	protein_coding	epsin 2 [Source:VGNC Symbol;Acc:VGNC:40420]	5	40873728	1				ATP6V0E1	7
EPN3	protein_coding	epsin 3 [Source:VGNC Symbol;Acc:VGNC:40421]	9	26454253	1				ATP6V0E2	12
EPRS	protein_coding	glutamyl-prolyl-tRNA synthetase [Source:VGNC Symbol;Acc:VGNC:40425]	38	14754125	1				ATP6V1A	1
ERAL1	protein_coding	Era like 12S mitochondrial rRNA chaperone 1 [Source:VGNC Symbol;Acc:VGNC:40432]	9	43025782	1				ATP6V1B1	1
ERAP2	protein_coding	endoplasmic reticulum aminopeptidase 2 [Source:VGNC Symbol;Acc:VGNC:40434]	3	12781641	1				ATP6V1B2	1
ERBIN	protein_coding	erbb2 interacting protein [Source:VGNC Symbol;Acc:VGNC:40438]	2	51577415	1				ATP6V1C1	1
ERC1	protein_coding	ELKS/RAB6-interacting/CAST family member 1 [Source:VGNC Symbol;Acc:VGNC:40439]	27	43038544	1				ATP6V1C2	1
ERCC1	protein_coding	ERCC excision repair 1, endonuclease non-catalytic subunit [Source:VGNC Symbol;Acc:VGNC:40441]	1	110130994	1				ATP6V1D	1
ERCC2	protein_coding	ERCC excision repair 2, TFIIH core complex helicase subunit [Source:VGNC Symbol;Acc:VGNC:40442]	1	110173796	1				ATP6V1E1	1
ERCC3	protein_coding	ERCC excision repair 3, TFIIH core complex helicase subunit [Source:VGNC Symbol;Acc:VGNC:40443]	19	23311034	1				ATP6V1E2	1
ERCC4	protein_coding	ERCC excision repair 4, endonuclease catalytic subunit [Source:VGNC Symbol;Acc:VGNC:40444]	6	29196689	1				ATP6V1F	1
ERCC6	protein_coding	ERCC excision repair 6, chromatin remodeling factor [Source:VGNC Symbol;Acc:VGNC:40445]	28	1361107	1				ATP6V1G1	1
ERCC6L	protein_coding	ERCC excision repair 6 like, spindle assembly checkpoint helicase [Source:VGNC Symbol;Acc:VGNC:54138]	X	56239245	1				ATP6V1G2	15.2
ERCC8	protein_coding	ERCC excision repair 8, CSA ubiquitin ligase complex subunit [Source:VGNC Symbol;Acc:VGNC:40446]	2	47499683	1				ATP6V1G3	1
ERGIC1	protein_coding	endoplasmic reticulum-golgi intermediate compartment 1 [Source:VGNC Symbol;Acc:VGNC:40450]	4	39436405	1				ATP6V1H	1
ERGIC3	protein_coding	ERGIC and golgi 3 [Source:VGNC Symbol;Acc:VGNC:40452]	24	24494574	1				ATP7A	1
ERI1	protein_coding	exoribonuclease 1 [Source:VGNC Symbol;Acc:VGNC:40454]	16	35473971	1				ATP7B	1
ERI2	protein_coding	ERI1 exoribonuclease family member 2 [Source:VGNC Symbol;Acc:VGNC:54019]	6	24549869	1				ATP8A1	1
ERI3	protein_coding	ERI1 exoribonuclease family member 3 [Source:VGNC Symbol;Acc:VGNC:54203]	15	15948932	1				ATP8A2	1
ERO1A	protein_coding	endoplasmic reticulum oxidoreductase 1 alpha [Source:VGNC Symbol;Acc:VGNC:40466]	8	28861426	1				ATP8B1	12
ERO1B	protein_coding	endoplasmic reticulum oxidoreductase 1 beta [Source:VGNC Symbol;Acc:VGNC:40467]	4	3758903	1				ATP8B2	1
ESD	protein_coding	esterase D [Source:VGNC Symbol;Acc:VGNC:40472]	22	4548798	1				ATP8B3	14
ESF1	protein_coding	ESF1 nucleolar pre-rRNA processing protein homolog [Source:VGNC Symbol;Acc:VGNC:40473]	24	8872631	1				ATP8B4	1
ESPL1	protein_coding	extra spindle pole bodies like 1, separase [Source:VGNC Symbol;Acc:VGNC:40475]	27	1910721	1				ATP9A	1
ETF1	protein_coding	eukaryotic translation termination factor 1 [Source:NCBI gene;Acc:608717]	11	26080817	1				ATP9B	1
ETFA	protein_coding	electron transfer flavoprotein subunit alpha [Source:VGNC Symbol;Acc:VGNC:40487]	30	39848312	1				ATPAF1	2
ETFB	protein_coding	electron transfer flavoprotein subunit beta [Source:VGNC Symbol;Acc:VGNC:53709]	1	105611738	1				ATPAF2	1
ETFBKMT	protein_coding	electron transfer flavoprotein subunit beta lysine methyltransferase [Source:VGNC Symbol;Acc:VGNC:40488]	27	17103358	1				ATPIF1	6
ETFDH	protein_coding	electron transfer flavoprotein dehydrogenase [Source:VGNC Symbol;Acc:VGNC:40489]	15	55751384	1				ATR	1
ETHE1	protein_coding	ETHE1, persulfide dioxygenase [Source:VGNC Symbol;Acc:VGNC:40491]	1	111583684	1				ATRAID	10
ETNK1	protein_coding	ethanolamine kinase 1 [Source:VGNC Symbol;Acc:VGNC:40492]	27	24567392	1				ATRIP	6
ETNK2	protein_coding	ethanolamine kinase 2 [Source:VGNC Symbol;Acc:VGNC:40493]	38	725307	1				ATRN	6
ETNPPL	protein_coding	ethanolamine-phosphate phospho-lyase [Source:HGNC Symbol;Acc:HGNC:14404]	32	29055760	1				ATRNL1	6
EVI5	protein_coding	ecotropic viral integration site 5 [Source:NCBI gene;Acc:479950]	6	56250304	1				ATRX	6
EVI5L	protein_coding	ecotropic viral integration site 5 like [Source:NCBI gene;Acc:485001]	20	52541582	1				ATXN1	12
EXD1	protein_coding	exonuclease 3'-5' domain containing 1 [Source:VGNC Symbol;Acc:VGNC:40508]	30	8267935	1				ATXN10	2
EXD2	protein_coding	exonuclease 3'-5' domain containing 2 [Source:VGNC Symbol;Acc:VGNC:40509]	8	43043496	1				ATXN1L	15.1
EXO1	protein_coding	exonuclease 1 [Source:VGNC Symbol;Acc:VGNC:40511]	7	33237167	1				ATXN2	2
EXOC6B	protein_coding	exocyst complex component 6B [Source:VGNC Symbol;Acc:VGNC:40517]	17	49986285	1				ATXN2L	1
EXOG	protein_coding	exo/endonuclease G [Source:VGNC Symbol;Acc:VGNC:40520]	23	8231574	1				ATXN3	2
EXOSC10	protein_coding	exosome component 10 [Source:VGNC Symbol;Acc:VGNC:40522]	2	84942777	1				ATXN3L	2
EXOSC2	protein_coding	exosome component 2 [Source:VGNC Symbol;Acc:VGNC:40523]	9	53262958	1				ATXN7	12
EXOSC3	protein_coding	exosome component 3 [Source:VGNC Symbol;Acc:VGNC:40524]	11	54073591	1				ATXN7L1	13
EXOSC4	protein_coding	exosome component 4 [Source:VGNC Symbol;Acc:VGNC:40525]	13	37574575	1				ATXN7L2	12
EXOSC5	protein_coding	exosome component 5 [Source:VGNC Symbol;Acc:VGNC:40526]	1	112599473	1				ATXN7L3	6
EXOSC7	protein_coding	exosome component 7 [Source:VGNC Symbol;Acc:VGNC:40527]	20	43343711	1				ATXN7L3B	15.1
EXOSC8	protein_coding	exosome component 8 [Source:VGNC Symbol;Acc:VGNC:40528]	25	3698500	1				ATXN8	3
EXOSC9	protein_coding	exosome component 9 [Source:VGNC Symbol;Acc:VGNC:40529]	19	18322742	1				AUH	1
EXT1	protein_coding	exostosin glycosyltransferase 1 [Source:VGNC Symbol;Acc:VGNC:40531]	13	17172851	1				AUNIP	15.2
EXTL2	protein_coding	exostosin like glycosyltransferase 2 [Source:VGNC Symbol;Acc:VGNC:40534]	6	49235806	1				AUP1	3
FADS1	protein_coding	fatty acid desaturase 1 [Source:VGNC Symbol;Acc:VGNC:51870]	18	54659485	1				AURKA	1
FADS2	protein_coding	fatty acid desaturase 2 [Source:VGNC Symbol;Acc:VGNC:40564]	18	54552601	1				AURKAIP1	12
FADS3	protein_coding	fatty acid desaturase 3 [Source:VGNC Symbol;Acc:VGNC:40565]	18	54533388	1				AURKB	1
FAH	protein_coding	fumarylacetoacetate hydrolase [Source:VGNC Symbol;Acc:VGNC:40569]	3	57300583	1				AURKC	1
FAM172A	protein_coding	family with sequence similarity 172 member A [Source:VGNC Symbol;Acc:VGNC:40625]	3	15281154	1				AUTS2	12
FAM173B	protein_coding	family with sequence similarity 173 member B [Source:VGNC Symbol;Acc:VGNC:40626]	34	4054098	1				AVEN	6
FAM184A	protein_coding	family with sequence similarity 184 member A [Source:VGNC Symbol;Acc:VGNC:40633]	1	58905186	1				AVIL	2
FAM184B	protein_coding	family with sequence similarity 184 member B [Source:VGNC Symbol;Acc:VGNC:40634]	3	62753440	1				AVL9	1
FAM206A	protein_coding	family with sequence similarity 206 member A [Source:VGNC Symbol;Acc:VGNC:40650]	11	64094721	1				AVP	12
FAM221B	protein_coding	family with sequence similarity 221 member B [Source:VGNC Symbol;Acc:VGNC:53501]	11	52348538	1				AVPI1	13
FAM45A	protein_coding	family with sequence similarity 45 member A [Source:VGNC Symbol;Acc:VGNC:52990]	28	29326525	1				AVPR1A	7
FAM49A	protein_coding	family with sequence similarity 49 member A [Source:VGNC Symbol;Acc:VGNC:40685]	17	12207921	1				AVPR1B	6
FAM49B	protein_coding	family with sequence similarity 49 member B [Source:VGNC Symbol;Acc:VGNC:40686]	13	26939247	1				AVPR2	12
FAM91A1	protein_coding	family with sequence similarity 91 member A1 [Source:VGNC Symbol;Acc:VGNC:53506]	13	22036485	1				AWAT1	1
FAM96A	protein_coding	family with sequence similarity 96 member A [Source:VGNC Symbol;Acc:VGNC:40711]	30	28581942	1				AWAT2	1
FAM96B	protein_coding	family with sequence similarity 96 member B [Source:VGNC Symbol;Acc:VGNC:53381]	5	82384777	1				AXDND1	6
FAN1	protein_coding	FANCD2 and FANCI associated nuclease 1 [Source:VGNC Symbol;Acc:VGNC:40715]	3	38013883	1				AXIN1	6
FANCD2	protein_coding	Fanconi anemia complementation group D2 [Source:VGNC Symbol;Acc:VGNC:40719]	20	8236123	1				AXIN2	12
FANCL	protein_coding	Fanconi anemia complementation group L [Source:VGNC Symbol;Acc:VGNC:40724]	10	58540591	1				AXL	12
FANCM	protein_coding	Fanconi anemia complementation group M [Source:VGNC Symbol;Acc:VGNC:40725]	8	22562147	1				AZGP1	15.2
FANK1	protein_coding	fibronectin type III and ankyrin repeat domains 1 [Source:VGNC Symbol;Acc:VGNC:40726]	28	35073023	1				AZI2	12
FAP	protein_coding	fibroblast activation protein alpha [Source:VGNC Symbol;Acc:VGNC:40727]	36	7571879	1				AZIN1	1
FAR1	protein_coding	fatty acyl-CoA reductase 1 [Source:VGNC Symbol;Acc:VGNC:40728]	21	36552854	1				AZIN2	1
FAR2	protein_coding	fatty acyl-CoA reductase 2 [Source:VGNC Symbol;Acc:VGNC:40729]	27	18661553	1				AZU1	19.1
FARS2	protein_coding	phenylalanyl-tRNA synthetase 2, mitochondrial [Source:VGNC Symbol;Acc:VGNC:40732]	35	5436316	1				B2M	12
FARSA	protein_coding	phenylalanyl-tRNA synthetase subunit alpha [Source:VGNC Symbol;Acc:VGNC:40733]	20	49257973	1				B3GALNT1	7
FASN	protein_coding	fatty acid synthase [Source:VGNC Symbol;Acc:VGNC:40736]	9	233692	1				B3GALNT2	9
FAXC	protein_coding	failed axon connections homolog [Source:NCBI gene;Acc:475003]	12	57501380	1				B3GALT1	2
FBL	protein_coding	fibrillarin [Source:VGNC Symbol;Acc:VGNC:40748]	1	113632878	1				B3GALT2	12
FBP1	protein_coding	fructose-bisphosphatase 1 [Source:VGNC Symbol;Acc:VGNC:40757]	1	72099571	1				B3GALT4	12
FBP2	protein_coding	fructose-bisphosphatase 2 [Source:VGNC Symbol;Acc:VGNC:49894]	1	72135802	1				B3GALT5	2
FBXO10	protein_coding	F-box protein 10 [Source:VGNC Symbol;Acc:VGNC:51718]	11	53835003	1				B3GALT6	4
FBXO11	protein_coding	F-box protein 11 [Source:VGNC Symbol;Acc:VGNC:40762]	10	49839202	1				B3GAT1	2
FBXO21	protein_coding	F-box protein 21 [Source:VGNC Symbol;Acc:VGNC:40766]	26	13721887	1				B3GAT2	2
FDFT1	protein_coding	farnesyl-diphosphate farnesyltransferase 1 [Source:VGNC Symbol;Acc:VGNC:40811]	25	26057497	1				B3GAT3	2
FDPS	protein_coding	farnesyl diphosphate synthase [Source:VGNC Symbol;Acc:VGNC:40812]	7	42241145	1				B3GLCT	2
FDX1	protein_coding	ferredoxin 1 [Source:VGNC Symbol;Acc:VGNC:40813]	5	22453524	1				B3GNT2	12
FDX2	protein_coding	ferredoxin 2 [Source:NCBI gene;Acc:484957]	20	50798530	1				B3GNT3	12
FDXR	protein_coding	ferredoxin reductase [Source:VGNC Symbol;Acc:VGNC:40814]	9	5567391	1				B3GNT4	13
FECH	protein_coding	ferrochelatase [Source:VGNC Symbol;Acc:VGNC:40815]	1	18352205	1				B3GNT5	12
FEN1	protein_coding	flap structure-specific endonuclease 1 [Source:VGNC Symbol;Acc:VGNC:40817]	18	54681760	1				B3GNT6	17
FER	protein_coding	FER tyrosine kinase [Source:VGNC Symbol;Acc:VGNC:40818]	3	2867726	1				B3GNT7	12
FGD2	protein_coding	FYVE, RhoGEF and PH domain containing 2 [Source:VGNC Symbol;Acc:VGNC:40834]	12	6069084	1				B3GNT8	15.2
FGGY	protein_coding	FGGY carbohydrate kinase domain containing [Source:VGNC Symbol;Acc:VGNC:40863]	5	50109605	1				B3GNT9	12
FH	protein_coding	fumarate hydratase [Source:VGNC Symbol;Acc:VGNC:40867]	7	32901606	1				B3GNTL1	1
FHIT	protein_coding	fragile histidine triad [Source:VGNC Symbol;Acc:VGNC:40870]	20	30650700	1				B4GALNT1	9
FICD	protein_coding	FIC domain containing [Source:VGNC Symbol;Acc:VGNC:52933]	26	18349129	1				B4GALNT2	9
FIG4	protein_coding	FIG4 phosphoinositide 5-phosphatase [Source:VGNC Symbol;Acc:VGNC:40879]	12	66509365	1				B4GALNT3	4
FIGNL1	protein_coding	fidgetin like 1 [Source:VGNC Symbol;Acc:VGNC:40880]	18	1788801	1				B4GALNT4	4
FKBP10	protein_coding	FK506 binding protein 10 [Source:NCBI gene;Acc:490975]	9	21001096	1				B4GALT1	2
FKBP11	protein_coding	FK506 binding protein 11 [Source:VGNC Symbol;Acc:VGNC:40887]	27	5636664	1				B4GALT2	12
FKBP15	protein_coding	FK506 binding protein 15 [Source:VGNC Symbol;Acc:VGNC:40888]	11	67534366	1				B4GALT3	2
FKBP1A	protein_coding	FK506 binding protein 1A [Source:NCBI gene;Acc:100686033]	24	19637503	1				B4GALT4	12
FKBP1B	protein_coding	FK506 binding protein 1B [Source:VGNC Symbol;Acc:VGNC:54305]	17	18534766	1				B4GALT5	2
FKBP2	protein_coding	FK506 binding protein 2 [Source:VGNC Symbol;Acc:VGNC:40889]	18	52816877	1				B4GALT6	2
FKBP3	protein_coding	FK506 binding protein 3 [Source:VGNC Symbol;Acc:VGNC:50526]	8	22550532	1				B4GALT7	4
FKBP4	protein_coding	FK506 binding protein 4 [Source:VGNC Symbol;Acc:VGNC:40890]	27	41950779	1				B4GAT1	4
FKBP5	protein_coding	FK506 binding protein 5 [Source:VGNC Symbol;Acc:VGNC:40891]	12	4727912	1				B9D1	1
FKBP8	protein_coding	FK506 binding protein 8 [Source:VGNC Symbol;Acc:VGNC:40894]	20	44494598	1				B9D2	1
FKBP9	protein_coding	FK506 binding protein 9 [Source:VGNC Symbol;Acc:VGNC:40895]	14	45028448	1				BAALC	12
FLAD1	protein_coding	flavin adenine dinucleotide synthetase 1 [Source:VGNC Symbol;Acc:VGNC:53481]	7	42489125	1				BAAT	6
FLOT1	protein_coding	flotillin 1 [Source:VGNC Symbol;Acc:VGNC:40903]	12	516161	1				BABAM1	2
FLVCR1	protein_coding	feline leukemia virus subgroup C cellular receptor 1 [Source:NCBI gene;Acc:100856001]	7	11001120	1				BABAM2	2
FLVCR2	protein_coding	feline leukemia virus subgroup C cellular receptor family member 2 [Source:NCBI gene;Acc:490795]	8	48588512	1				BACE1	2
FMO1	protein_coding	flavin containing monooxygenase 1 [Source:VGNC Symbol;Acc:VGNC:40916]	7	27599267	1				BACE2	2
FMO2	protein_coding	flavin containing monooxygenase 2 [Source:VGNC Symbol;Acc:VGNC:40917]	7	27634933	1				BACH1	12
FMO3	protein_coding	flavin containing monooxygenase 3 [Source:VGNC Symbol;Acc:VGNC:40918]	7	27717320	1				BACH2	12
FMO4	protein_coding	flavin containing monooxygenase 4 [Source:VGNC Symbol;Acc:VGNC:40919]	7	27568036	1				BAD	12
FMO5	protein_coding	flavin containing monooxygenase 5 [Source:VGNC Symbol;Acc:VGNC:40920]	17	57665823	1				BAG1	3
FN3K	protein_coding	fructosamine 3 kinase [Source:VGNC Symbol;Acc:VGNC:54306]	JH373243.1	253518	1				BAG2	7
FN3KRP	protein_coding	fructosamine 3 kinase related protein [Source:VGNC Symbol;Acc:VGNC:40923]	JH373243.1	242582	1				BAG3	6
FNTA	protein_coding	farnesyltransferase, CAAX box, alpha [Source:VGNC Symbol;Acc:VGNC:40937]	16	22738232	1				BAG4	12
FNTB	protein_coding	farnesyltransferase, CAAX box, beta [Source:NCBI gene;Acc:490735]	8	39364232	1				BAG5	12
FOLH1	protein_coding	folate hydrolase (prostate-specific membrane antigen) 1 [Source:NCBI gene;Acc:476775]	21	10401073	1				BAG6	2
FOPNL	protein_coding	FGFR1OP N-terminal like [Source:VGNC Symbol;Acc:VGNC:40939]	6	28015848	1				BAHCC1	12
FOXRED1	protein_coding	FAD dependent oxidoreductase domain containing 1 [Source:VGNC Symbol;Acc:VGNC:40971]	5	8236395	1				BAHD1	6
FOXRED2	protein_coding	FAD dependent oxidoreductase domain containing 2 [Source:VGNC Symbol;Acc:VGNC:40972]	10	27908020	1				BAIAP2	7
FPGS	protein_coding	folylpolyglutamate synthase [Source:VGNC Symbol;Acc:VGNC:40973]	9	55586357	1				BAIAP2L1	12
FTCD	protein_coding	formimidoyltransferase cyclodeaminase [Source:VGNC Symbol;Acc:VGNC:41002]	31	39451551	1				BAIAP2L2	12
FTH1	protein_coding	ferritin heavy chain 1 [Source:NCBI gene;Acc:100499480]	11	39037349	1				BAIAP3	7
FTH1	protein_coding	ferritin heavy chain 1 [Source:NCBI gene;Acc:100499480]	18	54466190	1				BAK1	6
FTL	protein_coding	ferritin light chain [Source:NCBI gene;Acc:477042]	1	107418623	1				BAMBI	12
FTSJ1	protein_coding	FtsJ RNA methyltransferase homolog 1 [Source:VGNC Symbol;Acc:VGNC:49604]	X	41725109	1				BANF1	6
FTSJ3	protein_coding	FtsJ RNA methyltransferase homolog 3 [Source:VGNC Symbol;Acc:VGNC:41004]	9	11775015	1				BANF2	15.2
FUCA1	protein_coding	alpha-L-fucosidase 1 [Source:VGNC Symbol;Acc:VGNC:41005]	2	75664899	1				BANK1	13
FUCA2	protein_coding	alpha-L-fucosidase 2 [Source:VGNC Symbol;Acc:VGNC:53717]	1	35028830	1				BANP	7
FUK	protein_coding	fucokinase [Source:VGNC Symbol;Acc:VGNC:41006]	5	76447270	1				BAP1	6
FUOM	protein_coding	fucose mutarotase [Source:VGNC Symbol;Acc:VGNC:41009]	28	40933327	1				BAP18	6
FURIN	protein_coding	furin, paired basic amino acid cleaving enzyme [Source:VGNC Symbol;Acc:VGNC:41010]	3	53359045	1				BARD1	2
FUT2	protein_coding	fucosyltransferase 2 [Source:VGNC Symbol;Acc:VGNC:53718]	1	107614264	1				BARHL1	7
FXN	protein_coding	frataxin [Source:VGNC Symbol;Acc:VGNC:41018]	1	88285202	1				BARHL2	12
FZR1	protein_coding	fizzy and cell division cycle 20 related 1 [Source:VGNC Symbol;Acc:VGNC:41036]	20	55869844	1				BARX1	9
G6PD	protein_coding	glucose-6-phosphate dehydrogenase [Source:VGNC Symbol;Acc:VGNC:41043]	X	122215590	1				BARX2	12
GABARAP	protein_coding	GABA type A receptor-associated protein [Source:VGNC Symbol;Acc:VGNC:41046]	5	32208306	1				BASP1	14
GABARAPL1	protein_coding	GABA type A receptor associated protein like 1 [Source:NCBI gene;Acc:612919]	27	35784477	1				BATF	12
GABARAPL2	protein_coding	GABA type A receptor associated protein like 2 [Source:VGNC Symbol;Acc:VGNC:41047]	5	75227055	1				BATF2	17
GABPB1	protein_coding	GA binding protein transcription factor subunit beta 1 [Source:VGNC Symbol;Acc:VGNC:41051]	30	16238116	1				BATF3	14
GABPB2	protein_coding	GA binding protein transcription factor subunit beta 2 [Source:VGNC Symbol;Acc:VGNC:41052]	17	60160127	1				BAX	6
GAD1	protein_coding	glutamate decarboxylase 1 [Source:VGNC Symbol;Acc:VGNC:41067]	36	15351289	1				BAZ1A	7
GADL1	protein_coding	glutamate decarboxylase like 1 [Source:VGNC Symbol;Acc:VGNC:41073]	23	13696226	1				BAZ1B	4
GAK	protein_coding	cyclin G associated kinase [Source:VGNC Symbol;Acc:VGNC:41074]	3	91575655	1				BAZ2A	12
GALE	protein_coding	UDP-galactose-4-epimerase [Source:VGNC Symbol;Acc:VGNC:41080]	2	75705550	1				BAZ2B	6
GALK1	protein_coding	galactokinase 1 [Source:VGNC Symbol;Acc:VGNC:41081]	9	4818559	1				BBC3	15.2
GALK2	protein_coding	galactokinase 2 [Source:VGNC Symbol;Acc:VGNC:41082]	30	15371667	1				BBIP1	6
GALM	protein_coding	galactose mutarotase [Source:VGNC Symbol;Acc:VGNC:41083]	17	30741730	1				BBOF1	1
GALNS	protein_coding	galactosamine (N-acetyl)-6-sulfatase [Source:VGNC Symbol;Acc:VGNC:53388]	5	64534188	1				BBOX1	3
GALT	protein_coding	galactose-1-phosphate uridylyltransferase [Source:VGNC Symbol;Acc:VGNC:41103]	11	51319754	1				BBS1	1
GANAB	protein_coding	glucosidase II alpha subunit [Source:VGNC Symbol;Acc:VGNC:41106]	18	54004399	1				BBS10	6
GANC	protein_coding	glucosidase alpha, neutral C [Source:VGNC Symbol;Acc:VGNC:41107]	30	9254742	1				BBS12	6
GAPDH	protein_coding	glyceraldehyde-3-phosphate dehydrogenase [Source:NCBI gene;Acc:403755]	27	38468919	1				BBS2	1
GAPDHS	protein_coding	glyceraldehyde-3-phosphate dehydrogenase, spermatogenic [Source:VGNC Symbol;Acc:VGNC:41109]	1	117121415	1				BBS4	1
GAR1	protein_coding	GAR1 ribonucleoprotein [Source:NCBI gene;Acc:610515]	32	29996432	1				BBS5	1
GARS	protein_coding	glycyl-tRNA synthetase [Source:VGNC Symbol;Acc:VGNC:41113]	14	43308152	1				BBS7	1
GAS8	protein_coding	growth arrest specific 8 [Source:VGNC Symbol;Acc:VGNC:41120]	5	63589299	1				BBS9	1
GATB	protein_coding	glutamyl-tRNA amidotransferase subunit B [Source:VGNC Symbol;Acc:VGNC:41128]	15	49603737	1				BBX	7
GATM	protein_coding	glycine amidinotransferase [Source:VGNC Symbol;Acc:VGNC:41129]	30	11725360	1				BCAM	12
GBA	protein_coding	glucosylceramidase beta [Source:VGNC Symbol;Acc:VGNC:41130]	7	42317646	1				BCAN	12
GBA2	protein_coding	glucosylceramidase beta 2 [Source:VGNC Symbol;Acc:VGNC:41131]	11	52262160	1				BCAP29	3
GBA3	protein_coding	glucosylceramidase beta 3 (gene/pseudogene) [Source:VGNC Symbol;Acc:VGNC:53175]	3	87080343	1				BCAP31	7
GBE1	protein_coding	1,4-alpha-glucan branching enzyme 1 [Source:VGNC Symbol;Acc:VGNC:41132]	31	5742992	1				BCAR1	7
GCA	protein_coding	grancalcin [Source:VGNC Symbol;Acc:VGNC:41137]	36	7749345	1				BCAR3	6
GCAT	protein_coding	glycine C-acetyltransferase [Source:VGNC Symbol;Acc:VGNC:41138]	10	26818291	1				BCAS1	14
GCDH	protein_coding	glutaryl-CoA dehydrogenase [Source:VGNC Symbol;Acc:VGNC:41141]	20	49283046	1				BCAS2	2
GCH1	protein_coding	GTP cyclohydrolase 1 [Source:VGNC Symbol;Acc:VGNC:41145]	8	30733592	1				BCAS3	2
GCK	protein_coding	glucokinase [Source:HGNC Symbol;Acc:HGNC:4195]	JH373316.1	60824	1				BCAS4	15.2
GCKR	protein_coding	glucokinase regulator [Source:NCBI gene;Acc:475705]	17	21434251	1				BCAT1	1
GCLC	protein_coding	glutamate-cysteine ligase catalytic subunit [Source:VGNC Symbol;Acc:VGNC:41147]	12	21000884	1				BCAT2	1
GCN1	protein_coding	GCN1, eIF2 alpha kinase activator homolog [Source:VGNC Symbol;Acc:VGNC:41151]	26	16083354	1				BCCIP	2
GCSH	protein_coding	glycine cleavage system protein H [Source:VGNC Symbol;Acc:VGNC:53389]	5	70745657	1				BCDIN3D	7
GDA	protein_coding	guanine deaminase [Source:VGNC Symbol;Acc:VGNC:41154]	1	85510566	1				BCHE	3
GDAP2	protein_coding	ganglioside induced differentiation associated protein 2 [Source:VGNC Symbol;Acc:VGNC:41157]	17	55164977	1				BCKDHA	1
GDI2	protein_coding	GDP dissociation inhibitor 2 [Source:VGNC Symbol;Acc:VGNC:41165]	2	30150769	1				BCKDHB	1
GDPD1	protein_coding	glycerophosphodiester phosphodiesterase domain containing 1 [Source:VGNC Symbol;Acc:VGNC:49766]	9	33772779	1				BCKDK	3
GDPD3	protein_coding	glycerophosphodiester phosphodiesterase domain containing 3 [Source:VGNC Symbol;Acc:VGNC:41168]	6	18102285	1				BCL10	12
GEN1	protein_coding	GEN1, Holliday junction 5' flap endonuclease [Source:VGNC Symbol;Acc:VGNC:41179]	17	13209689	1				BCL11A	7
GFER	protein_coding	growth factor, augmenter of liver regeneration [Source:NCBI gene;Acc:479885]	6	38947850	1				BCL11B	7
GFM1	protein_coding	G elongation factor mitochondrial 1 [Source:VGNC Symbol;Acc:VGNC:41183]	23	51939304	1				BCL2	3
GFM2	protein_coding	G elongation factor mitochondrial 2 [Source:VGNC Symbol;Acc:VGNC:41184]	2	57248787	1				BCL2A1	14
GFOD1	protein_coding	glucose-fructose oxidoreductase domain containing 1 [Source:VGNC Symbol;Acc:VGNC:41185]	35	12818750	1				BCL2L1	12
GFOD2	protein_coding	glucose-fructose oxidoreductase domain containing 2 [Source:VGNC Symbol;Acc:VGNC:41186]	5	81766864	1				BCL2L10	15.2
GFPT1	protein_coding	glutamine--fructose-6-phosphate transaminase 1 [Source:VGNC Symbol;Acc:VGNC:41187]	10	68073137	1				BCL2L11	15.1
GFPT2	protein_coding	glutamine-fructose-6-phosphate transaminase 2 [Source:VGNC Symbol;Acc:VGNC:41188]	11	1378194	1				BCL2L12	12
GGACT	protein_coding	gamma-glutamylamine cyclotransferase [Source:VGNC Symbol;Acc:VGNC:41196]	22	50429735	1				BCL2L13	12
GGCX	protein_coding	gamma-glutamyl carboxylase [Source:VGNC Symbol;Acc:VGNC:41197]	17	39512250	1				BCL2L14	13
GGPS1	protein_coding	geranylgeranyl diphosphate synthase 1 [Source:VGNC Symbol;Acc:VGNC:41201]	4	4592262	1				BCL2L15	14
GGT7	protein_coding	gamma-glutamyltransferase 7 [Source:VGNC Symbol;Acc:VGNC:41203]	24	23898360	1				BCL2L2	6
GHDC	protein_coding	GH3 domain containing [Source:VGNC Symbol;Acc:VGNC:41204]	9	20724122	1				BCL2L2-PABPN1	12
GIMAP7	protein_coding	GTPase, IMAP family member 7 [Source:VGNC Symbol;Acc:VGNC:41218]	16	14818602	1				BCL3	7
GINS2	protein_coding	GINS complex subunit 2 [Source:VGNC Symbol;Acc:VGNC:41221]	5	66982041	1				BCL6	12
GINS3	protein_coding	GINS complex subunit 3 [Source:VGNC Symbol;Acc:VGNC:41222]	2	58233376	1				BCL6B	10
GK2	protein_coding	glycerol kinase 2 [Source:NCBI gene;Acc:478448]	32	3731284	1				BCL7A	6
GK5	protein_coding	glycerol kinase 5 (putative) [Source:VGNC Symbol;Acc:VGNC:52880]	23	37931399	1				BCL7B	6
GLA	protein_coding	galactosidase alpha [Source:VGNC Symbol;Acc:VGNC:41248]	X	75311783	1				BCL7C	6
GLB1	protein_coding	galactosidase beta 1 [Source:VGNC Symbol;Acc:VGNC:41249]	23	3732115	1				BCL9	12
GLB1L	protein_coding	galactosidase beta 1 like [Source:VGNC Symbol;Acc:VGNC:41250]	37	25783997	1				BCL9L	12
GLB1L2	protein_coding	beta-galactosidase-1-like protein 2 [Source:NCBI gene;Acc:606786]	5	753035	1				BCLAF1	14
GLB1L3	protein_coding	galactosidase beta 1 like 3 [Source:VGNC Symbol;Acc:VGNC:49807]	5	804900	1				BCLAF3	15.1
GLCE	protein_coding	glucuronic acid epimerase [Source:VGNC Symbol;Acc:VGNC:41251]	30	33093186	1				BCO1	1
GLDC	protein_coding	glycine decarboxylase [Source:VGNC Symbol;Acc:VGNC:41252]	11	27492184	1				BCO2	1
GLO1	protein_coding	glyoxalase I [Source:NCBI gene;Acc:474894]	12	7583723	1				BCOR	7
GLOD5	protein_coding	glyoxalase domain containing 5 [Source:NCBI gene;Acc:480905]	X	41967550	1				BCORL1	13
GLRA2	protein_coding	glycine receptor alpha 2 [Source:VGNC Symbol;Acc:VGNC:41269]	X	10859698	1				BCR	6
GLRX	protein_coding	glutaredoxin [Source:VGNC Symbol;Acc:VGNC:41273]	3	13795867	1				BCS1L	1
GLRX2	protein_coding	glutaredoxin 2 [Source:VGNC Symbol;Acc:VGNC:41274]	38	5964738	1				BDH1	1
GLRX3	protein_coding	glutaredoxin 3 [Source:VGNC Symbol;Acc:VGNC:41275]	28	38724230	1				BDH2	1
GLRX5	protein_coding	glutaredoxin 5 [Source:VGNC Symbol;Acc:VGNC:50528]	8	64383227	1				BDKRB1	12
GLS	protein_coding	glutaminase [Source:VGNC Symbol;Acc:VGNC:41276]	37	1433396	1				BDKRB2	12
GLS2	protein_coding	glutaminase 2 [Source:VGNC Symbol;Acc:VGNC:41277]	10	722623	1				BDNF	12
GLT1D1	protein_coding	glycosyltransferase 1 domain containing 1 [Source:VGNC Symbol;Acc:VGNC:41278]	26	2702719	1				BDP1	2
GLT8D1	protein_coding	glycosyltransferase 8 domain containing 1 [Source:VGNC Symbol;Acc:VGNC:41280]	20	37096407	1				BEAN1	12
GLUL	protein_coding	glutamate-ammonia ligase [Source:NCBI gene;Acc:403443]	7	15732455	1				BECN1	2
GLYR1	protein_coding	glyoxylate reductase 1 homolog [Source:VGNC Symbol;Acc:VGNC:41284]	6	36582189	1				BECN2	2
GMDS	protein_coding	GDP-mannose 4,6-dehydratase [Source:HGNC Symbol;Acc:HGNC:4369]	35	2108474	1				BEGAIN	12
GMFB	protein_coding	glia maturation factor beta [Source:VGNC Symbol;Acc:VGNC:41288]	8	30393646	1				BEND2	12
GMFG	protein_coding	glia maturation factor gamma [Source:VGNC Symbol;Acc:VGNC:53720]	1	113876314	1				BEND3	12
GMPPA	protein_coding	GDP-mannose pyrophosphorylase A [Source:VGNC Symbol;Acc:VGNC:41292]	37	26010163	1				BEND4	12
GMPPB	protein_coding	GDP-mannose pyrophosphorylase B [Source:VGNC Symbol;Acc:VGNC:41293]	20	39550799	1				BEND5	12
GMPR	protein_coding	guanosine monophosphate reductase [Source:VGNC Symbol;Acc:VGNC:41294]	35	15400930	1				BEND6	14
GMPR2	protein_coding	guanosine monophosphate reductase 2 [Source:VGNC Symbol;Acc:VGNC:41295]	8	4213917	1				BEND7	12
GMPS	protein_coding	Canis lupus familiaris guanine monophosphate synthase (GMPS), mRNA. [Source:RefSeq mRNA;Acc:NM_001313780]	23	49568800	1				BEST1	7
GNB1	protein_coding	G protein subunit beta 1 [Source:VGNC Symbol;Acc:VGNC:41311]	5	56777532	1				BEST2	7
GNB1L	protein_coding	G protein subunit beta 1 like [Source:VGNC Symbol;Acc:VGNC:41312]	26	29454954	1				BEST3	7
GNE	protein_coding	glucosamine (UDP-N-acetyl)-2-epimerase/N-acetylmannosamine kinase [Source:VGNC Symbol;Acc:VGNC:51721]	11	52690438	1				BEST4	3
GNL1	protein_coding	G protein nucleolar 1 (putative) [Source:NCBI gene;Acc:474825]	12	375593	1				BET1	1
GNL2	protein_coding	G protein nucleolar 2 [Source:VGNC Symbol;Acc:VGNC:41326]	15	4890250	1				BET1L	6
GNL3	protein_coding	G protein nucleolar 3 [Source:VGNC Symbol;Acc:VGNC:41327]	20	37103425	1				BEX1	17
GNL3L	protein_coding	G protein nucleolar 3 like [Source:VGNC Symbol;Acc:VGNC:41328]	X	46269910	1				BEX2	17
GNPAT	protein_coding	glyceronephosphate O-acyltransferase [Source:VGNC Symbol;Acc:VGNC:41330]	4	8152743	1				BEX3	17
GNPDA1	protein_coding	glucosamine-6-phosphate deaminase 1 [Source:VGNC Symbol;Acc:VGNC:41331]	2	36939973	1				BEX4	17
GNPDA2	protein_coding	glucosamine-6-phosphate deaminase 2 [Source:VGNC Symbol;Acc:VGNC:41332]	13	41208446	1				BEX5	17
GNPNAT1	protein_coding	glucosamine-phosphate N-acetyltransferase 1 [Source:VGNC Symbol;Acc:VGNC:41333]	8	28993228	1				BFAR	12
GNS	protein_coding	glucosamine (N-acetyl)-6-sulfatase [Source:VGNC Symbol;Acc:VGNC:54150]	10	7366250	1				BFSP1	12
GOLGA3	protein_coding	golgin A3 [Source:VGNC Symbol;Acc:VGNC:41339]	26	338650	1				BFSP2	12
GOLT1A	protein_coding	golgi transport 1A [Source:VGNC Symbol;Acc:VGNC:41347]	38	774773	1				BGLAP	13
GOLT1B	protein_coding	golgi transport 1B [Source:VGNC Symbol;Acc:VGNC:41348]	27	25575805	1				BGN	12
GORASP1	protein_coding	golgi reassembly stacking protein 1 [Source:VGNC Symbol;Acc:VGNC:41351]	23	8768064	1				BHLHA15	6
GORASP2	protein_coding	golgi reassembly stacking protein 2 [Source:VGNC Symbol;Acc:VGNC:41352]	36	15447477	1				BHLHA9	12
GOT1	protein_coding	glutamic-oxaloacetic transaminase 1 [Source:VGNC Symbol;Acc:VGNC:41354]	28	12351936	1				BHLHB9	18
GOT2	protein_coding	glutamic-oxaloacetic transaminase 2 [Source:NCBI gene;Acc:478103]	2	57968955	1				BHLHE22	7
GPAM	protein_coding	glycerol-3-phosphate acyltransferase, mitochondrial [Source:VGNC Symbol;Acc:VGNC:41360]	28	23261542	1				BHLHE23	7
GPAT3	protein_coding	glycerol-3-phosphate acyltransferase 3 [Source:VGNC Symbol;Acc:VGNC:41363]	32	7355029	1				BHLHE40	12
GPAT4	protein_coding	glycerol-3-phosphate acyltransferase 4 [Source:VGNC Symbol;Acc:VGNC:49765]	16	23987151	1				BHLHE41	12
GPCPD1	protein_coding	glycerophosphocholine phosphodiesterase 1 [Source:VGNC Symbol;Acc:VGNC:41375]	24	16153801	1				BHMG1	18
GPD1	protein_coding	glycerol-3-phosphate dehydrogenase 1 [Source:VGNC Symbol;Acc:VGNC:41376]	27	4616698	1				BHMT	6
GPD1L	protein_coding	glycerol-3-phosphate dehydrogenase 1 like [Source:VGNC Symbol;Acc:VGNC:41377]	23	12568725	1				BHMT2	1
GPD2	protein_coding	glycerol-3-phosphate dehydrogenase 2 [Source:VGNC Symbol;Acc:VGNC:41378]	36	2678521	1				BICC1	2
GPHN	protein_coding	gephyrin [Source:VGNC Symbol;Acc:VGNC:41380]	8	40586077	1				BICD1	12
GPI	protein_coding	glucose-6-phosphate isomerase [Source:VGNC Symbol;Acc:VGNC:41381]	1	117922651	1				BICD2	6
GPN2	protein_coding	GPN-loop GTPase 2 [Source:VGNC Symbol;Acc:VGNC:41387]	2	73251303	1				BICDL1	7
GPN3	protein_coding	GPN-loop GTPase 3 [Source:VGNC Symbol;Acc:VGNC:41388]	26	8279634	1				BICDL2	6
GPSM1	protein_coding	G protein signaling modulator 1 [Source:VGNC Symbol;Acc:VGNC:41457]	9	48996584	1				BICRA	9
GPSM2	protein_coding	G protein signaling modulator 2 [Source:VGNC Symbol;Acc:VGNC:41458]	6	42828834	1				BICRAL	12
GPT	protein_coding	glutamic--pyruvic transaminase [Source:VGNC Symbol;Acc:VGNC:41460]	13	37924108	1				BID	13
GPX2	protein_coding	glutathione peroxidase 2 [Source:VGNC Symbol;Acc:VGNC:41462]	8	39322040	1				BIK	18
GPX5	protein_coding	glutathione peroxidase 5 [Source:VGNC Symbol;Acc:VGNC:41464]	35	25653615	1				BIN1	7
GPX7	protein_coding	glutathione peroxidase 7 [Source:HGNC Symbol;Acc:HGNC:4559]	15	8777562	1				BIN2	3
GPX8	protein_coding	glutathione peroxidase 8 (putative) [Source:NCBI gene;Acc:478059]	2	42532339	1				BIN3	3
GRHPR	protein_coding	glyoxylate and hydroxypyruvate reductase [Source:VGNC Symbol;Acc:VGNC:41479]	11	53748415	1				BIRC2	3
GRPEL1	protein_coding	GrpE like 1, mitochondrial [Source:VGNC Symbol;Acc:VGNC:41517]	3	59124969	1				BIRC3	3
GRPEL2	protein_coding	GrpE like 2, mitochondrial [Source:VGNC Symbol;Acc:VGNC:41518]	4	59603382	1				BIRC5	4
GRTP1	protein_coding	growth hormone regulated TBC protein 1 [Source:VGNC Symbol;Acc:VGNC:41520]	22	60697016	1				BIRC6	7
GRWD1	protein_coding	glutamate rich WD repeat containing 1 [Source:VGNC Symbol;Acc:VGNC:41521]	1	107815063	1				BIRC7	14
GSK3B	protein_coding	glycogen synthase kinase 3 beta [Source:VGNC Symbol;Acc:VGNC:41530]	33	23460534	1				BIRC8	19.1
GSPT1	protein_coding	G1 to S phase transition 1 [Source:VGNC Symbol;Acc:VGNC:41533]	6	30931558	1				BIVM	1
GSS	protein_coding	glutathione synthetase [Source:VGNC Symbol;Acc:VGNC:41534]	24	23974233	1				BIVM-ERCC5	3
GSTA4	protein_coding	glutathione S-transferase alpha 4 [Source:NCBI gene;Acc:474939]	12	20426726	1				BLCAP	6
GSTO1	protein_coding	glutathione S-transferase omega 1 [Source:VGNC Symbol;Acc:VGNC:41536]	28	16568909	1				BLID	19.2
GSTP1	protein_coding	glutathione S-transferase pi 1 [Source:NCBI gene;Acc:476005]	18	49905161	1				BLK	12
GSTZ1	protein_coding	glutathione S-transferase zeta 1 [Source:VGNC Symbol;Acc:VGNC:41537]	8	50132787	1				BLM	1
GTDC1	protein_coding	glycosyltransferase like domain containing 1 [Source:VGNC Symbol;Acc:VGNC:41540]	19	45978877	1				BLMH	1
GTF2B	protein_coding	general transcription factor IIB [Source:VGNC Symbol;Acc:VGNC:41543]	6	59492126	1				BLNK	12
GTF2H4	protein_coding	general transcription factor IIH subunit 4 [Source:VGNC Symbol;Acc:VGNC:41548]	12	676677	1				BLOC1S1	1
GTF2H5	protein_coding	general transcription factor IIH subunit 5 [Source:VGNC Symbol;Acc:VGNC:41549]	1	47670180	1				BLOC1S2	2
GTF3C3	protein_coding	general transcription factor IIIC subunit 3 [Source:VGNC Symbol;Acc:VGNC:41553]	37	6359006	1				BLOC1S3	12
GTF3C5	protein_coding	general transcription factor IIIC subunit 5 [Source:VGNC Symbol;Acc:VGNC:41555]	9	51345108	1				BLOC1S4	6
GTPBP1	protein_coding	GTP binding protein 1 [Source:VGNC Symbol;Acc:VGNC:41557]	10	26077573	1				BLOC1S5	6
GTPBP10	protein_coding	GTP binding protein 10 [Source:VGNC Symbol;Acc:VGNC:49806]	14	16248098	1				BLOC1S6	6
GTPBP2	protein_coding	GTP binding protein 2 [Source:VGNC Symbol;Acc:VGNC:41558]	12	12072844	1				BLVRA	1
GTPBP3	protein_coding	GTP binding protein 3, mitochondrial [Source:VGNC Symbol;Acc:VGNC:54309]	20	45422655	1				BLVRB	1
GTPBP4	protein_coding	GTP binding protein 4 [Source:VGNC Symbol;Acc:VGNC:49777]	2	33936523	1				BLZF1	6
GTPBP6	protein_coding	GTP binding protein 6 (putative) [Source:NCBI gene;Acc:608710]	X	324604	1				BMF	13
GTPBP8	protein_coding	GTP binding protein 8 (putative) [Source:VGNC Symbol;Acc:VGNC:53074]	33	17375996	1				BMI1	2
GUCY1A2	protein_coding	guanylate cyclase 1 soluble subunit alpha 2 [Source:VGNC Symbol;Acc:VGNC:41566]	5	25291583	1				BMP1	6
GUCY2D	protein_coding	guanylate cyclase 2D, retinal [Source:VGNC Symbol;Acc:VGNC:41570]	5	32844494	1				BMP10	12
GUF1	protein_coding	GUF1 homolog, GTPase [Source:VGNC Symbol;Acc:VGNC:49821]	13	41183675	1				BMP15	12
GUK1	protein_coding	guanylate kinase 1 [Source:NCBI gene;Acc:475178]	14	819901	1				BMP2	6
GUSB	protein_coding	glucuronidase beta [Source:VGNC Symbol;Acc:VGNC:54034]	6	729625	1				BMP2K	1
GYG1	protein_coding	glycogenin 1 [Source:VGNC Symbol;Acc:VGNC:41572]	23	43832289	1				BMP3	12
GYS1	protein_coding	glycogen synthase 1 [Source:VGNC Symbol;Acc:VGNC:41574]	1	107401289	1				BMP4	6
GYS2	protein_coding	glycogen synthase 2 [Source:VGNC Symbol;Acc:VGNC:41575]	27	25509827	1				BMP5	6
H2AFJ	protein_coding	H2A histone family, member J [Source:NCBI gene;Acc:486669]	27	31835623	1				BMP6	6
H2AFV	protein_coding	H2A histone family, member V [Source:NCBI gene;Acc:475501]	JH373278.1	215584	1				BMP7	6
H2AFX	protein_coding	histone H2AX [Source:NCBI gene;Acc:489372]	5	14766126	1				BMP8A	6
H6PD	protein_coding	hexose-6-phosphate dehydrogenase/glucose 1-dehydrogenase [Source:VGNC Symbol;Acc:VGNC:41579]	5	62548964	1				BMP8B	6
HACD1	protein_coding	3-hydroxyacyl-CoA dehydratase 1 [Source:VGNC Symbol;Acc:VGNC:52135]	2	19361845	1				BMPER	7
HACD2	protein_coding	3-hydroxyacyl-CoA dehydratase 2 [Source:VGNC Symbol;Acc:VGNC:53075]	33	26533209	1				BMPR1A	6
HACL1	protein_coding	2-hydroxyacyl-CoA lyase 1 [Source:NCBI gene;Acc:608697]	23	27069722	1				BMPR1B	6
HADH	protein_coding	hydroxyacyl-CoA dehydrogenase [Source:VGNC Symbol;Acc:VGNC:41584]	32	28459972	1				BMPR2	6
HADHA	protein_coding	hydroxyacyl-CoA dehydrogenase trifunctional multienzyme complex subunit alpha [Source:VGNC Symbol;Acc:VGNC:49107]	17	20307587	1				BMS1	1
HAGH	protein_coding	hydroxyacylglutathione hydrolase [Source:VGNC Symbol;Acc:VGNC:41585]	6	39084392	1				BMT2	4
HAGHL	protein_coding	hydroxyacylglutathione hydrolase like [Source:VGNC Symbol;Acc:VGNC:41586]	6	39854038	1				BMX	14
HAL	protein_coding	histidine ammonia-lyase [Source:VGNC Symbol;Acc:VGNC:41587]	15	35763271	1				BNC1	7
HAO1	protein_coding	hydroxyacid oxidase 1 [Source:VGNC Symbol;Acc:VGNC:41590]	24	14204533	1				BNC2	7
HAO2	protein_coding	hydroxyacid oxidase 2 [Source:VGNC Symbol;Acc:VGNC:41591]	17	56505360	1				BNIP1	2
HARS	protein_coding	histidyl-tRNA synthetase [Source:VGNC Symbol;Acc:VGNC:41597]	2	35828592	1				BNIP2	12
HARS2	protein_coding	histidyl-tRNA synthetase 2, mitochondrial [Source:VGNC Symbol;Acc:VGNC:41598]	2	35843425	1				BNIP3	12
HAS1	protein_coding	hyaluronan synthase 1 [Source:VGNC Symbol;Acc:VGNC:41599]	1	105376124	1				BNIP3L	12
HAS2	protein_coding	hyaluronan synthase 2 [Source:VGNC Symbol;Acc:VGNC:41600]	13	20308986	1				BNIPL	15.2
HAS3	protein_coding	hyaluronan synthase 3 [Source:VGNC Symbol;Acc:VGNC:41601]	5	80523368	1				BOC	12
HBS1L	protein_coding	HBS1 like translational GTPase [Source:VGNC Symbol;Acc:VGNC:41612]	1	27701919	1				BOD1	6
HCFC1	protein_coding	host cell factor C1 [Source:VGNC Symbol;Acc:VGNC:41615]	X	121790496	1				BOD1L1	6
HCFC2	protein_coding	host cell factor C2 [Source:VGNC Symbol;Acc:VGNC:41617]	15	42560075	1				BOD1L2	6
HCN2	protein_coding	hyperpolarization activated cyclic nucleotide gated potassium and sodium channel 2 [Source:HGNC Symbol;Acc:HGNC:4846]	20	57920087	1				BOK	6
HDAC1	protein_coding	histone deacetylase 1 [Source:VGNC Symbol;Acc:VGNC:50625]	2	68901926	1				BOLA1	1
HDAC10	protein_coding	histone deacetylase 10 [Source:VGNC Symbol;Acc:VGNC:50626]	10	16996133	1				BOLA2	2
HDAC11	protein_coding	histone deacetylase 11 [Source:VGNC Symbol;Acc:VGNC:50627]	20	3792705	1				BOLA2B	3
HDAC2	protein_coding	histone deacetylase 2 [Source:VGNC Symbol;Acc:VGNC:49101]	12	70053181	1				BOLA2-SMG1P6	13
HDAC3	protein_coding	histone deacetylase 3 [Source:VGNC Symbol;Acc:VGNC:50628]	2	36582474	1				BOLA3	1
HDAC4	protein_coding	histone deacetylase 4 [Source:VGNC Symbol;Acc:VGNC:50629]	25	49317352	1				BOLL	6
HDAC5	protein_coding	histone deacetylase 5 [Source:VGNC Symbol;Acc:VGNC:49093]	9	19266557	1				BOP1	1
HDAC6	protein_coding	histone deacetylase 6 [Source:VGNC Symbol;Acc:VGNC:50630]	X	42005478	1				BORA	6
HDAC7	protein_coding	histone deacetylase 7 [Source:VGNC Symbol;Acc:VGNC:49112]	27	6947990	1				BORCS5	6
HDAC8	protein_coding	histone deacetylase 8 [Source:VGNC Symbol;Acc:VGNC:50631]	X	56357182	1				BORCS6	6
HDAC9	protein_coding	histone deacetylase 9 [Source:VGNC Symbol;Acc:VGNC:50632]	14	32788493	1				BORCS7	7
HDC	protein_coding	histidine decarboxylase [Source:VGNC Symbol;Acc:VGNC:41625]	30	16201299	1				BORCS8	6
HDDC2	protein_coding	HD domain containing 2 [Source:VGNC Symbol;Acc:VGNC:53723]	1	64222094	1				BORCS8-MEF2B	3
HDDC3	protein_coding	HD domain containing 3 [Source:VGNC Symbol;Acc:VGNC:41626]	3	53309577	1				BPGM	1
HDHD2	protein_coding	haloacid dehalogenase like hydrolase domain containing 2 [Source:VGNC Symbol;Acc:VGNC:41628]	7	44309029	1				BPHL	1
HDHD3	protein_coding	haloacid dehalogenase like hydrolase domain containing 3 [Source:VGNC Symbol;Acc:VGNC:41629]	11	67729275	1				BPI	2
HDHD5	protein_coding	haloacid dehalogenase like hydrolase domain containing 5 [Source:VGNC Symbol;Acc:VGNC:41630]	27	44843831	1				BPIFA1	15.1
HEATR1	protein_coding	HEAT repeat containing 1 [Source:VGNC Symbol;Acc:VGNC:41633]	4	3501147	1				BPIFA2	17
HECTD3	protein_coding	HECT domain E3 ubiquitin protein ligase 3 [Source:VGNC Symbol;Acc:VGNC:54210]	15	15319854	1				BPIFA3	17
HECW2	protein_coding	HECT, C2 and WW domain containing E3 ubiquitin protein ligase 2 [Source:VGNC Symbol;Acc:VGNC:41646]	37	5856971	1				BPIFB1	15.1
HELB	protein_coding	DNA helicase B [Source:VGNC Symbol;Acc:VGNC:41648]	10	8765936	1				BPIFB2	15.2
HELLS	protein_coding	helicase, lymphoid specific [Source:VGNC Symbol;Acc:VGNC:41649]	28	8661008	1				BPIFB3	15.2
HELQ	protein_coding	helicase, POLQ like [Source:VGNC Symbol;Acc:VGNC:41650]	32	7244906	1				BPIFB4	13
HEMK1	protein_coding	HemK methyltransferase family member 1 [Source:VGNC Symbol;Acc:VGNC:41655]	20	38789789	1				BPIFB6	14
HENMT1	protein_coding	HEN methyltransferase 1 [Source:VGNC Symbol;Acc:VGNC:41656]	JH373368.1	46734	1				BPIFC	15.1
HERC4	protein_coding	HECT and RLD domain containing E3 ubiquitin protein ligase 4 [Source:VGNC Symbol;Acc:VGNC:51899]	4	19223981	1				BPNT1	2
HERC6	protein_coding	HECT and RLD domain containing E3 ubiquitin protein ligase family member 6 [Source:VGNC Symbol;Acc:VGNC:41662]	32	11695052	1				BPTF	2
HEXB	protein_coding	hexosaminidase subunit beta [Source:VGNC Symbol;Acc:VGNC:41669]	2	57222156	1				BPY2	19.2
HFM1	protein_coding	HFM1, ATP dependent DNA helicase homolog [Source:VGNC Symbol;Acc:VGNC:41672]	6	57435897	1				BPY2B	19.2
HGD	protein_coding	homogentisate 1,2-dioxygenase [Source:VGNC Symbol;Acc:VGNC:41673]	33	24062947	1				BPY2C	19.2
HGSNAT	protein_coding	heparan-alpha-glucosaminide N-acetyltransferase [Source:VGNC Symbol;Acc:VGNC:41678]	16	22642609	1				BRAF	6
HHAT	protein_coding	hedgehog acyltransferase [Source:VGNC Symbol;Acc:VGNC:41679]	7	8949495	1				BRAP	1
HHIPL1	protein_coding	HHIP like 1 [Source:VGNC Symbol;Acc:VGNC:53497]	8	68032794	1				BRAT1	6
HHIPL2	protein_coding	HHIP like 2 [Source:VGNC Symbol;Acc:VGNC:49823]	38	16792052	1				BRCA1	6
HIBCH	protein_coding	3-hydroxyisobutyryl-CoA hydrolase [Source:NCBI gene;Acc:607040]	37	841885	1				BRCA2	1
HID1	protein_coding	HID1 domain containing [Source:VGNC Symbol;Acc:VGNC:41685]	9	5486337	1				BRCC3	1
HIF1AN	protein_coding	hypoxia inducible factor 1 subunit alpha inhibitor [Source:VGNC Symbol;Acc:VGNC:41687]	28	13258795	1				BRD1	12
HINT2	protein_coding	histidine triad nucleotide binding protein 2 [Source:VGNC Symbol;Acc:VGNC:49721]	11	52342655	1				BRD2	1
HIPK2	protein_coding	homeodomain interacting protein kinase 2 [Source:VGNC Symbol;Acc:VGNC:41694]	16	9090727	1				BRD3	3
HIRA	protein_coding	histone cell cycle regulator [Source:VGNC Symbol;Acc:VGNC:50634]	26	29778086	1				BRD3OS	18
HIST1H2AC	protein_coding	histone H2A type 1-C [Source:NCBI gene;Acc:488268]	35	24067113	1				BRD4	1
HIST1H2BB	protein_coding	histone H2B type 1-B [Source:NCBI gene;Acc:611089]	35	24001179	1				BRD7	6
HIST1H2BJ	protein_coding	histone H2B type 1-J [Source:NCBI gene;Acc:488288]	35	24543339	1				BRD8	3
HIST2H2AC	protein_coding	histone H2A type 2-C [Source:NCBI gene;Acc:100855593]	17	59175706	1				BRD9	1
HIST2H2BF	protein_coding	histone cluster 2 H2B family member f [Source:HGNC Symbol;Acc:HGNC:24700]	17	59119612	1				BRDT	1
HIST2H3A	protein_coding	histone H3 [Source:NCBI gene;Acc:483172]	17	59158465	1				BRF1	1
HIST3H2A	protein_coding	histone cluster 3, H2a [Source:NCBI gene;Acc:482203]	14	604505	1				BRF2	9
HIST3H2BB	protein_coding	histone H2B type 3-B [Source:NCBI gene;Acc:482202]	14	603816	1				BRI3	7
HK1	protein_coding	hexokinase 1 [Source:VGNC Symbol;Acc:VGNC:41698]	4	20449974	1				BRI3BP	12
HK2	protein_coding	hexokinase 2 [Source:VGNC Symbol;Acc:VGNC:41699]	17	48287080	1				BRICD5	12
HK3	protein_coding	hexokinase 3 [Source:VGNC Symbol;Acc:VGNC:41700]	4	36472949	1				BRINP1	12
HKDC1	protein_coding	hexokinase domain containing 1 [Source:VGNC Symbol;Acc:VGNC:41701]	4	20354231	1				BRINP2	9
HLCS	protein_coding	holocarboxylase synthetase [Source:VGNC Symbol;Acc:VGNC:50300]	31	31938087	1				BRINP3	12
HLTF	protein_coding	helicase like transcription factor [Source:VGNC Symbol;Acc:VGNC:50301]	23	43868899	1				BRIP1	1
HM13	protein_coding	histocompatibility minor 13 [Source:VGNC Symbol;Acc:VGNC:41702]	24	21026827	1				BRIX1	1
HMBS	protein_coding	hydroxymethylbilane synthase [Source:VGNC Symbol;Acc:VGNC:41704]	5	14767915	1				BRK1	1
HMCES	protein_coding	5-hydroxymethylcytosine binding, ES cell specific [Source:VGNC Symbol;Acc:VGNC:41705]	20	2804799	1				BRMS1	3
HMGB1	protein_coding	high mobility group box 1 [Source:NCBI gene;Acc:403170]	25	9430486	1				BRMS1L	6
HMGB2	protein_coding	high mobility group box 2 [Source:VGNC Symbol;Acc:VGNC:41710]	25	23938507	1				BROX	2
HMGB3	protein_coding	high mobility group box 3 [Source:VGNC Symbol;Acc:VGNC:54164]	X	119151722	1				BRPF1	2
HMGB4	protein_coding	high mobility group box 4 [Source:VGNC Symbol;Acc:VGNC:41711]	15	7915114	1				BRPF3	2
HMGCL	protein_coding	3-hydroxymethyl-3-methylglutaryl-CoA lyase [Source:VGNC Symbol;Acc:VGNC:41712]	2	75688434	1				BRS3	13
HMGCLL1	protein_coding	3-hydroxymethyl-3-methylglutaryl-CoA lyase like 1 [Source:VGNC Symbol;Acc:VGNC:41713]	12	22748729	1				BRSK1	1
HMGCR	protein_coding	3-hydroxy-3-methylglutaryl-CoA reductase [Source:VGNC Symbol;Acc:VGNC:41714]	3	30966309	1				BRSK2	1
HMGCS2	protein_coding	3-hydroxy-3-methylglutaryl-CoA synthase 2 [Source:VGNC Symbol;Acc:VGNC:41715]	17	56682105	1				BRWD1	1
HMOX1	protein_coding	heme oxygenase 1 [Source:VGNC Symbol;Acc:VGNC:41719]	10	28743753	1				BRWD3	1
HMOX2	protein_coding	heme oxygenase 2 [Source:VGNC Symbol;Acc:VGNC:41720]	6	36881652	1				BSCL2	3
HNRNPA2B1	protein_coding	heterogeneous nuclear ribonucleoprotein A2/B1 [Source:VGNC Symbol;Acc:VGNC:41727]	14	39501300	1				BSDC1	2
HNRNPLL	protein_coding	heterogeneous nuclear ribonucleoprotein L like [Source:VGNC Symbol;Acc:VGNC:41733]	17	30645843	1				BSG	6
HOGA1	protein_coding	4-hydroxy-2-oxoglutarate aldolase 1 [Source:VGNC Symbol;Acc:VGNC:41736]	28	10849004	1				BSN	12
HORMAD1	protein_coding	HORMA domain containing 1 [Source:NCBI gene;Acc:100856060]	17	59861120	1				BSND	12
HORMAD2	protein_coding	HORMA domain containing 2 [Source:VGNC Symbol;Acc:VGNC:52934]	26	23262226	1				BSPH1	6
HPD	protein_coding	4-hydroxyphenylpyruvate dioxygenase [Source:VGNC Symbol;Acc:VGNC:41770]	26	7430395	1				BSPRY	12
HPGD	protein_coding	15-hydroxyprostaglandin dehydrogenase [Source:VGNC Symbol;Acc:VGNC:49605]	25	24961859	1				BST1	6
HPRT1	protein_coding	hypoxanthine phosphoribosyltransferase 1 [Source:VGNC Symbol;Acc:VGNC:41773]	X	105115881	1				BST2	17
HPSE	protein_coding	heparanase [Source:VGNC Symbol;Acc:VGNC:41779]	32	7165410	1				BSX	3
HRAS	protein_coding	HRas proto-oncogene, GTPase [Source:HGNC Symbol;Acc:HGNC:5173]	18	25642281	1				BTAF1	1
HS3ST3B1	protein_coding	heparan sulfate glucosamine 3-O-sulfotransferase 3B1 [Source:NCBI gene;Acc:489516]	5	38023684	1				BTBD1	12
HS3ST6	protein_coding	heparan sulfate-glucosamine 3-sulfotransferase 6 [Source:HGNC Symbol;Acc:HGNC:14178]	6	39001862	1				BTBD10	4
HSBP1	protein_coding	heat shock factor binding protein 1 [Source:VGNC Symbol;Acc:VGNC:41795]	5	68477917	1				BTBD11	12
HSCB	protein_coding	HscB mitochondrial iron-sulfur cluster cochaperone [Source:VGNC Symbol;Acc:VGNC:41796]	26	22103868	1				BTBD16	6
HSD11B1	protein_coding	hydroxysteroid 11-beta dehydrogenase 1 [Source:VGNC Symbol;Acc:VGNC:41797]	7	8382177	1				BTBD17	7
HSD11B1L	protein_coding	hydroxysteroid 11-beta dehydrogenase 1 like [Source:VGNC Symbol;Acc:VGNC:41798]	20	54337038	1				BTBD18	18
HSD11B2	protein_coding	hydroxysteroid 11-beta dehydrogenase 2 [Source:VGNC Symbol;Acc:VGNC:41799]	5	81966343	1				BTBD19	4
HSD17B1	protein_coding	hydroxysteroid 17-beta dehydrogenase 1 [Source:VGNC Symbol;Acc:VGNC:41800]	9	20405019	1				BTBD2	6
HSD17B10	protein_coding	hydroxysteroid 17-beta dehydrogenase 10 [Source:VGNC Symbol;Acc:VGNC:41801]	X	45165409	1				BTBD3	7
HSD17B12	protein_coding	hydroxysteroid 17-beta dehydrogenase 12 [Source:VGNC Symbol;Acc:VGNC:41802]	18	25907305	1				BTBD6	7
HSD17B13	protein_coding	hydroxysteroid 17-beta dehydrogenase 13 [Source:VGNC Symbol;Acc:VGNC:41803]	32	10792785	1				BTBD7	6
HSD17B14	protein_coding	hydroxysteroid 17-beta dehydrogenase 14 [Source:VGNC Symbol;Acc:VGNC:41804]	1	107518058	1				BTBD8	6
HSD17B2	protein_coding	hydroxysteroid 17-beta dehydrogenase 2 [Source:VGNC Symbol;Acc:VGNC:41805]	5	69927984	1				BTBD9	6
HSD17B3	protein_coding	hydroxysteroid 17-beta dehydrogenase 3 [Source:VGNC Symbol;Acc:VGNC:41806]	1	70550942	1				BTC	12
HSD17B4	protein_coding	hydroxysteroid 17-beta dehydrogenase 4 [Source:VGNC Symbol;Acc:VGNC:41807]	11	8716660	1				BTD	3
HSD17B6	protein_coding	hydroxysteroid 17-beta dehydrogenase 6 [Source:VGNC Symbol;Acc:VGNC:41808]	10	1005900	1				BTF3	1
HSD17B8	protein_coding	hydroxysteroid 17-beta dehydrogenase 8 [Source:VGNC Symbol;Acc:VGNC:41810]	12	2667756	1				BTF3L4	1
HSD3B2	protein_coding	hydroxy-delta-5-steroid dehydrogenase, 3 beta- and steroid delta-isomerase 2 [Source:NCBI gene;Acc:483146]	17	56552945	1				BTG1	12
HSDL1	protein_coding	hydroxysteroid dehydrogenase like 1 [Source:VGNC Symbol;Acc:VGNC:41812]	5	68212990	1				BTG2	6
HSDL2	protein_coding	hydroxysteroid dehydrogenase like 2 [Source:VGNC Symbol;Acc:VGNC:41813]	11	66883022	1				BTG3	3
HSP90AA1	protein_coding	heat shock protein 90 alpha family class A member 1 [Source:VGNC Symbol;Acc:VGNC:50532]	8	70092237	1				BTG4	12
HSP90B1	protein_coding	heat shock protein 90 beta family member 1 [Source:VGNC Symbol;Acc:VGNC:54212]	15	42456790	1				BTK	12
HSPA1L	protein_coding	heat shock 70 kDa protein 1-like [Source:NCBI gene;Acc:474850]	12	1281472	1				BTLA	15.1
HSPA2	protein_coding	heat shock protein family A (Hsp70) member 2 [Source:VGNC Symbol;Acc:VGNC:50533]	8	38967400	1				BTN1A1	12
HSPA4	protein_coding	heat shock protein family A (Hsp70) member 4 [Source:VGNC Symbol;Acc:VGNC:51724]	11	21314136	1				BTN2A1	12
HSPA4L	protein_coding	heat shock protein family A (Hsp70) member 4 like [Source:NCBI gene;Acc:476089]	19	13104679	1				BTN2A2	15.2
HSPA5	protein_coding	heat shock protein family A (Hsp70) member 5 [Source:NCBI gene;Acc:480726]	9	57851094	1				BTN3A1	19.2
HSPA9	protein_coding	heat shock protein family A (Hsp70) member 9 [Source:VGNC Symbol;Acc:VGNC:51725]	11	26125059	1				BTN3A2	13
HSPB11	protein_coding	heat shock protein family B (small) member 11 [Source:VGNC Symbol;Acc:VGNC:53414]	5	55042910	1				BTN3A3	19.1
HSPBAP1	protein_coding	HSPB1 associated protein 1 [Source:VGNC Symbol;Acc:VGNC:41819]	33	25801584	1				BTNL2	15.1
HSPH1	protein_coding	heat shock protein family H (Hsp110) member 1 [Source:HGNC Symbol;Acc:HGNC:16969]	25	8972958	1				BTNL3	19.1
HTATIP2	protein_coding	HIV-1 Tat interactive protein 2 [Source:VGNC Symbol;Acc:VGNC:41821]	21	42386562	1				BTNL8	19.2
HTATSF1	protein_coding	Canis lupus familiaris HIV-1 Tat specific factor 1 (HTATSF1), mRNA. [Source:RefSeq mRNA;Acc:NM_001290108]	X	106848387	1				BTNL9	15.2
HTRA1	protein_coding	HtrA serine peptidase 1 [Source:VGNC Symbol;Acc:VGNC:41835]	28	32131715	1				BTRC	3
HTRA2	protein_coding	Canis lupus familiaris HtrA serine peptidase 2 (HTRA2), mRNA. [Source:RefSeq mRNA;Acc:NM_001284460]	17	48610408	1				BUB1	2
HTRA3	protein_coding	HtrA serine peptidase 3 [Source:VGNC Symbol;Acc:VGNC:41837]	3	60081087	1				BUB1B	2
HTRA4	protein_coding	HtrA serine peptidase 4 [Source:VGNC Symbol;Acc:VGNC:41838]	16	26558429	1				BUB1B-PAK6	7
HUNK	protein_coding	hormonally up-regulated Neu-associated kinase [Source:VGNC Symbol;Acc:VGNC:53027]	31	26748326	1				BUB3	1
HUS1	protein_coding	HUS1 checkpoint clamp component [Source:VGNC Symbol;Acc:VGNC:41840]	16	93713	1				BUD13	2
HYDIN	protein_coding	HYDIN, axonemal central pair apparatus protein [Source:VGNC Symbol;Acc:VGNC:53416]	5	76742268	1				BUD23	1
HYI	protein_coding	hydroxypyruvate isomerase (putative) [Source:VGNC Symbol;Acc:VGNC:54559]	15	16603388	1				BUD31	1
IARS	protein_coding	isoleucyl-tRNA synthetase [Source:VGNC Symbol;Acc:VGNC:41849]	1	99050994	1				BVES	7
IARS2	protein_coding	isoleucyl-tRNA synthetase 2, mitochondrial [Source:VGNC Symbol;Acc:VGNC:41850]	38	14863928	1				BYSL	1
IBA57	protein_coding	IBA57, iron-sulfur cluster assembly [Source:VGNC Symbol;Acc:VGNC:41851]	14	800297	1				BZW1	1
ICK	protein_coding	intestinal cell kinase [Source:VGNC Symbol;Acc:VGNC:41860]	12	20452262	1				BZW2	1
IDE	protein_coding	Canis lupus familiaris insulin degrading enzyme (IDE), mRNA. [Source:RefSeq mRNA;Acc:NM_001314100]	28	6844480	1				C10ORF105	18
IDH1	protein_coding	isocitrate dehydrogenase (NADP(+)) 1, cytosolic [Source:NCBI gene;Acc:478889]	37	16512895	1				C10ORF111	19.2
IDH2	protein_coding	isocitrate dehydrogenase (NADP(+)) 2, mitochondrial [Source:VGNC Symbol;Acc:VGNC:53183]	3	53070718	1				C10ORF113	19.2
IDH3A	protein_coding	isocitrate dehydrogenase 3 (NAD(+)) alpha [Source:VGNC Symbol;Acc:VGNC:53184]	3	58301965	1				C10ORF120	15.2
IDNK	protein_coding	IDNK, gluconokinase [Source:VGNC Symbol;Acc:VGNC:41864]	1	75820183	1				C10ORF126	19.1
IDS	protein_coding	iduronate 2-sulfatase [Source:VGNC Symbol;Acc:VGNC:54165]	X	117490539	1				C10ORF128	17
IFIH1	protein_coding	interferon induced with helicase C domain 1 [Source:VGNC Symbol;Acc:VGNC:41876]	36	7668913	1				C10ORF142	18.65
IFT122	protein_coding	intraflagellar transport 122 [Source:VGNC Symbol;Acc:VGNC:41883]	20	5643279	1				C10ORF143	18
IFT172	protein_coding	intraflagellar transport 172 [Source:VGNC Symbol;Acc:VGNC:41884]	17	21389530	1				C10ORF25	19.2
IFT20	protein_coding	intraflagellar transport 20 [Source:NCBI gene;Acc:480620]	9	42581465	1				C10ORF53	6
IFT22	protein_coding	intraflagellar transport 22 [Source:VGNC Symbol;Acc:VGNC:54035]	6	8577697	1				C10ORF55	19.2
IFT27	protein_coding	intraflagellar transport 27 [Source:VGNC Symbol;Acc:VGNC:41885]	10	27689068	1				C10ORF62	15.1
IFT46	protein_coding	intraflagellar transport 46 [Source:VGNC Symbol;Acc:VGNC:41887]	5	15179388	1				C10ORF67	17
IFT52	protein_coding	intraflagellar transport 52 [Source:VGNC Symbol;Acc:VGNC:41888]	24	31296117	1				C10ORF71	18
IFT57	protein_coding	intraflagellar transport 57 [Source:VGNC Symbol;Acc:VGNC:41889]	33	13429760	1				C10ORF76	2
IFT74	protein_coding	intraflagellar transport 74 [Source:VGNC Symbol;Acc:VGNC:41890]	11	45160350	1				C10ORF82	15.1
IFT81	protein_coding	intraflagellar transport 81 [Source:VGNC Symbol;Acc:VGNC:41891]	26	8017187	1				C10ORF88	12
IFT88	protein_coding	intraflagellar transport 88 [Source:VGNC Symbol;Acc:VGNC:41892]	25	17414397	1				C10ORF90	14
IGFALS	protein_coding	insulin like growth factor binding protein acid labile subunit [Source:VGNC Symbol;Acc:VGNC:54036]	6	39115664	1				C10ORF95	19.2
IGHMBP2	protein_coding	immunoglobulin mu binding protein 2 [Source:VGNC Symbol;Acc:VGNC:41910]	18	49064630	1				C10ORF99	17
IL4I1	protein_coding	interleukin 4 induced 1 [Source:VGNC Symbol;Acc:VGNC:41988]	1	106661519	1				C11ORF1	6
ILK	protein_coding	integrin linked kinase [Source:VGNC Symbol;Acc:VGNC:42001]	21	29911853	1				C11ORF16	14
ILKAP	protein_coding	ILK associated serine/threonine phosphatase [Source:VGNC Symbol;Acc:VGNC:42002]	25	48665908	1				C11ORF21	19.2
ILVBL	protein_coding	ilvB acetolactate synthase like [Source:VGNC Symbol;Acc:VGNC:42003]	20	47012575	1				C11ORF24	14
IMMP1L	protein_coding	inner mitochondrial membrane peptidase subunit 1 [Source:VGNC Symbol;Acc:VGNC:42004]	18	35880307	1				C11ORF40	19.2
IMP3	protein_coding	IMP3, U3 small nucleolar ribonucleoprotein [Source:VGNC Symbol;Acc:VGNC:42006]	30	38431469	1				C11ORF42	15.2
IMP4	protein_coding	IMP4, U3 small nucleolar ribonucleoprotein [Source:HGNC Symbol;Acc:HGNC:30856]	25	19018303	1				C11ORF44	19.2
IMPA1	protein_coding	inositol monophosphatase 1 [Source:VGNC Symbol;Acc:VGNC:42007]	29	28769512	1				C11ORF45	19.2
IMPA2	protein_coding	inositol monophosphatase 2 [Source:VGNC Symbol;Acc:VGNC:49913]	7	77619282	1				C11ORF49	9
IMPACT	protein_coding	impact RWD domain protein [Source:VGNC Symbol;Acc:VGNC:42008]	7	63947052	1				C11ORF52	15.2
IMPDH1	protein_coding	inosine monophosphate dehydrogenase 1 [Source:VGNC Symbol;Acc:VGNC:42010]	14	7996893	1				C11ORF53	12
IMPDH2	protein_coding	inosine monophosphate dehydrogenase 2 [Source:VGNC Symbol;Acc:VGNC:42011]	20	40136160	1				C11ORF54	4
INF2	protein_coding	inverted formin, FH2 and WH2 domain containing [Source:NCBI gene;Acc:490877]	8	72269624	1				C11ORF58	12
INO80	protein_coding	INO80 complex subunit [Source:VGNC Symbol;Acc:VGNC:42024]	30	8100383	1				C11ORF65	1
INPP5A	protein_coding	inositol polyphosphate-5-phosphatase A [Source:VGNC Symbol;Acc:VGNC:42030]	28	40451656	1				C11ORF68	9
INPP5B	protein_coding	inositol polyphosphate-5-phosphatase B [Source:VGNC Symbol;Acc:VGNC:42031]	15	4637625	1				C11ORF70	1
INPP5J	protein_coding	inositol polyphosphate-5-phosphatase J [Source:VGNC Symbol;Acc:VGNC:42035]	26	24118166	1				C11ORF71	17
INTS11	protein_coding	integrator complex subunit 11 [Source:VGNC Symbol;Acc:VGNC:42047]	5	56484136	1				C11ORF74	12
INVS	protein_coding	inversin [Source:VGNC Symbol;Acc:VGNC:42060]	11	57043281	1				C11ORF84	15.1
IP6K1	protein_coding	inositol hexakisphosphate kinase 1 [Source:VGNC Symbol;Acc:VGNC:42061]	20	39529125	1				C11ORF86	15.1
IP6K2	protein_coding	inositol hexakisphosphate kinase 2 [Source:VGNC Symbol;Acc:VGNC:42062]	20	40427095	1				C11ORF87	14
IP6K3	protein_coding	inositol hexakisphosphate kinase 3 [Source:VGNC Symbol;Acc:VGNC:42063]	12	3072975	1				C11ORF88	9
IPO11	protein_coding	importin 11 [Source:VGNC Symbol;Acc:VGNC:49760]	2	48761796	1				C11ORF91	14
IPO4	protein_coding	importin 4 [Source:VGNC Symbol;Acc:VGNC:42065]	8	4167638	1				C11ORF94	15.2
IPO5	protein_coding	importin 5 [Source:VGNC Symbol;Acc:VGNC:42066]	22	48145770	1				C11ORF95	15.1
IPO7	protein_coding	importin 7 [Source:VGNC Symbol;Acc:VGNC:42067]	21	32691927	1				C11ORF96	18
IPO8	protein_coding	importin 8 [Source:VGNC Symbol;Acc:VGNC:42068]	27	17568521	1				C11ORF97	14
IPPK	protein_coding	inositol-pentakisphosphate 2-kinase [Source:VGNC Symbol;Acc:VGNC:42071]	1	98760073	1				C11ORF98	13
IQCA1	protein_coding	IQ motif containing with AAA domain 1 [Source:VGNC Symbol;Acc:VGNC:42072]	25	47129407	1				C12ORF10	1
IQCA1L	protein_coding	IQ motif containing with AAA domain 1 like [Source:VGNC Symbol;Acc:VGNC:42073]	16	15232092	1				C12ORF29	9
IQCH	protein_coding	IQ motif containing H [Source:VGNC Symbol;Acc:VGNC:42080]	30	31422564	1				C12ORF4	3
IQUB	protein_coding	IQ motif and ubiquitin domain containing [Source:VGNC Symbol;Acc:VGNC:42086]	14	60909337	1				C12ORF40	15.1
ISCA1	protein_coding	iron-sulfur cluster assembly 1 [Source:NCBI gene;Acc:100683051]	1	73468741	1				C12ORF42	17
ISCA2	protein_coding	iron-sulfur cluster assembly 2 [Source:VGNC Symbol;Acc:VGNC:42104]	8	47650909	1				C12ORF43	12
ISCU	protein_coding	iron-sulfur cluster assembly enzyme [Source:VGNC Symbol;Acc:VGNC:42105]	26	18300785	1				C12ORF45	12
ISOC1	protein_coding	isochorismatase domain containing 1 [Source:VGNC Symbol;Acc:VGNC:42112]	11	18011345	1				C12ORF49	2
ISOC2	protein_coding	isochorismatase domain containing 2 [Source:VGNC Symbol;Acc:VGNC:42113]	1	102246900	1				C12ORF50	14
ISPD	protein_coding	isoprenoid synthase domain containing [Source:VGNC Symbol;Acc:VGNC:42114]	14	30694610	1				C12ORF54	17
IST1	protein_coding	IST1, ESCRT-III associated factor [Source:VGNC Symbol;Acc:VGNC:49862]	5	77681515	1				C12ORF56	6
ISY1	protein_coding	ISY1 splicing factor homolog [Source:NCBI gene;Acc:484629]	20	2946037	1				C12ORF57	6
ISYNA1	protein_coding	inositol-3-phosphate synthase 1 [Source:VGNC Symbol;Acc:VGNC:42116]	20	44595241	1				C12ORF60	17
ITFG1	protein_coding	integrin alpha FG-GAP repeat containing 1 [Source:VGNC Symbol;Acc:VGNC:42118]	2	67476853	1				C12ORF65	1
ITGB1BP2	protein_coding	integrin subunit beta 1 binding protein 2 [Source:VGNC Symbol;Acc:VGNC:42138]	X	55633114	1				C12ORF66	3
ITIH3	protein_coding	inter-alpha-trypsin inhibitor heavy chain H3 [Source:NCBI gene;Acc:491368]	AAEX03020161.1	28075	1				C12ORF71	15.2
ITIH4	protein_coding	inter-alpha-trypsin inhibitor heavy chain family member 4 [Source:VGNC Symbol;Acc:VGNC:42147]	AAEX03020161.1	1469	1				C12ORF73	12
ITPA	protein_coding	inosine triphosphatase [Source:VGNC Symbol;Acc:VGNC:42152]	24	18062945	1				C12ORF74	17
ITPK1	protein_coding	inositol-tetrakisphosphate 1-kinase [Source:VGNC Symbol;Acc:VGNC:42153]	8	1976482	1				C12ORF75	14
IVD	protein_coding	isovaleryl-CoA dehydrogenase [Source:NCBI gene;Acc:100856316]	30	7584122	1				C12ORF76	19.1
IYD	protein_coding	iodotyrosine deiodinase [Source:VGNC Symbol;Acc:VGNC:42164]	1	40890409	1				C13ORF42	18
JMJD4	protein_coding	jumonji domain containing 4 [Source:VGNC Symbol;Acc:VGNC:42188]	14	1105285	1				C13ORF46	15.2
JMJD6	protein_coding	arginine demethylase and lysine hydroxylase [Source:VGNC Symbol;Acc:VGNC:42189]	9	4037444	1				C14ORF119	6
JMJD7	protein_coding	jumonji domain containing 7 [Source:NCBI gene;Acc:100533116]	30	8859225	1				C14ORF132	12
KARS	protein_coding	lysyl-tRNA synthetase [Source:VGNC Symbol;Acc:VGNC:42207]	5	75175861	1				C14ORF177	19.1
KAT2A	protein_coding	lysine acetyltransferase 2A [Source:VGNC Symbol;Acc:VGNC:42209]	9	20779149	1				C14ORF178	19.1
KAT2B	protein_coding	lysine acetyltransferase 2B [Source:VGNC Symbol;Acc:VGNC:42210]	23	23165806	1				C14ORF28	12
KAT5	protein_coding	lysine acetyltransferase 5 [Source:VGNC Symbol;Acc:VGNC:42211]	18	51497345	1				C14ORF37	15.1
KAT6B	protein_coding	lysine acetyltransferase 6B [Source:VGNC Symbol;Acc:VGNC:42213]	4	25131844	1				C14ORF80	12
KAT7	protein_coding	lysine acetyltransferase 7 [Source:VGNC Symbol;Acc:VGNC:42214]	9	25842211	1				C14ORF93	13
KAT8	protein_coding	lysine acetyltransferase 8 [Source:VGNC Symbol;Acc:VGNC:42215]	6	17110020	1				C15ORF32	19.2
KATNA1	protein_coding	katanin catalytic subunit A1 [Source:VGNC Symbol;Acc:VGNC:42216]	1	40376322	1				C15ORF38-AP3S2	12
KATNAL1	protein_coding	katanin catalytic subunit A1 like 1 [Source:VGNC Symbol;Acc:VGNC:42217]	25	9732187	1				C15ORF39	15.2
KATNAL2	protein_coding	katanin catalytic subunit A1 like 2 [Source:VGNC Symbol;Acc:VGNC:42218]	7	44338092	1				C15ORF40	1
KCNA10	protein_coding	potassium voltage-gated channel subfamily A member 10 [Source:VGNC Symbol;Acc:VGNC:42228]	6	41495719	1				C15ORF41	1
KCNA6	protein_coding	potassium voltage-gated channel subfamily A member 6 [Source:NCBI gene;Acc:486733]	27	40044334	1				C15ORF53	19.2
KCNAB1	protein_coding	potassium voltage-gated channel subfamily A member regulatory beta subunit 1 [Source:VGNC Symbol;Acc:VGNC:42233]	23	49776089	1				C15ORF56	19.2
KCNAB2	protein_coding	potassium voltage-gated channel subfamily A regulatory beta subunit 2 [Source:VGNC Symbol;Acc:VGNC:42234]	5	59967948	1				C15ORF59	12
KCNAB3	protein_coding	potassium voltage-gated channel subfamily A regulatory beta subunit 3 [Source:VGNC Symbol;Acc:VGNC:53420]	5	32777791	1				C15ORF61	6
KCNB1	protein_coding	potassium voltage-gated channel subfamily B member 1 [Source:VGNC Symbol;Acc:VGNC:42235]	24	36025472	1				C15ORF62	14
KCNH1	protein_coding	potassium voltage-gated channel subfamily H member 1 [Source:VGNC Symbol;Acc:VGNC:53616]	7	9125225	1				C15ORF65	18
KCNH2	protein_coding	potassium voltage-gated channel subfamily H member 2 [Source:VGNC Symbol;Acc:VGNC:42248]	16	15009170	1				C16ORF45	12
KCNH3	protein_coding	potassium voltage-gated channel subfamily H member 3 [Source:VGNC Symbol;Acc:VGNC:49915]	27	5053673	1				C16ORF46	15.1
KCNH4	protein_coding	potassium voltage-gated channel subfamily H member 4 [Source:VGNC Symbol;Acc:VGNC:42249]	9	20734834	1				C16ORF47	19.2
KCNH5	protein_coding	potassium voltage-gated channel subfamily H member 5 [Source:VGNC Symbol;Acc:VGNC:42250]	8	37434922	1				C16ORF52	4
KCNH6	protein_coding	potassium voltage-gated channel subfamily H member 6 [Source:VGNC Symbol;Acc:VGNC:42251]	9	11538562	1				C16ORF54	15.1
KCNH7	protein_coding	potassium voltage-gated channel subfamily H member 7 [Source:VGNC Symbol;Acc:VGNC:42252]	36	7790279	1				C16ORF58	1
KCNH8	protein_coding	potassium voltage-gated channel subfamily H member 8 [Source:VGNC Symbol;Acc:VGNC:42253]	23	23623034	1				C16ORF59	14
KCNIP4	protein_coding	potassium voltage-gated channel interacting protein 4 [Source:VGNC Symbol;Acc:VGNC:42257]	3	88665407	1				C16ORF62	1
KCNJ1	protein_coding	potassium voltage-gated channel subfamily J member 1 [Source:VGNC Symbol;Acc:VGNC:42258]	5	5809118	1				C16ORF70	2
KCNJ2	protein_coding	potassium voltage-gated channel subfamily J member 2 [Source:VGNC Symbol;Acc:VGNC:42263]	9	16474439	1				C16ORF71	15.1
KCNJ3	protein_coding	potassium voltage-gated channel subfamily J member 3 [Source:VGNC Symbol;Acc:VGNC:42264]	36	1354624	1				C16ORF72	6
KCNJ4	protein_coding	potassium voltage-gated channel subfamily J member 4 [Source:VGNC Symbol;Acc:VGNC:42265]	10	26347140	1				C16ORF74	15.1
KCNJ5	protein_coding	potassium voltage-gated channel subfamily J member 5 [Source:VGNC Symbol;Acc:VGNC:42266]	5	5736511	1				C16ORF78	17
KCNJ6	protein_coding	potassium voltage-gated channel subfamily J member 6 [Source:VGNC Symbol;Acc:VGNC:42267]	31	32756204	1				C16ORF82	17
KCNJ8	protein_coding	potassium voltage-gated channel subfamily J member 8 [Source:VGNC Symbol;Acc:VGNC:42268]	27	25368375	1				C16ORF86	17
KCNJ9	protein_coding	potassium voltage-gated channel subfamily J member 9 [Source:VGNC Symbol;Acc:VGNC:42269]	38	22100998	1				C16ORF87	6
KCNMA1	protein_coding	potassium calcium-activated channel subfamily M alpha 1 [Source:VGNC Symbol;Acc:VGNC:42281]	4	26844851	1				C16ORF89	6
KCNN4	protein_coding	potassium calcium-activated channel subfamily N member 4 [Source:VGNC Symbol;Acc:VGNC:42287]	1	111394828	1				C16ORF90	15.1
KCNT1	protein_coding	potassium sodium-activated channel subfamily T member 1 [Source:VGNC Symbol;Acc:VGNC:42295]	9	49532072	1				C16ORF92	17
KCNU1	protein_coding	potassium calcium-activated channel subfamily U member 1 [Source:VGNC Symbol;Acc:VGNC:42296]	16	28334366	1				C16ORF95	19.1
KCTD9	protein_coding	potassium channel tetramerization domain containing 9 [Source:VGNC Symbol;Acc:VGNC:42312]	25	32005081	1				C16ORF96	6
KDELR2	protein_coding	KDEL endoplasmic reticulum protein retention receptor 2 [Source:VGNC Symbol;Acc:VGNC:42315]	6	11796483	1				C17ORF100	17
KDELR3	protein_coding	KDEL endoplasmic reticulum protein retention receptor 3 [Source:VGNC Symbol;Acc:VGNC:42316]	10	26304012	1				C17ORF102	19.2
KDM1A	protein_coding	lysine demethylase 1A [Source:VGNC Symbol;Acc:VGNC:42318]	2	76310884	1				C17ORF105	1
KDM1B	protein_coding	lysine demethylase 1B [Source:VGNC Symbol;Acc:VGNC:42319]	35	16954380	1				C17ORF107	18
KDM6A	protein_coding	lysine demethylase 6A [Source:VGNC Symbol;Acc:VGNC:54168]	X	38745854	1				C17ORF113	13
KDM8	protein_coding	lysine demethylase 8 [Source:VGNC Symbol;Acc:VGNC:42330]	6	19367331	1				C17ORF47	15.1
KDSR	protein_coding	3-ketodihydrosphingosine reductase [Source:VGNC Symbol;Acc:VGNC:53728]	1	13693161	1				C17ORF50	18
KHK	protein_coding	ketohexokinase [Source:VGNC Symbol;Acc:VGNC:42338]	17	21079907	1				C17ORF51	19.1
KIAA0100	protein_coding	KIAA0100 [Source:VGNC Symbol;Acc:VGNC:42341]	9	42818075	1				C17ORF53	2
KIAA0556	protein_coding	KIAA0556 [Source:VGNC Symbol;Acc:VGNC:42348]	6	18905047	1				C17ORF58	12
KIAA1324	protein_coding	KIAA1324 [Source:VGNC Symbol;Acc:VGNC:42364]	6	42609059	1				C17ORF62	9
KIAA1468	protein_coding	KIAA1468 [Source:VGNC Symbol;Acc:VGNC:42368]	1	14579381	1				C17ORF64	15.1
KIAA1841	protein_coding	KIAA1841 [Source:VGNC Symbol;Acc:VGNC:42375]	10	61143971	1				C17ORF67	14
KIDINS220	protein_coding	kinase D interacting substrate 220 [Source:VGNC Symbol;Acc:VGNC:42378]	17	5980375	1				C17ORF75	6
KIF11	protein_coding	kinesin family member 11 [Source:VGNC Symbol;Acc:VGNC:42379]	28	6982438	1				C17ORF77	19.2
KIF13A	protein_coding	kinesin family member 13A [Source:VGNC Symbol;Acc:VGNC:42381]	35	16622200	1				C17ORF78	15.2
KIF13B	protein_coding	kinesin family member 13B [Source:VGNC Symbol;Acc:VGNC:42382]	25	28284386	1				C17ORF80	15.1
KIF14	protein_coding	kinesin family member 14 [Source:VGNC Symbol;Acc:VGNC:42383]	7	2548763	1				C17ORF82	19.2
KIF15	protein_coding	kinesin family member 15 [Source:VGNC Symbol;Acc:VGNC:42384]	20	43454559	1				C17ORF98	6
KIF16B	protein_coding	kinesin family member 16B [Source:VGNC Symbol;Acc:VGNC:42385]	24	6262070	1				C17ORF99	15.1
KIF17	protein_coding	kinesin family member 17 [Source:VGNC Symbol;Acc:VGNC:42386]	2	78224764	1				C18ORF21	10
KIF18A	protein_coding	kinesin family member 18A [Source:VGNC Symbol;Acc:VGNC:42387]	21	48497699	1				C18ORF25	12
KIF18B	protein_coding	kinesin family member 18B [Source:VGNC Symbol;Acc:VGNC:42388]	9	18551369	1				C18ORF32	9
KIF19	protein_coding	kinesin family member 19 [Source:VGNC Symbol;Acc:VGNC:42389]	9	6053341	1				C18ORF63	6
KIF1BP	protein_coding	KIF1 binding protein [Source:VGNC Symbol;Acc:VGNC:42392]	4	20138664	1				C19ORF12	6
KIF21A	protein_coding	kinesin family member 21A [Source:VGNC Symbol;Acc:VGNC:42396]	27	14258672	1				C19ORF18	17
KIF24	protein_coding	kinesin family member 24 [Source:VGNC Symbol;Acc:VGNC:42399]	11	50976627	1				C19ORF24	12
KIF27	protein_coding	kinesin family member 27 [Source:VGNC Symbol;Acc:VGNC:42401]	1	75558627	1				C19ORF25	9
KIF2C	protein_coding	kinesin family member 2C [Source:VGNC Symbol;Acc:VGNC:42403]	15	15558057	1				C19ORF44	6
KIF3A	protein_coding	kinesin family member 3A [Source:VGNC Symbol;Acc:VGNC:42404]	11	20988305	1				C19ORF47	4
KIF3B	protein_coding	kinesin family member 3B [Source:VGNC Symbol;Acc:VGNC:42405]	24	21666910	1				C19ORF48	19.2
KIF3C	protein_coding	kinesin family member 3C [Source:VGNC Symbol;Acc:VGNC:42406]	17	20092759	1				C19ORF53	12
KIF5A	protein_coding	kinesin family member 5A [Source:VGNC Symbol;Acc:VGNC:42407]	10	1637146	1				C19ORF54	3
KIF5B	protein_coding	kinesin family member 5B [Source:VGNC Symbol;Acc:VGNC:42408]	2	14835701	1				C19ORF57	17
KIF5C	protein_coding	kinesin family member 5C [Source:VGNC Symbol;Acc:VGNC:42409]	19	50535364	1				C19ORF67	12
KIF6	protein_coding	kinesin family member 6 [Source:VGNC Symbol;Acc:VGNC:42410]	12	8133514	1				C19ORF71	15.1
KIF9	protein_coding	kinesin family member 9 [Source:VGNC Symbol;Acc:VGNC:42412]	20	41592042	1				C19ORF73	19.1
KIFAP3	protein_coding	kinesin associated protein 3 [Source:VGNC Symbol;Acc:VGNC:42413]	7	28593583	1				C19ORF81	17
KIFC1	protein_coding	kinesin family member C1 [Source:VGNC Symbol;Acc:VGNC:42414]	12	2813626	1				C19ORF84	17
KIFC3	protein_coding	kinesin family member C3 [Source:VGNC Symbol;Acc:VGNC:42416]	2	58700150	1				C19ORF85	18
KLC1	protein_coding	kinesin light chain 1 [Source:NCBI gene;Acc:100855591]	8	71384403	1				C1D	2
KLC2	protein_coding	kinesin light chain 2 [Source:VGNC Symbol;Acc:VGNC:42427]	18	51035945	1				C1GALT1	2
KLC3	protein_coding	kinesin light chain 3 [Source:VGNC Symbol;Acc:VGNC:42428]	1	110188386	1				C1GALT1C1	12
KLC4	protein_coding	kinesin light chain 4 [Source:VGNC Symbol;Acc:VGNC:42429]	12	11580419	1				C1GALT1C1L	19.2
KLHDC1	protein_coding	kelch domain containing 1 [Source:VGNC Symbol;Acc:VGNC:42439]	8	26305253	1				C1ORF100	14
KLHDC2	protein_coding	kelch domain containing 2 [Source:VGNC Symbol;Acc:VGNC:42441]	8	26354134	1				C1ORF105	17
KLHDC3	protein_coding	kelch domain containing 3 [Source:HGNC Symbol;Acc:HGNC:20704]	12	11545085	1				C1ORF109	6
KLHDC4	protein_coding	kelch domain containing 4 [Source:VGNC Symbol;Acc:VGNC:49812]	5	65386519	1				C1ORF112	6
KMO	protein_coding	kynurenine 3-monooxygenase [Source:VGNC Symbol;Acc:VGNC:42488]	7	32941141	1				C1ORF115	15.1
KMT2A	protein_coding	lysine methyltransferase 2A [Source:VGNC Symbol;Acc:VGNC:42489]	5	15217348	1				C1ORF122	18
KMT2B	protein_coding	lysine methyltransferase 2B [Source:NCBI gene;Acc:100688666]	1	116891476	1				C1ORF123	1
KPNA1	protein_coding	karyopherin subunit alpha 1 [Source:VGNC Symbol;Acc:VGNC:42500]	33	25566481	1				C1ORF127	19.1
KPNA3	protein_coding	karyopherin subunit alpha 3 [Source:VGNC Symbol;Acc:VGNC:42501]	22	2064733	1				C1ORF131	6
KPNA4	protein_coding	karyopherin subunit alpha 4 [Source:VGNC Symbol;Acc:VGNC:42502]	34	26555614	1				C1ORF134	19.2
KPNA5	protein_coding	karyopherin subunit alpha 5 [Source:VGNC Symbol;Acc:VGNC:42503]	1	57111365	1				C1ORF141	17
KPNA6	protein_coding	karyopherin subunit alpha 6 [Source:VGNC Symbol;Acc:VGNC:42504]	2	69030427	1				C1ORF146	12
KPNA7	protein_coding	karyopherin subunit alpha 7 [Source:VGNC Symbol;Acc:VGNC:42505]	6	10305405	1				C1ORF147	19.2
KPNB1	protein_coding	karyopherin subunit beta 1 [Source:VGNC Symbol;Acc:VGNC:42506]	9	24004290	1				C1ORF158	6
KRAS	protein_coding	KRAS proto-oncogene, GTPase [Source:VGNC Symbol;Acc:VGNC:42508]	27	22261602	1				C1ORF159	12
KRI1	protein_coding	KRI1 homolog [Source:VGNC Symbol;Acc:VGNC:42513]	20	50609982	1				C1ORF162	17
KRTAP16-1	protein_coding	keratin associated protein 16-1 [Source:VGNC Symbol;Acc:VGNC:42539]	9	21447778	1				C1ORF167	17
KTI12	protein_coding	KTI12 chromatin associated homolog [Source:VGNC Symbol;Acc:VGNC:42549]	15	9278366	1				C1ORF174	12
KY	protein_coding	kyphoscoliosis peptidase [Source:VGNC Symbol;Acc:VGNC:42552]	23	31322037	1				C1ORF185	17
KYAT1	protein_coding	kynurenine aminotransferase 1 [Source:VGNC Symbol;Acc:VGNC:42553]	9	54784304	1				C1ORF186	17
KYAT3	protein_coding	kynurenine aminotransferase 3 [Source:VGNC Symbol;Acc:VGNC:42554]	6	59409640	1				C1ORF189	15.2
KYNU	protein_coding	kynureninase [Source:VGNC Symbol;Acc:VGNC:42555]	19	45037354	1				C1ORF194	6
L2HGDH	protein_coding	L-2-hydroxyglutarate dehydrogenase [Source:VGNC Symbol;Acc:VGNC:50542]	8	26723378	1				C1ORF195	19.2
L3HYPDH	protein_coding	trans-L-3-hydroxyproline dehydratase [Source:VGNC Symbol;Acc:VGNC:42557]	8	34686245	1				C1ORF196	14
LACTB	protein_coding	lactamase beta [Source:VGNC Symbol;Acc:VGNC:42559]	30	27721202	1				C1ORF198	7
LACTB2	protein_coding	lactamase beta 2 [Source:VGNC Symbol;Acc:VGNC:42560]	29	19722495	1				C1ORF21	9
LACTBL1	protein_coding	lactamase beta like 1 [Source:VGNC Symbol;Acc:VGNC:52143]	2	76400429	1				C1ORF210	15.2
LAMTOR3	protein_coding	late endosomal/lysosomal adaptor, MAPK and MTOR activator 3 [Source:VGNC Symbol;Acc:VGNC:42578]	32	21817819	1				C1ORF216	13
LAP3	protein_coding	leucine aminopeptidase 3 [Source:VGNC Symbol;Acc:VGNC:42582]	3	62898994	1				C1ORF226	18
LARS	protein_coding	leucyl-tRNA synthetase [Source:VGNC Symbol;Acc:VGNC:42592]	2	40544232	1				C1ORF228	6
LARS2	protein_coding	leucyl-tRNA synthetase 2, mitochondrial [Source:VGNC Symbol;Acc:VGNC:42593]	20	42889156	1				C1ORF232	12
LAS1L	protein_coding	LAS1 like, ribosome biogenesis factor [Source:VGNC Symbol;Acc:VGNC:42594]	X	50523498	1				C1ORF43	6
LATS1	protein_coding	large tumor suppressor kinase 1 [Source:VGNC Symbol;Acc:VGNC:42598]	1	40260064	1				C1ORF50	4
LATS2	protein_coding	large tumor suppressor kinase 2 [Source:VGNC Symbol;Acc:VGNC:42599]	25	17110637	1				C1ORF52	9
LBR	protein_coding	lamin B receptor [Source:VGNC Symbol;Acc:VGNC:42602]	7	39291500	1				C1ORF53	2
LCAT	protein_coding	lecithin-cholesterol acyltransferase [Source:VGNC Symbol;Acc:VGNC:42606]	5	81556127	1				C1ORF54	15.2
LCLAT1	protein_coding	lysocardiolipin acyltransferase 1 [Source:VGNC Symbol;Acc:VGNC:42608]	17	24128019	1				C1ORF61	19.1
LCMT1	protein_coding	leucine carboxyl methyltransferase 1 [Source:VGNC Symbol;Acc:VGNC:42609]	6	21026104	1				C1ORF74	6
LCMT2	protein_coding	leucine carboxyl methyltransferase 2 [Source:VGNC Symbol;Acc:VGNC:42610]	30	10189060	1				C1ORF87	6
LCP1	protein_coding	lymphocyte cytosolic protein 1 [Source:VGNC Symbol;Acc:VGNC:42614]	22	5007837	1				C1ORF94	14
LCTL	protein_coding	lactase like [Source:HGNC Symbol;Acc:HGNC:15583]	30	30808543	1				C1QA	13
LDAH	protein_coding	lipid droplet associated hydrolase [Source:VGNC Symbol;Acc:VGNC:42617]	17	15642760	1				C1QB	13
LDHB	protein_coding	lactate dehydrogenase B [Source:NCBI gene;Acc:477675]	27	25473222	1				C1QBP	6
LDHC	protein_coding	lactate dehydrogenase C [Source:VGNC Symbol;Acc:VGNC:52264]	21	40844599	1				C1QC	12
LDHD	protein_coding	lactate dehydrogenase D [Source:VGNC Symbol;Acc:VGNC:42621]	5	75587883	1				C1QL1	3
LENG8	protein_coding	leukocyte receptor cluster member 8 [Source:VGNC Symbol;Acc:VGNC:42636]	1	102845961	1				C1QL2	12
LEO1	protein_coding	RNA polymerase-associated protein LEO1 [Source:NCBI gene;Acc:478310]	30	17609902	1				C1QL3	12
LEPROT	protein_coding	leptin receptor overlapping transcript [Source:VGNC Symbol;Acc:VGNC:42639]	5	44863640	1				C1QL4	12
LEPROTL1	protein_coding	leptin receptor overlapping transcript like 1 [Source:VGNC Symbol;Acc:VGNC:42640]	16	34179890	1				C1QTNF1	9
LETM1	protein_coding	leucine zipper and EF-hand containing transmembrane protein 1 [Source:VGNC Symbol;Acc:VGNC:42641]	3	62268078	1				C1QTNF12	7
LETM2	protein_coding	leucine zipper and EF-hand containing transmembrane protein 2 [Source:VGNC Symbol;Acc:VGNC:42642]	16	27076185	1				C1QTNF2	12
LGMN	protein_coding	legumain [Source:VGNC Symbol;Acc:VGNC:42654]	8	1811972	1				C1QTNF3	9
LGSN	protein_coding	lengsin, lens protein with glutamine synthetase domain [Source:VGNC Symbol;Acc:VGNC:42656]	12	26852156	1				C1QTNF4	12
LHPP	protein_coding	phospholysine phosphohistidine inorganic pyrophosphate phosphatase [Source:VGNC Symbol;Acc:VGNC:42661]	28	33828088	1				C1QTNF5	12
LIAS	protein_coding	lipoic acid synthetase [Source:VGNC Symbol;Acc:VGNC:42670]	3	72972500	1				C1QTNF6	12
LIG1	protein_coding	DNA ligase 1 [Source:VGNC Symbol;Acc:VGNC:42673]	1	108111488	1				C1QTNF7	12
LIPF	protein_coding	lipase F, gastric type [Source:VGNC Symbol;Acc:VGNC:42696]	26	38469876	1				C1QTNF8	15.2
LIPJ	protein_coding	lipase family member J [Source:VGNC Symbol;Acc:VGNC:42699]	26	38419869	1				C1QTNF9	12
LIPM	protein_coding	lipase family member M [Source:VGNC Symbol;Acc:VGNC:42700]	26	38608457	1				C1QTNF9B	12
LIPT1	protein_coding	lipoyltransferase 1 [Source:VGNC Symbol;Acc:VGNC:42701]	10	43533178	1				C1R	12
LIPT2	protein_coding	lipoyl(octanoyl) transferase 2 [Source:VGNC Symbol;Acc:VGNC:52265]	21	23844781	1				C1RL	6
LMAN1	protein_coding	lectin, mannose binding 1 [Source:VGNC Symbol;Acc:VGNC:42706]	1	16868697	1				C1S	13
LMAN1L	protein_coding	lectin, mannose binding 1 like [Source:VGNC Symbol;Acc:VGNC:42707]	30	37875691	1				C2	6
LMAN2	protein_coding	lectin, mannose binding 2 [Source:VGNC Symbol;Acc:VGNC:42708]	4	36002901	1				C20ORF141	17
LMAN2L	protein_coding	lectin, mannose binding 2 like [Source:VGNC Symbol;Acc:VGNC:42709]	10	45215787	1				C20ORF144	15.2
LMBRD2	protein_coding	LMBR1 domain containing 2 [Source:VGNC Symbol;Acc:VGNC:42713]	4	72386599	1				C20ORF173	19.1
LMF1	protein_coding	lipase maturation factor 1 [Source:VGNC Symbol;Acc:VGNC:54038]	6	39682042	1				C20ORF194	6
LMLN	protein_coding	leishmanolysin like peptidase [Source:VGNC Symbol;Acc:VGNC:42716]	33	28651763	1				C20ORF196	15.2
LNPEP	protein_coding	leucyl and cystinyl aminopeptidase [Source:VGNC Symbol;Acc:VGNC:42730]	3	12681688	1				C20ORF197	19.2
LONP1	protein_coding	lon peptidase 1, mitochondrial [Source:VGNC Symbol;Acc:VGNC:54321]	20	54313027	1				C20ORF202	19.2
LONP2	protein_coding	lon peptidase 2, peroxisomal [Source:VGNC Symbol;Acc:VGNC:42733]	2	66711954	1				C20ORF203	19.2
LPCAT1	protein_coding	lysophosphatidylcholine acyltransferase 1 [Source:VGNC Symbol;Acc:VGNC:42748]	34	11162501	1				C20ORF204	18
LPCAT2	protein_coding	lysophosphatidylcholine acyltransferase 2 [Source:VGNC Symbol;Acc:VGNC:42749]	2	60398530	1				C20ORF24	2
LPCAT4	protein_coding	lysophosphatidylcholine acyltransferase 4 [Source:VGNC Symbol;Acc:VGNC:54323]	30	745557	1				C20ORF27	6
LPIN2	protein_coding	lipin 2 [Source:VGNC Symbol;Acc:VGNC:42752]	7	69586097	1				C20ORF78	19.2
LPIN3	protein_coding	lipin 3 [Source:VGNC Symbol;Acc:VGNC:42753]	24	29343635	1				C20ORF85	6
LPO	protein_coding	lactoperoxidase [Source:VGNC Symbol;Acc:VGNC:42755]	9	32899293	1				C20ORF96	9
LPP	protein_coding	LIM domain containing preferred translocation partner in lipoma [Source:NCBI gene;Acc:478670]	34	20582635	1				C21ORF2	1
LPXN	protein_coding	leupaxin [Source:VGNC Symbol;Acc:VGNC:42756]	18	37812344	1				C21ORF33	1
LRBA	protein_coding	LPS responsive beige-like anchor protein [Source:VGNC Symbol;Acc:VGNC:42757]	15	48274958	1				C21ORF58	12
LRCH4	protein_coding	leucine rich repeats and calponin homology domain containing 4 [Source:VGNC Symbol;Acc:VGNC:42759]	6	9102423	1				C21ORF59	1
LRRC1	protein_coding	leucine rich repeat containing 1 [Source:VGNC Symbol;Acc:VGNC:42783]	12	21295289	1				C21ORF62	13
LRRC15	protein_coding	leucine rich repeat containing 15 [Source:VGNC Symbol;Acc:VGNC:42786]	33	31340428	1				C22ORF15	13
LRRC23	protein_coding	leucine rich repeat containing 23 [Source:NCBI gene;Acc:100856723]	27	38129779	1				C22ORF23	6
LRRC34	protein_coding	leucine rich repeat containing 34 [Source:VGNC Symbol;Acc:VGNC:49857]	34	34407701	1				C22ORF24	19.1
LRRC56	protein_coding	leucine rich repeat containing 56 [Source:VGNC Symbol;Acc:VGNC:42806]	18	25650225	1				C22ORF31	15.2
LRRC6	protein_coding	leucine rich repeat containing 6 [Source:VGNC Symbol;Acc:VGNC:51775]	13	29128116	1				C22ORF34	19.2
LRRC7	protein_coding	leucine rich repeat containing 7 [Source:VGNC Symbol;Acc:VGNC:54044]	6	75580515	1				C22ORF39	7
LRRC74A	protein_coding	leucine rich repeat containing 74A [Source:VGNC Symbol;Acc:VGNC:42811]	8	49685784	1				C22ORF42	19.2
LRRC74B	protein_coding	leucine rich repeat containing 74B [Source:VGNC Symbol;Acc:VGNC:42812]	26	30441735	1				C22ORF46	18
LRRD1	protein_coding	leucine rich repeats and death domain containing 1 [Source:VGNC Symbol;Acc:VGNC:42819]	14	17781854	1				C2CD2	12
LSG1	protein_coding	large 60S subunit nuclear export GTPase 1 [Source:VGNC Symbol;Acc:VGNC:42837]	33	31087210	1				C2CD2L	12
LSM1	protein_coding	LSM1 homolog, mRNA degradation associated [Source:VGNC Symbol;Acc:VGNC:42838]	16	27304345	1				C2CD3	4
LSM14A	protein_coding	LSM14A, mRNA processing body assembly factor [Source:VGNC Symbol;Acc:VGNC:42841]	1	118063752	1				C2CD4A	9
LSM3	protein_coding	LSM3 homolog, U6 small nuclear RNA and mRNA degradation associated [Source:VGNC Symbol;Acc:VGNC:42843]	14	11481430	1				C2CD4B	17
LSM4	protein_coding	LSM4 homolog, U6 small nuclear RNA and mRNA degradation associated [Source:VGNC Symbol;Acc:VGNC:42844]	20	44707460	1				C2CD4C	9
LSM6	protein_coding	LSM6 homolog, U6 small nuclear RNA and mRNA degradation associated [Source:VGNC Symbol;Acc:VGNC:42845]	15	44651524	1				C2CD4D	18
LSM7	protein_coding	LSM7 homolog, U6 small nuclear RNA and mRNA degradation associated [Source:VGNC Symbol;Acc:VGNC:42846]	20	56730569	1				C2CD5	1
LSS	protein_coding	lanosterol synthase [Source:VGNC Symbol;Acc:VGNC:42851]	31	39479203	1				C2CD6	9
LTA4H	protein_coding	leukotriene A4 hydrolase [Source:VGNC Symbol;Acc:VGNC:42853]	15	35795186	1				C2ORF15	19.2
LTC4S	protein_coding	leukotriene C4 synthase [Source:VGNC Symbol;Acc:VGNC:51742]	11	1894038	1				C2ORF16	17
LTN1	protein_coding	listerin E3 ubiquitin protein ligase 1 [Source:VGNC Symbol;Acc:VGNC:42862]	31	23944828	1				C2ORF27A	19.2
LUC7L	protein_coding	LUC7 like [Source:VGNC Symbol;Acc:VGNC:42863]	6	40274402	1				C2ORF40	12
LUC7L2	protein_coding	LUC7-like 2 (S. cerevisiae) [Source:NCBI gene;Acc:475529]	16	9342894	1				C2ORF42	7
LYPLA1	protein_coding	lysophospholipase I [Source:VGNC Symbol;Acc:VGNC:42890]	29	5662573	1				C2ORF49	12
LYPLA2	protein_coding	lysophospholipase II [Source:VGNC Symbol;Acc:VGNC:42891]	2	75704886	1				C2ORF50	6
LYPLAL1	protein_coding	lysophospholipase like 1 [Source:VGNC Symbol;Acc:VGNC:42892]	38	14100698	1				C2ORF54	14
LYRM1	protein_coding	LYR motif containing 1 [Source:VGNC Symbol;Acc:VGNC:42893]	6	24438693	1				C2ORF66	15.2
LZIC	protein_coding	leucine zipper and CTNNBIP1 domain containing [Source:VGNC Symbol;Acc:VGNC:42903]	5	63110479	1				C2ORF68	6
LZTR1	protein_coding	leucine zipper like transcription regulator 1 [Source:VGNC Symbol;Acc:VGNC:42904]	26	30503150	1				C2ORF69	6
MAATS1	protein_coding	MYCBP associated and testis expressed 1 [Source:VGNC Symbol;Acc:VGNC:42909]	33	23323911	1				C2ORF70	6
MACROD1	protein_coding	MACRO domain containing 1 [Source:VGNC Symbol;Acc:VGNC:51880]	18	52883102	1				C2ORF71	3
MAK	protein_coding	male germ cell associated kinase [Source:VGNC Symbol;Acc:VGNC:42931]	35	10475453	1				C2ORF72	17
MAK16	protein_coding	MAK16 homolog [Source:VGNC Symbol;Acc:VGNC:42932]	16	31163912	1				C2ORF73	6
[truncated: 17,654 more rows]

## Sheet: WITH PIVOT
Gene name	Chromosome/scaffold name	age	Count of Gene name	Column Labels
A2ML1	27	1	Row Labels	1	2	3	4	5	6	7	8	9	10	11	12	13	14	15	16	17	18	19	20	21	22	23	24	25	26	27	28	29	30	31	32	33	34	35	36	37	38	AAEX03019491.1	AAEX03020161.1	AAEX03020335.1	AAEX03021281.1	AAEX03025873.1	JH373243.1	JH373278.1	JH373316.1
AACS	26	1	1	231	165	113	110	251	216	121	154	253	166	102	136	81	65	123	70	153	134	41	216	62	46	84	122	91	120	95	73	51	103	30	58	41	63	37	39	64	43		2				6	3	2
AADAC	23	1	2	73	55	33	38	63	71	65	43	103	63	33	41	27	19	36	30	50	51	14	72	22	17	20	42	21	46	20	43	15	36	13	11	15	9	9	11	14	12
AADACL2	23	1	3	28	30	21	23	25	34	21	18	31	20	21	19	9	19	16	16	17	30	7	41	12	9	5	14	16	14	16	15	11	17	8	8	8	6	8	3	1	3						1	1
AADACL3	2	1	4	20	13	10	11	22	13	12	7	29	11	10	11	5	5	8	7	7	14	2	12	8		5	5	8	8	4	8	2	6		2	7	5		2	2	3
AADACL4	2	1	6	77	54	65	60	97	77	58	69	107	59	53	46	30	44	49	36	58	52	18	91	38	23	25	45	23	45	63	39	29	51	16	13	22	20	15	16	27	14						2
AADAT	25	1	7	56	47	27	27	40	38	41	32	79	37	20	32	20	19	13	11	18	29	7	33	18	7	16	28	20	19	22	31	8	17	11	15	12	10	9	11	11	11
AAK1	10	1	9	12	11	10	14	23	12	9	7	16	17	11	14	9	8	7	8	10	11	3	10	9	4	6	8	10	8	8	11	5	10		3	1	5	2	3	6	4
AAMDC	21	1	10	1	4	3	2	6	5	1	2	2		1	1	2	1	3		1	2	2	5	1		3	2	3	1		1				2	2	2	1			1							1
AAMP	37	1	12	188	125	83	98	166	123	110	83	179	98	77	87	64	61	78	56	86	93	35	154	67	44	63	82	71	56	81	53	22	56	39	27	39	43	18	36	43	33				1	1	3		1
AARS	5	1	13	24	17	6	13	25	15	13	6	20	9	9	9	8	7	10	5	8	13	1	8	6	6	4	12	10	5	21	6	4	6	3	5	4	6	1	2		9
AARS2	12	1	14	11	13	2	9	16	5	11	10	12	12	9	9	7	7	6	8	8	13	4	12	6	5	9	11	8	1	13	3	1	4	3	7	8	4	1	2	4	4			1
AASDH	13	1	15.1	24	22	3	8	16	21	18	6	22	6	7	10	8	6	4	12	13	18	1	24	9	1	5	10	5	4	12	1		8	4	1	3	2	1	5		4
AASDHPPT	5	1	15.2	40	16	5	4	29	24	16	13	25	8	14	13	8	10	14	19	15	26	1	24	18	1	2	18	2	5	12	5	1	7	2	3	3	4	9		4	17
ABAT	6	1	17	122	18	8	13	36	34	11	13	24	11	26	14	21	9	14	17	13	25	1	38	29	3	8	30	7	18	30	9	1	2	6	3	6	3	17	3	1	15	1
ABCA1	11	1	Grand Total	907	590	389	430	815	688	507	463	902	517	393	442	299	280	381	295	457	511	137	740	305	166	255	429	295	350	397	298	150	323	135	158	171	182	128	133	177	173	1	2	1	1	1	12	5	3
ABCA12	37	1
ABCA13	18	1
ABCA2	9	1
ABCA3	6	1
ABCA4	6	1
ABCA5	9	1
ABCA7	20	1
ABCA8	9	1
ABCA9	9	1
ABCB1	14	1
ABCB10	4	1
ABCB11	36	1
ABCB4	14	1
ABCB5	14	1
ABCB6	37	1
ABCB7	X	1
ABCB8	16	1
ABCB9	26	1
ABCC12	2	1
ABCC3	9	1
ABCC4	22	1
ABCD1	X	1
ABCD2	27	1
ABCD3	6	1
ABCD4	8	1
ABCE1	15	1
ABCF3	34	1
ABCG1	31	1
ABCG2	32	1
ABCG4	5	1
ABCG5	10	1
ABHD1	17	1
ABHD11	6	1
ABHD12	23	1
ABHD12B	8	1
ABHD13	22	1
ABHD14A	20	1
ABHD14B	20	1
ABHD17A	20	1
ABHD17B	1	1
ABHD2	3	1
ABHD3	7	1
ABHD4	8	1
ABHD5	23	1
ABHD6	20	1
ABHD8	20	1
ABL1	9	1
ABT1	35	1
ACAA1	23	1
ACAA2	7	1
ACACA	9	1
ACACB	26	1
ACAD10	26	1
ACAD11	23	1
ACAD8	5	1
ACAD9	20	1
ACADL	37	1
ACADM	6	1
ACADS	26	1
ACADSB	28	1
ACADVL	5	1
ACAP1	5	1
ACAP2	33	1
ACAP3	5	1
ACAT1	5	1
ACAT2	1	1
ACBD5	2	1
ACCS	18	1
ACE2	X	1
ACMSD	19	1
ACO1	11	1
ACO2	10	1
ACOD1	22	1
ACOT11	5	1
ACOT13	35	1
ACOT7	5	1
ACOT8	24	1
ACOX1	9	1
ACOX2	20	1
ACOX3	3	1
ACOXL	17	1
ACP2	18	1
ACP4	1	1
ACP5	20	1
ACP6	17	1
ACP7	1	1
ACPP	23	1
ACSBG1	3	1
ACSBG2	20	1
ACSF2	9	1
ACSF3	5	1
ACSL1	16	1
ACSL3	37	1
ACSL4	X	1
ACSL5	28	1
ACSL6	11	1
ACSM3	6	1
ACSM4	6	1
ACSM5	6	1
ACSS1	23	1
ACSS2	24	1
ACSS3	15	1
ACTA1	4	1
ACTA2	26	1
ACTB	6	1
ACTC1	30	1
ACTG1	9	1
ACTG2	17	1
ACTL6A	34	1
ACTL6B	6	1
ACTL9	20	1
ACTN1	8	1
ACTN2	4	1
ACTR1A	28	1
ACTR2	10	1
ACTR3	19	1
ACTR3B	16	1
ACYP2	10	1
ADA	24	1
ADAL	30	1
ADAP1	6	1
ADAR	7	1
ADARB1	31	1
ADAT2	1	1
ADCK1	8	1
ADCK2	16	1
ADCK5	13	1
ADCY10	7	1
ADD1	3	1
ADD2	10	1
ADD3	28	1
ADH4	32	1
ADH5	32	1
ADH6	32	1
ADHFE1	29	1
ADIPOR1	7	1
ADIPOR2	27	1
ADK	4	1
ADPRHL2	15	1
ADRM1	24	1
ADSS	7	1
ADSSL1	8	1
AFG1L	12	1
AFG3L2	7	1
AGAP1	25	1
AGAP2	10	1
AGAP3	16	1
AGBL1	3	1
AGBL2	18	1
AGBL3	16	1
AGBL4	15	1
AGBL5	17	1
AGFG1	25	1
AGFG2	6	1
AGL	6	1
AGMAT	2	1
AGMO	14	1
AGPAT1	12	1
AGPAT2	9	1
AGPAT3	31	1
AGPAT4	1	1
AGPAT5	16	1
AGPS	36	1
AGTPBP1	1	1
AGXT2	4	1
AHCY	24	1
AHCYL1	6	1
AHI1	1	1
AHNAK	18	1
AHSA1	8	1
AIFM1	X	1
AIFM2	4	1
AIFM3	26	1
AK1	9	1
AK2	2	1
AK5	6	1
AK7	8	1
AK8	9	1
AK9	12	1
AKAP7	1	1
AKR1A1	15	1
AKR1B1	14	1
AKR1C3	2	1
AKR1E2	2	1
AKT1	8	1
AKT2	1	1
AKT3	7	1
ALAD	11	1
ALAS1	20	1
ALAS2	X	1
ALDH16A1	1	1
ALDH18A1	28	1
ALDH1A1	1	1
ALDH1A2	30	1
ALDH1A3	3	1
ALDH1B1	11	1
ALDH3A1	5	1
ALDH3A2	5	1
ALDH3B1	18	1
ALDH3B2	18	1
ALDH5A1	35	1
ALDH6A1	8	1
ALDH7A1	11	1
ALDH8A1	1	1
ALDH9A1	38	1
ALDOB	11	1
ALDOC	9	1
ALG11	22	1
ALG14	6	1
ALG2	11	1
ALG3	34	1
ALG5	25	1
ALKBH1	8	1
ALKBH3	18	1
ALKBH4	6	1
ALKBH7	20	1
ALKBH8	5	1
ALLC	17	1
ALOX12	5	1
ALOX12B	5	1
ALOX15B	5	1
ALOX5	28	1
ALOXE3	5	1
ALPL	2	1
AMACR	4	1
AMD1	12	1
AMDHD1	15	1
AMMECR1	X	1
AMMECR1L	19	1
AMPD1	17	1
AMPD2	6	1
AMPD3	21	1
AMT	20	1
AMZ2	9	1
ANAPC1	17	1
ANAPC10	15	1
ANAPC11	9	1
ANAPC2	9	1
ANGEL1	8	1
ANK1	16	1
ANK2	32	1
ANK3	4	1
ANKEF1	24	1
ANKFY1	5	1
ANKIB1	14	1
ANKK1	5	1
ANKRD13A	26	1
ANKRD13B	9	1
ANKRD13C	6	1
ANKRD13D	18	1
ANKRD17	13	1
ANKRD24	20	1
ANKRD28	23	1
ANKRD29	7	1
ANKRD35	17	1
ANKRD39	10	1
ANKRD44	37	1
ANKRD49	21	1
ANKRD50	19	1
ANKRD7	14	1
ANO1	18	1
ANO3	21	1
ANO4	15	1
ANO5	21	1
ANO6	27	1
ANO7	25	1
ANPEP	3	1
ANXA11	4	1
ANXA2	30	1
ANXA3	32	1
ANXA4	10	1
ANXA6	4	1
ANXA7	4	1
AOC1	16	1
AOC2	9	1
AOC3	9	1
AP1B1	26	1
AP1G1	5	1
AP1G2	8	1
AP1M1	20	1
AP1S1	6	1
AP1S2	X	1
AP1S3	37	1
AP2A1	1	1
AP2A2	18	1
AP2B1	9	1
AP2M1	34	1
AP2S1	1	1
AP3B1	3	1
AP3B2	3	1
AP3D1	20	1
AP3M1	4	1
AP3M2	16	1
AP3S1	11	1
AP3S2	3	1
AP4E1	30	1
APAF1	15	1
APEH	20	1
APEX1	15	1
APIP	18	1
APMAP	23	1
APOD	33	1
APRT	5	1
APTX	11	1
AQP1	14	1
AQP2	27	1
AQP3	11	1
AQP4	7	1
AQP6	27	1
AQP8	6	1
AQP9	30	1
ARCN1	5	1
ARF4	20	1
ARF5	14	1
ARF6	8	1
ARFGAP1	24	1
ARFGAP2	18	1
ARFGAP3	10	1
ARFGEF1	29	1
ARFGEF2	24	1
ARG1	12	1
ARG2	8	1
ARHGAP39	13	1
ARHGDIA	9	1
ARHGDIB	27	1
ARHGDIG	6	1
ARIH1	30	1
ARL1	15	1
ARL13B	33	1
ARL16	9	1
ARL2BP	2	1
ARL3	28	1
ARL4A	14	1
ARL5A	19	1
ARL5B	2	1
ARL5C	9	1
ARL6	33	1
ARL8B	20	1
ARMC3	2	1
ARMC9	25	1
ARMT1	1	1
ARPC1A	6	1
ARPC1B	6	1
ARPC2	37	1
ARPC4	20	1
ARPC5	7	1
ARPC5L	9	1
ARSA	10	1
ARSB	3	1
ARSD	X	1
ARSE	X	1
ARSF	X	1
ARSH	X	1
ARSI	4	1
ARSJ	32	1
ARSK	3	1
ASAP1	13	1
ASAP2	17	1
ASCC3	12	1
ASF1A	1	1
ASMT	X	1
ASMTL	X	1
ASNS	14	1
ASNSD1	37	1
ASPA	9	1
ASPG	8	1
ASPH	29	1
ASPHD1	6	1
ASPHD2	26	1
ASRGL1	18	1
ASS1	9	1
ATAD1	26	1
ATAD2	13	1
ATAD2B	17	1
ATAD5	9	1
ATAT1	12	1
ATG16L1	25	1
ATG16L2	21	1
ATG4A	X	1
ATG4B	25	1
ATG4C	5	1
ATG4D	20	1
ATG7	20	1
ATG9A	37	1
ATIC	37	1
ATM	5	1
ATP11C	X	1
ATP12A	25	1
ATP13A1	20	1
ATP1A1	17	1
ATP1A2	38	1
ATP1A3	1	1
ATP1A4	38	1
ATP2A1	6	1
ATP2A2	26	1
ATP2A3	9	1
ATP2B1	15	1
ATP2B2	20	1
ATP2B3	X	1
ATP2B4	38	1
ATP2C1	23	1
ATP2C2	5	1
ATP4A	1	1
ATP6V0A1	9	1
ATP6V0A2	26	1
ATP6V0A4	16	1
ATP6V0B	15	1
ATP6V0C	6	1
ATP6V0D1	5	1
ATP6V0D2	29	1
ATP6V1A	33	1
ATP6V1B1	10	1
ATP6V1B2	25	1
ATP6V1C1	13	1
ATP6V1C2	17	1
ATP6V1D	8	1
ATP6V1E2	10	1
ATP6V1F	14	1
ATP6V1G3	7	1
ATP6V1H	29	1
ATP7A	X	1
ATP7B	22	1
ATP8A1	13	1
ATP8A2	25	1
ATP8B2	7	1
ATP8B4	30	1
ATP9A	24	1
ATP9B	1	1
ATPAF2	5	1
ATR	23	1
ATXN2L	6	1
AUH	1	1
AURKA	24	1
AURKB	5	1
AURKC	1	1
AVL9	14	1
AWAT1	X	1
AWAT2	X	1
AZIN1	13	1
AZIN2	2	1
B3GNTL1	JH373243.1	1
BBOF1	8	1
BBS2	2	1
BBS4	30	1
BBS7	19	1
BBS9	14	1
BCAT1	27	1
BCAT2	1	1
BCKDHB	12	1
BCO1	5	1
BCO2	5	1
BCS1L	37	1
BDH1	33	1
BDH2	32	1
BHMT2	3	1
BLM	3	1
BLMH	9	1
BLVRA	18	1
BLVRB	1	1
BMP2K	32	1
BMS1	28	1
BOLA1	17	1
BOLA3	17	1
BOP1	13	1
BPGM	16	1
BPHL	35	1
BRAP	26	1
BRCA2	25	1
BRD2	12	1
BRD4	20	1
BRD9	34	1
BRDT	6	1
BRF1	8	1
BRIP1	9	1
BRIX1	4	1
BRK1	20	1
BRSK1	1	1
BRSK2	18	1
BRWD1	31	1
BRWD3	X	1
BTAF1	28	1
BTF3	2	1
BTF3L4	15	1
BUB3	28	1
BYSL	12	1
BZW1	37	1
BZW2	14	1
C2CD5	27	1
C3	20	1
CA1	29	1
CA13	29	1
CA2	29	1
CA3	29	1
CA4	9	1
CA7	5	1
CAB39	25	1
CAB39L	22	1
CABLES2	24	1
CACNA1F	X	1
CACTIN	20	1
CACYBP	7	1
CAD	17	1
CALML5	2	1
CALR	20	1
CALR3	20	1
CAMK1	20	1
CAMK1D	2	1
CAMK1G	7	1
CAMK2A	4	1
CAMK2D	32	1
CAMK2G	4	1
CAMK4	3	1
CAMKK1	9	1
CAMKK2	26	1
CANX	11	1
CAP2	35	1
CAPN1	18	1
CAPN11	12	1
CAPN12	1	1
CAPN15	6	1
CAPN3	30	1
CAPN5	21	1
CAPN6	X	1
CAPN7	23	1
CAPN9	4	1
CAPS	20	1
CAPS2	10	1
CAPSL	4	1
CAPZA2	14	1
CAPZB	2	1
CARNMT1	1	1
CARS	18	1
CARS2	22	1
CASC1	27	1
CAT	18	1
CBR3	31	1
CBR4	25	1
CBWD2	1	1
CBX1	9	1
CBX3	14	1
CBX5	27	1
CC2D2A	3	1
CCDC112	11	1
CCDC113	2	1
CCDC114	1	1
CCDC146	18	1
CCDC148	36	1
CCDC151	20	1
CCDC173	36	1
CCDC189	6	1
CCDC22	X	1
CCDC38	15	1
CCDC39	34	1
CCDC40	9	1
CCDC42	5	1
CCDC61	1	1
CCDC63	26	1
CCDC65	27	1
CCDC88A	10	1
CCDC88C	8	1
CCDC93	19	1
CCDC96	3	1
CCNA1	25	1
CCNA2	19	1
CCNB2	30	1
CCNB3	X	1
CCNE2	29	1
CCNH	3	1
CCNI2	11	1
CCNK	8	1
CCS	18	1
CCT2	10	1
CCT3	7	1
CCT4	10	1
CCT5	34	1
CCT6A	6	1
CCT8	31	1
CD109	12	1
CD2AP	12	1
CDA	2	1
CDC123	2	1
CDC14A	6	1
CDC14B	1	1
CDC16	22	1
CDC20	15	1
CDC23	11	1
CDC25A	20	1
CDC25B	24	1
CDC25C	11	1
CDC27	9	1
CDC34	20	1
CDC40	12	1
CDC45	26	1
CDC5L	12	1
CDC6	9	1
CDC7	6	1
CDC73	38	1
CDIPT	6	1
CDK12	9	1
CDK16	X	1
CDK17	15	1
CDK19	12	1
CDK2	10	1
CDK3	9	1
CDK4	10	1
CDK5	16	1
CDK5RAP1	24	1
CDK8	25	1
CDKAL1	35	1
CDKL1	8	1
CDKL2	32	1
CDKL4	17	1
CDKL5	X	1
CDKN2C	15	1
CDKN3	8	1
CDS1	32	1
CDS2	24	1
CDYL	35	1
CEBPZ	17	1
CECR2	27	1
CELF1	18	1
CELF2	2	1
CELF3	17	1
CELF5	20	1
CENPE	32	1
CENPJ	25	1
CENPV	5	1
CEP104	5	1
CEP120	11	1
CEP131	9	1
CEP164	5	1
CEP250	24	1
CEP41	14	1
CEP76	7	1
CEP95	9	1
CEPT1	6	1
CERS2	17	1
CERS3	3	1
CERS4	20	1
CERS5	27	1
CERS6	36	1
CES2	5	1
CETN1	7	1
CETN3	3	1
CFAP100	20	1
CFAP161	3	1
CFAP20	2	1
CFAP36	10	1
CFAP43	28	1
CFAP44	33	1
CFAP45	38	1
CFAP52	5	1
CFAP53	7	1
CFAP57	15	1
CFAP58	28	1
CFAP61	24	1
CFAP65	37	1
CFAP70	4	1
CFAP73	26	1
CFL1	18	1
CFL2	8	1
CGNL1	30	1
CHAC1	30	1
CHAC2	10	1
CHADL	10	1
CHAF1B	31	1
CHD2	3	1
CHD3	5	1
CHD6	24	1
CHD7	29	1
CHD9	2	1
CHDH	20	1
CHEK2	26	1
CHFR	26	1
CHI3L1	7	1
CHIA	6	1
CHID1	18	1
CHKA	18	1
CHMP1A	5	1
CHMP2A	1	1
CHMP4B	24	1
CHMP4C	29	1
CHMP6	9	1
CHORDC1	21	1
CHP1	30	1
CHP2	6	1
CHPT1	15	1
CHTF18	6	1
CIAO1	17	1
CIB2	JH373583.1	1
CIRBP	20	1
CISD3	9	1
CKAP5	18	1
CKM	1	1
CKMT2	3	1
CKS2	1	1
CLASP1	19	1
CLASP2	23	1
CLCN1	16	1
CLCN2	34	1
CLCN3	25	1
CLCN4	X	1
CLCN5	X	1
CLCN6	2	1
CLCN7	6	1
CLEC16A	6	1
CLGN	19	1
CLINT1	4	1
CLIP1	26	1
CLK1	37	1
CLK2	7	1
CLK3	30	1
CLK4	11	1
CLN3	6	1
CLP1	18	1
CLPB	21	1
CLPP	20	1
CLPTM1	1	1
CLPTM1L	34	1
CLPX	30	1
CLTB	4	1
CLTC	9	1
CLTCL1	26	1
CLUAP1	6	1
CLUH	9	1
CLYBL	22	1
CMAS	27	1
CMBL	34	1
CMPK1	15	1
CMTR1	12	1
CNBP	20	1
CNDP1	1	1
CNDP2	1	1
CNFN	1	1
CNN1	20	1
CNN2	20	1
CNN3	6	1
CNNM1	28	1
CNNM2	28	1
CNNM3	10	1
CNNM4	10	1
CNOT1	2	1
CNOT3	1	1
CNOT4	16	1
CNOT6	11	1
CNOT6L	32	1
CNOT7	16	1
CNOT8	4	1
CNOT9	37	1
CNPPD1	37	1
CNTRL	11	1
COASY	9	1
COG2	4	1
COG3	22	1
COG4	5	1
COG6	25	1
COMMD10	11	1
COMMD2	23	1
COMMD3	2	1
COMMD4	30	1
COMTD1	4	1
COPA	38	1
COPB1	21	1
COPB2	23	1
COPE	20	1
COPG1	20	1
COPG2	14	1
COPS2	30	1
COPS5	29	1
COPZ1	27	1
COPZ2	9	1
COQ10A	10	1
COQ10B	37	1
COQ2	32	1
COQ3	12	1
COQ4	9	1
COQ5	26	1
COQ6	8	1
COQ7	6	1
COQ8A	7	1
COQ8B	1	1
CORO1A	6	1
CORO1C	26	1
CORO2A	11	1
CORO2B	30	1
CORO6	9	1
COTL1	5	1
COX10	5	1
COX11	9	1
COX15	28	1
COX17	33	1
COX18	13	1
COX19	6	1
CPA1	14	1
CPA4	14	1
CPA6	29	1
CPAMD8	20	1
CPB1	23	1
CPN2	33	1
CPNE1	24	1
CPNE2	2	1
CPNE3	29	1
CPNE4	23	1
CPNE5	12	1
CPNE6	8	1
CPNE8	27	1
CPNE9	20	1
CPO	37	1
CPOX	33	1
CPPED1	6	1
CPS1	37	1
CPSF1	13	1
CPSF2	8	1
CPSF3	17	1
CPSF4	6	1
CPT1A	18	1
CPT1B	10	1
CPT1C	1	1
CRLS1	24	1
CRMP1	3	1
CRNKL1	24	1
CRTAC1	28	1
CRY1	10	1
CRY2	18	1
CRYL1	25	1
CRYM	6	1
CRYZ	6	1
CS	10	1
CSAD	27	1
CSE1L	24	1
CSNK1D	9	1
CSNK1E	10	1
CSNK2A2	2	1
CSNK2B	12	1
CSTF1	24	1
CSTF2T	26	1
CSTF3	18	1
CTBP1	3	1
CTBP2	28	1
CTDNEP1	5	1
CTDP1	1	1
CTDSP1	37	1
CTDSP2	10	1
CTDSPL2	30	1
CTH	6	1
CTPS1	15	1
CTPS2	X	1
CTR9	21	1
CTSA	24	1
CTSB	25	1
CTSC	21	1
CTSD	18	1
CTSF	18	1
CTSK	17	1
CTSO	15	1
CTSS	17	1
CUL1	16	1
CUL2	2	1
CUL3	25	1
CUL4B	X	1
CUTA	12	1
CUTC	28	1
CWC22	36	1
CWC27	2	1
CWH43	13	1
CYB5A	1	1
CYB5D1	5	1
CYB5R1	7	1
CYB5R2	21	1
CYB5R3	10	1
CYB5R4	12	1
CYB5RL	5	1
CYC1	13	1
CYCS	14	1
CYFIP1	3	1
CYFIP2	4	1
CYP11A1	30	1
CYP26A1	28	1
CYP26B1	17	1
CYP4A11	15	1
CYP4B1	15	1
CYP4F22	20	1
CYP4F3	20	1
CYP4V2	16	1
CYP4X1	15	1
CYP51A1	14	1
CYTH1	9	1
CYTH3	6	1
CYTH4	10	1
D2HGDH	25	1
DAAM1	8	1
DAAM2	12	1
DAGLA	18	1
DAGLB	6	1
DAO	26	1
DAPK1	1	1
DAPK3	20	1
DARS	19	1
DARS2	7	1
DAW1	25	1
DBI	19	1
DBR1	23	1
DBT	6	1
DCAF1	20	1
DCAF13	13	1
DCAF7	9	1
DCAKD	9	1
DCK	13	1
DCLK1	25	1
DCLK2	15	1
DCLK3	23	1
DCLRE1B	17	1
DCLRE1C	2	1
DCTD	16	1
DCTN1	17	1
DCXR	9	1
DDAH1	6	1
DDB1	18	1
DDC	18	1
DDI1	5	1
DDI2	2	1
DDO	12	1
DDOST	2	1
DDRGK1	24	1
DDX10	5	1
DDX11	27	1
DDX17	10	1
DDX18	19	1
DDX19A	5	1
DDX20	17	1
DDX21	4	1
DDX23	27	1
DDX24	8	1
DDX25	5	1
DDX27	24	1
DDX28	5	1
DDX39A	20	1
DDX39B	12	1
DDX3X	X	1
DDX4	2	1
DDX46	11	1
DDX47	27	1
DDX49	20	1
DDX5	9	1
DDX50	4	1
DDX54	26	1
DDX55	26	1
DDX56	JH373278.1	1
DDX58	11	1
DDX6	5	1
DDX60	15	1
DECR1	29	1
DECR2	6	1
DEGS1	7	1
DEGS2	8	1
DENND1A	9	1
DENND1B	7	1
DENND1C	20	1
DENND2C	17	1
DENND2D	6	1
DENND6A	20	1
DENND6B	10	1
DERA	27	1
DERL1	13	1
DERL2	5	1
DERL3	26	1
DESI1	10	1
DESI2	7	1
DGAT2	21	1
DGAT2L6	X	1
DGKA	10	1
DGKB	14	1
DGKD	25	1
DGKE	9	1
DGKG	34	1
DGKQ	3	1
DGUOK	17	1
DHCR24	5	1
DHDDS	2	1
DHDH	1	1
DHODH	5	1
DHPS	20	1
DHRS1	8	1
DHRS11	9	1
DHRS2	8	1
DHRS3	2	1
DHRS4	8	1
DHRS7B	5	1
DHRS9	36	1
DHRSX	X	1
DHX15	3	1
DHX16	12	1
DHX29	2	1
DHX30	20	1
DHX33	5	1
DHX35	24	1
DHX37	26	1
DHX38	5	1
DHX57	17	1
DHX58	9	1
DHX8	9	1
DIAPH1	2	1
DIAPH2	X	1
DIAPH3	22	1
DIMT1	2	1
DIP2B	27	1
DIP2C	2	1
DIRC2	33	1
DIS3	22	1
DIS3L	30	1
DIS3L2	25	1
DISP3	2	1
DLAT	5	1
DLD	18	1
DLEC1	23	1
DLL1	12	1
DLST	8	1
DMC1	10	1
DMGDH	3	1
DMXL1	11	1
DMXL2	30	1
DNA2	4	1
DNAAF1	5	1
DNAAF2	8	1
DNAAF3	1	1
DNAAF4	30	1
DNAAF5	6	1
DNAH1	20	1
DNAH10	26	1
DNAH11	14	1
DNAH14	7	1
DNAH17	9	1
DNAH5	34	1
DNAH6	17	1
DNAH8	12	1
DNAH9	5	1
DNAI1	11	1
DNAI2	9	1
DNAJA1	11	1
DNAJA3	6	1
DNAJA4	3	1
DNAJB1	20	1
DNAJB11	34	1
DNAJB13	21	1
DNAJB14	32	1
DNAJB2	37	1
DNAJB4	6	1
DNAJB5	11	1
DNAJB6	16	1
DNAJC1	2	1
DNAJC10	36	1
DNAJC11	5	1
DNAJC13	23	1
DNAJC15	22	1
DNAJC16	2	1
DNAJC18	2	1
DNAJC19	34	1
DNAJC2	18	1
DNAJC21	4	1
DNAJC27	17	1
DNAJC3	22	1
DNAJC30	6	1
DNAJC5	24	1
DNAJC5B	29	1
DNAJC5G	17	1
DNAJC7	9	1
DNAL1	8	1
DNAL4	10	1
DNALI1	15	1
DNASE1	6	1
DNASE1L1	X	1
DNASE1L2	6	1
DNASE1L3	20	1
DNASE2	20	1
DNASE2B	6	1
DNLZ	9	1
DNM1L	27	1
DNM3	7	1
DNPEP	37	1
DNPH1	12	1
DOCK3	20	1
DOCK6	20	1
DOCK7	5	1
DOCK8	1	1
DOHH	20	1
DOLPP1	9	1
DOPEY1	12	1
DOPEY2	31	1
DPAGT1	5	1
DPCD	28	1
DPEP1	5	1
DPEP2	5	1
DPH1	9	1
DPH2	15	1
DPH3	23	1
DPH5	6	1
DPH6	30	1
DPM1	24	1
DPP10	19	1
DPP3	18	1
DPP4	36	1
DPP6	16	1
DPP8	30	1
DPP9	20	1
DPY30	17	1
DPYD	6	1
DPYS	13	1
DPYSL2	25	1
DPYSL3	2	1
DPYSL4	28	1
DPYSL5	17	1
DRC1	17	1
DRC3	5	1
DRC7	2	1
DRG1	26	1
DRG2	5	1
DSEL	1	1
DSTN	24	1
DTWD1	30	1
DUOX1	30	1
DUOX2	30	1
DUS1L	9	1
DUS2	5	1
DUS3L	20	1
DUS4L	18	1
DUSP11	17	1
DUSP12	38	1
DUSP18	26	1
DUSP19	36	1
DUSP2	17	1
DUSP26	16	1
DUSP3	9	1
DUSP6	15	1
DUSP7	20	1
DUT	30	1
DYNC1H1	8	1
DYNC1I1	14	1
DYNC1I2	36	1
DYNC2H1	5	1
DYNC2LI1	10	1
DYNLL1	26	1
DYNLL2	9	1
DYNLRB1	24	1
DYNLRB2	5	1
DYNLT1	1	1
DYNLT3	X	1
DYRK1A	31	1
DYRK1B	1	1
DYRK2	10	1
DYRK3	7	1
DYRK4	27	1
DZIP1	22	1
DZIP1L	23	1
E2F2	2	1
E2F3	35	1
E2F4	5	1
E2F5	29	1
E2F6	17	1
EARS2	6	1
EBNA1BP2	15	1
ECE1	2	1
ECE2	34	1
ECEL1	25	1
ECH1	1	1
ECHDC3	2	1
ECHS1	28	1
ECI1	6	1
ECI2	35	1
EDF1	9	1
EEA1	15	1
EEF1A1	12	1
EEF1D	13	1
EEF2	20	1
EEF2K	6	1
EEFSEC	20	1
EEPD1	14	1
EFCAB2	7	1
EFHC1	12	1
EFHC2	X	1
EFL1	3	1
EFTUD2	9	1
EHD1	18	1
EHD2	1	1
EHD3	17	1
EHD4	30	1
EHHADH	34	1
EHMT2	12	1
EIF1	9	1
EIF1AX	X	1
EIF1B	23	1
EIF2A	23	1
EIF2AK2	17	1
EIF2AK3	17	1
EIF2AK4	30	1
EIF2B1	26	1
EIF2B2	8	1
EIF2B3	15	1
EIF2B4	17	1
EIF2B5	34	1
EIF2D	38	1
EIF2S1	8	1
EIF2S2	24	1
EIF2S3	X	1
EIF3B	6	1
EIF3D	10	1
EIF3E	13	1
EIF3I	2	1
EIF3L	10	1
EIF4A1	5	1
EIF4A2	34	1
EIF4A3	9	1
EIF4E	32	1
EIF4E1B	4	1
EIF4E2	25	1
EIF4G3	2	1
EIF5	8	1
EIF5A2	34	1
EIF5B	10	1
EIF6	24	1
EIPR1	17	1
ELAC1	1	1
ELAC2	5	1
ELAVL2	11	1
ELMOD1	5	1
ELMOD2	19	1
ELMOD3	17	1
ELOC	29	1
ELOF1	14	1
ELOVL1	15	1
ELOVL2	35	1
ELOVL3	28	1
ELOVL4	12	1
ELOVL5	12	1
ELOVL6	32	1
ELOVL7	2	1
ELP2	7	1
ELP3	25	1
EMC1	2	1
EMC3	20	1
EMC4	30	1
EMC9	8	1
EML1	8	1
ENDOG	9	1
ENDOU	27	1
ENDOV	9	1
ENGASE	9	1
ENKD1	5	1
ENKUR	2	1
ENO2	27	1
ENO3	5	1
ENO4	28	1
ENOPH1	32	1
ENOSF1	7	1
ENPEP	32	1
ENPP1	1	1
ENPP2	13	1
ENPP4	12	1
ENPP5	12	1
ENTHD1	10	1
ENTPD2	9	1
ENTPD3	23	1
ENTPD4	25	1
ENTPD5	8	1
ENTPD6	23	1
ENTPD7	28	1
EPHX1	7	1
EPHX2	25	1
EPHX3	20	1
EPHX4	6	1
EPN1	1	1
EPN2	5	1
EPN3	9	1
EPRS	38	1
ERAL1	9	1
ERAP2	3	1
ERBIN	2	1
ERC1	27	1
ERCC1	1	1
ERCC2	1	1
ERCC3	19	1
ERCC4	6	1
ERCC6	28	1
ERCC6L	X	1
ERCC8	2	1
ERGIC1	4	1
ERGIC3	24	1
ERI1	16	1
ERI2	6	1
ERI3	15	1
ERO1A	8	1
ERO1B	4	1
ESD	22	1
ESF1	24	1
ESPL1	27	1
ETF1	11	1
ETFA	30	1
ETFB	1	1
ETFBKMT	27	1
ETFDH	15	1
ETHE1	1	1
ETNK1	27	1
ETNK2	38	1
ETNPPL	32	1
EVI5	6	1
EVI5L	20	1
EXD1	30	1
EXD2	8	1
EXO1	7	1
EXOC6B	17	1
EXOG	23	1
EXOSC10	2	1
EXOSC2	9	1
EXOSC3	11	1
EXOSC4	13	1
EXOSC5	1	1
EXOSC7	20	1
EXOSC8	25	1
EXOSC9	19	1
EXT1	13	1
EXTL2	6	1
FADS1	18	1
FADS2	18	1
FADS3	18	1
FAH	3	1
FAM172A	3	1
FAM173B	34	1
FAM184A	1	1
FAM184B	3	1
FAM206A	11	1
FAM221B	11	1
FAM45A	28	1
FAM49A	17	1
FAM49B	13	1
FAM91A1	13	1
FAM96A	30	1
FAM96B	5	1
FAN1	3	1
FANCD2	20	1
FANCL	10	1
FANCM	8	1
FANK1	28	1
FAP	36	1
FAR1	21	1
FAR2	27	1
FARS2	35	1
FARSA	20	1
FASN	9	1
FAXC	12	1
FBL	1	1
FBP1	1	1
FBP2	1	1
FBXO10	11	1
FBXO11	10	1
FBXO21	26	1
FDFT1	25	1
FDPS	7	1
FDX1	5	1
FDX2	20	1
FDXR	9	1
FECH	1	1
FEN1	18	1
FER	3	1
FGD2	12	1
FGGY	5	1
FH	7	1
FHIT	20	1
FICD	26	1
FIG4	12	1
FIGNL1	18	1
FKBP10	9	1
FKBP11	27	1
FKBP15	11	1
FKBP1A	24	1
FKBP1B	17	1
FKBP2	18	1
FKBP3	8	1
FKBP4	27	1
FKBP5	12	1
FKBP8	20	1
FKBP9	14	1
FLAD1	7	1
FLOT1	12	1
FLVCR1	7	1
FLVCR2	8	1
FMO1	7	1
FMO2	7	1
FMO3	7	1
FMO4	7	1
FMO5	17	1
FN3K	JH373243.1	1
FN3KRP	JH373243.1	1
FNTA	16	1
FNTB	8	1
FOLH1	21	1
FOPNL	6	1
FOXRED1	5	1
FOXRED2	10	1
FPGS	9	1
FTCD	31	1
FTH1	11	1
FTH1	18	1
FTL	1	1
FTSJ1	X	1
FTSJ3	9	1
FUCA1	2	1
FUCA2	1	1
FUK	5	1
FUOM	28	1
FURIN	3	1
FUT2	1	1
FXN	1	1
FZR1	20	1
G6PD	X	1
GABARAP	5	1
GABARAPL1	27	1
GABARAPL2	5	1
GABPB1	30	1
GABPB2	17	1
GAD1	36	1
GADL1	23	1
GAK	3	1
GALE	2	1
GALK1	9	1
GALK2	30	1
GALM	17	1
GALNS	5	1
GALT	11	1
GANAB	18	1
GANC	30	1
GAPDH	27	1
GAPDHS	1	1
GAR1	32	1
GARS	14	1
GAS8	5	1
GATB	15	1
GATM	30	1
GBA	7	1
GBA2	11	1
GBA3	3	1
GBE1	31	1
GCA	36	1
GCAT	10	1
GCDH	20	1
GCH1	8	1
GCK	JH373316.1	1
GCKR	17	1
GCLC	12	1
GCN1	26	1
GCSH	5	1
GDA	1	1
GDAP2	17	1
GDI2	2	1
GDPD1	9	1
GDPD3	6	1
GEN1	17	1
GFER	6	1
GFM1	23	1
GFM2	2	1
GFOD1	35	1
GFOD2	5	1
GFPT1	10	1
GFPT2	11	1
GGACT	22	1
GGCX	17	1
GGPS1	4	1
GGT7	24	1
GHDC	9	1
GIMAP7	16	1
GINS2	5	1
GINS3	2	1
GK2	32	1
GK5	23	1
GLA	X	1
GLB1	23	1
GLB1L	37	1
GLB1L2	5	1
GLB1L3	5	1
GLCE	30	1
GLDC	11	1
GLO1	12	1
GLOD5	X	1
GLRA2	X	1
GLRX	3	1
GLRX2	38	1
GLRX3	28	1
GLRX5	8	1
GLS	37	1
GLS2	10	1
GLT1D1	26	1
GLT8D1	20	1
GLUL	7	1
GLYR1	6	1
GMDS	35	1
GMFB	8	1
GMFG	1	1
GMPPA	37	1
GMPPB	20	1
GMPR	35	1
GMPR2	8	1
GMPS	23	1
GNB1	5	1
GNB1L	26	1
GNE	11	1
GNL1	12	1
GNL2	15	1
GNL3	20	1
GNL3L	X	1
GNPAT	4	1
GNPDA1	2	1
GNPDA2	13	1
GNPNAT1	8	1
GNS	10	1
GOLGA3	26	1
GOLT1A	38	1
GOLT1B	27	1
GORASP1	23	1
GORASP2	36	1
GOT1	28	1
GOT2	2	1
GPAM	28	1
GPAT3	32	1
GPAT4	16	1
GPCPD1	24	1
GPD1	27	1
GPD1L	23	1
GPD2	36	1
GPHN	8	1
GPI	1	1
GPN2	2	1
GPN3	26	1
GPSM1	9	1
GPSM2	6	1
GPT	13	1
GPX2	8	1
GPX5	35	1
GPX7	15	1
GPX8	2	1
GRHPR	11	1
GRPEL1	3	1
GRPEL2	4	1
GRTP1	22	1
GRWD1	1	1
GSK3B	33	1
GSPT1	6	1
GSS	24	1
GSTA4	12	1
GSTO1	28	1
GSTP1	18	1
GSTZ1	8	1
GTDC1	19	1
GTF2B	6	1
GTF2H4	12	1
GTF2H5	1	1
GTF3C3	37	1
GTF3C5	9	1
GTPBP1	10	1
GTPBP10	14	1
GTPBP2	12	1
GTPBP3	20	1
GTPBP4	2	1
GTPBP6	X	1
GTPBP8	33	1
GUCY1A2	5	1
GUCY2D	5	1
GUF1	13	1
GUK1	14	1
GUSB	6	1
GYG1	23	1
GYS1	1	1
GYS2	27	1
H2AFJ	27	1
H2AFV	JH373278.1	1
H2AFX	5	1
H6PD	5	1
HACD1	2	1
HACD2	33	1
HACL1	23	1
HADH	32	1
HADHA	17	1
HAGH	6	1
HAGHL	6	1
HAL	15	1
HAO1	24	1
HAO2	17	1
HARS	2	1
HARS2	2	1
HAS1	1	1
HAS2	13	1
HAS3	5	1
HBS1L	1	1
HCFC1	X	1
HCFC2	15	1
HCN2	20	1
HDAC1	2	1
HDAC10	10	1
HDAC11	20	1
HDAC2	12	1
HDAC3	2	1
HDAC4	25	1
HDAC5	9	1
HDAC6	X	1
HDAC7	27	1
HDAC8	X	1
HDAC9	14	1
HDC	30	1
HDDC2	1	1
HDDC3	3	1
HDHD2	7	1
HDHD3	11	1
HDHD5	27	1
HEATR1	4	1
HECTD3	15	1
HECW2	37	1
HELB	10	1
HELLS	28	1
HELQ	32	1
HEMK1	20	1
HENMT1	JH373368.1	1
HERC4	4	1
HERC6	32	1
HEXB	2	1
HFM1	6	1
HGD	33	1
HGSNAT	16	1
HHAT	7	1
HHIPL1	8	1
HHIPL2	38	1
HIBCH	37	1
HID1	9	1
HIF1AN	28	1
HINT2	11	1
HIPK2	16	1
HIRA	26	1
HIST1H2AC	35	1
HIST1H2BB	35	1
HIST1H2BJ	35	1
HIST2H2AC	17	1
HIST2H2BF	17	1
HIST2H3A	17	1
HIST3H2A	14	1
HIST3H2BB	14	1
HK1	4	1
HK2	17	1
HK3	4	1
HKDC1	4	1
HLCS	31	1
HLTF	23	1
HM13	24	1
HMBS	5	1
HMCES	20	1
HMGB1	25	1
HMGB2	25	1
HMGB3	X	1
HMGB4	15	1
HMGCL	2	1
HMGCLL1	12	1
HMGCR	3	1
HMGCS2	17	1
HMOX1	10	1
HMOX2	6	1
HNRNPA2B1	14	1
HNRNPLL	17	1
HOGA1	28	1
HORMAD1	17	1
HORMAD2	26	1
HPD	26	1
HPGD	25	1
HPRT1	X	1
HPSE	32	1
HRAS	18	1
HS3ST3B1	5	1
HS3ST6	6	1
HSBP1	5	1
HSCB	26	1
HSD11B1	7	1
HSD11B1L	20	1
HSD11B2	5	1
HSD17B1	9	1
HSD17B10	X	1
HSD17B12	18	1
HSD17B13	32	1
HSD17B14	1	1
HSD17B2	5	1
HSD17B3	1	1
HSD17B4	11	1
HSD17B6	10	1
HSD17B8	12	1
HSD3B2	17	1
HSDL1	5	1
HSDL2	11	1
HSP90AA1	8	1
HSP90B1	15	1
HSPA1L	12	1
HSPA2	8	1
HSPA4	11	1
HSPA4L	19	1
HSPA5	9	1
HSPA9	11	1
HSPB11	5	1
HSPBAP1	33	1
HSPH1	25	1
HTATIP2	21	1
HTATSF1	X	1
HTRA1	28	1
HTRA2	17	1
HTRA3	3	1
HTRA4	16	1
HUNK	31	1
HUS1	16	1
HYDIN	5	1
HYI	15	1
IARS	1	1
IARS2	38	1
IBA57	14	1
ICK	12	1
IDE	28	1
IDH1	37	1
IDH2	3	1
IDH3A	3	1
IDNK	1	1
IDS	X	1
IFIH1	36	1
IFT122	20	1
IFT172	17	1
IFT20	9	1
IFT22	6	1
IFT27	10	1
IFT46	5	1
IFT52	24	1
IFT57	33	1
IFT74	11	1
IFT81	26	1
IFT88	25	1
IGFALS	6	1
IGHMBP2	18	1
IL4I1	1	1
ILK	21	1
ILKAP	25	1
ILVBL	20	1
IMMP1L	18	1
IMP3	30	1
IMP4	25	1
IMPA1	29	1
IMPA2	7	1
IMPACT	7	1
IMPDH1	14	1
IMPDH2	20	1
INF2	8	1
INO80	30	1
INPP5A	28	1
INPP5B	15	1
INPP5J	26	1
INTS11	5	1
INVS	11	1
IP6K1	20	1
IP6K2	20	1
IP6K3	12	1
IPO11	2	1
IPO4	8	1
IPO5	22	1
IPO7	21	1
IPO8	27	1
IPPK	1	1
IQCA1	25	1
IQCA1L	16	1
IQCH	30	1
IQUB	14	1
ISCA1	1	1
ISCA2	8	1
ISCU	26	1
ISOC1	11	1
ISOC2	1	1
ISPD	14	1
IST1	5	1
ISY1	20	1
ISYNA1	20	1
ITFG1	2	1
ITGB1BP2	X	1
ITIH3	AAEX03020161.1	1
ITIH4	AAEX03020161.1	1
ITPA	24	1
ITPK1	8	1
IVD	30	1
IYD	1	1
JMJD4	14	1
JMJD6	9	1
JMJD7	30	1
KARS	5	1
KAT2A	9	1
KAT2B	23	1
KAT5	18	1
KAT6B	4	1
KAT7	9	1
KAT8	6	1
KATNA1	1	1
KATNAL1	25	1
KATNAL2	7	1
KCNA10	6	1
KCNA6	27	1
KCNAB1	23	1
KCNAB2	5	1
KCNAB3	5	1
KCNB1	24	1
KCNH1	7	1
KCNH2	16	1
KCNH3	27	1
KCNH4	9	1
KCNH5	8	1
KCNH6	9	1
KCNH7	36	1
KCNH8	23	1
KCNIP4	3	1
KCNJ1	5	1
KCNJ2	9	1
KCNJ3	36	1
KCNJ4	10	1
KCNJ5	5	1
KCNJ6	31	1
KCNJ8	27	1
KCNJ9	38	1
KCNMA1	4	1
KCNN4	1	1
KCNT1	9	1
KCNU1	16	1
KCTD9	25	1
KDELR2	6	1
KDELR3	10	1
KDM1A	2	1
KDM1B	35	1
KDM6A	X	1
KDM8	6	1
KDSR	1	1
KHK	17	1
KIAA0100	9	1
KIAA0556	6	1
KIAA1324	6	1
KIAA1468	1	1
KIAA1841	10	1
KIDINS220	17	1
KIF11	28	1
KIF13A	35	1
KIF13B	25	1
KIF14	7	1
KIF15	20	1
KIF16B	24	1
KIF17	2	1
KIF18A	21	1
KIF18B	9	1
KIF19	9	1
KIF1BP	4	1
KIF21A	27	1
KIF24	11	1
KIF27	1	1
KIF2C	15	1
KIF3A	11	1
KIF3B	24	1
KIF3C	17	1
KIF5A	10	1
KIF5B	2	1
KIF5C	19	1
KIF6	12	1
KIF9	20	1
KIFAP3	7	1
KIFC1	12	1
KIFC3	2	1
KLC1	8	1
KLC2	18	1
KLC3	1	1
KLC4	12	1
KLHDC1	8	1
KLHDC2	8	1
KLHDC3	12	1
KLHDC4	5	1
KMO	7	1
KMT2A	5	1
KMT2B	1	1
KPNA1	33	1
KPNA3	22	1
KPNA4	34	1
KPNA5	1	1
KPNA6	2	1
KPNA7	6	1
KPNB1	9	1
KRAS	27	1
KRI1	20	1
KRTAP16-1	9	1
KTI12	15	1
KY	23	1
KYAT1	9	1
KYAT3	6	1
KYNU	19	1
L2HGDH	8	1
L3HYPDH	8	1
LACTB	30	1
LACTB2	29	1
LACTBL1	2	1
LAMTOR3	32	1
LAP3	3	1
LARS	2	1
LARS2	20	1
LAS1L	X	1
LATS1	1	1
LATS2	25	1
LBR	7	1
LCAT	5	1
LCLAT1	17	1
LCMT1	6	1
LCMT2	30	1
LCP1	22	1
LCTL	30	1
LDAH	17	1
LDHB	27	1
LDHC	21	1
LDHD	5	1
LENG8	1	1
LEO1	30	1
LEPROT	5	1
LEPROTL1	16	1
LETM1	3	1
LETM2	16	1
LGMN	8	1
LGSN	12	1
LHPP	28	1
LIAS	3	1
LIG1	1	1
LIPF	26	1
LIPJ	26	1
LIPM	26	1
LIPT1	10	1
LIPT2	21	1
LMAN1	1	1
LMAN1L	30	1
LMAN2	4	1
LMAN2L	10	1
LMBRD2	4	1
LMF1	6	1
LMLN	33	1
LNPEP	3	1
LONP1	20	1
LONP2	2	1
LPCAT1	34	1
LPCAT2	2	1
LPCAT4	30	1
LPIN2	7	1
LPIN3	24	1
LPO	9	1
LPP	34	1
LPXN	18	1
LRBA	15	1
LRCH4	6	1
LRRC1	12	1
LRRC15	33	1
LRRC23	27	1
LRRC34	34	1
LRRC56	18	1
LRRC6	13	1
LRRC7	6	1
LRRC74A	8	1
LRRC74B	26	1
LRRD1	14	1
LSG1	33	1
LSM1	16	1
LSM14A	1	1
LSM3	14	1
LSM4	20	1
LSM6	15	1
LSM7	20	1
LSS	31	1
LTA4H	15	1
LTC4S	11	1
LTN1	31	1
LUC7L	6	1
LUC7L2	16	1
LYPLA1	29	1
LYPLA2	2	1
LYPLAL1	38	1
LYRM1	6	1
LZIC	5	1
LZTR1	26	1
MAATS1	33	1
MACROD1	18	1
MAK	35	1
MAK16	16	1
[truncated: 12,942 more rows]
[truncated: 9 more columns]

## Sheet: PIVOT MANIPULATIONS
Row Labels	1	2	3	4	5	6	7	8	9	10	11	12	13	14	15	16	17	18	19	20	21	22	23	24	25	26	27	28	29	30	31	32	33	34	35	36	37	38
1	231	165	113	110	251	216	121	154	253	166	102	136	81	65	123	70	153	134	41	216	62	46	84	122	91	120	95	73	51	103	30	58	41	63	37	39	64	43
2	73	55	33	38	63	71	65	43	103	63	33	41	27	19	36	30	50	51	14	72	22	17	20	42	21	46	20	43	15	36	13	11	15	9	9	11	14	12
3	28	30	21	23	25	34	21	18	31	20	21	19	9	19	16	16	17	30	7	41	12	9	5	14	16	14	16	15	11	17	8	8	8	6	8	3	1	3
4	20	13	10	11	22	13	12	7	29	11	10	11	5	5	8	7	7	14	2	12	8		5	5	8	8	4	8	2	6		2	7	5		2	2	3
6	77	54	65	60	97	77	58	69	107	59	53	46	30	44	49	36	58	52	18	91	38	23	25	45	23	45	63	39	29	51	16	13	22	20	15	16	27	14
7	56	47	27	27	40	38	41	32	79	37	20	32	20	19	13	11	18	29	7	33	18	7	16	28	20	19	22	31	8	17	11	15	12	10	9	11	11	11
9	12	11	10	14	23	12	9	7	16	17	11	14	9	8	7	8	10	11	3	10	9	4	6	8	10	8	8	11	5	10		3	1	5	2	3	6	4
12	189	129	86	100	172	128	111	85	181	98	78	88	66	62	81	56	87	95	37	159	68	44	66	84	74	57	81	54	22	56	39	29	41	45	19	36	43	34
13	24	17	6	13	25	15	13	6	20	9	9	9	8	7	10	5	8	13	1	8	6	6	4	12	10	5	21	6	4	6	3	5	4	6	1	2		9
14	11	13	2	9	16	5	11	10	12	12	9	9	7	7	6	8	8	13	4	12	6	5	9	11	8	1	13	3	1	4	3	7	8	4	1	2	4	4
15.1	24	22	3	8	16	21	18	6	22	6	7	10	8	6	4	12	13	18	1	24	9	1	5	10	5	4	12	1		8	4	1	3	2	1	5		4
15.2	40	16	5	4	29	24	16	13	25	8	14	13	8	10	14	19	15	26	1	24	18	1	2	18	2	5	12	5	1	7	2	3	3	4	9		4	17
17	122	18	8	13	36	34	11	13	24	11	26	14	21	9	14	17	13	25	1	38	29	3	8	30	7	18	30	9	1	2	6	3	6	3	17	3	1	15
Grand Total	907	590	389	430	815	688	507	463	902	517	393	442	299	280	381	295	457	511	137	740	305	166	255	429	295	350	397	298	150	323	135	158	171	182	128	133	177	173	AUTOLOGOUS no change no X,Y
Row Labels																																							SD	av	CV		Age
1	25.4686	27.9661	29.0488	25.5814	30.7975	31.3953	23.8659	33.2613	28.0488	32.1083	25.9542	30.7692	27.0903	23.2143	32.2835	23.7288	33.4792	26.2231	29.927	29.1892	20.3279	27.7108	32.9412	28.4382	30.8475	34.2857	23.9295	24.4966	34	31.8885	22.2222	36.7089	23.9766	34.6154	28.9062	29.3233	36.1582	24.8555	4.15521	28.8167	0.144195	1	1
2	8.04851	9.32203	8.48329	8.83721	7.73006	10.3198	12.8205	9.28726	11.4191	12.1857	8.39695	9.27602	9.0301	6.78571	9.44882	10.1695	10.9409	9.98043	10.219	9.72973	7.21311	10.241	7.84314	9.79021	7.11864	13.1429	5.03778	14.4295	10	11.1455	9.62963	6.96203	8.77193	4.94505	7.03125	8.27068	7.9096	6.93642	2.05888	9.18023	0.224273	2	2
3	3.0871	5.08475	5.39846	5.34884	3.06748	4.94186	4.14201	3.88769	3.43681	3.86847	5.34351	4.29864	3.01003	6.78571	4.19948	5.42373	3.71991	5.87084	5.10949	5.54054	3.93443	5.42169	1.96078	3.2634	5.42373	4	4.03023	5.03356	7.33333	5.26316	5.92593	5.06329	4.67836	3.2967	6.25	2.25564	0.564972	1.7341	1.42597	4.3947	0.324476	3	3
4	2.20507	2.20339	2.57069	2.55814	2.69939	1.88953	2.36686	1.51188	3.21508	2.12766	2.54453	2.48869	1.67224	1.78571	2.09974	2.37288	1.53173	2.73973	1.45985	1.62162	2.62295	0	1.96078	1.1655	2.71186	2.28571	1.00756	2.68456	1.33333	1.85759	0	1.26582	4.09357	2.74725	0	1.50376	1.12994	1.7341	0.856496	1.94128	0.441201	4	4
6	8.48953	9.15254	16.7095	13.9535	11.9018	11.1919	11.4398	14.9028	11.8625	11.412	13.486	10.4072	10.0334	15.7143	12.8609	12.2034	12.6915	10.1761	13.1387	12.2973	12.459	13.8554	9.80392	10.4895	7.79661	12.8571	15.869	13.0872	19.3333	15.7895	11.8519	8.22785	12.8655	10.989	11.7188	12.0301	15.2542	8.09249	2.53165	12.2736	0.206269	6	6
7	6.1742	7.9661	6.94087	6.27907	4.90798	5.52326	8.08679	6.91145	8.75831	7.15667	5.08906	7.23982	6.68896	6.78571	3.41207	3.72881	3.93873	5.67515	5.10949	4.45946	5.90164	4.21687	6.27451	6.52681	6.77966	5.42857	5.54156	10.4027	5.33333	5.26316	8.14815	9.49367	7.01754	5.49451	7.03125	8.27068	6.21469	6.35838	1.54812	6.32973	0.24458	7	7
9	1.32304	1.86441	2.57069	3.25581	2.82209	1.74419	1.77515	1.51188	1.77384	3.2882	2.79898	3.16742	3.01003	2.85714	1.83727	2.71186	2.18818	2.15264	2.18978	1.35135	2.95082	2.40964	2.35294	1.8648	3.38983	2.28571	2.01511	3.69128	3.33333	3.09598	0	1.89873	0.584795	2.74725	1.5625	2.25564	3.38983	2.31214	0.802802	2.32459	0.345353	9	9
12	20.8379	21.8644	22.108	23.2558	21.1043	18.6047	21.8935	18.3585	20.0665	18.9555	19.8473	19.9095	22.0736	22.1429	21.2598	18.9831	19.0372	18.591	27.0073	21.4865	22.2951	26.506	25.8824	19.5804	25.0847	16.2857	20.403	18.1208	14.6667	17.3375	28.8889	18.3544	23.9766	24.7253	14.8438	27.0677	24.2938	19.6532	3.35959	21.1935	0.15852	12	12
13	2.64609	2.88136	1.54242	3.02326	3.06748	2.18023	2.5641	1.2959	2.21729	1.74081	2.29008	2.0362	2.67559	2.5	2.62467	1.69492	1.75055	2.54403	0.729927	1.08108	1.96721	3.61446	1.56863	2.7972	3.38983	1.42857	5.28967	2.01342	2.66667	1.85759	2.22222	3.16456	2.33918	3.2967	0.78125	1.50376	0	5.20231	1.05131	2.32077	0.453002	13	13
14	1.21279	2.20339	0.514139	2.09302	1.96319	0.726744	2.16963	2.15983	1.33038	2.32108	2.29008	2.0362	2.34114	2.5	1.5748	2.71186	1.75055	2.54403	2.91971	1.62162	1.96721	3.01205	3.52941	2.5641	2.71186	0.285714	3.27456	1.00671	0.666667	1.23839	2.22222	4.43038	4.67836	2.1978	0.78125	1.50376	2.25989	2.31214	0.96435	2.09544	0.460214	14	14
15.1	2.64609	3.72881	0.771208	1.86047	1.96319	3.05233	3.5503	1.2959	2.43902	1.16054	1.78117	2.26244	2.67559	2.14286	1.04987	4.0678	2.84464	3.5225	0.729927	3.24324	2.95082	0.60241	1.96078	2.331	1.69492	1.14286	3.02267	0.33557	0	2.47678	2.96296	0.632911	1.75439	1.0989	0.78125	3.7594	0	2.31214	1.11477	2.01599	0.552962	15.1	15.1
15.2	4.41014	2.71186	1.28535	0.930233	3.55828	3.48837	3.15582	2.80778	2.77162	1.54739	3.56234	2.94118	2.67559	3.57143	3.67454	6.44068	3.28228	5.08806	0.729927	3.24324	5.90164	0.60241	0.784314	4.1958	0.677966	1.42857	3.02267	1.67785	0.666667	2.16718	1.48148	1.89873	1.75439	2.1978	7.03125	0	2.25989	9.82659	2.00399	2.8803	0.695758	15.2	15.2
17	13.4509	3.05085	2.05656	3.02326	4.41718	4.94186	2.16963	2.80778	2.66075	2.12766	6.61578	3.16742	7.02341	3.21429	3.67454	5.76271	2.84464	4.89237	0.729927	5.13514	9.5082	1.80723	3.13725	6.99301	2.37288	5.14286	7.55668	3.02013	0.666667	0.619195	4.44444	1.89873	3.50877	1.64835	13.2812	2.25564	0.564972	8.67052	3.10525	4.23325	0.733537	17	17
Grand Total	100	100	100	100	100	100	100	100	100	100	100	100	100	100	100	100	100	100	100	100	100	100	100	100	100	100	100	100	100	100	100	100	100	100	100	100	100	100	0	100	0	Grand Total	Grand Total
Row Labels	1	2	3	4	5	6	7	8	9	10	11	12	13	14	15	16	17	18	19	20	21	22	23	24	25	26	27	28	29	30	31	32	33	34	35	36	37	38				Row Labels	Row Labels

## Sheet: MAD CALCULATIONS
Row Labels	1	2	3	4	5	6	7	8	9	10	11	12	13	14	15	16	17	18	19	20	21	22	23	24	25	26	27	28	29	30	31	32	33	34	35	36	37	38	39	MEDIANS	1	2	3	4	5	6	7	8	9
1	25.4686	27.9661	29.0488	25.5814	30.7975	31.3953	23.8659	33.2613	28.0488	32.1083	25.9542	30.7692	27.0903	23.2143	32.2835	23.7288	33.4792	26.2231	29.927	29.1892	20.3279	27.7108	32.9412	28.4382	30.8475	34.2857	23.9295	24.4966	34	31.8885	22.2222	36.7089	23.9766	34.6154	28.9062	29.3233	36.1582	24.8555		28.9775	3.50897	1.01144	0.0712966	3.39615	1.82	2.4178	5.11167	4.28379	0.928766
2	8.04851	9.32203	8.48329	8.83721	7.73006	10.3198	12.8205	9.28726	11.4191	12.1857	8.39695	9.27602	9.0301	6.78571	9.44882	10.1695	10.9409	9.98043	10.219	9.72973	7.21311	10.241	7.84314	9.79021	7.11864	13.1429	5.03778	14.4295	10	11.1455	9.62963	6.96203	8.77193	4.94505	7.03125	8.27068	7.9096	6.93642		9.28164	1.23313	0.0403963	0.798347	0.444428	1.55158	1.03813	3.53888	0.00561946	2.13743
3	3.0871	5.08475	5.39846	5.34884	3.06748	4.94186	4.14201	3.88769	3.43681	3.86847	5.34351	4.29864	3.01003	6.78571	4.19948	5.42373	3.71991	5.87084	5.10949	5.54054	3.93443	5.42169	1.96078	3.2634	5.42373	4	4.03023	5.03356	7.33333	5.26316	5.92593	5.06329	4.67836	3.2967	6.25	2.25564	0.564972	1.7341		4.4885	1.4014	0.596243	0.909955	0.860335	1.42102	0.453358	0.346491	0.600814	1.0517
4	2.20507	2.20339	2.57069	2.55814	2.69939	1.88953	2.36686	1.51188	3.21508	2.12766	2.54453	2.48869	1.67224	1.78571	2.09974	2.37288	1.53173	2.73973	1.45985	1.62162	2.62295	0	1.96078	1.1655	2.71186	2.28571	1.00756	2.68456	1.33333	1.85759	0	1.26582	4.09357	2.74725	0	1.50376	1.12994	1.7341		2.03026	0.174811	0.173129	0.540433	0.527879	0.669126	0.140726	0.336603	0.518382	1.18482
6	8.48953	9.15254	16.7095	13.9535	11.9018	11.1919	11.4398	14.9028	11.8625	11.412	13.486	10.4072	10.0334	15.7143	12.8609	12.2034	12.6915	10.1761	13.1387	12.2973	12.459	13.8554	9.80392	10.4895	7.79661	12.8571	15.869	13.0872	19.3333	15.7895	11.8519	8.22785	12.8655	10.989	11.7188	12.0301	15.2542	8.09249		12.1167	3.62721	2.96419	4.59278	1.83676	0.214892	0.924872	0.67689	2.78608	0.254205
7	6.1742	7.9661	6.94087	6.27907	4.90798	5.52326	8.08679	6.91145	8.75831	7.15667	5.08906	7.23982	6.68896	6.78571	3.41207	3.72881	3.93873	5.67515	5.10949	4.45946	5.90164	4.21687	6.27451	6.52681	6.77966	5.42857	5.54156	10.4027	5.33333	5.26316	8.14815	9.49367	7.01754	5.49451	7.03125	8.27068	6.21469	6.35838		6.27679	0.102589	1.68931	0.664084	0.00227998	1.36881	0.753534	1.81	0.634657	2.48153
9	1.32304	1.86441	2.57069	3.25581	2.82209	1.74419	1.77515	1.51188	1.77384	3.2882	2.79898	3.16742	3.01003	2.85714	1.83727	2.71186	2.18818	2.15264	2.18978	1.35135	2.95082	2.40964	2.35294	1.8648	3.38983	2.28571	2.01511	3.69128	3.33333	3.09598	0	1.89873	0.584795	2.74725	1.5625	2.25564	3.38983	2.31214		2.29893	0.975884	0.43452	0.271768	0.956887	0.523159	0.55474	0.523779	0.787047	0.525091
10	20.8379	21.8644	22.108	23.2558	21.1043	18.6047	21.8935	18.3585	20.0665	18.9555	19.8473	19.9095	22.0736	22.1429	21.2598	18.9831	19.0372	18.591	27.0073	21.4865	22.2951	26.506	25.8824	19.5804	25.0847	16.2857	20.403	18.1208	14.6667	17.3375	28.8889	18.3544	23.9766	24.7253	14.8438	27.0677	24.2938	19.6532		20.9711	0.133184	0.893296	1.13686	2.2847	0.133184	2.36646	0.92238	2.61258	0.904592
12	2.64609	2.88136	1.54242	3.02326	3.06748	2.18023	2.5641	1.2959	2.21729	1.74081	2.29008	2.0362	2.67559	2.5	2.62467	1.69492	1.75055	2.54403	0.729927	1.08108	1.96721	3.61446	1.56863	2.7972	3.38983	1.42857	5.28967	2.01342	2.66667	1.85759	2.22222	3.16456	2.33918	3.2967	0.78125	1.50376	0	5.20231		2.25615	0.389937	0.625207	0.713733	0.767107	0.811335	0.0759167	0.307953	0.960253	0.0388544
13	1.21279	2.20339	0.514139	2.09302	1.96319	0.726744	2.16963	2.15983	1.33038	2.32108	2.29008	2.0362	2.34114	2.5	1.5748	2.71186	1.75055	2.54403	2.91971	1.62162	1.96721	3.01205	3.52941	2.5641	2.71186	0.285714	3.27456	1.00671	0.666667	1.23839	2.22222	4.43038	4.67836	2.1978	0.78125	1.50376	2.25989	2.31214		2.18371	0.970924	0.0196761	1.66957	0.0906905	0.220524	1.45697	0.0140885	0.0238865	0.853337
14	2.64609	3.72881	0.771208	1.86047	1.96319	3.05233	3.5503	1.2959	2.43902	1.16054	1.78117	2.26244	2.67559	2.14286	1.04987	4.0678	2.84464	3.5225	0.729927	3.24324	2.95082	0.60241	1.96078	2.331	1.69492	1.14286	3.02267	0.33557	0	2.47678	2.96296	0.632911	1.75439	1.0989	0.78125	3.7594	0	2.31214		2.05302	0.593062	1.67579	1.28182	0.192559	0.0898335	0.999302	1.49727	0.757127	0.386001
15.1	4.41014	2.71186	1.28535	0.930233	3.55828	3.48837	3.15582	2.80778	2.77162	1.54739	3.56234	2.94118	2.67559	3.57143	3.67454	6.44068	3.28228	5.08806	0.729927	3.24324	5.90164	0.60241	0.784314	4.1958	0.677966	1.42857	3.02267	1.67785	0.666667	2.16718	1.48148	1.89873	1.75439	2.1978	7.03125	0	2.25989	9.82659		2.74174	1.6684	0.0298771	1.45639	1.81151	0.816541	0.746631	0.414077	0.0660339	0.0298771
15.2	13.4509	3.05085	2.05656	3.02326	4.41718	4.94186	2.16963	2.80778	2.66075	2.12766	6.61578	3.16742	7.02341	3.21429	3.67454	5.76271	2.84464	4.89237	0.729927	5.13514	9.5082	1.80723	3.13725	6.99301	2.37288	5.14286	7.55668	3.02013	0.666667	0.619195	4.44444	1.89873	3.50877	1.64835	13.2812	2.25564	0.564972	8.67052		3.15234	10.2986	0.10149	1.09578	0.129082	1.26484	1.78952	0.982713	0.344562	0.491584
17																																								#NUM!	#NUM!	#NUM!	#NUM!	#NUM!	#NUM!	#NUM!	#NUM!	#NUM!	#NUM!
18																																								#NUM!	#NUM!	#NUM!	#NUM!	#NUM!	#NUM!	#NUM!	#NUM!	#NUM!	#NUM!
19.1																																								#NUM!	#NUM!	#NUM!	#NUM!	#NUM!	#NUM!	#NUM!	#NUM!	#NUM!	#NUM!
19.2																																								#NUM!	#NUM!	#NUM!	#NUM!	#NUM!	#NUM!	#NUM!	#NUM!	#NUM!	#NUM!
[truncated: 38 more columns]
