# Supplementary material for: During evolution from the earliest tetrapoda, newly-recruited genes are increasingly paralogues of existing genes and distribute non-randomly among the chromosomes
Source: BMC Genomics. 2021 Nov 4;22:794. doi: 10.1186/s12864-021-08066-3 (PMC8570013; doi:10.1186/s12864-021-08066-3)
Supplement: Supplementary file 1 — Additional file 1. . [file 12864_2021_8066_MOESM1_ESM.zip › TABLE S8_chicken gallus FULL PIVOT.xlsx]

## Sheet: ALL GENES
Gene stable ID	Gene description	Chromosome/scaffold name	Gene start (bp)	Gene name	Gene type	HGNC symbol
ENSGALG00000045540	C-type lectin domain family 2 member D-like 3 [Source:NCBI gene;Acc:425783]	1	30		protein_coding
ENSGALG00000031626	guanylyl cyclase-activating protein 1-like [Source:NCBI gene;Acc:430443]	1	9912		protein_coding
ENSGALG00000038274	guanylyl cyclase-activating protein 1-like [Source:NCBI gene;Acc:107053049]	1	20935		protein_coding
ENSGALG00000041494	golgin B1 [Source:NCBI gene;Acc:426868]	1	34200	GOLGB1	protein_coding	GOLGB1
ENSGALG00000039682	hematopoietic cell-specific Lyn substrate 1 [Source:NCBI gene;Acc:426867]	1	70097	HCLS1	protein_coding
ENSGALG00000038044	NME/NM23 nucleoside diphosphate kinase 6 [Source:NCBI gene;Acc:426866]	1	95033		protein_coding
ENSGALG00000032458	RAB, member of RAS oncogene family-like 2-like [Source:NCBI gene;Acc:426865]	1	98751	RABL2L	protein_coding
ENSGALG00000034366	acrosin-like [Source:NCBI gene;Acc:769176]	1	103810	ACR	protein_coding	ACR
ENSGALG00000035824	arylsulfatase A [Source:NCBI gene;Acc:426863]	1	106221	ARSA	protein_coding	ARSA
ENSGALG00000033919		1	155624		protein_coding
ENSGALG00000034440	gga-mir-6708 [Source:miRBase;Acc:MI0022530]	1	292474	gga-mir-6708	miRNA
ENSGALG00000038707	gga-mir-1604 [Source:miRBase;Acc:MI0007331]	1	317086	gga-mir-1604	miRNA
ENSGALG00000039165		1	393740		protein_coding
ENSGALG00000043476	ADP-ribosylation factor 5-like [Source:NCBI gene;Acc:107055071]	1	456388	ARF5	protein_coding	ARF5
ENSGALG00000033149	GRIP and coiled-coil domain containing 1 [Source:NCBI gene;Acc:430581]	1	463906	GCC1	protein_coding
ENSGALG00000043771	DENN domain containing 6B [Source:NCBI gene;Acc:426252]	1	471180	DENND6B	protein_coding	DENND6B
ENSGALG00000029341	protein phosphatase 6, regulatory subunit 2 [Source:NCBI gene;Acc:430580]	1	503268	PPP6R2	protein_coding	PPP6R2
ENSGALG00000035085	gga-mir-1651 [Source:miRBase;Acc:MI0007383]	1	539155	gga-mir-1651	miRNA
ENSGALG00000043178	SET binding factor 1 [Source:NCBI gene;Acc:417071]	1	573471		protein_coding
ENSGALG00000044050		1	631894		protein_coding
ENSGALG00000041965	myo-inositol oxygenase [Source:HGNC Symbol;Acc:HGNC:14522]	1	644122	MIOX	protein_coding	MIOX
ENSGALG00000041528	lipase maturation factor 2 [Source:NCBI gene;Acc:429380]	1	645080	LMF2	protein_coding
ENSGALG00000034272		1	651832		protein_coding
ENSGALG00000013811		1	659230		protein_coding
ENSGALG00000039982	Gallus gallus interferon regulatory factor 5 (IRF5), mRNA. [Source:RefSeq mRNA;Acc:NM_001031587]	1	664415	IRF5	protein_coding
ENSGALG00000039420	transportin 3 [Source:NCBI gene;Acc:426277]	1	680003	TNPO3	protein_coding	TNPO3
ENSGALG00000036114	smoothened, frizzled class receptor [Source:NCBI gene;Acc:395949]	1	704038	SMO	protein_coding	SMO
ENSGALG00000032868	adenosylhomocysteinase like 2 [Source:NCBI gene;Acc:416675]	1	740871		protein_coding
ENSGALG00000038520	striatin interacting protein 2 [Source:NCBI gene;Acc:416676]	1	758416	STRIP2	protein_coding	STRIP2
ENSGALG00000041065	small lysine rich protein 1 [Source:HGNC Symbol;Acc:HGNC:43561]	1	779412	SMKR1	protein_coding	SMKR1
ENSGALG00000040060	nuclear respiratory factor 1 [Source:NCBI gene;Acc:416677]	1	805409	NRF1	protein_coding
ENSGALG00000024492	gga-mir-183 [Source:miRBase;Acc:MI0001278]	1	844362	gga-mir-183	miRNA
ENSGALG00000031975	ubiquitin conjugating enzyme E2 H [Source:NCBI gene;Acc:416678]	1	856372	UBE2H	protein_coding
ENSGALG00000008003	zinc finger C3HC-type containing 1 [Source:NCBI gene;Acc:416679]	1	899544	ZC3HC1	protein_coding
ENSGALG00000027129	gga-mir-6676 [Source:miRBase;Acc:MI0022496]	1	907622	gga-mir-6676	miRNA
ENSGALG00000008013	kelch domain containing 10 [Source:NCBI gene;Acc:427683]	1	916160	KLHDC10	protein_coding	KLHDC10
ENSGALG00000028816	gga-mir-6629 [Source:miRBase;Acc:MI0022448]	1	917736	gga-mir-6629	miRNA
ENSGALG00000036140	putative cation exchanger C521.04c-like [Source:NCBI gene;Acc:100859230]	1	925136		protein_coding
ENSGALG00000045035		1	931381		protein_coding
ENSGALG00000008036	transmembrane protein 209 [Source:NCBI gene;Acc:416681]	1	933552	TMEM209	protein_coding	TMEM209
ENSGALG00000023942		1	947930		protein_coding
ENSGALG00000008048	carboxypeptidase A2 [Source:NCBI gene;Acc:416682]	1	952077	CPA2	protein_coding
ENSGALG00000027296	carboxypeptidase A5 [Source:NCBI gene;Acc:416683]	1	960181	CPA5	protein_coding
ENSGALG00000008087	carboxypeptidase A1 [Source:NCBI gene;Acc:395276]	1	965365	CPA1	protein_coding
ENSGALG00000008103	centrosomal protein 41 [Source:NCBI gene;Acc:416684]	1	970622	CEP41	protein_coding
ENSGALG00000008111	mesoderm specific transcript [Source:NCBI gene;Acc:427684]	1	980060	MEST	protein_coding	MEST
ENSGALG00000008144	coatomer protein complex subunit gamma 2 [Source:NCBI gene;Acc:416685]	1	984497	COPG2	protein_coding	COPG2
ENSGALG00000008153	interleukin 15 receptor, alpha [Source:NCBI gene;Acc:416686]	1	1016112		protein_coding
ENSGALG00000008162	F-box protein, helicase, 18 [Source:NCBI gene;Acc:416687]	1	1020496	FBXO18	protein_coding
ENSGALG00000008168	ankyrin repeat domain 16 [Source:NCBI gene;Acc:416688]	1	1044881	ANKRD16	protein_coding
ENSGALG00000008169	GDP dissociation inhibitor 2 [Source:NCBI gene;Acc:395854]	1	1061920	GDI2	protein_coding
ENSGALG00000039639		1	1093568		protein_coding
ENSGALG00000008401	ankyrin repeat and SOCS box containing 13 [Source:NCBI gene;Acc:416691]	1	1117558	ASB13	protein_coding
ENSGALG00000008424	calmodulin like 3 [Source:NCBI gene;Acc:416692]	1	1133309	CALML3	protein_coding
ENSGALG00000008437	neuroepithelial cell transforming 1 [Source:NCBI gene;Acc:416693]	1	1137276	NET1	protein_coding
ENSGALG00000008444	tubulin alpha like 3 [Source:NCBI gene;Acc:416694]	1	1198475	TUBAL3	protein_coding
ENSGALG00000032978	urocortin 3 [Source:NCBI gene;Acc:769274]	1	1213840	UCN3	protein_coding	UCN3
ENSGALG00000018270	gga-mir-205b [Source:miRBase;Acc:MI0001238]	1	1273692	gga-mir-205b	miRNA
ENSGALG00000038187	solute carrier family 35 member B4 [Source:NCBI gene;Acc:416698]	1	1341915	SLC35B4	protein_coding	SLC35B4
ENSGALG00000037842	leucine rich repeats and guanylate kinase domain containing [Source:NCBI gene;Acc:416699]	1	1375947	LRGUK	protein_coding	LRGUK
ENSGALG00000008477	exocyst complex component 4 [Source:NCBI gene;Acc:416700]	1	1421469	EXOC4	protein_coding
ENSGALG00000045957		1	1632719		protein_coding
ENSGALG00000045303		1	1645800		protein_coding
ENSGALG00000045493		1	1660111		protein_coding
ENSGALG00000028216	gga-mir-6659 [Source:miRBase;Acc:MI0022479]	1	1698306	gga-mir-6659	miRNA
ENSGALG00000046002		1	1848453		protein_coding
ENSGALG00000045694		1	1855523		protein_coding
ENSGALG00000045599		1	1862581		protein_coding
ENSGALG00000045725		1	1869646		protein_coding
ENSGALG00000006489	coiled-coil-helix-coiled-coil-helix domain containing 3 [Source:NCBI gene;Acc:418435]	1	2002525	CHCHD3	protein_coding	CHCHD3
ENSGALG00000006473	plexin A4 [Source:HGNC Symbol;Acc:HGNC:9102]	1	2317554	PLXNA4	protein_coding	PLXNA4
ENSGALG00000027460	gga-mir-6621 [Source:miRBase;Acc:MI0022441]	1	2713344	gga-mir-6621	miRNA
ENSGALG00000006409	podocalyxin like [Source:NCBI gene;Acc:395755]	1	3092445	PODXL	protein_coding
ENSGALG00000006356	muskelin 1 [Source:NCBI gene;Acc:418250]	1	3142583	MKLN1	protein_coding
ENSGALG00000044853		1	3256248		protein_coding
ENSGALG00000018236	gga-mir-29b-1 [Source:miRBase;Acc:MI0001167]	1	3433759	gga-mir-29b-1	miRNA
ENSGALG00000018235	gga-mir-29a [Source:miRBase;Acc:MI0001166]	1	3434776	gga-mir-29a	miRNA
ENSGALG00000041978	K123 protein [Source:NCBI gene;Acc:395873]	1	3465887	K123	protein_coding
ENSGALG00000042471	interleukin 2 receptor subunit alpha [Source:NCBI gene;Acc:395294]	1	3482204	IL2RA	protein_coding
ENSGALG00000034696		1	3510834		miRNA
ENSGALG00000006332	RNA binding motif protein 17 [Source:NCBI gene;Acc:418248]	1	3516514	RBM17	protein_coding	RBM17
ENSGALG00000040369	6-phosphofructo-2-kinase/fructose-2,6-biphosphatase 3 [Source:NCBI gene;Acc:418247]	1	3543236	PFKFB3	protein_coding	PFKFB3
ENSGALG00000034970	protein kinase C theta [Source:NCBI gene;Acc:776459]	1	3665779	PRKCQ	protein_coding	PRKCQ
ENSGALG00000009279	Scm-like with four mbt domains 2 [Source:NCBI gene;Acc:425485]	1	3929632	SFMBT2	protein_coding	SFMBT2
ENSGALG00000045751		1	4052963		protein_coding
ENSGALG00000045088		1	4066304		protein_coding
ENSGALG00000046301		1	4075238		protein_coding
ENSGALG00000046451		1	4086634		protein_coding
ENSGALG00000046295		1	4095374		protein_coding
ENSGALG00000045491		1	4105277		protein_coding
ENSGALG00000029446	transmembrane protein 110-like [Source:NCBI gene;Acc:419112]	1	4120319		protein_coding
ENSGALG00000006891	inter-alpha-trypsin inhibitor heavy chain family member 5 [Source:NCBI gene;Acc:419111]	1	4154034	ITIH5	protein_coding	ITIH5
ENSGALG00000006833	inter-alpha-trypsin inhibitor heavy chain 2 [Source:NCBI gene;Acc:419110]	1	4206624	ITIH2	protein_coding
ENSGALG00000030702	Kin17 DNA and RNA binding protein [Source:NCBI gene;Acc:419109]	1	4233538	KIN	protein_coding	KIN
ENSGALG00000006753	ATP synthase, H+ transporting, mitochondrial F1 complex, gamma polypeptide 1 [Source:NCBI gene;Acc:419108]	1	4248371	ATP5C1	protein_coding
ENSGALG00000006731	TATA-box binding protein associated factor 3 [Source:NCBI gene;Acc:419107]	1	4257754	TAF3	protein_coding
ENSGALG00000029270	GATA binding protein 3 [Source:NCBI gene;Acc:419106]	1	4402132	GATA3	protein_coding
ENSGALG00000034590	CUGBP, Elav-like family member 2 [Source:NCBI gene;Acc:374111]	1	5528711	CELF2	protein_coding
ENSGALG00000025441	gga-mir-1626 [Source:miRBase;Acc:MI0007355]	1	5693452	gga-mir-1626	miRNA
ENSGALG00000025473	gga-mir-1596 [Source:miRBase;Acc:MI0007323]	1	5811652	gga-mir-1596	miRNA
ENSGALG00000035563	USP6 N-terminal like [Source:NCBI gene;Acc:419104]	1	6033346	USP6NL	protein_coding
ENSGALG00000006690	enoyl-CoA hydratase domain containing 3 [Source:NCBI gene;Acc:419098]	1	6163731	ECHDC3	protein_coding
ENSGALG00000006700	proline and serine rich 2 [Source:NCBI gene;Acc:419101]	1	6195950	PROSER2	protein_coding	PROSER2
ENSGALG00000033772	UPF2 regulator of nonsense transcripts homolog (yeast) [Source:NCBI gene;Acc:419100]	1	6218145	UPF2	protein_coding	UPF2
ENSGALG00000003674	dehydrogenase E1 and transketolase domain containing 1 [Source:NCBI gene;Acc:426076]	1	6275964	DHTKD1	protein_coding	DHTKD1
ENSGALG00000036300	Gallus gallus Sec61 translocon alpha 2 subunit (SEC61A2), mRNA. [Source:RefSeq mRNA;Acc:NM_001321620]	1	6299537	SEC61A2	protein_coding
ENSGALG00000013967	nudix hydrolase 5 [Source:NCBI gene;Acc:426368]	1	6315849	NUDT5	protein_coding
ENSGALG00000014038	cell division cycle 123 [Source:NCBI gene;Acc:426366]	1	6327502	CDC123	protein_coding	CDC123
ENSGALG00000033051	calcium/calmodulin dependent protein kinase ID [Source:NCBI gene;Acc:425522]	1	6522549	CAMK1D	protein_coding	CAMK1D
ENSGALG00000030140	coiled-coil domain containing 3 [Source:NCBI gene;Acc:769832]	1	6627009	CCDC3	protein_coding	CCDC3
ENSGALG00000013738	optineurin [Source:NCBI gene;Acc:374079]	1	6691790	OPTN	protein_coding
ENSGALG00000034198	minichromosome maintenance 10 replication initiation factor [Source:NCBI gene;Acc:429525]	1	6714748	MCM10	protein_coding	MCM10
ENSGALG00000035636	phytanoyl-CoA 2-hydroxylase [Source:NCBI gene;Acc:426601]	1	6734021	PHYH	protein_coding	PHYH
ENSGALG00000014575	selenophosphate synthetase 1 [Source:NCBI gene;Acc:426612]	1	6753307	SEPHS1	protein_coding
ENSGALG00000006682	BEN domain containing 7 [Source:NCBI gene;Acc:419037]	1	6790345	BEND7	protein_coding
ENSGALG00000043593	pre-mRNA processing factor 18 [Source:NCBI gene;Acc:419036]	1	6850114		protein_coding
ENSGALG00000034992	FERM domain containing 4A [Source:HGNC Symbol;Acc:HGNC:25491]	1	6872404	FRMD4A	protein_coding	FRMD4A
ENSGALG00000025161	gga-mir-1460 [Source:miRBase;Acc:MI0007065]	1	6954124	gga-mir-1460	miRNA
ENSGALG00000033226	family with sequence similarity 107 member B [Source:NCBI gene;Acc:426376]	1	7293529	FAM107B	protein_coding	FAM107B
ENSGALG00000027979		1	7367303		miRNA
ENSGALG00000035201	heat shock protein family A (Hsp70) member 14 [Source:NCBI gene;Acc:418802]	1	7436997		protein_coding
ENSGALG00000013920	suppressor of variegation 3-9 homolog 2 [Source:NCBI gene;Acc:426314]	1	7449344	SUV39H2	protein_coding
ENSGALG00000013926	DNA cross-link repair 1C [Source:NCBI gene;Acc:430764]	1	7459373	DCLRE1C	protein_coding
ENSGALG00000000451	meiosis/spermiogenesis associated 1 [Source:NCBI gene;Acc:769589]	1	7470107	MEIG1	protein_coding
ENSGALG00000006633	transmembrane protein 243 [Source:NCBI gene;Acc:418647]	1	7487583	TMEM243	protein_coding	TMEM243
ENSGALG00000030844	cyclin D binding myb like transcription factor 1 [Source:NCBI gene;Acc:418646]	1	7494480	DMTF1	protein_coding
ENSGALG00000033788		1	7507040	RF02271	misc_RNA
ENSGALG00000030324	KIAA1324 like [Source:NCBI gene;Acc:418645]	1	7556518	KIAA1324L	protein_coding	KIAA1324L
ENSGALG00000006576	glutamate metabotropic receptor 3 [Source:NCBI gene;Acc:418644]	1	7655306	GRM3	protein_coding	GRM3
ENSGALG00000046227		1	7851763		protein_coding
ENSGALG00000006563	semaphorin 3D [Source:NCBI gene;Acc:396332]	1	8310340	SEMA3D	protein_coding
ENSGALG00000006560	semaphorin 3A [Source:NCBI gene;Acc:395825]	1	8824964	SEMA3A	protein_coding
ENSGALG00000038225	semaphorin 3E [Source:NCBI gene;Acc:374089]	1	9507267	SEMA3E	protein_coding
ENSGALG00000037435		1	9732868		protein_coding
ENSGALG00000039659		1	9891183		protein_coding
ENSGALG00000040151		1	9982718		protein_coding
ENSGALG00000034492		1	10052151		protein_coding
ENSGALG00000039355		1	10204791		lincRNA
ENSGALG00000008486	calcium voltage-gated channel auxiliary subunit alpha2delta 1 [Source:NCBI gene;Acc:768444]	1	10220631	CACNA2D1	protein_coding
ENSGALG00000033974	hepatocyte growth factor [Source:NCBI gene;Acc:395941]	1	10650557	HGF	protein_coding
ENSGALG00000042096		1	10860332		lincRNA
ENSGALG00000040444	semaphorin 3C [Source:NCBI gene;Acc:374090]	1	11044256	SEMA3C	protein_coding
ENSGALG00000008439	CD36 molecule [Source:NCBI gene;Acc:417730]	1	11182192	CD36	protein_coding
ENSGALG00000008427	G protein subunit alpha transducin 3 [Source:NCBI gene;Acc:427851]	1	11261662	GNAT3	protein_coding
ENSGALG00000008382	G protein subunit alpha i1 [Source:NCBI gene;Acc:396368]	1	11370427	GNAI1	protein_coding
ENSGALG00000033870		1	11695658		protein_coding
ENSGALG00000038834		1	12120386		protein_coding
ENSGALG00000041737		1	12340747		lincRNA
ENSGALG00000008353		1	12373231		protein_coding
ENSGALG00000008335	putative homeodomain transcription factor 2 [Source:NCBI gene;Acc:417728]	1	12441529	PHTF2	protein_coding
ENSGALG00000008330	transmembrane protein 60 [Source:NCBI gene;Acc:417727]	1	12504428	TMEM60	protein_coding
ENSGALG00000008328	round spermatid basic protein 1 like [Source:NCBI gene;Acc:768780]	1	12517000	RSBN1L	protein_coding	RSBN1L
ENSGALG00000038546		1	12558926		lincRNA
ENSGALG00000008322		1	12571738		lincRNA
ENSGALG00000042569		1	12599372		protein_coding
ENSGALG00000008312	gamma-secretase activating protein [Source:NCBI gene;Acc:417724]	1	12676726	GSAP	protein_coding	GSAP
ENSGALG00000046379		1	12724257		protein_coding
ENSGALG00000008309		1	12739743		protein_coding
ENSGALG00000008306	fibrinogen like 2 [Source:NCBI gene;Acc:768821]	1	12776938	FGL2	protein_coding
ENSGALG00000008301	family with sequence similarity 185 member A [Source:NCBI gene;Acc:417722]	1	12796709	FAM185A	protein_coding	FAM185A
ENSGALG00000045817	F-box and leucine rich repeat protein 13 [Source:NCBI gene;Acc:417721]	1	12838227	FBXL13	protein_coding	FBXL13
ENSGALG00000008298	leucine rich repeat containing 17 [Source:NCBI gene;Acc:395440]	1	12869754	LRRC17	protein_coding
ENSGALG00000008288	armadillo repeat containing 10 [Source:NCBI gene;Acc:417720]	1	12917065		protein_coding
ENSGALG00000008285	N-acyl phosphatidylethanolamine phospholipase D [Source:NCBI gene;Acc:417719]	1	12927118	NAPEPLD	protein_coding
ENSGALG00000008280	peptidase, mitochondrial processing beta subunit [Source:NCBI gene;Acc:417718]	1	12968095	PMPCB	protein_coding
ENSGALG00000008249	DnaJ heat shock protein family (Hsp40) member C2 [Source:NCBI gene;Acc:417717]	1	12976973	DNAJC2	protein_coding
ENSGALG00000008236	proteasome 26S subunit, ATPase 2 [Source:NCBI gene;Acc:417716]	1	12994324	PSMC2	protein_coding
ENSGALG00000008222	solute carrier family 26 member 5 [Source:NCBI gene;Acc:417715]	1	13005189	SLC26A5	protein_coding
ENSGALG00000008193	reelin [Source:NCBI gene;Acc:427850]	1	13046276	RELN	protein_coding
ENSGALG00000008175	origin recognition complex subunit 5 [Source:NCBI gene;Acc:417714]	1	13347695	ORC5	protein_coding
ENSGALG00000043367	LHFPL tetraspan subfamily member 3 [Source:HGNC Symbol;Acc:HGNC:6589]	1	13473708	LHFPL3	protein_coding	LHFPL3
ENSGALG00000034533		1	13737076		lincRNA
ENSGALG00000008167	lysine methyltransferase 2E [Source:NCBI gene;Acc:417712]	1	13764825	KMT2E	protein_coding	KMT2E
ENSGALG00000008154	SRSF protein kinase 2 [Source:NCBI gene;Acc:417711]	1	13820584	SRPK2	protein_coding	SRPK2
ENSGALG00000008132	pseudouridylate synthase 7 (putative) [Source:NCBI gene;Acc:417709]	1	13980518	PUS7	protein_coding
ENSGALG00000008123	RAD50 interactor 1 [Source:NCBI gene;Acc:427848]	1	14000109	RINT1	protein_coding
ENSGALG00000028868		1	14006534		miRNA
ENSGALG00000045949	EF-hand calcium binding domain 10 [Source:NCBI gene;Acc:769240]	1	14012404	EFCAB10	protein_coding	EFCAB10
ENSGALG00000008115	ataxin 7 like 1 [Source:NCBI gene;Acc:427847]	1	14021170	ATXN7L1	protein_coding	ATXN7L1
ENSGALG00000008109	cadherin related family member 3 [Source:NCBI gene;Acc:427846]	1	14151339	CDHR3	protein_coding	CDHR3
ENSGALG00000029006	synaptophysin like 1 [Source:NCBI gene;Acc:417708]	1	14192967	SYPL1	protein_coding
ENSGALG00000008098	nicotinamide phosphoribosyltransferase [Source:NCBI gene;Acc:417707]	1	14227437	NAMPT	protein_coding
ENSGALG00000031636		1	14341088		lincRNA
ENSGALG00000008081	phosphatidylinositol-4,5-bisphosphate 3-kinase catalytic subunit gamma [Source:NCBI gene;Acc:417706]	1	14409032	PIK3CG	protein_coding
ENSGALG00000008060	protein kinase cAMP-dependent type II regulatory subunit beta [Source:NCBI gene;Acc:769420]	1	14466581	PRKAR2B	protein_coding	PRKAR2B
ENSGALG00000008050	HMG-box transcription factor 1 [Source:NCBI gene;Acc:417705]	1	14555740	HBP1	protein_coding
ENSGALG00000042764	component of oligomeric golgi complex 5 [Source:NCBI gene;Acc:417704]	1	14570254	COG5	protein_coding
ENSGALG00000008032	G protein-coupled receptor 22 [Source:NCBI gene;Acc:769379]	1	14720135		protein_coding
ENSGALG00000023661	dihydrouridine synthase 4 like [Source:NCBI gene;Acc:769352]	1	14754169	DUS4L	protein_coding	DUS4L
ENSGALG00000025647	gga-mir-2126 [Source:miRBase;Acc:MI0010731]	1	14768810	gga-mir-2126	miRNA
ENSGALG00000008009	B-cell receptor associated protein 29 [Source:NCBI gene;Acc:417702]	1	14768856	BCAP29	protein_coding
ENSGALG00000007998	solute carrier family 26 member 4 [Source:NCBI gene;Acc:427845]	1	14802883	SLC26A4	protein_coding	SLC26A4
ENSGALG00000038981	Cbl proto-oncogene like 1 [Source:NCBI gene;Acc:417701]	1	14822529	CBLL1	protein_coding
ENSGALG00000007959	solute carrier family 26 member 3 [Source:NCBI gene;Acc:417700]	1	14833201	SLC26A3	protein_coding
ENSGALG00000007931	dihydrolipoamide dehydrogenase [Source:NCBI gene;Acc:417699]	1	14867128	DLD	protein_coding
ENSGALG00000007905	laminin subunit beta 1 [Source:NCBI gene;Acc:396478]	1	14882571	LAMB1	protein_coding	LAMB1
ENSGALG00000007917	laminin subunit beta 4 [Source:NCBI gene;Acc:396076]	1	14926773	LAMB4	protein_coding
ENSGALG00000007183	ERGIC and golgi 2 [Source:NCBI gene;Acc:417697]	1	14978514	ERGIC2	protein_coding
ENSGALG00000007161	leucine rich repeat kinase 2 [Source:NCBI gene;Acc:427844]	1	15008474	LRRK2	protein_coding
ENSGALG00000035940	solute carrier family 2 member 13 [Source:NCBI gene;Acc:769652]	1	15117535	SLC2A13	protein_coding	SLC2A13
ENSGALG00000037754		1	15251598		lincRNA
ENSGALG00000044979	chromosome 12 open reading frame 40 [Source:NCBI gene;Acc:101748677]	1	15262989		protein_coding
ENSGALG00000038806		1	15275367		lincRNA
ENSGALG00000042554	ATP binding cassette subfamily D member 2 [Source:NCBI gene;Acc:417694]	1	15281148	ABCD2	protein_coding
ENSGALG00000036458		1	15324254		lincRNA
ENSGALG00000042244		1	15334382		lincRNA
ENSGALG00000007098	kinesin family member 21A [Source:NCBI gene;Acc:417692]	1	15350861	KIF21A	protein_coding	KIF21A
ENSGALG00000043872	sucrase-isomaltase, intestinal-like [Source:NCBI gene;Acc:417691]	1	15439407		protein_coding
ENSGALG00000007025	copine 8 [Source:NCBI gene;Acc:417690]	1	15507104	CPNE8	protein_coding
ENSGALG00000040272	ALG10, alpha-1,2-glucosyltransferase [Source:NCBI gene;Acc:426734]	1	15692075	ALG10	protein_coding
ENSGALG00000013018	TP53RK binding protein [Source:NCBI gene;Acc:425906]	1	15698711	TPRKB	protein_coding	TPRKB
ENSGALG00000004897	G2 and S-phase expressed 1 [Source:NCBI gene;Acc:425204]	1	15710309	GTSE1	protein_coding
ENSGALG00000031922	tRNA 5-methylaminomethyl-2-thiouridylate methyltransferase [Source:NCBI gene;Acc:425909]	1	15721903	TRMU	protein_coding
ENSGALG00000043355	cadherin EGF LAG seven-pass G-type receptor 1 [Source:NCBI gene;Acc:426068]	1	15740825	CELSR1	protein_coding	CELSR1
ENSGALG00000038315	histone cluster 1, H2B-V-like [Source:NCBI gene;Acc:429558]	1	15923203		protein_coding
ENSGALG00000035169		1	15963932		protein_coding
ENSGALG00000034274	GRAM domain containing 4 [Source:NCBI gene;Acc:425953]	1	15993228		protein_coding
ENSGALG00000044947		1	16034418		protein_coding
ENSGALG00000046441		1	16109136		lincRNA
ENSGALG00000019397	ceramide kinase [Source:NCBI gene;Acc:425523]	1	16132582	CERK	protein_coding
ENSGALG00000043058	TBC1 domain family member 22A [Source:NCBI gene;Acc:428128]	1	16200283	TBC1D22A	protein_coding
ENSGALG00000042092		1	16443151		lincRNA
ENSGALG00000023584	family with sequence similarity 19 member A5, C-C motif chemokine like [Source:HGNC Symbol;Acc:HGNC:21592]	1	17084630	FAM19A5	protein_coding	FAM19A5
ENSGALG00000044747		1	17142166		protein_coding
ENSGALG00000039093		1	17371134		lincRNA
ENSGALG00000026681		1	17394883		miRNA
ENSGALG00000028811		1	17462060		miRNA
ENSGALG00000039992		1	17823677		protein_coding
ENSGALG00000036810		1	18086376		lincRNA
ENSGALG00000031938		1	18207112		lincRNA
ENSGALG00000029379	bromodomain containing 1 [Source:NCBI gene;Acc:417731]	1	18747413	BRD1	protein_coding
ENSGALG00000032659	zinc finger BED-type containing 4 [Source:NCBI gene;Acc:417734]	1	18834835	ZBED4	protein_coding
ENSGALG00000027708		1	18846437		miRNA
ENSGALG00000008539	ALG12, alpha-1,6-mannosyltransferase [Source:NCBI gene;Acc:417733]	1	18849407	ALG12	protein_coding
ENSGALG00000008551	cysteine rich with EGF like domains 2 [Source:NCBI gene;Acc:417735]	1	18865360	CRELD2	protein_coding
ENSGALG00000023576	pim-3 oncogene [Source:NCBI gene;Acc:768655]	1	19165830	PIM3	protein_coding	PIM3
ENSGALG00000008554	interleukin 17 receptor E like [Source:NCBI gene;Acc:769256]	1	20036081	IL17REL	protein_coding	IL17REL
ENSGALG00000040038	megalencephalic leukoencephalopathy with subcortical cysts 1 [Source:NCBI gene;Acc:417737]	1	20087981	MLC1	protein_coding	MLC1
ENSGALG00000033664		1	20105954		protein_coding
ENSGALG00000000003	pannexin 2 [Source:NCBI gene;Acc:426934]	1	20174067	PANX2	protein_coding	PANX2
ENSGALG00000030705	TraB domain containing [Source:NCBI gene;Acc:417746]	1	20223866	TRABD	protein_coding
ENSGALG00000041357		1	20277062		lincRNA
ENSGALG00000038467	selenoprotein O [Source:NCBI gene;Acc:417745]	1	20290347	SELENOO	protein_coding
ENSGALG00000032156	tubulin gamma complex associated protein 6 [Source:NCBI gene;Acc:769701]	1	20305696	TUBGCP6	protein_coding	TUBGCP6
ENSGALG00000041251	histone deacetylase 10 [Source:NCBI gene;Acc:417742]	1	20329726	HDAC10	protein_coding	HDAC10
ENSGALG00000008635	secreted frizzled-related protein 2-like [Source:NCBI gene;Acc:417741]	1	20345887		protein_coding
ENSGALG00000019384	mitogen-activated protein kinase 12 [Source:NCBI gene;Acc:769763]	1	20367873	MAPK12	protein_coding	MAPK12
ENSGALG00000040023	mitogen-activated protein kinase 11 [Source:NCBI gene;Acc:417739]	1	20405293	MAPK11	protein_coding
ENSGALG00000037120		1	20459173		lincRNA
ENSGALG00000039861	plexin B2 [Source:NCBI gene;Acc:425938]	1	20490162	PLXNB2	protein_coding	PLXNB2
ENSGALG00000043501	gga-mir-1693 [Source:miRBase;Acc:MI0007428]	1	20560902	gga-mir-1693	miRNA
ENSGALG00000033997	zinc finger protein 800 [Source:NCBI gene;Acc:417747]	1	20872801	ZNF800	protein_coding
ENSGALG00000039403	glutamate metabotropic receptor 8 [Source:NCBI gene;Acc:427853]	1	20929341	GRM8	protein_coding	GRM8
ENSGALG00000025697		1	21457170	RF00003	snRNA
ENSGALG00000038827		1	21500070		lincRNA
ENSGALG00000008740	protection of telomeres 1 [Source:NCBI gene;Acc:404538]	1	21741971	POT1	protein_coding
ENSGALG00000040954	G protein-coupled receptor 37 [Source:NCBI gene;Acc:417748]	1	21843141	GPR37	protein_coding
ENSGALG00000038679		1	21856166		lincRNA
ENSGALG00000031527	ADP-ribosylation factor-like 8B-like [Source:NCBI gene;Acc:769134]	1	22062046	ARL8BL	protein_coding
ENSGALG00000008761	sperm adhesion molecule 1 [Source:NCBI gene;Acc:417749]	1	22096114	SPAM1	protein_coding	SPAM1
ENSGALG00000037808		1	22105311		lincRNA
ENSGALG00000008776	hyaluronoglucosaminidase 6 [Source:NCBI gene;Acc:105667218]	1	22165912	HYAL6	protein_coding
ENSGALG00000008797	Wiskott-Aldrich syndrome like [Source:NCBI gene;Acc:417750]	1	22209091	WASL	protein_coding
ENSGALG00000038974		1	22259322		lincRNA
ENSGALG00000008805	leiomodin 2 [Source:NCBI gene;Acc:417751]	1	22277626	LMOD2	protein_coding
ENSGALG00000008814	ankyrin repeat and SOCS box containing 15 [Source:NCBI gene;Acc:417752]	1	22292930	ASB15	protein_coding	ASB15
ENSGALG00000008821	NADH:ubiquinone oxidoreductase subunit A5 [Source:NCBI gene;Acc:417753]	1	22307520	NDUFA5	protein_coding
ENSGALG00000028064		1	22308904		miRNA
ENSGALG00000008823	IQ motif and ubiquitin domain containing [Source:NCBI gene;Acc:417754]	1	22315243	IQUB	protein_coding	IQUB
ENSGALG00000008836	ATPase H+ transporting accessory protein 1 [Source:NCBI gene;Acc:427854]	1	22343252	ATP6AP1	protein_coding
ENSGALG00000008874	solute carrier family 13 member 1 [Source:NCBI gene;Acc:770198]	1	22423984	SLC13A1	protein_coding	SLC13A1
ENSGALG00000008926	calcium dependent secretion activator 2 [Source:NCBI gene;Acc:417756]	1	22528298	CADPS2	protein_coding	CADPS2
ENSGALG00000008941	FEZ family zinc finger 1 [Source:NCBI gene;Acc:100859279]	1	22837471	FEZF1	protein_coding	FEZF1
ENSGALG00000008953	aminoadipate-semialdehyde synthase [Source:NCBI gene;Acc:417757]	1	22867946	AASS	protein_coding	AASS
ENSGALG00000040114	protein tyrosine phosphatase, receptor type Z1 [Source:NCBI gene;Acc:396403]	1	22901214	PTPRZ1	protein_coding
ENSGALG00000026138		1	23005916		miRNA
ENSGALG00000025193		1	23133039	RF00100	misc_RNA
ENSGALG00000008975	family with sequence similarity 3, member C [Source:NCBI gene;Acc:417758]	1	23210197	FAM3C	protein_coding
ENSGALG00000028069	Wnt family member 16 [Source:NCBI gene;Acc:427856]	1	23246190	WNT16	protein_coding	WNT16
ENSGALG00000032262		1	23274409		protein_coding
ENSGALG00000009002	cadherin-like and PC-esterase domain containing 1 [Source:NCBI gene;Acc:417761]	1	23342831		protein_coding
ENSGALG00000025216	gga-mir-1645 [Source:miRBase;Acc:MI0007377]	1	23377361	gga-mir-1645	miRNA
ENSGALG00000009023	inhibitor of growth family member 3 [Source:NCBI gene;Acc:417762]	1	23427327	ING3	protein_coding
ENSGALG00000009029	tetraspanin 12 [Source:NCBI gene;Acc:417763]	1	23467910	TSPAN12	protein_coding
ENSGALG00000043515	potassium voltage-gated channel subfamily D member 2 [Source:NCBI gene;Acc:374143]	1	23521476	KCND2	protein_coding
ENSGALG00000009066	potassium voltage-gated channel subfamily D member 2 [Source:HGNC Symbol;Acc:HGNC:6238]	1	23783751	KCND2	protein_coding	KCND2
ENSGALG00000036488		1	23785455		lincRNA
ENSGALG00000032302		1	23927064		lincRNA
ENSGALG00000009104	ankyrin repeat domain 26 [Source:NCBI gene;Acc:417764]	1	24294540	ANKRD26	protein_coding
ENSGALG00000009110	LSM8 homolog, U6 small nuclear RNA associated [Source:NCBI gene;Acc:417765]	1	24348924	LSM8	protein_coding
ENSGALG00000035009		1	24392515		lincRNA
ENSGALG00000009134	cortactin binding protein 2 [Source:NCBI gene;Acc:417766]	1	24474948	CTTNBP2	protein_coding
ENSGALG00000032986	cystic fibrosis transmembrane conductance regulator [Source:NCBI gene;Acc:100049619]	1	24554513	CFTR	protein_coding
ENSGALG00000034574	ankyrin repeat, SAM and basic leucine zipper domain containing 1 [Source:NCBI gene;Acc:417768]	1	24658278	ASZ1	protein_coding
ENSGALG00000030173	Wnt family member 2 [Source:NCBI gene;Acc:417769]	1	24699097	WNT2	protein_coding	WNT2
ENSGALG00000037206	suppression of tumorigenicity 7 [Source:NCBI gene;Acc:417770]	1	24716503	ST7	protein_coding
ENSGALG00000028180		1	24736018	RF02184	misc_RNA
ENSGALG00000043437	capping actin protein of muscle Z-line alpha subunit 2 [Source:NCBI gene;Acc:417771]	1	24865850	CAPZA2	protein_coding
ENSGALG00000036883	MET proto-oncogene, receptor tyrosine kinase [Source:NCBI gene;Acc:396134]	1	24918557	MET	protein_coding
ENSGALG00000043287	caveolin 1 [Source:NCBI gene;Acc:373996]	1	25060566	CAV1	protein_coding
ENSGALG00000033295	caveolin 2 [Source:NCBI gene;Acc:417772]	1	25079044	CAV2	protein_coding
ENSGALG00000031934	testin LIM domain protein [Source:NCBI gene;Acc:395332]	1	25175213	TES	protein_coding
ENSGALG00000040557	transcription factor EC [Source:NCBI gene;Acc:417773]	1	25289169	TFEC	protein_coding
ENSGALG00000038090		1	25413945		lincRNA
ENSGALG00000026838	MyoD family inhibitor domain containing [Source:NCBI gene;Acc:417774]	1	25768091	MDFIC	protein_coding	MDFIC
ENSGALG00000009424	forkhead box P2 [Source:NCBI gene;Acc:769935]	1	25908850	FOXP2	protein_coding	FOXP2
ENSGALG00000029796		1	26178466		lincRNA
ENSGALG00000009435	protein phosphatase 1 regulatory subunit 3A [Source:NCBI gene;Acc:101747406]	1	26361986	PPP1R3A	protein_coding	PPP1R3A
ENSGALG00000009439	G protein-coupled receptor 85 [Source:NCBI gene;Acc:417775]	1	26678474	GPR85	protein_coding	GPR85
ENSGALG00000025332	gga-mir-1695 [Source:miRBase;Acc:MI0007430]	1	26725637	gga-mir-1695	miRNA
ENSGALG00000009440	base methyltransferase of 25S rRNA 2 homolog [Source:NCBI gene;Acc:417776]	1	26768477	BMT2	protein_coding
ENSGALG00000009443	transmembrane protein 168 [Source:NCBI gene;Acc:417777]	1	26780685		protein_coding
ENSGALG00000033415		1	26877029		lincRNA
ENSGALG00000009446	leucine rich single-pass membrane protein 1 [Source:NCBI gene;Acc:417778]	1	26908732	LSMEM1	protein_coding	LSMEM1
ENSGALG00000009448	interferon related developmental regulator 1 [Source:NCBI gene;Acc:395226]	1	26917109	IFRD1	protein_coding
ENSGALG00000009454	zinc finger protein 277 [Source:NCBI gene;Acc:427859]	1	26968441	ZNF277	protein_coding
ENSGALG00000009480	dedicator of cytokinesis 4 [Source:NCBI gene;Acc:417779]	1	27184787	DOCK4	protein_coding	DOCK4
ENSGALG00000009485		1	27299899		protein_coding
ENSGALG00000009488	leucine rich repeat neuronal 3 [Source:NCBI gene;Acc:770169]	1	27489968	LRRN3	protein_coding	LRRN3
ENSGALG00000027876		1	27601853		protein_coding
ENSGALG00000029421		1	28047926		lincRNA
ENSGALG00000028019		1	28144393		miRNA
ENSGALG00000042296		1	28160676		miRNA
ENSGALG00000009492	DnaJ heat shock protein family (Hsp40) member B9 [Source:NCBI gene;Acc:417783]	1	28438278	DNAJB9	protein_coding
ENSGALG00000009494	THAP domain containing 5 [Source:NCBI gene;Acc:417784]	1	28446182	THAP5	protein_coding
ENSGALG00000009497	arginine vasopressin receptor 2 [Source:NCBI gene;Acc:427860]	1	28505731	AVPR2	protein_coding
ENSGALG00000009505	patatin like phospholipase domain containing 8 [Source:NCBI gene;Acc:417785]	1	28527080	PNPLA8	protein_coding
ENSGALG00000009514	neuronal cell adhesion molecule [Source:NCBI gene;Acc:396202]	1	28579093	NRCAM	protein_coding
ENSGALG00000009523	contactin 1 [Source:NCBI gene;Acc:417786]	1	28757424	CNTN1	protein_coding
ENSGALG00000009530	PDZ domain containing ring finger 4 [Source:NCBI gene;Acc:417787]	1	29041613	PDZRN4	protein_coding	PDZRN4
ENSGALG00000030765		1	29086358		lincRNA
ENSGALG00000033978		1	29435545		lincRNA
ENSGALG00000009532	glucoside xylosyltransferase 1 [Source:NCBI gene;Acc:417789]	1	29464172	GXYLT1	protein_coding
ENSGALG00000040936		1	29501968		lincRNA
ENSGALG00000009540	YY1 associated factor 2 [Source:NCBI gene;Acc:417790]	1	29508386	YAF2	protein_coding
ENSGALG00000040505		1	29549181		protein_coding
ENSGALG00000009544	zinc finger CCHC-type and RNA binding motif containing 1 [Source:NCBI gene;Acc:417791]	1	29565648	ZCRB1	protein_coding
ENSGALG00000009547	periphilin 1 [Source:NCBI gene;Acc:417792]	1	29577530	PPHLN1	protein_coding
ENSGALG00000009556	prickle planar cell polarity protein 1 [Source:NCBI gene;Acc:417793]	1	29649659	PRICKLE1	protein_coding	PRICKLE1
ENSGALG00000032573		1	29791117		lincRNA
ENSGALG00000009572	ADAM metallopeptidase with thrombospondin type 1 motif 20 [Source:NCBI gene;Acc:417794]	1	29925304	ADAMTS20	protein_coding	ADAMTS20
ENSGALG00000009577	pseudouridylate synthase 7 like [Source:NCBI gene;Acc:417795]	1	30059683	PUS7L	protein_coding	PUS7L
ENSGALG00000009586	interleukin 1 receptor associated kinase 4 [Source:NCBI gene;Acc:417796]	1	30069844	IRAK4	protein_coding
ENSGALG00000009595	twinfilin actin binding protein 1 [Source:NCBI gene;Acc:417797]	1	30082534	TWF1	protein_coding
ENSGALG00000009596	transmembrane protein 117 [Source:HGNC Symbol;Acc:HGNC:25308]	1	30142719	TMEM117	protein_coding	TMEM117
ENSGALG00000009601	neural EGFL like 2 [Source:NCBI gene;Acc:417799]	1	30342085	NELL2	protein_coding
ENSGALG00000009603	prolactin-like protein [Source:NCBI gene;Acc:417800]	1	30529790	PRLL	protein_coding
ENSGALG00000009604	developing brain homeobox 2 [Source:NCBI gene;Acc:417801]	1	30540025	DBX2	protein_coding
ENSGALG00000009638	anoctamin 6 [Source:NCBI gene;Acc:417802]	1	30560077	ANO6	protein_coding	ANO6
ENSGALG00000039562		1	30744668		lincRNA
ENSGALG00000033074	AT-rich interaction domain 2 [Source:NCBI gene;Acc:417804]	1	30752198	ARID2	protein_coding	ARID2
ENSGALG00000028849	SR-related CTD-associated factor 11 [Source:NCBI gene;Acc:417805]	1	30864013	SCAF11	protein_coding
ENSGALG00000009698	solute carrier family 38 member 1 [Source:NCBI gene;Acc:417806]	1	30936731	SLC38A1	protein_coding
ENSGALG00000008497	solute carrier family 38 member 2 [Source:NCBI gene;Acc:417807]	1	30985306	SLC38A2	protein_coding
ENSGALG00000025619		1	31022361	RF00003	snRNA
ENSGALG00000043800		1	31048186		lincRNA
ENSGALG00000009730	solute carrier family 38 member 4 [Source:NCBI gene;Acc:417809]	1	31101534	SLC38A4	protein_coding
ENSGALG00000009739	adhesion molecule with Ig like domain 2 [Source:NCBI gene;Acc:417810]	1	31248896	AMIGO2	protein_coding
ENSGALG00000009743	RNA polymerase II associated protein 3 [Source:NCBI gene;Acc:417811]	1	31426792	RPAP3	protein_coding
ENSGALG00000009747	ATP23 metallopeptidase and ATP synthase assembly factor homolog [Source:NCBI gene;Acc:417812]	1	31441878	ATP23	protein_coding
ENSGALG00000009755	leucine rich repeats and immunoglobulin like domains 3 [Source:NCBI gene;Acc:417813]	1	31721261	LRIG3	protein_coding
ENSGALG00000017893		1	31823622	RF00619	snRNA
ENSGALG00000037243		1	32039726		lincRNA
ENSGALG00000009759	solute carrier family 16 member 7 [Source:NCBI gene;Acc:417815]	1	32086287	SLC16A7	protein_coding
ENSGALG00000038179		1	32268154		lincRNA
ENSGALG00000042870		1	32603425		lincRNA
ENSGALG00000019361	family with sequence similarity 19 member A2, C-C motif chemokine like [Source:NCBI gene;Acc:771745]	1	32729364	FAM19A2	protein_coding	FAM19A2
ENSGALG00000030024	ubiquitin specific peptidase 15 [Source:NCBI gene;Acc:395644]	1	32905460	USP15	protein_coding
ENSGALG00000009795	MON2 homolog, regulator of endosome-to-Golgi trafficking [Source:NCBI gene;Acc:417818]	1	32983622	MON2	protein_coding
ENSGALG00000018237	gga-let-7i [Source:miRBase;Acc:MI0001168]	1	33060797	gga-let-7i	miRNA
ENSGALG00000009805	protein phosphatase, Mg2+/Mn2+ dependent 1H [Source:NCBI gene;Acc:771760]	1	33089980	PPM1H	protein_coding	PPM1H
ENSGALG00000040567	arginine vasopressin receptor 1A [Source:NCBI gene;Acc:771773]	1	33298676	AVPR1A	protein_coding
ENSGALG00000009815	transmembrane protein 5 [Source:NCBI gene;Acc:417820]	1	33395407	TMEM5	protein_coding
ENSGALG00000009825	SLIT-ROBO Rho GTPase activating protein 1 [Source:NCBI gene;Acc:417821]	1	33440188	SRGAP1	protein_coding
ENSGALG00000027682	chromosome 1 open reading frame, human C12orf66 [Source:NCBI gene;Acc:417822]	1	33594888	C12orf66	protein_coding	C12orf66
ENSGALG00000025464		1	33604370	RF00263	snoRNA
ENSGALG00000009835	exportin for tRNA [Source:NCBI gene;Acc:417824]	1	33607081	XPOT	protein_coding
ENSGALG00000009840	TANK binding kinase 1 [Source:NCBI gene;Acc:417825]	1	33641818	TBK1	protein_coding
ENSGALG00000009842	Ras association domain family member 3 [Source:NCBI gene;Acc:417828]	1	33715725	RASSF3	protein_coding
ENSGALG00000009856	glucosamine (N-acetyl)-6-sulfatase [Source:NCBI gene;Acc:417829]	1	33772628	GNS	protein_coding
ENSGALG00000009859	TBC1 domain family member 30 [Source:NCBI gene;Acc:417830]	1	33794056	TBC1D30	protein_coding	TBC1D30
ENSGALG00000039209	WNT inhibitory factor 1 [Source:NCBI gene;Acc:417831]	1	33881874	WIF1	protein_coding
ENSGALG00000009873	LEM domain containing 3 [Source:NCBI gene;Acc:417832]	1	33937632	LEMD3	protein_coding	LEMD3
ENSGALG00000026661	methionine sulfoxide reductase B3 [Source:NCBI gene;Acc:417833]	1	33986861	MSRB3	protein_coding
ENSGALG00000009875	high mobility group AT-hook 2 [Source:NCBI gene;Acc:395851]	1	34203987	HMGA2	protein_coding
ENSGALG00000019358	LLP homolog, long-term synaptic facilitation [Source:NCBI gene;Acc:771027]	1	34366644	LLPH	protein_coding
ENSGALG00000009879	transmembrane BAX inhibitor motif containing 4 [Source:NCBI gene;Acc:771874]	1	34369405		protein_coding
ENSGALG00000035292		1	34414498		lincRNA
ENSGALG00000009885	DNA helicase B [Source:NCBI gene;Acc:417836]	1	34415870	HELB	protein_coding	HELB
ENSGALG00000009895	glutamate receptor interacting protein 1 [Source:NCBI gene;Acc:427863]	1	34431194	GRIP1	protein_coding	GRIP1
ENSGALG00000033879		1	34799500		protein_coding
ENSGALG00000009899		1	34804698		protein_coding
ENSGALG00000030452		1	34809345		lincRNA
ENSGALG00000009901	dual specificity tyrosine phosphorylation regulated kinase 2 [Source:NCBI gene;Acc:427864]	1	34899306	DYRK2	protein_coding
ENSGALG00000009903	interferon gamma [Source:NCBI gene;Acc:396054]	1	35053221	IFNG	protein_coding
ENSGALG00000037779	interleukin 26 [Source:HGNC Symbol;Acc:HGNC:17119]	1	35081112	IL26	protein_coding	IL26
ENSGALG00000009904	interleukin 22 [Source:NCBI gene;Acc:417838]	1	35101235	IL22	protein_coding
ENSGALG00000009905	Mdm1 nuclear protein [Source:NCBI gene;Acc:417839]	1	35112854	MDM1	protein_coding
ENSGALG00000009927	RAP1B, member of RAS oncogene family [Source:NCBI gene;Acc:417840]	1	35216064	RAP1B	protein_coding
ENSGALG00000009934	nucleoporin 107 [Source:NCBI gene;Acc:101751988]	1	35250853	NUP107	protein_coding
ENSGALG00000009940	solute carrier family 35 member E3 [Source:NCBI gene;Acc:417842]	1	35276896	SLC35E3	protein_coding
ENSGALG00000045785		1	35294096		protein_coding
ENSGALG00000009942	MDM2 proto-oncogene [Source:NCBI gene;Acc:395609]	1	35298405	MDM2	protein_coding
ENSGALG00000040284		1	35313784		lincRNA
ENSGALG00000009945	carboxypeptidase M [Source:NCBI gene;Acc:417843]	1	35315781	CPM	protein_coding
ENSGALG00000019355	cleavage and polyadenylation specific factor 6 [Source:NCBI gene;Acc:417844]	1	35386197	CPSF6	protein_coding
ENSGALG00000034310		1	35419316		lincRNA
ENSGALG00000009963	lysozyme (renal amyloidosis) [Source:NCBI gene;Acc:396218]	1	35425914	LYZ	protein_coding
ENSGALG00000029135	YEATS domain containing 4 [Source:NCBI gene;Acc:771226]	1	35427329	YEATS4	protein_coding
ENSGALG00000009966	fibroblast growth factor receptor substrate 2 [Source:NCBI gene;Acc:417845]	1	35449509	FRS2	protein_coding
ENSGALG00000009975	chaperonin containing TCP1 subunit 2 [Source:NCBI gene;Acc:417846]	1	35503971	CCT2	protein_coding
ENSGALG00000009976	leucine rich repeat containing 10 [Source:NCBI gene;Acc:427865]	1	35517139	LRRC10	protein_coding	LRRC10
ENSGALG00000010018	Gallus gallus cathepsin E-A-like (CTSEAL), mRNA. [Source:RefSeq mRNA;Acc:NM_001318427]	1	35522127	CTSEAL	protein_coding
ENSGALG00000010029	bestrophin 3 [Source:NCBI gene;Acc:417849]	1	35534379	BEST3	protein_coding
ENSGALG00000009959	RAB3A interacting protein [Source:NCBI gene;Acc:417850]	1	35565047		protein_coding
ENSGALG00000019352	myelin regulatory factor-like [Source:NCBI gene;Acc:100858458]	1	35597032	MYRFL	protein_coding	MYRFL
ENSGALG00000010042	CCR4-NOT transcription complex subunit 2 [Source:NCBI gene;Acc:417851]	1	35724872	CNOT2	protein_coding
ENSGALG00000010044	potassium calcium-activated channel subfamily M regulatory beta subunit 4 [Source:NCBI gene;Acc:417852]	1	35820990	KCNMB4	protein_coding
ENSGALG00000010049	protein tyrosine phosphatase, receptor type B [Source:NCBI gene;Acc:417853]	1	35846167	PTPRB	protein_coding	PTPRB
ENSGALG00000040855		1	35908165		protein_coding
ENSGALG00000010148	protein tyrosine phosphatase, receptor type R [Source:NCBI gene;Acc:771985]	1	35942364		protein_coding
ENSGALG00000038699		1	36112240		lincRNA
ENSGALG00000010152	tetraspanin 8 [Source:NCBI gene;Acc:417854]	1	36146151	TSPAN8	protein_coding
ENSGALG00000010163	leucine rich repeat containing G protein-coupled receptor 5 [Source:NCBI gene;Acc:427867]	1	36248569	LGR5	protein_coding	LGR5
ENSGALG00000010177	zinc finger C3H1-type containing [Source:NCBI gene;Acc:417855]	1	36351342	ZFC3H1	protein_coding	ZFC3H1
ENSGALG00000038456		1	36388843		lincRNA
ENSGALG00000041783	transmembrane protein 19 [Source:NCBI gene;Acc:417856]	1	36408413	TMEM19	protein_coding	TMEM19
ENSGALG00000010183	RAB21, member RAS oncogene family [Source:NCBI gene;Acc:771383]	1	36448219	RAB21	protein_coding	RAB21
ENSGALG00000010190	TBC1 domain family member 15 [Source:NCBI gene;Acc:417857]	1	36471480	TBC1D15	protein_coding
ENSGALG00000010198	tryptophan hydroxylase 2 [Source:NCBI gene;Acc:408026]	1	36509695	TPH2	protein_coding
ENSGALG00000010200	thyrotropin releasing hormone degrading enzyme [Source:NCBI gene;Acc:427868]	1	36640691	TRHDE	protein_coding	TRHDE
ENSGALG00000010204	potassium voltage-gated channel subfamily C member 2 [Source:NCBI gene;Acc:772061]	1	37630176	KCNC2	protein_coding	KCNC2
ENSGALG00000010208	calcyphosine 2 [Source:NCBI gene;Acc:417859]	1	37737256	CAPS2	protein_coding	CAPS2
ENSGALG00000021897	coiled-coil domain containing 107 [Source:NCBI gene;Acc:417860]	1	37771966		protein_coding
ENSGALG00000010222		1	37779368		protein_coding
ENSGALG00000010223	GLI pathogenesis related 1 [Source:NCBI gene;Acc:427869]	1	37790882		protein_coding
ENSGALG00000010224	GLI pathogenesis-related 1-like [Source:NCBI gene;Acc:417862]	1	37799941	GLIPR1L	protein_coding
ENSGALG00000010227	KRR1, small subunit processome component homolog [Source:NCBI gene;Acc:417863]	1	37811564	KRR1	protein_coding
ENSGALG00000039582		1	37851201		lincRNA
ENSGALG00000034788	pleckstrin homology like domain family A member 1 [Source:NCBI gene;Acc:107052797]	1	37937947	PHLDA1	protein_coding	PHLDA1
ENSGALG00000010238	nucleosome assembly protein 1 like 1 [Source:NCBI gene;Acc:417864]	1	37945237	NAP1L1	protein_coding	NAP1L1
ENSGALG00000033769	Bardet-Biedl syndrome 10 [Source:NCBI gene;Acc:417865]	1	38032888	BBS10	protein_coding	BBS10
ENSGALG00000010246	oxysterol binding protein like 8 [Source:NCBI gene;Acc:417866]	1	38034647	OSBPL8	protein_coding	OSBPL8
ENSGALG00000010253	zinc finger DHHC-type containing 17 [Source:NCBI gene;Acc:417867]	1	38168139	ZDHHC17	protein_coding
ENSGALG00000029921	cysteine and glycine rich protein 2 [Source:NCBI gene;Acc:396128]	1	38237620	CSRP2	protein_coding
ENSGALG00000031340	E2F transcription factor 7 [Source:NCBI gene;Acc:417868]	1	38293246	E2F7	protein_coding	E2F7
ENSGALG00000034552		1	38308121		lincRNA
ENSGALG00000010311	neuron navigator 3 [Source:NCBI gene;Acc:417869]	1	38668218	NAV3	protein_coding
ENSGALG00000035278		1	39036722		lincRNA
ENSGALG00000041094	synaptotagmin 1 [Source:NCBI gene;Acc:396083]	1	39230582	SYT1	protein_coding
ENSGALG00000010320	pro-apoptotic WT1 regulator [Source:NCBI gene;Acc:417870]	1	39481007	PAWR	protein_coding	PAWR
ENSGALG00000010325	protein phosphatase 1 regulatory subunit 12A [Source:NCBI gene;Acc:396020]	1	39561955	PPP1R12A	protein_coding
ENSGALG00000026490	ribosomal protein S16 [Source:NCBI gene;Acc:417871]	1	39750306	RPS16	protein_coding	RPS16
ENSGALG00000010342	otogelin-like [Source:NCBI gene;Acc:772154]	1	39761108	OTOGL	protein_coding	OTOGL
ENSGALG00000010935	protein tyrosine phosphatase, receptor type Q [Source:NCBI gene;Acc:772163]	1	39870775	PTPRQ	protein_coding	PTPRQ
ENSGALG00000010936	myogenic factor 6 [Source:NCBI gene;Acc:417873]	1	39998073	MYF6	protein_coding
ENSGALG00000028091	myogenic factor 5 [Source:NCBI gene;Acc:395633]	1	40002758	MYF5	protein_coding
ENSGALG00000034593		1	40015843		lincRNA
ENSGALG00000010939	lin-7 homolog A, crumbs cell polarity complex component [Source:NCBI gene;Acc:417874]	1	40029520	LIN7A	protein_coding	LIN7A
ENSGALG00000010940	acyl-CoA synthetase short-chain family member 3 [Source:NCBI gene;Acc:417875]	1	40117328	ACSS3	protein_coding	ACSS3
ENSGALG00000010958	PTPRF interacting protein alpha 2 [Source:NCBI gene;Acc:417877]	1	40204801	PPFIA2	protein_coding	PPFIA2
ENSGALG00000044160		1	40406626		lincRNA
ENSGALG00000028648	coiled-coil domain containing 59 [Source:NCBI gene;Acc:417878]	1	40702586	CCDC59	protein_coding	CCDC59
ENSGALG00000042269	methyltransferase like 25 [Source:HGNC Symbol;Acc:HGNC:26228]	1	40708974	METTL25	protein_coding	METTL25
ENSGALG00000010975	transmembrane and tetratricopeptide repeat containing 2 [Source:NCBI gene;Acc:417880]	1	40829223	TMTC2	protein_coding	TMTC2
ENSGALG00000010992	solute carrier family 6 member 15 [Source:NCBI gene;Acc:417881]	1	41630549	SLC6A15	protein_coding	SLC6A15
ENSGALG00000027103	tetraspanin 19 [Source:NCBI gene;Acc:100859115]	1	41728240	TSPAN19	protein_coding	TSPAN19
ENSGALG00000044478	leucine rich repeats and IQ motif containing 1 [Source:NCBI gene;Acc:417882]	1	41740334	LRRIQ1	protein_coding	LRRIQ1
ENSGALG00000031868		1	41751513		lincRNA
ENSGALG00000027213	ALX homeobox 1 [Source:NCBI gene;Acc:427871]	1	41853035	ALX1	protein_coding	ALX1
ENSGALG00000027633	Ras association domain family member 9 [Source:NCBI gene;Acc:427872]	1	42129042	RASSF9	protein_coding	RASSF9
ENSGALG00000027192	neurotensin [Source:NCBI gene;Acc:417883]	1	42173476	NTS	protein_coding
ENSGALG00000028360	MGAT4 family member C [Source:NCBI gene;Acc:427873]	1	42216971	MGAT4C	protein_coding	MGAT4C
ENSGALG00000032083		1	42639440		lincRNA
ENSGALG00000045093	chromosome 1 C12orf50 homolog [Source:NCBI gene;Acc:417885]	1	42783312	C12orf50	protein_coding	C12orf50
ENSGALG00000011168	chromosome 1 C12orf29 homolog [Source:NCBI gene;Acc:417886]	1	42795854	C12orf29	protein_coding	C12orf29
ENSGALG00000011177	centrosomal protein 290 [Source:NCBI gene;Acc:417887]	1	42803231	CEP290	protein_coding	CEP290
ENSGALG00000033106		1	42864751		protein_coding
ENSGALG00000011198		1	42883502		protein_coding
ENSGALG00000011206	KIT ligand [Source:NCBI gene;Acc:396028]	1	42981399	KITLG	protein_coding
ENSGALG00000011207	dual specificity phosphatase 6 [Source:NCBI gene;Acc:374272]	1	43288467	DUSP6	protein_coding
ENSGALG00000035493	POC1 centriolar protein B [Source:NCBI gene;Acc:417889]	1	43326703	POC1B	protein_coding
ENSGALG00000030550	ATPase plasma membrane Ca2+ transporting 1 [Source:NCBI gene;Acc:374244]	1	43392905	ATP2B1	protein_coding
ENSGALG00000011269	epiphycan [Source:NCBI gene;Acc:417890]	1	43925156	EPYC	protein_coding
ENSGALG00000011270	keratocan [Source:NCBI gene;Acc:373995]	1	43969658	KERA	protein_coding
ENSGALG00000011271	lumican [Source:NCBI gene;Acc:417891]	1	43987396	LUM	protein_coding
ENSGALG00000011274	decorin [Source:NCBI gene;Acc:417892]	1	44019260	DCN	protein_coding
ENSGALG00000038077		1	44357761		protein_coding
ENSGALG00000011276	BTG anti-proliferation factor 1 [Source:NCBI gene;Acc:396295]	1	44398383	BTG1	protein_coding
ENSGALG00000011277	pleckstrin homology and RhoGEF domain containing G7 [Source:NCBI gene;Acc:417895]	1	44602930	PLEKHG7	protein_coding	PLEKHG7
ENSGALG00000011280	early endosome antigen 1 [Source:NCBI gene;Acc:417896]	1	44624066	EEA1	protein_coding	EEA1
ENSGALG00000011285	nudix hydrolase 4 [Source:NCBI gene;Acc:417897]	1	44817183		protein_coding
ENSGALG00000033904		1	44838809		lincRNA
ENSGALG00000030515	ubiquitin conjugating enzyme E2 N [Source:NCBI gene;Acc:417898]	1	44841386	UBE2N	protein_coding
ENSGALG00000011293	mitochondrial ribosomal protein L42 [Source:NCBI gene;Acc:417899]	1	44870332	MRPL42	protein_coding	MRPL42
ENSGALG00000011295	suppressor of cytokine signaling 2 [Source:HGNC Symbol;Acc:HGNC:19382]	1	44892184	SOCS2	protein_coding	SOCS2
ENSGALG00000011297	CASP2 and RIPK1 domain containing adaptor with death domain [Source:NCBI gene;Acc:417900]	1	44903758	CRADD	protein_coding
ENSGALG00000042799		1	45002002		lincRNA
ENSGALG00000011309	plexin C1 [Source:NCBI gene;Acc:417901]	1	45063944	PLXNC1	protein_coding	PLXNC1
ENSGALG00000019336	centrosomal protein 83 [Source:NCBI gene;Acc:417904]	1	45134394	CEP83	protein_coding	CEP83
ENSGALG00000011320	transmembrane and coiled-coil domain family 3 [Source:NCBI gene;Acc:417905]	1	45165477		protein_coding
ENSGALG00000011323	small nuclear RNA activating complex polypeptide 3 [Source:NCBI gene;Acc:768769]	1	45242011	SNAPC3	protein_coding	SNAPC3
ENSGALG00000011325	NADH:ubiquinone oxidoreductase subunit A12 [Source:NCBI gene;Acc:417907]	1	45308443	NDUFA12	protein_coding
ENSGALG00000011327	nuclear receptor subfamily 2, group C, member 1 [Source:NCBI gene;Acc:373913]	1	45324344	NR2C1	protein_coding
ENSGALG00000011342	FYVE, RhoGEF and PH domain containing 6 [Source:NCBI gene;Acc:417908]	1	45374215	FGD6	protein_coding	FGD6
ENSGALG00000011357	vezatin, adherens junctions transmembrane protein [Source:NCBI gene;Acc:417911]	1	45439075	VEZT	protein_coding	VEZT
ENSGALG00000011377	methionyl aminopeptidase 2 [Source:NCBI gene;Acc:417912]	1	45535393	METAP2	protein_coding
ENSGALG00000028788		1	45543828	RF00001	rRNA
ENSGALG00000011400	ubiquitin specific peptidase 44 [Source:NCBI gene;Acc:417913]	1	45554763	USP44	protein_coding	USP44
ENSGALG00000011406	netrin 4 [Source:NCBI gene;Acc:417914]	1	45599391	NTN4	protein_coding	NTN4
ENSGALG00000011409	small nuclear ribonucleoprotein polypeptide F [Source:NCBI gene;Acc:417916]	1	45665312	SNRPF	protein_coding
ENSGALG00000011414	amidohydrolase domain containing 1 [Source:NCBI gene;Acc:417917]	1	45669441	AMDHD1	protein_coding	AMDHD1
ENSGALG00000011421	histidine ammonia-lyase [Source:NCBI gene;Acc:378924]	1	45679241	HAL	protein_coding
ENSGALG00000033709	leukotriene A4 hydrolase [Source:NCBI gene;Acc:417918]	1	45694933	LTA4H	protein_coding
ENSGALG00000033617		1	45753709		lincRNA
ENSGALG00000043701	ELK3, ETS transcription factor [Source:NCBI gene;Acc:417919]	1	45759156	ELK3	protein_coding
ENSGALG00000011456	cyclin dependent kinase 17 [Source:NCBI gene;Acc:417920]	1	45800053	CDK17	protein_coding	CDK17
ENSGALG00000011459		1	45924074		protein_coding
ENSGALG00000030853		1	45981253		protein_coding
ENSGALG00000038442		1	46016848		lincRNA
ENSGALG00000031699	neural precursor cell expressed, developmentally down-regulated 1 [Source:NCBI gene;Acc:417922]	1	46033709	NEDD1	protein_coding
ENSGALG00000025410	gga-mir-1691 [Source:miRBase;Acc:MI0007425]	1	46258844	gga-mir-1691	miRNA
ENSGALG00000025889		1	46309846	RF01967	misc_RNA
ENSGALG00000026407		1	46312013	RF01968	misc_RNA
ENSGALG00000029125		1	46331572	RF01969	misc_RNA
ENSGALG00000026453		1	46331878	RF01970	misc_RNA
ENSGALG00000018238	gga-mir-135a-2 [Source:miRBase;Acc:MI0001169]	1	46334585	gga-mir-135a-2	miRNA
ENSGALG00000042203		1	46447109		lincRNA
ENSGALG00000019331		1	46572308		lincRNA
ENSGALG00000011504	thymopoietin [Source:NCBI gene;Acc:417923]	1	46669671	TMPO	protein_coding
ENSGALG00000011514	solute carrier family 25 member 3 [Source:NCBI gene;Acc:417924]	1	46695844	SLC25A3	protein_coding
ENSGALG00000024964	small nucleolar RNA, H/ACA box 53 [Source:HGNC Symbol;Acc:HGNC:32646]	1	46701924	RF00563	snoRNA
ENSGALG00000030047		1	46705650		lincRNA
ENSGALG00000026284	IKBKB interacting protein [Source:NCBI gene;Acc:417925]	1	46712027	IKBIP	protein_coding	IKBIP
ENSGALG00000011531	apoptotic peptidase activating factor 1 [Source:NCBI gene;Acc:417926]	1	46718811	APAF1	protein_coding	APAF1
ENSGALG00000011549	ankyrin repeat and sterile alpha motif domain containing 1B [Source:NCBI gene;Acc:417927]	1	46756368	ANKS1B	protein_coding
ENSGALG00000040976	ARP6 actin-related protein 6 homolog [Source:NCBI gene;Acc:395348]	1	47183349	ACTR6	protein_coding
ENSGALG00000011557	UHRF1 binding protein 1 like [Source:NCBI gene;Acc:417929]	1	47186191	UHRF1BP1L	protein_coding	UHRF1BP1L
ENSGALG00000011569	SCY1 like pseudokinase 2 [Source:NCBI gene;Acc:417930]	1	47268108	SCYL2	protein_coding
ENSGALG00000041122	Gallus gallus solute carrier family 17 member 8 (SLC17A8), mRNA. [Source:RefSeq mRNA;Acc:NM_001319029]	1	47308619	SLC17A8	protein_coding
ENSGALG00000011594	nuclear receptor subfamily 1 group H member 4 [Source:NCBI gene;Acc:373902]	1	47358279	NR1H4	protein_coding
ENSGALG00000028373	growth arrest specific 2 like 3 [Source:NCBI gene;Acc:417931]	1	47393195	GAS2L3	protein_coding
ENSGALG00000011614	anoctamin 4 [Source:NCBI gene;Acc:427878]	1	47513533	ANO4	protein_coding	ANO4
ENSGALG00000043091		1	47551024		lincRNA
ENSGALG00000011633	solute carrier family 5 member 8 [Source:NCBI gene;Acc:417932]	1	47637919	SLC5A8	protein_coding	SLC5A8
ENSGALG00000011643	UTP20, small subunit processome component [Source:NCBI gene;Acc:417933]	1	47672512	UTP20	protein_coding	UTP20
ENSGALG00000011651	ADP ribosylation factor like GTPase 1 [Source:NCBI gene;Acc:417934]	1	47732183	ARL1	protein_coding
ENSGALG00000011662	nucleoporin 205 [Source:NCBI gene;Acc:417935]	1	47737682		protein_coding
ENSGALG00000011682	CCR4-NOT transcription complex subunit 4 [Source:NCBI gene;Acc:417936]	1	47800013	CNOT4	protein_coding
ENSGALG00000032089		1	47875443		lincRNA
ENSGALG00000011717	solute carrier family 23 member 1-like [Source:NCBI gene;Acc:417937]	1	47884753		protein_coding
ENSGALG00000011722	stimulated by retinoic acid 8 [Source:NCBI gene;Acc:417938]	1	47914186	STRA8	protein_coding	STRA8
ENSGALG00000011724	WD repeat domain 91 [Source:NCBI gene;Acc:417939]	1	47929076	WDR91	protein_coding
ENSGALG00000044155	transmembrane protein 140 [Source:NCBI gene;Acc:417940]	1	47946787		lincRNA
ENSGALG00000011727	ATP/GTP binding protein like 3 [Source:HGNC Symbol;Acc:HGNC:27981]	1	47965222	AGBL3	protein_coding	AGBL3
ENSGALG00000025735	phosphodiesterase 6H [Source:NCBI gene;Acc:378929]	1	47994367	PDE6H	protein_coding
ENSGALG00000011738	Rho GDP dissociation inhibitor beta [Source:NCBI gene;Acc:417941]	1	48011198	ARHGDIB	protein_coding
ENSGALG00000011739	endoplasmic reticulum protein 27 [Source:NCBI gene;Acc:417942]	1	48020010		protein_coding
ENSGALG00000011740	matrix Gla protein [Source:NCBI gene;Acc:395912]	1	48052894	MGP	protein_coding
ENSGALG00000028560	osteocalcin-like protein OC3 [Source:NCBI gene;Acc:417943]	1	48061738	OC3	protein_coding
ENSGALG00000011742	ADP-ribosyltransferase 4 (Dombrock blood group) [Source:NCBI gene;Acc:427879]	1	48069970	ART4	protein_coding
ENSGALG00000011743	single-pass membrane protein with coiled-coil domains 3 [Source:NCBI gene;Acc:769813]	1	48076790	SMCO3	protein_coding	SMCO3
ENSGALG00000011745	WW domain binding protein 11 [Source:NCBI gene;Acc:427880]	1	48081434		protein_coding
ENSGALG00000039794		1	48091388		protein_coding
ENSGALG00000011747	histone H1 [Source:NCBI gene;Acc:427882]	1	48093690		protein_coding
ENSGALG00000039722	histone cluster 1, H2B-VII (similar to human histone cluster 1, class H2B, member N) [Source:NCBI gene;Acc:417956]	1	48095494	HIST1H2B7	protein_coding
ENSGALG00000033191		1	48099109		protein_coding
ENSGALG00000032272	histone cluster 1, H4d [Source:NCBI gene;Acc:427884]	1	48099163		protein_coding
ENSGALG00000043062	histone cluster 1 H3 family member g [Source:NCBI gene;Acc:769809]	1	48100497		protein_coding
ENSGALG00000040303	Histone H3.2 [Source:UniProtKB/Swiss-Prot;Acc:P84229]	1	48101741		protein_coding
ENSGALG00000035445	histone cluster 1, H4-IV, germinal H4-like 2 [Source:NCBI gene;Acc:100858049]	1	48102824	HIST1H46L2	protein_coding
ENSGALG00000036483		1	48102939		protein_coding
ENSGALG00000030658		1	48110522		protein_coding
ENSGALG00000031571	histone H2A-IV-like 1 [Source:NCBI gene;Acc:101749238]	1	48110553	H2A-VII	protein_coding
ENSGALG00000030567	histone cluster 1, H2B-VIII [Source:NCBI gene;Acc:427886]	1	48111297	HIST1H2B8	protein_coding
ENSGALG00000038969	histone H3.2-like [Source:NCBI gene;Acc:769852]	1	48112892	HIST2H3L	protein_coding
ENSGALG00000038516		1	48119159		protein_coding
ENSGALG00000032198	histone cluster 2, H4b [Source:NCBI gene;Acc:417950]	1	48119243	HIST2H4B	protein_coding
ENSGALG00000036908	histone H2B 7 [Source:NCBI gene;Acc:107053803]	1	48119794		protein_coding
ENSGALG00000037322	histone cluster 1, H4-VI, germinal H4 [Source:NCBI gene;Acc:417946]	1	48120560	HIST1H46	protein_coding
ENSGALG00000043525		1	48120731		protein_coding
ENSGALG00000038343	H2A histone family, member J [Source:NCBI gene;Acc:417947]	1	48125079	H2AFJ	protein_coding
ENSGALG00000037934	histone cluster 1, H2bf [Source:NCBI gene;Acc:769973]	1	48126213		protein_coding
ENSGALG00000031159	histone cluster 1, H1.10 [Source:NCBI gene;Acc:417948]	1	48127672	HIST1H110	protein_coding
ENSGALG00000034321		1	48140149		protein_coding
ENSGALG00000041398	histone cluster 1, H4b [Source:NCBI gene;Acc:770005]	1	48140209	HIST1H4I	protein_coding	HIST1H4I
ENSGALG00000035244	histone cluster 2 H3 family member d [Source:NCBI gene;Acc:770022]	1	48141763		protein_coding
ENSGALG00000037930	histone cluster 1 H3 family member a [Source:NCBI gene;Acc:768333]	1	48145393		protein_coding
ENSGALG00000032933	histone cluster 1, H4i [Source:NCBI gene;Acc:100858319]	1	48146441	HIST2H4B	protein_coding	HIST2H4B
ENSGALG00000042650		1	48147541		protein_coding
ENSGALG00000034631		1	48153407		lincRNA
ENSGALG00000037167	histone cluster 1, H1.03 [Source:NCBI gene;Acc:100858354]	1	48153696	HIST1H103	protein_coding
ENSGALG00000042491	histone cluster 1, H4b [Source:NCBI gene;Acc:770005]	1	48160103	HIST4H4	protein_coding	HIST4H4
ENSGALG00000039351		1	48161388		protein_coding
ENSGALG00000029941	histone cluster 1, H2A, IV [Source:NCBI gene;Acc:404299]	1	48161484	H2A-VII	protein_coding
ENSGALG00000030424	histone H3.2 [Source:NCBI gene;Acc:417953]	1	48162556	HIST2H3C	protein_coding	HIST2H3C
ENSGALG00000046198		1	48163227		protein_coding
ENSGALG00000035715	histone cluster 1, H2A-IV-like 1 [Source:NCBI gene;Acc:100858459]	1	48164309	H2A-VII	protein_coding
ENSGALG00000025786	histone cluster 1, H4-IV, germinal H4-like 6 [Source:NCBI gene;Acc:770142]	1	48165722	HIST1H4B	protein_coding	HIST1H4B
ENSGALG00000031874	histone cluster 1, H1.01 [Source:NCBI gene;Acc:417954]	1	48175690	HIST1H101	protein_coding
ENSGALG00000040174		1	48176561		protein_coding
ENSGALG00000028372	histone H2A-IV-like 2 [Source:NCBI gene;Acc:101750582]	1	48177359	H2A-VII	protein_coding
ENSGALG00000027571	histone cluster 1, H2B-VII-like 2 [Source:NCBI gene;Acc:770188]	1	48178033		protein_coding
ENSGALG00000027113	histone cluster 1, H2A-IV-like 2 [Source:NCBI gene;Acc:427891]	1	48183617	H2A-VII	protein_coding
ENSGALG00000042263	histone cluster 1, H2bo [Source:NCBI gene;Acc:100858607]	1	48184357		protein_coding
ENSGALG00000037666		1	48186826		lincRNA
ENSGALG00000011759	histone cluster 1, H1.11L [Source:NCBI gene;Acc:427892]	1	48192444	HIST1H111L	pseudogene
ENSGALG00000033587		1	48193459		protein_coding
ENSGALG00000032645	histone cluster 1, H2A-IV-like 3 [Source:NCBI gene;Acc:417955]	1	48193601	H2A-VII	protein_coding
ENSGALG00000027064	histone cluster 1 H3 family member h [Source:NCBI gene;Acc:100858681]	1	48196308	HIST1H3H	protein_coding
ENSGALG00000040004	histone H3.2-like [Source:NCBI gene;Acc:100857439]	1	48197196		protein_coding
ENSGALG00000027594	Gallus gallus histone cluster 1, H2B-V (HIST1H2B5), mRNA. [Source:RefSeq mRNA;Acc:NM_001079721]	1	48199091	HIST1H2B5	protein_coding
ENSGALG00000027315	histone cluster 1, H2A-IV-like 4 [Source:NCBI gene;Acc:427895]	1	48199800	H2A-VII	protein_coding
ENSGALG00000011783	histone cluster 1, H1.11R [Source:NCBI gene;Acc:427896]	1	48200667	HIST1H111R	protein_coding
ENSGALG00000011784	apolipoprotein L domain containing 1 [Source:NCBI gene;Acc:769889]	1	48216410	APOLD1	protein_coding	APOLD1
ENSGALG00000011794	DEAD-box helicase 47 [Source:NCBI gene;Acc:417959]	1	48224634	DDX47	protein_coding
ENSGALG00000011796		1	48250644		protein_coding
ENSGALG00000011798	heme binding protein 1 [Source:NCBI gene;Acc:417961]	1	48267769	HEBP1	protein_coding
ENSGALG00000011799	uncharacterized LOC417962 [Source:NCBI gene;Acc:417962]	1	48276513		protein_coding
ENSGALG00000011800	family with sequence similarity 234 member B [Source:NCBI gene;Acc:417963]	1	48289208	FAM234B	protein_coding
ENSGALG00000011802	germ cell associated 1 [Source:NCBI gene;Acc:769937]	1	48311863	GSG1	protein_coding	GSG1
ENSGALG00000011803	epithelial membrane protein 1 [Source:NCBI gene;Acc:417964]	1	48351489	EMP1	protein_coding
ENSGALG00000026121	gga-mir-6581 [Source:miRBase;Acc:MI0022400]	1	48389947	gga-mir-6581	miRNA
ENSGALG00000011809		1	48493791		protein_coding
ENSGALG00000041348		1	48520716		protein_coding
ENSGALG00000011814	activating transcription factor 7 interacting protein [Source:NCBI gene;Acc:417966]	1	48864006	ATF7IP	protein_coding
ENSGALG00000029583	phospholipase B domain containing 1 [Source:NCBI gene;Acc:417967]	1	48929924	PLBD1	protein_coding	PLBD1
ENSGALG00000011838	guanylate cyclase 2C [Source:NCBI gene;Acc:417968]	1	48969433	GUCY2C	protein_coding	GUCY2C
ENSGALG00000011847	tetratricopeptide repeat domain 26 [Source:NCBI gene;Acc:417969]	1	49026548	TTC26	protein_coding	TTC26
ENSGALG00000011854	ubinuclein 2 [Source:NCBI gene;Acc:417970]	1	49084168	UBN2	protein_coding
ENSGALG00000011856	formation of mitochondrial complex V assembly factor 1 homolog [Source:NCBI gene;Acc:107053781]	1	49141973	FMC1	protein_coding	FMC1
ENSGALG00000036238	LUC7 like 2, pre-mRNA splicing factor [Source:NCBI gene;Acc:417971]	1	49145298	LUC7L2	protein_coding
ENSGALG00000011859	eye-globin [Source:NCBI gene;Acc:417972]	1	49180327	GBE	protein_coding
ENSGALG00000028016	heat shock 70kD protein 12B [Source:NCBI gene;Acc:770082]	1	49189519		protein_coding
ENSGALG00000019325	uncharacterized LOC417973 [Source:NCBI gene;Acc:417973]	1	49197217		protein_coding
ENSGALG00000017894	RNA, U12 small nuclear 2, pseudogene [Source:HGNC Symbol;Acc:HGNC:10109]	1	49207096	RF00007	snRNA
ENSGALG00000011863	DNA polymerase delta interacting protein 3 [Source:NCBI gene;Acc:417974]	1	49207530	POLDIP3	protein_coding
ENSGALG00000011866	ribosomal RNA processing 7 homolog A [Source:NCBI gene;Acc:417975]	1	49224852	RRP7A	protein_coding
ENSGALG00000011867	serine hydrolase-like 2 [Source:NCBI gene;Acc:417976]	1	49229293	SERHL2	protein_coding
ENSGALG00000023193	suppressor of cytokine signalling 1-like protein [Source:NCBI gene;Acc:417978]	1	49252363	SOCS1L	protein_coding
ENSGALG00000011872	NFAT activating protein with ITAM motif 1 [Source:NCBI gene;Acc:417979]	1	49276295		lincRNA
ENSGALG00000028511		1	49299895		miRNA
ENSGALG00000025388	gga-mir-1581 [Source:miRBase;Acc:MI0007307]	1	49300760	gga-mir-1581	miRNA
ENSGALG00000011878	transcription factor 20 [Source:NCBI gene;Acc:417980]	1	49309337	TCF20	protein_coding	TCF20
ENSGALG00000011894	cytochrome P450 family 2 subfamily D member 6 [Source:NCBI gene;Acc:417981]	1	49442475	CYP2D6	protein_coding
ENSGALG00000035223	NADH:ubiquinone oxidoreductase subunit A6 [Source:NCBI gene;Acc:427897]	1	49452440	NDUFA6	protein_coding
ENSGALG00000011897	single-pass membrane protein with aspartate rich tail 1 [Source:NCBI gene;Acc:770755]	1	49454792	SMDT1	protein_coding	SMDT1
ENSGALG00000011898	family with sequence similarity 109 member B [Source:NCBI gene;Acc:427898]	1	49460280	PHETA2	protein_coding	PHETA2
ENSGALG00000011900	alpha-N-acetylgalactosaminidase [Source:NCBI gene;Acc:396547]	1	49462139	NAGA	protein_coding
ENSGALG00000011908	Gallus gallus WBP2 N-terminal like (WBP2NL), mRNA. [Source:RefSeq mRNA;Acc:NM_001318465]	1	49466983	WBP2NL	protein_coding
ENSGALG00000011913	septin 3 [Source:NCBI gene;Acc:427899]	1	49477085	2018-09-03	protein_coding	2018-09-03
ENSGALG00000031189		1	49491922		protein_coding
ENSGALG00000011914	centromere protein M [Source:NCBI gene;Acc:417982]	1	49496089	CENPM	protein_coding
ENSGALG00000019322	TNF receptor superfamily member 13C [Source:NCBI gene;Acc:417983]	1	49510784	TNFRSF13C	protein_coding
ENSGALG00000045762	shisa family member 8 [Source:NCBI gene;Acc:100857803]	1	49521584		protein_coding
ENSGALG00000041687	sterol regulatory element binding transcription factor 2 [Source:NCBI gene;Acc:395304]	1	49527794	SREBF2	protein_coding	SREBF2
ENSGALG00000018239	gga-mir-33-1 [Source:miRBase;Acc:MI0001170]	1	49529873	gga-mir-33-1	miRNA
ENSGALG00000011918	coiled-coil domain containing 134 [Source:NCBI gene;Acc:417984]	1	49545405	CCDC134	protein_coding	CCDC134
ENSGALG00000031186	meiotic double-stranded break formation protein 1 [Source:NCBI gene;Acc:417985]	1	49551210	MEI1	protein_coding	MEI1
ENSGALG00000011931	small nuclear ribonucleoprotein 13 [Source:HGNC Symbol;Acc:HGNC:7819]	1	49587218	SNU13	protein_coding	SNU13
ENSGALG00000011932	X-ray repair complementing defective repair in Chinese hamster cells 6 [Source:NCBI gene;Acc:395767]	1	49591963	XRCC6	protein_coding
ENSGALG00000011934	desumoylating isopeptidase 1 [Source:NCBI gene;Acc:770448]	1	49605385	DESI1	protein_coding	DESI1
ENSGALG00000038599	phosphomannomutase 1 [Source:NCBI gene;Acc:417989]	1	49620066	PMM1	protein_coding	PMM1
ENSGALG00000030101	cold shock domain containing C2, RNA binding [Source:NCBI gene;Acc:425183]	1	49627010	CSDC2	protein_coding	CSDC2
ENSGALG00000011947	RNA polymerase III subunit H [Source:NCBI gene;Acc:417990]	1	49635292	POLR3H	protein_coding
ENSGALG00000011950	aconitase 2 [Source:NCBI gene;Acc:374009]	1	49642668	ACO2	protein_coding
ENSGALG00000011953	PHD finger protein 5A [Source:NCBI gene;Acc:417991]	1	49663357	PHF5A	protein_coding
ENSGALG00000011957	transducer of ERBB2, 2 [Source:NCBI gene;Acc:417992]	1	49674134	TOB2	protein_coding
ENSGALG00000028594		1	49685899		miRNA
ENSGALG00000011958	TEF, PAR bZIP transcription factor [Source:NCBI gene;Acc:396342]	1	49698484	TEF	protein_coding
ENSGALG00000011965	zinc finger CCCH-type containing 7B [Source:NCBI gene;Acc:417996]	1	49724080	ZC3H7B	protein_coding	ZC3H7B
ENSGALG00000011966	Ran GTPase activating protein 1 [Source:NCBI gene;Acc:417997]	1	49768544	RANGAP1	protein_coding
ENSGALG00000011970	chondroadherin-like [Source:NCBI gene;Acc:417998]	1	49788795	CHADL	protein_coding
ENSGALG00000011976	L3MBTL2 polycomb repressive complex 1 subunit [Source:NCBI gene;Acc:417999]	1	49793237	L3MBTL2	protein_coding
ENSGALG00000011992	E1A binding protein p300 [Source:NCBI gene;Acc:418000]	1	49814540	EP300	protein_coding	EP300
ENSGALG00000041607		1	49815089		protein_coding
ENSGALG00000011993	ring-box 1 [Source:NCBI gene;Acc:418001]	1	49895082	RBX1	protein_coding
ENSGALG00000025224	gga-mir-1683 [Source:miRBase;Acc:MI0007417]	1	49924840	gga-mir-1683	miRNA
ENSGALG00000012003	X-prolyl aminopeptidase (aminopeptidase P) 3, putative [Source:NCBI gene;Acc:418002]	1	49925280	XPNPEP3	protein_coding	XPNPEP3
ENSGALG00000012007	suppression of tumorigenicity 13 (colon carcinoma) (Hsp70 interacting protein) [Source:NCBI gene;Acc:418003]	1	49940630	ST13	protein_coding
ENSGALG00000012013	solute carrier family 25 member 17 [Source:NCBI gene;Acc:418004]	1	49965709	SLC25A17	protein_coding	SLC25A17
ENSGALG00000039210		1	49990095		lincRNA
ENSGALG00000012024	megakaryoblastic leukemia (translocation) 1 [Source:NCBI gene;Acc:418005]	1	50007129	MKL1	protein_coding	MKL1
ENSGALG00000012033	small G protein signaling modulator 3 [Source:NCBI gene;Acc:418008]	1	50098087	SGSM3	protein_coding	SGSM3
ENSGALG00000012034	adenylosuccinate lyase [Source:NCBI gene;Acc:396540]	1	50125302	ADSL	protein_coding
ENSGALG00000012050	trinucleotide repeat containing 6B [Source:NCBI gene;Acc:418010]	1	50154486		protein_coding
ENSGALG00000045936	family with sequence similarity 83 member F [Source:NCBI gene;Acc:770747]	1	50300711	FAM83F	protein_coding	FAM83F
ENSGALG00000012056	GRB2-related adaptor protein 2 [Source:NCBI gene;Acc:770756]	1	50333673		protein_coding
ENSGALG00000035051	calcium voltage-gated channel subunit alpha1 I [Source:NCBI gene;Acc:427900]	1	50445737	CACNA1I	protein_coding	CACNA1I
ENSGALG00000024676		1	50531023	RF00100	misc_RNA
ENSGALG00000032429		1	50605144		protein_coding
ENSGALG00000029810	ribosomal protein S19 binding protein 1 [Source:NCBI gene;Acc:418011]	1	50625401	RPS19BP1	protein_coding
ENSGALG00000012135	activating transcription factor 4 [Source:NCBI gene;Acc:395693]	1	50633582	ATF4	protein_coding
ENSGALG00000012144	mitochondrial elongation factor 1 [Source:NCBI gene;Acc:418012]	1	50648770	MIEF1	protein_coding	MIEF1
ENSGALG00000028989		1	50654764		protein_coding
ENSGALG00000036743	mannosyl (beta-1,4-)-glycoprotein beta-1,4-N-acetylglucosaminyltransferase [Source:NCBI gene;Acc:418013]	1	50662884	MGAT3	protein_coding
ENSGALG00000012150	TGF-beta activated kinase 1 (MAP3K7) binding protein 1 [Source:NCBI gene;Acc:418014]	1	50694466	TAB1	protein_coding
ENSGALG00000027665	synaptogyrin 1 [Source:NCBI gene;Acc:418015]	1	50711697	SYNGR1	protein_coding
ENSGALG00000012172	ribosomal protein L3 [Source:NCBI gene;Acc:418016]	1	50725888	RPL3	protein_coding
ENSGALG00000036151	gga-mir-3538 [Source:miRBase;Acc:MI0015391]	1	50729527	gga-mir-3538	miRNA
ENSGALG00000017808	small nucleolar RNA, C/D box 83A [Source:HGNC Symbol;Acc:HGNC:17131]	1	50729527	RF00593	snoRNA
ENSGALG00000012178	platelet-derived growth factor beta polypeptide [Source:NCBI gene;Acc:374128]	1	50759960	PDGFB	protein_coding
ENSGALG00000041236	chromobox homolog 7 [Source:NCBI gene;Acc:101752246]	1	50786846	CBX7	protein_coding	CBX7
ENSGALG00000036867	chromobox 6 [Source:NCBI gene;Acc:107053684]	1	50804456	CBX6	protein_coding	CBX6
ENSGALG00000033981		1	50814570		lincRNA
ENSGALG00000041604	neuronal pentraxin receptor [Source:HGNC Symbol;Acc:HGNC:7954]	1	50821123	NPTXR	protein_coding	NPTXR
ENSGALG00000043451	dynein axonemal light chain 4 [Source:NCBI gene;Acc:418019]	1	50829383	DNAL4	protein_coding
ENSGALG00000034504	family with sequence similarity 20, member C-like [Source:NCBI gene;Acc:418020]	1	50835752		protein_coding
ENSGALG00000028230	Sad1 and UNC84 domain containing 2 [Source:NCBI gene;Acc:418021]	1	50843549	SUN2	protein_coding	SUN2
ENSGALG00000030783	GTP binding protein 1 [Source:NCBI gene;Acc:418022]	1	50851186	GTPBP1	protein_coding
ENSGALG00000041766	Josephin domain containing 1 [Source:NCBI gene;Acc:418023]	1	50869595	JOSD1	protein_coding	JOSD1
ENSGALG00000019316	translocase of outer mitochondrial membrane 22 [Source:NCBI gene;Acc:770933]	1	50879538	TOMM22	protein_coding	TOMM22
ENSGALG00000012218	chibby family member 1, beta catenin antagonist [Source:NCBI gene;Acc:771364]	1	50881482	CBY1	protein_coding
ENSGALG00000012236	DNA meiotic recombinase 1 [Source:NCBI gene;Acc:427903]	1	50896431	DMC1	protein_coding	DMC1
ENSGALG00000037360	DEAD-box helicase 17 [Source:NCBI gene;Acc:418024]	1	50911713	DDX17	protein_coding	DDX17
ENSGALG00000044020		1	50925862		protein_coding
ENSGALG00000029806		1	50929424		lincRNA
ENSGALG00000032313	KDEL endoplasmic reticulum protein retention receptor 3 [Source:NCBI gene;Acc:418026]	1	50931515	KDELR3	protein_coding
ENSGALG00000012254	potassium voltage-gated channel subfamily J member 4 [Source:HGNC Symbol;Acc:HGNC:6265]	1	50948357	KCNJ4	protein_coding	KCNJ4
ENSGALG00000032257	casein kinase 1 epsilon [Source:NCBI gene;Acc:378891]	1	50962355	CSNK1E	protein_coding
ENSGALG00000012272	transmembrane protein 184B [Source:NCBI gene;Acc:418027]	1	50984686	TMEM184B	protein_coding
ENSGALG00000012277	MAF bZIP transcription factor F [Source:NCBI gene;Acc:395519]	1	51010583	MAFF	protein_coding
ENSGALG00000012281	phospholipase A2 group VI [Source:NCBI gene;Acc:418028]	1	51014060	PLA2G6	protein_coding
ENSGALG00000012285	BAI1 associated protein 2 like 2 [Source:NCBI gene;Acc:418029]	1	51034057	BAIAP2L2	protein_coding	BAIAP2L2
ENSGALG00000036041		1	51039677		lincRNA
ENSGALG00000036897	solute carrier family 16 member 8 [Source:NCBI gene;Acc:396041]	1	51043333	SLC16A8	protein_coding
ENSGALG00000041823	protein interacting with PRKCA 1 [Source:NCBI gene;Acc:418030]	1	51055004	PICK1	protein_coding	PICK1
ENSGALG00000038935		1	51065080		lincRNA
ENSGALG00000012290	SRY-box 10 [Source:NCBI gene;Acc:395573]	1	51089596	SOX10	protein_coding
ENSGALG00000012291	RNA polymerase II subunit F [Source:NCBI gene;Acc:395486]	1	51101687	POLR2F	protein_coding
ENSGALG00000012293	chromosome 1 C22orf23 homolog [Source:NCBI gene;Acc:418031]	1	51105368	C22orf23	protein_coding	C22orf23
ENSGALG00000012265	MICAL like 1 [Source:NCBI gene;Acc:418032]	1	51109677	MICALL1	protein_coding
ENSGALG00000012296	eukaryotic translation initiation factor 3 subunit L [Source:NCBI gene;Acc:418033]	1	51131447	EIF3L	protein_coding
ENSGALG00000012299	ankyrin repeat domain 54 [Source:NCBI gene;Acc:418034]	1	51142127		protein_coding
ENSGALG00000012307	galanin receptor 3 [Source:NCBI gene;Acc:427904]	1	51151372	GALR3	protein_coding
ENSGALG00000019312	noggin 4 [Source:NCBI gene;Acc:693258]	1	51155785		protein_coding
ENSGALG00000012312	glycine C-acetyltransferase [Source:NCBI gene;Acc:101750333]	1	51158258	GCAT	protein_coding	GCAT
ENSGALG00000044240	H1 histone family, member 0 [Source:NCBI gene;Acc:693250]	1	51163992	H1F0	protein_coding
ENSGALG00000045591		1	51169168		protein_coding
ENSGALG00000034518		1	51172152		protein_coding
ENSGALG00000012410	nucleolar protein 12 [Source:NCBI gene;Acc:418037]	1	51185912		protein_coding
ENSGALG00000012416	arf-GAP with dual PH domain-containing protein 1-like [Source:NCBI gene;Acc:100858460]	1	51190391		protein_coding
ENSGALG00000012419	urotensin-2 receptor-like [Source:NCBI gene;Acc:771154]	1	51197788		protein_coding
ENSGALG00000012420	galectin 1 [Source:NCBI gene;Acc:396491]	1	51200887	LGALS1	protein_coding
ENSGALG00000023131	pyridoxal phosphatase [Source:NCBI gene;Acc:771207]	1	51216088	PDXP	protein_coding	PDXP
ENSGALG00000012422	SH3 domain binding protein 1 [Source:NCBI gene;Acc:430939]	1	51220223		protein_coding
ENSGALG00000039658	golgi associated, gamma adaptin ear containing, ARF binding protein 1 [Source:NCBI gene;Acc:100857525]	1	51230967	GGA1	protein_coding	GGA1
ENSGALG00000003213	galectin 2 [Source:NCBI gene;Acc:425107]	1	51250968	LGALS2	protein_coding	LGALS2
ENSGALG00000038556	CDC42 effector protein 1 [Source:NCBI gene;Acc:418040]	1	51255996	CDC42EP1	protein_coding	CDC42EP1
ENSGALG00000042365	caspase recruitment domain family member 10 [Source:NCBI gene;Acc:418041]	1	51268021	CARD10	protein_coding	CARD10
ENSGALG00000012442	MFNG O-fucosylpeptide 3-beta-N-acetylglucosaminyltransferase [Source:NCBI gene;Acc:418042]	1	51290595	MFNG	protein_coding	MFNG
ENSGALG00000038966		1	51335814		lincRNA
ENSGALG00000012446	extracellular leucine rich repeat and fibronectin type III domain containing 2 [Source:NCBI gene;Acc:427906]	1	51367779	ELFN2	protein_coding	ELFN2
ENSGALG00000012454	cytohesin 4 [Source:NCBI gene;Acc:418043]	1	51420095	CYTH4	protein_coding
ENSGALG00000012456	ras-related C3 botulinum toxin substrate 2 (rho family, small GTP binding protein Rac2) [Source:NCBI gene;Acc:418044]	1	51448385	RAC2	protein_coding
ENSGALG00000012457	somatostatin receptor 3 [Source:NCBI gene;Acc:427907]	1	51460659	SSTR3	protein_coding
ENSGALG00000027067	C1q and tumor necrosis factor related protein 6 [Source:NCBI gene;Acc:427908]	1	51475822		protein_coding
ENSGALG00000012472	Gallus gallus interleukin 2 receptor subunit beta (IL2RB), mRNA. [Source:RefSeq mRNA;Acc:NM_001318989]	1	51492000	IL2RB	protein_coding
ENSGALG00000012483	transmembrane protease, serine 6 [Source:NCBI gene;Acc:418046]	1	51508827	TMPRSS6	protein_coding	TMPRSS6
ENSGALG00000042419	potassium channel tetramerization domain containing 17 [Source:NCBI gene;Acc:418047]	1	51527734	KCTD17	protein_coding	KCTD17
ENSGALG00000040840	mercaptopyruvate sulfurtransferase [Source:NCBI gene;Acc:418048]	1	51543105	MPST	protein_coding
ENSGALG00000012488	thiosulfate sulfurtransferase [Source:NCBI gene;Acc:418049]	1	51546120	TST	protein_coding
ENSGALG00000012490	testis expressed 33 [Source:NCBI gene;Acc:418050]	1	51553940		protein_coding
ENSGALG00000025881	cytokine receptor common subunit beta-like [Source:NCBI gene;Acc:771315]	1	51576859		protein_coding
ENSGALG00000038141	neutrophil cytosolic factor 4 [Source:NCBI gene;Acc:418052]	1	51610637	NCF4	protein_coding
ENSGALG00000012522	parvalbumin [Source:NCBI gene;Acc:396459]	1	51645215	PVALB	protein_coding
ENSGALG00000042990	intraflagellar transport 27 [Source:NCBI gene;Acc:418053]	1	51663627	IFT27	protein_coding
ENSGALG00000031977	calcium voltage-gated channel auxiliary subunit gamma 2 [Source:NCBI gene;Acc:427909]	1	51688915	CACNG2	protein_coding	CACNG2
ENSGALG00000025909		1	51702054	RF02271	misc_RNA
ENSGALG00000012529	eukaryotic translation initiation factor 3 subunit D [Source:NCBI gene;Acc:771356]	1	51754103	EIF3D	protein_coding	EIF3D
ENSGALG00000012530	FAD dependent oxidoreductase domain containing 2 [Source:NCBI gene;Acc:418054]	1	51761996	FOXRED2	protein_coding	FOXRED2
ENSGALG00000025194	gga-mir-1742 [Source:miRBase;Acc:MI0007481]	1	51772080	gga-mir-1742	miRNA
ENSGALG00000012532	thioredoxin 2 [Source:NCBI gene;Acc:426978]	1	51772260	TXN2	protein_coding
ENSGALG00000043092	myosin, heavy chain 9, non-muscle [Source:NCBI gene;Acc:396469]	1	51802991	MYH9	protein_coding
ENSGALG00000012540	RNA binding protein, fox-1 homolog 2 [Source:NCBI gene;Acc:418055]	1	51964351	RBFOX2	protein_coding	RBFOX2
ENSGALG00000012541	myoglobin [Source:NCBI gene;Acc:418056]	1	52054483	MB	protein_coding
ENSGALG00000012542	RASD family member 2 [Source:NCBI gene;Acc:418057]	1	52085845	RASD2	protein_coding	RASD2
ENSGALG00000012546	minichromosome maintenance complex component 5 [Source:NCBI gene;Acc:418058]	1	52144221	MCM5	protein_coding
ENSGALG00000012550	heme oxygenase 1 [Source:NCBI gene;Acc:396287]	1	52153748	HMOX1	protein_coding
ENSGALG00000012552	target of myb1 membrane trafficking protein [Source:NCBI gene;Acc:396049]	1	52167132	TOM1	protein_coding
ENSGALG00000044768		1	52189765		protein_coding
ENSGALG00000012556		1	52195547		protein_coding
ENSGALG00000012557	intestine specific homeobox [Source:NCBI gene;Acc:418060]	1	52290943	ISX	protein_coding	ISX
ENSGALG00000036131		1	52387752		lincRNA
ENSGALG00000045417		1	52551375		protein_coding
ENSGALG00000033632		1	52682934		lincRNA
ENSGALG00000029942		1	52710153		lincRNA
ENSGALG00000037945		1	52723229		lincRNA
ENSGALG00000012559	LARGE xylosyl- and glucuronyltransferase 1 [Source:NCBI gene;Acc:418062]	1	52729204	LARGE1	protein_coding
ENSGALG00000033589		1	53072029		protein_coding
ENSGALG00000028627	TIMP metallopeptidase inhibitor 3 [Source:NCBI gene;Acc:396483]	1	53145365	TIMP3	protein_coding
ENSGALG00000037302		1	53250376		protein_coding
ENSGALG00000038180		1	53275640		lincRNA
ENSGALG00000012569	F-box protein 7 [Source:NCBI gene;Acc:418063]	1	53278103	FBXO7	protein_coding
ENSGALG00000045260		1	53297931		protein_coding
ENSGALG00000039479	BPI fold containing family C, member B [Source:NCBI gene;Acc:771461]	1	53322790		protein_coding
ENSGALG00000012611	RNA 2',3'-cyclic phosphate and 5'-OH ligase [Source:NCBI gene;Acc:418064]	1	53336921		protein_coding
ENSGALG00000019304	achaete-scute family bHLH transcription factor 4 [Source:NCBI gene;Acc:427912]	1	53368976		protein_coding
ENSGALG00000012619	PR/SET domain 4 [Source:NCBI gene;Acc:418065]	1	53375666		protein_coding
ENSGALG00000012631	PWP1 homolog, endonuclein [Source:NCBI gene;Acc:418066]	1	53393745	PWP1	protein_coding
ENSGALG00000039595	BTB domain containing 11 [Source:NCBI gene;Acc:771493]	1	53427816	BTBD11	protein_coding	BTBD11
ENSGALG00000038647		1	53594487		protein_coding
ENSGALG00000012638	cryptochrome circadian clock 1 [Source:NCBI gene;Acc:374093]	1	53642388	CRY1	protein_coding
ENSGALG00000012639	mitochondrial transcription termination factor 2 [Source:NCBI gene;Acc:418067]	1	53679123	MTERF2	protein_coding	MTERF2
ENSGALG00000012640	transmembrane protein 263 [Source:NCBI gene;Acc:418068]	1	53686093	TMEM263	protein_coding
ENSGALG00000029484	RIC8 guanine nucleotide exchange factor B [Source:NCBI gene;Acc:418069]	1	53725544	RIC8B	protein_coding	RIC8B
ENSGALG00000012647	regulatory factor X4 [Source:NCBI gene;Acc:418070]	1	53763373	RFX4	protein_coding	RFX4
ENSGALG00000012655	Gallus gallus RNA polymerase III subunit B (POLR3B), mRNA. [Source:RefSeq mRNA;Acc:NM_001321490]	1	53861738	POLR3B	protein_coding
ENSGALG00000012658	t-complex 11 like 2 [Source:NCBI gene;Acc:425052]	1	53931857	TCP11L2	protein_coding
ENSGALG00000012659	cytoskeleton associated protein 4 [Source:HGNC Symbol;Acc:HGNC:16991]	1	53949473	CKAP4	protein_coding	CKAP4
ENSGALG00000012662	NUAK family kinase 1 [Source:NCBI gene;Acc:418074]	1	53983409	NUAK1	protein_coding	NUAK1
ENSGALG00000026311	chromosome 12 open reading frame 75 [Source:NCBI gene;Acc:771624]	1	54229629	C12orf75	protein_coding
ENSGALG00000027122	adaptor protein, phosphotyrosine interacting with PH domain and leucine zipper 2 [Source:NCBI gene;Acc:418075]	1	54262171	APPL2	protein_coding	APPL2
ENSGALG00000028254	WASH complex subunit 4 [Source:NCBI gene;Acc:418077]	1	54298419	WASHC4	protein_coding	WASHC4
ENSGALG00000012691	aldehyde dehydrogenase 1 family member L2 [Source:NCBI gene;Acc:418078]	1	54341803	ALDH1L2	protein_coding	ALDH1L2
ENSGALG00000012694	chromosome 1 open reading frame, human C12orf45 [Source:NCBI gene;Acc:418079]	1	54370469	C12orf45	protein_coding	C12orf45
ENSGALG00000012697	solute carrier family 41 member 2 [Source:NCBI gene;Acc:427913]	1	54375641	SLC41A2	protein_coding
ENSGALG00000037187		1	54434097		protein_coding
ENSGALG00000030607	carbohydrate sulfotransferase 11 [Source:HGNC Symbol;Acc:HGNC:17422]	1	54437824	CHST11	protein_coding	CHST11
ENSGALG00000035345	Gallus gallus thioredoxin reductase 1 (TXNRD1), transcript variant 2, mRNA. [Source:RefSeq mRNA;Acc:NM_001352023]	1	54632776	TXNRD1	protein_coding
ENSGALG00000041193	nuclear transcription factor Y subunit beta [Source:NCBI gene;Acc:396205]	1	54682343	NFYB	protein_coding
ENSGALG00000029616	host cell factor C2 [Source:NCBI gene;Acc:418083]	1	54701770	HCFC2	protein_coding	HCFC2
ENSGALG00000034078	glycosyltransferase 8 domain containing 2 [Source:NCBI gene;Acc:418085]	1	54727513	GLT8D2	protein_coding
ENSGALG00000031457	thymine DNA glycosylase [Source:NCBI gene;Acc:395510]	1	54743480	TDG	protein_coding
ENSGALG00000030933	chromosome 1 open reading frame, human C12orf73 [Source:NCBI gene;Acc:772057]	1	54754183	C1H12ORF73	protein_coding
ENSGALG00000033789	heat shock protein 90 beta family member 1 [Source:NCBI gene;Acc:374163]	1	54759459	HSP90B1	protein_coding
ENSGALG00000029746	5'-nucleotidase domain containing 3 [Source:NCBI gene;Acc:427914]	1	54798750	NT5DC3	protein_coding	NT5DC3
ENSGALG00000039245		1	54826433		protein_coding
ENSGALG00000041360		1	54838907		protein_coding
ENSGALG00000029824		1	54863006		protein_coding
ENSGALG00000037082	achaete-scute family bHLH transcription factor 1 [Source:NCBI gene;Acc:386573]	1	55116728	ASCL1	protein_coding
ENSGALG00000012754	phenylalanine hydroxylase [Source:NCBI gene;Acc:408024]	1	55129804	PAH	protein_coding
ENSGALG00000019300	tyrosine hydroxylase-like [Source:NCBI gene;Acc:771761]	1	55173105		protein_coding
ENSGALG00000012755	insulin like growth factor 1 [Source:NCBI gene;Acc:418090]	1	55335204	IGF-I	protein_coding
ENSGALG00000012756	PARP1 binding protein [Source:NCBI gene;Acc:418092]	1	55424000	PARPBP	protein_coding
ENSGALG00000012757	pro-melanin concentrating hormone [Source:NCBI gene;Acc:418091]	1	55426369	PMCH	protein_coding
ENSGALG00000012759	nucleoporin 37 [Source:NCBI gene;Acc:418093]	1	55472091	NUP37	protein_coding
ENSGALG00000012760	WASH complex subunit 3 [Source:NCBI gene;Acc:418094]	1	55504144		protein_coding
ENSGALG00000012761	DNA damage regulated autophagy modulator 1 [Source:NCBI gene;Acc:418095]	1	55547853	DRAM1	protein_coding	DRAM1
ENSGALG00000012763	N-acetylglucosamine-1-phosphate transferase alpha and beta subunits [Source:NCBI gene;Acc:418096]	1	55573823	GNPTAB	protein_coding	GNPTAB
ENSGALG00000012766	synaptonemal complex protein 3 [Source:NCBI gene;Acc:418097]	1	55616634	SYCP3	protein_coding	SYCP3
ENSGALG00000012769	choline phosphotransferase 1 [Source:NCBI gene;Acc:418098]	1	55625668	CHPT1	protein_coding
ENSGALG00000012783	myosin binding protein C, slow type [Source:NCBI gene;Acc:418099]	1	55652011	MYBPC1	protein_coding	MYBPC1
ENSGALG00000027209	Spi-C transcription factor [Source:NCBI gene;Acc:427915]	1	55757636	SPIC	protein_coding	SPIC
ENSGALG00000046187	poly(ADP-ribose) polymerase family member 12 [Source:NCBI gene;Acc:418100]	1	55786716	PARP12	protein_coding	PARP12
ENSGALG00000012791	thromboxane A synthase 1 [Source:NCBI gene;Acc:418101]	1	55806774	TBXAS1	protein_coding	TBXAS1
ENSGALG00000012792	homeodomain interacting protein kinase 2 [Source:NCBI gene;Acc:374138]	1	56075644	HIPK2	protein_coding	HIPK2
ENSGALG00000012796	KIAA1549 [Source:NCBI gene;Acc:100857885]	1	56292882	KIAA1549	protein_coding	KIAA1549
ENSGALG00000026974	transmembrane protein 213 [Source:HGNC Symbol;Acc:HGNC:27220]	1	56374719	TMEM213	protein_coding	TMEM213
ENSGALG00000040666	ATPase H+ transporting V0 subunit a4 [Source:NCBI gene;Acc:418104]	1	56383284	ATP6V0A4	protein_coding
ENSGALG00000012812	SVOP like [Source:NCBI gene;Acc:418105]	1	56415234	SVOPL	protein_coding	SVOPL
ENSGALG00000012823	tripartite motif containing 24 [Source:NCBI gene;Acc:418106]	1	56435003	TRIM24	protein_coding	TRIM24
ENSGALG00000027683		1	56589369		miRNA
ENSGALG00000038683		1	56602262		lincRNA
ENSGALG00000012834	aldo-keto reductase family 1 member D1 [Source:NCBI gene;Acc:418107]	1	56606803	AKR1D1	protein_coding
ENSGALG00000034511	poly [ADP-ribose] polymerase 12-like [Source:NCBI gene;Acc:418108]	1	56680591		protein_coding
ENSGALG00000012847	cystine/glutamate transporter-like [Source:NCBI gene;Acc:418109]	1	56693093		protein_coding
ENSGALG00000035108	lysine demethylase 7A [Source:HGNC Symbol;Acc:HGNC:22224]	1	56754302	KDM7A	protein_coding	KDM7A
ENSGALG00000036958		1	56792314		lincRNA
ENSGALG00000012849	solute carrier family 37 member 3 [Source:NCBI gene;Acc:418112]	1	56807019	SLC37A3	protein_coding
ENSGALG00000012850	RAB19, member RAS oncogene family [Source:NCBI gene;Acc:418113]	1	56827540	RAB19	protein_coding
ENSGALG00000036675		1	56833897		lincRNA
ENSGALG00000012852	makorin ring finger protein 1 [Source:NCBI gene;Acc:395500]	1	56836124	MKRN1	protein_coding
ENSGALG00000037671	pseudouridine-5'-phosphate glycosidase-like [Source:NCBI gene;Acc:418114]	1	56862364		protein_coding
ENSGALG00000012857	DENN domain containing 2A [Source:NCBI gene;Acc:418115]	1	56889138	DENND2A	protein_coding	DENND2A
ENSGALG00000012863	aarF domain containing kinase 2 [Source:NCBI gene;Acc:418116]	1	56947561	ADCK2	protein_coding	ADCK2
ENSGALG00000032595	NADH:ubiquinone oxidoreductase subunit B2 [Source:NCBI gene;Acc:418118]	1	56974471	NDUFB2	protein_coding
ENSGALG00000012865	B-Raf proto-oncogene, serine/threonine kinase [Source:NCBI gene;Acc:396239]	1	56983387	BRAF	protein_coding
ENSGALG00000028879	mitochondrial ribosomal protein S33 [Source:NCBI gene;Acc:418119]	1	57070626	MRPS33	protein_coding
ENSGALG00000045120		1	57076215		protein_coding
ENSGALG00000028444	transmembrane protein 178B [Source:NCBI gene;Acc:418120]	1	57091544	TMEM178B	protein_coding
ENSGALG00000046291		1	57227117		protein_coding
ENSGALG00000045859		1	57323243		protein_coding
ENSGALG00000012870	acylglycerol kinase [Source:NCBI gene;Acc:418121]	1	57332274	AGK	protein_coding	AGK
ENSGALG00000012874	KIAA1147 [Source:NCBI gene;Acc:427917]	1	57369059	KIAA1147	protein_coding	KIAA1147
ENSGALG00000012875	WEE1 homolog 2 [Source:NCBI gene;Acc:427918]	1	57382693	WEE2	protein_coding	WEE2
ENSGALG00000012876	single stranded DNA binding protein 1 [Source:NCBI gene;Acc:418122]	1	57395053	SSBP1	protein_coding
ENSGALG00000012877	cAMP responsive element binding protein 3 like 2 [Source:NCBI gene;Acc:418123]	1	57408100	CREB3L2	protein_coding	CREB3L2
ENSGALG00000012890	diacylglycerol kinase iota [Source:NCBI gene;Acc:418124]	1	57491613	DGKI	protein_coding	DGKI
ENSGALG00000040493	pleiotrophin [Source:NCBI gene;Acc:418125]	1	57724423	PTN	protein_coding
ENSGALG00000012894	cholinergic receptor muscarinic 2 [Source:NCBI gene;Acc:418126]	1	57864325	CHRM2	protein_coding
ENSGALG00000021734	gga-mir-490 [Source:miRBase;Acc:MI0003709]	1	57923979	gga-mir-490	miRNA
ENSGALG00000032288		1	57945313		miRNA
ENSGALG00000041619	myotrophin [Source:NCBI gene;Acc:395702]	1	58262001	MTPN	protein_coding
ENSGALG00000029704		1	58306801		lincRNA
ENSGALG00000028459	family with sequence similarity 180 member A [Source:NCBI gene;Acc:772003]	1	58388267	FAM180A	protein_coding	FAM180A
ENSGALG00000012908	solute carrier family 13 member 4 [Source:NCBI gene;Acc:418127]	1	58420521	SLC13A4	protein_coding	SLC13A4
ENSGALG00000036355	chromosome 7 open reading frame 73 [Source:NCBI gene;Acc:418128]	1	58456261	C7orf73	protein_coding
ENSGALG00000034403		1	58595514		lincRNA
ENSGALG00000012911	synaptotagmin 10 [Source:NCBI gene;Acc:418129]	1	58696926	SYT10	protein_coding	SYT10
ENSGALG00000012913	plakophilin 2 [Source:NCBI gene;Acc:418130]	1	58878156	PKP2	protein_coding	PKP2
ENSGALG00000012919		1	58962612		protein_coding
ENSGALG00000012929	dynamin 1 like [Source:NCBI gene;Acc:418132]	1	58971662	DNM1L	protein_coding
ENSGALG00000012932	FYVE, RhoGEF and PH domain containing 4 [Source:NCBI gene;Acc:107049013]	1	59021804	FGD4	protein_coding	FGD4
ENSGALG00000012934	BICD cargo adaptor 1 [Source:NCBI gene;Acc:427919]	1	59164015	BICD1	protein_coding	BICD1
ENSGALG00000045031		1	59237872		protein_coding
ENSGALG00000044524		1	59241726		protein_coding
ENSGALG00000044624	uncharacterized LOC107053469 [Source:NCBI gene;Acc:107053469]	1	59245579		protein_coding
ENSGALG00000044959	uncharacterized LOC107053470 [Source:NCBI gene;Acc:107053470]	1	59249433		protein_coding
ENSGALG00000046239	uncharacterized LOC107053468 [Source:NCBI gene;Acc:107053468]	1	59253286		protein_coding
ENSGALG00000045433	E3 ubiquitin-protein ligase ICP0-like [Source:NCBI gene;Acc:101750909]	1	59257140		protein_coding
ENSGALG00000032522		1	59339115		protein_coding
ENSGALG00000045168	KIAA1551 [Source:NCBI gene;Acc:418136]	1	59380189		protein_coding
ENSGALG00000025922	gga-mir-6700 [Source:miRBase;Acc:MI0022522]	1	59412540	gga-mir-6700	miRNA
ENSGALG00000012938	antagonist of mitotic exit network 1 homolog [Source:NCBI gene;Acc:418137]	1	59452519	AMN1	protein_coding	AMN1
ENSGALG00000027056	electron transfer flavoprotein subunit beta lysine methyltransferase [Source:HGNC Symbol;Acc:HGNC:28739]	1	59476229	ETFBKMT	protein_coding	ETFBKMT
ENSGALG00000012944		1	59494161		protein_coding
ENSGALG00000045990		1	59589618		protein_coding
ENSGALG00000012946	family with sequence similarity 60 member A [Source:NCBI gene;Acc:418140]	1	59618210	SINHCAF	protein_coding
ENSGALG00000025369	gga-mir-1593 [Source:miRBase;Acc:MI0007320]	1	59634267	gga-mir-1593	miRNA
ENSGALG00000030026		1	59653910		protein_coding
ENSGALG00000012947		1	59669212		protein_coding
ENSGALG00000012953	importin 8 [Source:NCBI gene;Acc:418142]	1	59686745	IPO8	protein_coding	IPO8
ENSGALG00000012956	transmembrane and tetratricopeptide repeat containing 1 [Source:NCBI gene;Acc:418143]	1	59777130	TMTC1	protein_coding	TMTC1
ENSGALG00000044625	acrosin-binding protein-like [Source:NCBI gene;Acc:101748011]	1	59980841		protein_coding
ENSGALG00000012958		1	59988534		protein_coding
ENSGALG00000012969		1	59990319		protein_coding
ENSGALG00000039636		1	60007870		protein_coding
ENSGALG00000012974	WASH complex subunit 1 [Source:NCBI gene;Acc:418145]	1	60010721	WASHC1	protein_coding
ENSGALG00000012975	IQ motif and Sec7 domain 3 [Source:NCBI gene;Acc:418146]	1	60069873		protein_coding
ENSGALG00000044164		1	60170516		protein_coding
ENSGALG00000019291		1	60182541		protein_coding
ENSGALG00000019290	solute carrier family 6 member 12 [Source:NCBI gene;Acc:418147]	1	60223646	SLC6A12	protein_coding	SLC6A12
ENSGALG00000012985	solute carrier family 6 member 13 [Source:NCBI gene;Acc:100858230]	1	60262382	SLC6A13	protein_coding	SLC6A13
ENSGALG00000012986	lysine (K)-specific demethylase 5A [Source:NCBI gene;Acc:418148]	1	60300831	KDM5A	protein_coding	KDM5A
ENSGALG00000012987	coiled-coil domain containing 77 [Source:NCBI gene;Acc:418149]	1	60351125	CCDC77	protein_coding	CCDC77
ENSGALG00000012988	beta-1,4-N-acetyl-galactosaminyltransferase 3 [Source:NCBI gene;Acc:418150]	1	60369118	B4GALNT3	protein_coding	B4GALNT3
ENSGALG00000012989	ninjurin 2 [Source:NCBI gene;Acc:418151]	1	60431752	NINJ2	protein_coding	NINJ2
ENSGALG00000012992	WNK lysine deficient protein kinase 1 [Source:NCBI gene;Acc:427925]	1	60503911	WNK1	protein_coding	WNK1
ENSGALG00000039171	RAD52 homolog, DNA repair protein [Source:NCBI gene;Acc:418152]	1	60605354	RAD52	protein_coding
ENSGALG00000012994	ELKS/RAB6-interacting/CAST family member 1 [Source:NCBI gene;Acc:418153]	1	60628356	ERC1	protein_coding	ERC1
ENSGALG00000032159	F-box and leucine rich repeat protein 14 [Source:NCBI gene;Acc:427926]	1	60955902	FBXL14	protein_coding	FBXL14
ENSGALG00000012998	Wnt family member 5B [Source:NCBI gene;Acc:418154]	1	60973501	WNT5B	protein_coding
ENSGALG00000035533	adiponectin receptor 2 [Source:NCBI gene;Acc:418155]	1	60997447	ADIPOR2	protein_coding
ENSGALG00000036964		1	61042808		protein_coding
ENSGALG00000013008	CHUNK-1 protein [Source:NCBI gene;Acc:395640]	1	61050761	CHUNK-1	protein_coding
ENSGALG00000026214	leucine rich repeats and transmembrane domains 2 [Source:NCBI gene;Acc:101749866]	1	61076893	LRTM2	protein_coding	LRTM2
ENSGALG00000013007		1	61117075		protein_coding
ENSGALG00000038402		1	61212908		protein_coding
ENSGALG00000032831		1	61242438		lincRNA
ENSGALG00000013022	calcium voltage-gated channel subunit alpha1 C [Source:NCBI gene;Acc:395891]	1	61471636	CACNA1C	protein_coding	CACNA1C
ENSGALG00000033887	Gallus gallus interleukin 17 receptor A (IL17RA), mRNA. [Source:RefSeq mRNA;Acc:NM_001318988]	1	61679420	IL17RA	protein_coding
ENSGALG00000027408	transmembrane protein 121B [Source:HGNC Symbol;Acc:HGNC:1844]	1	61705797	TMEM121B	protein_coding	TMEM121B
ENSGALG00000013026	cat eye syndrome chromosome region, candidate 5 [Source:NCBI gene;Acc:418159]	1	61716796	HDHD5	protein_coding	HDHD5
ENSGALG00000013031	cat eye syndrome chromosome region, candidate 1 [Source:NCBI gene;Acc:418160]	1	61727940	CECR1	protein_coding
ENSGALG00000013034	CECR2, histone acetyl-lysine reader [Source:NCBI gene;Acc:418161]	1	61754952	CECR2	protein_coding
ENSGALG00000013036	ATPase H+ transporting V1 subunit E1 [Source:NCBI gene;Acc:418162]	1	61860171	ATP6V1E1	protein_coding
ENSGALG00000013037	BCL2 like 13 [Source:NCBI gene;Acc:418163]	1	61870544	BCL2L13	protein_coding	BCL2L13
ENSGALG00000013039	BH3 interacting domain death agonist [Source:NCBI gene;Acc:395236]	1	61913394	BID	protein_coding
ENSGALG00000032764		1	61939516		protein_coding
ENSGALG00000032607		1	61962470		protein_coding
ENSGALG00000013042	microtubule associated monooxygenase, calponin and LIM domain containing 3 [Source:NCBI gene;Acc:418164]	1	61977760		protein_coding
ENSGALG00000019286	peroxisomal biogenesis factor 26 [Source:NCBI gene;Acc:418165]	1	62114295	PEX26	protein_coding	PEX26
ENSGALG00000013045	tubulin, alpha 8b [Source:NCBI gene;Acc:396426]	1	62121851	TUBA8B	protein_coding
ENSGALG00000013056	tubulin alpha 8a [Source:NCBI gene;Acc:418166]	1	62133259		protein_coding
ENSGALG00000013057	ubiquitin specific peptidase 18 [Source:NCBI gene;Acc:418167]	1	62144164		protein_coding
ENSGALG00000013058		1	62161773		protein_coding
ENSGALG00000045122	aldo-keto reductase family 1 member B10-like 1 [Source:NCBI gene;Acc:418169]	1	62176428	AKR1B10L1	protein_coding
ENSGALG00000019284	aldo-keto reductase family 1 member B10-like 3 [Source:NCBI gene;Acc:418170]	1	62190360		protein_coding
ENSGALG00000003466	aldo-keto reductase family 1 member E2 [Source:NCBI gene;Acc:418171]	1	62199783	AKR1B1L	protein_coding
ENSGALG00000013069	bisphosphoglycerate mutase [Source:NCBI gene;Acc:418172]	1	62239536	BPGM	protein_coding
ENSGALG00000033471	caldesmon 1 [Source:NCBI gene;Acc:373965]	1	62436030	CALD1	protein_coding
ENSGALG00000013072	aldo-keto reductase family 1 member B10-like 2 [Source:NCBI gene;Acc:395338]	1	62496373	AKR1B10L2	protein_coding
ENSGALG00000028186	RAS like estrogen regulated growth inhibitor [Source:NCBI gene;Acc:418173]	1	62659918	RERG	protein_coding	RERG
ENSGALG00000013085	protein tyrosine phosphatase, receptor type O [Source:NCBI gene;Acc:373911]	1	62813644	PTPRO	protein_coding
ENSGALG00000045870		1	62965717		lincRNA
ENSGALG00000013091		1	63005065		protein_coding
ENSGALG00000013092	serine/threonine kinase receptor associated protein [Source:NCBI gene;Acc:418175]	1	63130281	STRAP	protein_coding
ENSGALG00000013095	deoxyribose-phosphate aldolase [Source:NCBI gene;Acc:418176]	1	63141051	DERA	protein_coding
ENSGALG00000013097	solute carrier family 15 member 5 [Source:NCBI gene;Acc:418177]	1	63246522	SLC15A5	protein_coding	SLC15A5
ENSGALG00000013098	microsomal glutathione S-transferase 1 [Source:NCBI gene;Acc:418178]	1	63309031	MGST1	protein_coding
ENSGALG00000036358	LIM domain only 3 [Source:NCBI gene;Acc:418179]	1	63383606	LMO3	protein_coding	LMO3
ENSGALG00000025472		1	63808216	RF00001	rRNA
ENSGALG00000013112	RERG like [Source:NCBI gene;Acc:418180]	1	63944334	RERGL	protein_coding	RERGL
ENSGALG00000013117	phosphatidylinositol-4-phosphate 3-kinase catalytic subunit type 2 gamma [Source:NCBI gene;Acc:418181]	1	64035202	PIK3C2G	protein_coding	PIK3C2G
ENSGALG00000013123	phospholipase C zeta 1 [Source:NCBI gene;Acc:418182]	1	64235354	PLCZ1	protein_coding
ENSGALG00000013125	capping actin protein of muscle Z-line alpha subunit 3 [Source:NCBI gene;Acc:427929]	1	64278396	CAPZA3	protein_coding
ENSGALG00000013134	pleckstrin homology domain containing A5 [Source:NCBI gene;Acc:418183]	1	64403222	PLEKHA5	protein_coding	PLEKHA5
ENSGALG00000039412		1	64560918		lincRNA
ENSGALG00000034057		1	64585632		lincRNA
ENSGALG00000038026	AE binding protein 2 [Source:NCBI gene;Acc:418184]	1	64608864	AEBP2	protein_coding	AEBP2
ENSGALG00000038920		1	64792526		lincRNA
ENSGALG00000013143	phosphodiesterase 3A [Source:NCBI gene;Acc:418185]	1	64936305	PDE3A	protein_coding	PDE3A
ENSGALG00000013154	solute carrier organic anion transporter family member 1C1 [Source:NCBI gene;Acc:418186]	1	65190416	SLCO1C1	protein_coding
ENSGALG00000019277	Gallus gallus solute carrier organic anion transporter family member 1B3 (SLCO1B3), mRNA. [Source:RefSeq mRNA;Acc:NM_001318449]	1	65220692	SLCO1B3	protein_coding
ENSGALG00000019276	solute carrier organic anion transporter family member 1B1 [Source:NCBI gene;Acc:418189]	1	65238465		protein_coding
ENSGALG00000031293	solute carrier organic anion transporter family member 1A2 [Source:NCBI gene;Acc:418190]	1	65283618	SLCO1A2	protein_coding	SLCO1A2
ENSGALG00000013168	islet amyloid polypeptide [Source:NCBI gene;Acc:396362]	1	65318628	IAPP	protein_coding
ENSGALG00000013173	pyridine nucleotide-disulphide oxidoreductase domain 1 [Source:NCBI gene;Acc:418191]	1	65351681	PYROXD1	protein_coding
ENSGALG00000013174	RecQ like helicase [Source:NCBI gene;Acc:378910]	1	65371068	RECQL	protein_coding
ENSGALG00000033855	golgi transport 1B [Source:NCBI gene;Acc:418192]	1	65390754	GOLT1B	protein_coding	GOLT1B
ENSGALG00000038347		1	65423470		lincRNA
ENSGALG00000013177	branched chain amino acid transaminase 1 [Source:NCBI gene;Acc:418193]	1	65432216	BCAT1	protein_coding	BCAT1
ENSGALG00000044826		1	65539547		protein_coding
ENSGALG00000036457		1	65540604		miRNA
ENSGALG00000046453		1	65542751		protein_coding
ENSGALG00000026508		1	65543808		miRNA
ENSGALG00000026346		1	65545125		miRNA
ENSGALG00000039016		1	65653394		lincRNA
ENSGALG00000025962		1	65779045		miRNA
ENSGALG00000038004		1	65782189		miRNA
ENSGALG00000027246		1	65783499		miRNA
ENSGALG00000046127		1	65890900		protein_coding
ENSGALG00000028449	gga-mir-6608-1 [Source:miRBase;Acc:MI0022427]	1	65891957	gga-mir-6608-1	miRNA
ENSGALG00000044966		1	65894110		protein_coding
ENSGALG00000031042	gga-mir-6608-1 [Source:miRBase;Acc:MI0022427]	1	65895167	gga-mir-6608-1	miRNA
ENSGALG00000044198		1	65897320		protein_coding
ENSGALG00000026329	gga-mir-6608-1 [Source:miRBase;Acc:MI0022427]	1	65898377	gga-mir-6608-1	miRNA
ENSGALG00000032768	SRY-box 5 [Source:NCBI gene;Acc:418195]	1	65938356	SOX5	protein_coding
ENSGALG00000026464		1	66317004	RF02271	misc_RNA
ENSGALG00000013205	ethanolamine kinase 1 [Source:NCBI gene;Acc:418196]	1	66507344	ETNK1	protein_coding	ETNK1
ENSGALG00000013210	C2 calcium dependent domain containing 5 [Source:NCBI gene;Acc:418197]	1	66556785	C2CD5	protein_coding	C2CD5
ENSGALG00000046175		1	66641208		protein_coding
ENSGALG00000013211	ST8 alpha-N-acetyl-neuraminide alpha-2,8-sialyltransferase 1 [Source:NCBI gene;Acc:395860]	1	66641628	ST8SIA1	protein_coding
ENSGALG00000013218	complement C3a receptor 1 [Source:NCBI gene;Acc:418198]	1	66846831	C3AR1	protein_coding
ENSGALG00000013226	sulfotransferase 6B1-like [Source:NCBI gene;Acc:427933]	1	66881497		protein_coding
ENSGALG00000013229	cytidine monophosphate N-acetylneuraminic acid synthetase [Source:NCBI gene;Acc:418199]	1	66896905	CMAS	protein_coding	CMAS
ENSGALG00000025480		1	66926523		miRNA
ENSGALG00000013244	ATP binding cassette subfamily C member 9 [Source:NCBI gene;Acc:418200]	1	66927420	ABCC9	protein_coding	ABCC9
ENSGALG00000026373	potassium voltage-gated channel subfamily J member 8 [Source:NCBI gene;Acc:395973]	1	67009473	KCNJ8	protein_coding
ENSGALG00000035836	lactate dehydrogenase B [Source:NCBI gene;Acc:373997]	1	67084337	LDHB	protein_coding
ENSGALG00000013265	glycogen synthase 2 [Source:NCBI gene;Acc:418201]	1	67102124	GYS2	protein_coding	GYS2
ENSGALG00000013273	spexin hormone [Source:NCBI gene;Acc:107053973]	1	67167377	SPX	protein_coding	SPX
ENSGALG00000014011	lymphoid restricted membrane protein [Source:HGNC Symbol;Acc:HGNC:6690]	1	67203135	LRMP	protein_coding	LRMP
ENSGALG00000042479	gga-mir-7451 [Source:miRBase;Acc:MI0024121]	1	67209491	gga-mir-7451	miRNA
ENSGALG00000014030	cancer susceptibility candidate 1 [Source:NCBI gene;Acc:418206]	1	67216258		protein_coding
ENSGALG00000014031	electron transfer flavoprotein regulatory factor 1 [Source:NCBI gene;Acc:776112]	1	67235341	ETFRF1	protein_coding
ENSGALG00000030943	KRAS proto-oncogene, GTPase [Source:NCBI gene;Acc:418207]	1	67241669	KRAS	protein_coding
ENSGALG00000044844		1	67412869		protein_coding
ENSGALG00000014041		1	67608354		protein_coding
ENSGALG00000041414	basic helix-loop-helix family member e41 [Source:NCBI gene;Acc:101750689]	1	67641436	BHLHE41	protein_coding	BHLHE41
ENSGALG00000014042	sarcospan [Source:NCBI gene;Acc:418211]	1	67665579	SSPN	protein_coding	SSPN
ENSGALG00000043301		1	67712621		protein_coding
ENSGALG00000014071	inositol 1,4,5-trisphosphate receptor type 2 [Source:NCBI gene;Acc:418212]	1	67751004		protein_coding
ENSGALG00000031309		1	67823920		lincRNA
ENSGALG00000014083	integrator complex subunit 13 [Source:NCBI gene;Acc:418213]	1	68025368	INTS13	protein_coding	INTS13
ENSGALG00000014084	FGFR1 oncogene partner 2 [Source:NCBI gene;Acc:418214]	1	68045364	FGFR1OP2	protein_coding
ENSGALG00000037495		1	68060452		lincRNA
ENSGALG00000014085	transmembrane 7 superfamily member 3 [Source:NCBI gene;Acc:418215]	1	68062515	TM7SF3	protein_coding	TM7SF3
ENSGALG00000027435	mediator complex subunit 21 [Source:NCBI gene;Acc:418216]	1	68078554	MED21	protein_coding	MED21
ENSGALG00000014094	serine/threonine kinase 38 like [Source:NCBI gene;Acc:418217]	1	68136803	STK38L	protein_coding
ENSGALG00000014096	aryl hydrocarbon receptor nuclear translocator-like 2 [Source:NCBI gene;Acc:373925]	1	68192301	ARNTL2	protein_coding
ENSGALG00000040490		1	68251323		lincRNA
ENSGALG00000045225		1	68253134		protein_coding
ENSGALG00000014106	PPFIA binding protein 1 [Source:NCBI gene;Acc:418219]	1	68253314	PPFIBP1	protein_coding
ENSGALG00000014122	cytochrome b5 reductase 3 [Source:NCBI gene;Acc:418220]	1	68359231	CYB5R3	protein_coding
ENSGALG00000014126	endonuclease, polyU-specific-like [Source:NCBI gene;Acc:418221]	1	68381261		protein_coding
ENSGALG00000019262		1	68393868		protein_coding
ENSGALG00000014128	alpha 1,4-galactosyltransferase [Source:NCBI gene;Acc:418223]	1	68397254	A4GALT	protein_coding
ENSGALG00000014140	ADP ribosylation factor GTPase activating protein 3 [Source:NCBI gene;Acc:418224]	1	68427144	ARFGAP3	protein_coding
ENSGALG00000014159	protein kinase C and casein kinase substrate in neurons 2 [Source:NCBI gene;Acc:395975]	1	68466967	PACSIN2	protein_coding
ENSGALG00000014163	tubulin tyrosine ligase like 1 [Source:NCBI gene;Acc:418225]	1	68539740	TTLL1	protein_coding	TTLL1
ENSGALG00000014164	BCL2 interacting killer [Source:NCBI gene;Acc:776149]	1	68563259	BIK	protein_coding
ENSGALG00000034275	malonyl-CoA-acyl carrier protein transacylase [Source:HGNC Symbol;Acc:HGNC:29622]	1	68579528	MCAT	protein_coding	MCAT
ENSGALG00000014166	translocator protein [Source:NCBI gene;Acc:418226]	1	68582342	TSPO	protein_coding
ENSGALG00000014167	tubulin tyrosine ligase like 12 [Source:NCBI gene;Acc:418227]	1	68594267	TTLL12	protein_coding
ENSGALG00000014178	signal peptide, CUB domain and EGF like domain containing 1 [Source:NCBI gene;Acc:418228]	1	68626421		protein_coding
ENSGALG00000028323		1	68744646	RF02271	misc_RNA
ENSGALG00000014186	metallophosphoesterase domain containing 1 [Source:NCBI gene;Acc:418229]	1	68879643	MPPED1	protein_coding	MPPED1
ENSGALG00000014188	EF-hand calcium binding domain 6 [Source:NCBI gene;Acc:418231]	1	68955990		protein_coding
ENSGALG00000014189	sulfotransferase family 4A member 1 [Source:NCBI gene;Acc:418232]	1	69073337	SULT4A1	protein_coding	SULT4A1
ENSGALG00000029308	patatin like phospholipase domain containing 3 [Source:NCBI gene;Acc:418233]	1	69135540		protein_coding
ENSGALG00000014194	SAMM50 sorting and assembly machinery component [Source:NCBI gene;Acc:418234]	1	69153070	SAMM50	protein_coding
ENSGALG00000014201	parvin beta [Source:NCBI gene;Acc:418235]	1	69178093	PARVB	protein_coding	PARVB
ENSGALG00000014203	parvin gamma [Source:NCBI gene;Acc:418236]	1	69243499	PARVG	protein_coding	PARVG
ENSGALG00000036598	KIAA1644 [Source:NCBI gene;Acc:100857276]	1	69360787	SHISAL1	protein_coding	SHISAL1
ENSGALG00000014213	proline rich 5 [Source:NCBI gene;Acc:418237]	1	69763115	PRR5	protein_coding
ENSGALG00000019261	Rho GTPase activating protein 8 [Source:NCBI gene;Acc:418239]	1	69904874	ARHGAP8	protein_coding
ENSGALG00000014218	PHD finger protein 21B [Source:NCBI gene;Acc:427935]	1	69994919	PHF21B	protein_coding	PHF21B
ENSGALG00000014222	nucleoporin 50 [Source:NCBI gene;Acc:418240]	1	70276350	NUP50	protein_coding
ENSGALG00000014226	KIAA0930 [Source:HGNC Symbol;Acc:HGNC:1314]	1	70300882	KIAA0930	protein_coding	KIAA0930
ENSGALG00000046179		1	70310954		lincRNA
ENSGALG00000014227	uroplakin 3A [Source:NCBI gene;Acc:418242]	1	70416011	UPK3A	protein_coding	UPK3A
ENSGALG00000014228	structural maintenance of chromosomes 1B [Source:NCBI gene;Acc:418243]	1	70455565	SMC1B	protein_coding	SMC1B
ENSGALG00000014232	RIB43A domain with coiled-coils 2 [Source:NCBI gene;Acc:418244]	1	70491928	RIBC2	protein_coding	RIBC2
ENSGALG00000014233	fibulin 1 [Source:NCBI gene;Acc:373979]	1	70545573	FBLN1	protein_coding
ENSGALG00000014234	ataxin 10 [Source:NCBI gene;Acc:418245]	1	70660407	ATXN10	protein_coding	ATXN10
ENSGALG00000036255	Wnt family member 7B [Source:NCBI gene;Acc:427937]	1	70844240	WNT7B	protein_coding
ENSGALG00000027940		1	70919494	RF02271	misc_RNA
ENSGALG00000035970		1	71182453		lincRNA
ENSGALG00000028840	cysteine rich DPF motif domain containing 1 [Source:NCBI gene;Acc:418246]	1	71252534	CDPF1	protein_coding
ENSGALG00000018240	gga-let-7a-3 [Source:miRBase;Acc:MI0001171]	1	71291481	gga-let-7a-3	miRNA
ENSGALG00000018241	gga-let-7b [Source:miRBase;Acc:MI0001172]	1	71292310	gga-let-7b	miRNA
ENSGALG00000041470	peroxisome proliferator activated receptor alpha [Source:NCBI gene;Acc:374120]	1	71331992	PPARA	protein_coding
ENSGALG00000039133		1	71396256		protein_coding
ENSGALG00000014551	tetratricopeptide repeat protein 38-like [Source:NCBI gene;Acc:426599]	1	71400742	TTC38	protein_coding	TTC38
ENSGALG00000013911	zinc finger CCCH-type containing, antiviral 1 [Source:NCBI gene;Acc:426315]	1	71466683	ZC3HAV1	protein_coding
ENSGALG00000012921	ETS variant 6 [Source:NCBI gene;Acc:395750]	1	71540993	ETV6	protein_coding
ENSGALG00000026856	gga-mir-1727 [Source:miRBase;Acc:MI0007464]	1	71561179	gga-mir-1727	miRNA
ENSGALG00000011544	BCL2 like 14 [Source:NCBI gene;Acc:419096]	1	71724526	BCL2L14	protein_coding	BCL2L14
ENSGALG00000031503	LDL receptor related protein 6 [Source:NCBI gene;Acc:419097]	1	71750243	LRP6	protein_coding	LRP6
ENSGALG00000038710	MANSC domain containing 1 [Source:NCBI gene;Acc:426428]	1	71890196	MANSC1	protein_coding
ENSGALG00000040393	BLOC-1 related complex subunit 5 [Source:NCBI gene;Acc:426116]	1	71899126	BORCS5	protein_coding
ENSGALG00000028155	dual specificity phosphatase 16 [Source:NCBI gene;Acc:431336]	1	71965309		protein_coding
ENSGALG00000046318		1	72031798		protein_coding
ENSGALG00000037030	cAMP responsive element binding protein like 2 [Source:NCBI gene;Acc:426496]	1	72050789	CREBL2	protein_coding
ENSGALG00000045619	G protein-coupled receptor 19 [Source:HGNC Symbol;Acc:HGNC:4473]	1	72070708	GPR19	protein_coding	GPR19
ENSGALG00000026896	cyclin dependent kinase inhibitor 1A-like [Source:NCBI gene;Acc:101751545]	1	72114118		protein_coding
ENSGALG00000030195		1	72122902		lincRNA
ENSGALG00000022980	cyclin dependent kinase inhibitor 1B [Source:NCBI gene;Acc:374106]	1	72191984	CDKN1B	protein_coding
ENSGALG00000036176		1	72280285		lincRNA
ENSGALG00000036730	mitochondrial ribosomal protein S35 [Source:NCBI gene;Acc:419048]	1	72371014	MRPS35	protein_coding
ENSGALG00000026372	MANSC domain containing 4 [Source:HGNC Symbol;Acc:HGNC:40023]	1	72398826	MANSC4	protein_coding	MANSC4
ENSGALG00000017296	kelch like family member 42 [Source:NCBI gene;Acc:419046]	1	72420206	KLHL42	protein_coding	KLHL42
ENSGALG00000043809		1	72439881		lincRNA
ENSGALG00000017295	parathyroid hormone like hormone [Source:NCBI gene;Acc:396281]	1	72518738	PTHLH	protein_coding
ENSGALG00000029775		1	72591406		lincRNA
ENSGALG00000031666	coiled-coil domain containing 91 [Source:NCBI gene;Acc:419045]	1	72655626	CCDC91	protein_coding	CCDC91
ENSGALG00000017291	fatty acyl-CoA reductase 2 [Source:NCBI gene;Acc:419043]	1	72973409	FAR2	protein_coding	FAR2
ENSGALG00000017290	RAD51 associated protein 1 [Source:NCBI gene;Acc:419042]	1	73116109	RAD51AP1	protein_coding	RAD51AP1
ENSGALG00000017289	chromosome 1 open reading frame, human C12orf4 [Source:NCBI gene;Acc:419041]	1	73124893	C12orf4	protein_coding	C12orf4
ENSGALG00000017287	fibroblast growth factor 6 [Source:NCBI gene;Acc:768907]	1	73165296	FGF6	protein_coding	FGF6
ENSGALG00000027791	fibroblast growth factor 23 [Source:NCBI gene;Acc:428104]	1	73192230	FGF23	protein_coding	FGF23
ENSGALG00000026776	TP53 induced glycolysis regulatory phosphatase [Source:NCBI gene;Acc:419040]	1	73210025	TIGAR	protein_coding	TIGAR
ENSGALG00000017283	cyclin D2 [Source:NCBI gene;Acc:374047]	1	73241231	CCND2	protein_coding
ENSGALG00000033533		1	73431077		lincRNA
ENSGALG00000017282	NADH:ubiquinone oxidoreductase subunit A9 [Source:NCBI gene;Acc:419039]	1	73456333	NDUFA9	protein_coding
ENSGALG00000036149		1	73504477		lincRNA
ENSGALG00000040681	potassium voltage-gated channel subfamily A member 6 [Source:NCBI gene;Acc:100858067]	1	73505426	KCNA6	protein_coding	KCNA6
ENSGALG00000029785		1	73590510		lincRNA
ENSGALG00000041941		1	73622322		miRNA
ENSGALG00000039534		1	73625456		lincRNA
ENSGALG00000036222		1	73643218		lincRNA
ENSGALG00000017280	potassium voltage-gated channel subfamily A member 1 [Source:NCBI gene;Acc:428101]	1	73644812	KCNA1	protein_coding	KCNA1
ENSGALG00000037691		1	73771797		lincRNA
ENSGALG00000027299	neurotrophin 3 [Source:NCBI gene;Acc:428099]	1	73984538	NTF3	protein_coding
ENSGALG00000017271	anoctamin 2 [Source:NCBI gene;Acc:428100]	1	74112613	ANO2	protein_coding	ANO2
ENSGALG00000044057		1	74167051		lincRNA
ENSGALG00000017272	Gallus gallus von Willebrand factor (VWF), mRNA. [Source:RefSeq mRNA;Acc:NM_001318464]	1	74316620	VWF	protein_coding
ENSGALG00000036655		1	74470352		lincRNA
ENSGALG00000017274	CD9 molecule [Source:NCBI gene;Acc:395527]	1	74491375	CD9	protein_coding
ENSGALG00000043916		1	74531769		protein_coding
ENSGALG00000017276	Rho guanine nucleotide exchange factor 5 [Source:NCBI gene;Acc:419033]	1	74544908		protein_coding
ENSGALG00000013272	protein arginine methyltransferase 8 [Source:NCBI gene;Acc:425989]	1	75168825	PRMT8	protein_coding	PRMT8
ENSGALG00000040332	poly [ADP-ribose] polymerase 11-like [Source:NCBI gene;Acc:107054332]	1	75333290		protein_coding
ENSGALG00000014347	poly(ADP-ribose) polymerase family member 11 [Source:NCBI gene;Acc:418264]	1	75349718		protein_coding
ENSGALG00000043233		1	75363786		lincRNA
ENSGALG00000014346	tetraspanin 9 [Source:NCBI gene;Acc:418263]	1	75380490	TSPAN9	protein_coding	TSPAN9
ENSGALG00000027690		1	75458498		miRNA
ENSGALG00000014342	Gallus gallus TEA domain transcription factor 4 (TEAD4), transcript variant 7, mRNA. [Source:RefSeq mRNA;Acc:NM_001359859]	1	75541939	TEAD4	protein_coding
ENSGALG00000040734		1	75614332		protein_coding
ENSGALG00000013424	tubby like protein 3 [Source:NCBI gene;Acc:426085]	1	75620435	TULP3	protein_coding	TULP3
ENSGALG00000013422	RAD9-HUS1-RAD1 interacting nuclear orphan 1 [Source:NCBI gene;Acc:426083]	1	75650184	RHNO1	protein_coding
ENSGALG00000013420	forkhead box M1 [Source:NCBI gene;Acc:430534]	1	75654527	FOXM1	protein_coding
ENSGALG00000032183		1	75669554		lincRNA
ENSGALG00000014335	integrin alpha FG-GAP repeat containing 2 [Source:NCBI gene;Acc:418262]	1	75703446	ITFG2	protein_coding	ITFG2
ENSGALG00000014331	FK506 binding protein 4 [Source:NCBI gene;Acc:418261]	1	75721961	FKBP4	protein_coding
ENSGALG00000037656	NECAP endocytosis associated 1 [Source:NCBI gene;Acc:770083]	1	75771764	NECAP1	protein_coding	NECAP1
ENSGALG00000014329	forkhead box J2 [Source:NCBI gene;Acc:418259]	1	75799694	FOXJ2	protein_coding	FOXJ2
ENSGALG00000042678		1	75841910		lincRNA
ENSGALG00000014324	solute carrier family 2 member 14 [Source:NCBI gene;Acc:396517]	1	75871016	SLC2A14	protein_coding
ENSGALG00000043817		1	75880172		lincRNA
ENSGALG00000027772	Nanog homeobox [Source:NCBI gene;Acc:100272166]	1	75915831	NANOG	protein_coding
ENSGALG00000014280	activation induced cytidine deaminase [Source:NCBI gene;Acc:418257]	1	75956434	AICDA	protein_coding
ENSGALG00000027471	microfibrillar associated protein 5 [Source:NCBI gene;Acc:418256]	1	75972581	MFAP5	protein_coding	MFAP5
ENSGALG00000040184	ribosomal modification protein rimK like family member B [Source:NCBI gene;Acc:418255]	1	76007742	RIMKLB	protein_coding	RIMKLB
ENSGALG00000036447	alpha-2-macroglobulin-like 1 [Source:NCBI gene;Acc:418254]	1	76082957	A2ML1	protein_coding	A2ML1
ENSGALG00000014252	alpha-2-macroglobulin-like 2 [Source:NCBI gene;Acc:427942]	1	76146376		protein_coding
ENSGALG00000014263	polyhomeotic homolog 1 [Source:NCBI gene;Acc:418252]	1	76188197	PHC1	protein_coding
ENSGALG00000031681	mannose-6-phosphate receptor, cation dependent [Source:NCBI gene;Acc:396044]	1	76208717	M6PR	protein_coding	M6PR
ENSGALG00000033358		1	76226978		lincRNA
ENSGALG00000039764	alpha-2-macroglobulin [Source:NCBI gene;Acc:418251]	1	76230134		protein_coding
ENSGALG00000035614		1	76263942		protein_coding
ENSGALG00000031659		1	76270315		protein_coding
ENSGALG00000033736		1	76283034		protein_coding
ENSGALG00000011930	ovostatin [Source:NCBI gene;Acc:396151]	1	76345584	OVST	protein_coding
ENSGALG00000026901	gga-mir-6606 [Source:miRBase;Acc:MI0022425]	1	76447763	gga-mir-6606	miRNA
ENSGALG00000040898		1	76458738		lincRNA
ENSGALG00000031463		1	76478214		lincRNA
ENSGALG00000014361		1	76480754		protein_coding
ENSGALG00000041564		1	76519123		protein_coding
ENSGALG00000014362	CD86 molecule [Source:NCBI gene;Acc:427944]	1	76641354	CD86	protein_coding
ENSGALG00000038405	calcium sensing receptor [Source:NCBI gene;Acc:418266]	1	76721272	CASR	protein_coding	CASR
ENSGALG00000014410	cystatin B [Source:NCBI gene;Acc:418267]	1	76767140	CSTB	protein_coding
ENSGALG00000014412	cystatin A [Source:NCBI gene;Acc:418268]	1	76773166	CSTA	protein_coding	CSTA
ENSGALG00000014413	coiled-coil domain containing 58 [Source:NCBI gene;Acc:418269]	1	76787499	CCDC58	protein_coding
ENSGALG00000007378	family with sequence similarity 162, member A [Source:NCBI gene;Acc:418270]	1	76796937	FAM162A	protein_coding	FAM162A
ENSGALG00000014426	karyopherin subunit alpha 1 [Source:NCBI gene;Acc:418271]	1	76808272	KPNA1	protein_coding
ENSGALG00000043224		1	76836656		miRNA
ENSGALG00000013999	F-box protein 40 [Source:HGNC Symbol;Acc:HGNC:29816]	1	76868927	FBXO40	protein_coding	FBXO40
ENSGALG00000014428	TAP binding protein like [Source:NCBI gene;Acc:426340]	1	76879713	TAPBPL	protein_coding
ENSGALG00000040424	sodium channel epithelial 1 alpha subunit [Source:NCBI gene;Acc:396050]	1	76898999	SCNN1A	protein_coding
ENSGALG00000030226	gga-mir-6553 [Source:miRBase;Acc:MI0022371]	1	76900682	gga-mir-6553	miRNA
ENSGALG00000022955	vesicle-associated membrane protein 1 (synaptobrevin 1) [Source:NCBI gene;Acc:418273]	1	76915077	VAMP1	protein_coding
ENSGALG00000014435	mitochondrial ribosomal protein L51 [Source:NCBI gene;Acc:418274]	1	76919241	MRPL51	protein_coding
ENSGALG00000039448	non-SMC condensin I complex subunit D2 [Source:NCBI gene;Acc:418275]	1	76920908	NCAPD2	protein_coding
ENSGALG00000025653	small Cajal body-specific RNA 10 [Source:HGNC Symbol;Acc:HGNC:32567]	1	76921555	RF01296	snoRNA
ENSGALG00000028638	C-type natriuretic peptide 1 [Source:NCBI gene;Acc:100499455]	1	76949287	CNP1	protein_coding
ENSGALG00000014442	glyceraldehyde-3-phosphate dehydrogenase [Source:NCBI gene;Acc:374193]	1	76950864	GAPDH	protein_coding
ENSGALG00000014443	intermediate filament family orphan 1 [Source:HGNC Symbol;Acc:HGNC:24970]	1	76967047	IFFO1	protein_coding	IFFO1
ENSGALG00000037807	NOP2 nucleolar protein [Source:NCBI gene;Acc:418277]	1	76983184	NOP2	protein_coding	NOP2
ENSGALG00000013565	chromodomain helicase DNA binding protein 4 [Source:NCBI gene;Acc:418278]	1	76988085		protein_coding
ENSGALG00000025615	small Cajal body-specific RNA 11 [Source:HGNC Symbol;Acc:HGNC:32568]	1	76992673	RF00564	scaRNA
ENSGALG00000014455	lysophosphatidic acid receptor 5 [Source:HGNC Symbol;Acc:HGNC:13307]	1	77027981	LPAR5	protein_coding	LPAR5
ENSGALG00000014457	inhibitor of growth family member 4 [Source:NCBI gene;Acc:418281]	1	77069090	ING4	protein_coding
ENSGALG00000032599	zinc finger protein 384 [Source:NCBI gene;Acc:770350]	1	77089837	ZNF384	protein_coding
ENSGALG00000038075		1	77133751		lincRNA
ENSGALG00000014466	PILR alpha associated neural protein [Source:NCBI gene;Acc:418282]	1	77137687	PIANP	protein_coding	PIANP
ENSGALG00000014467	COP9 signalosome subunit 7A [Source:NCBI gene;Acc:418283]	1	77151417	COPS7A	protein_coding
ENSGALG00000014468	myeloid leukemia factor 2 [Source:NCBI gene;Acc:418284]	1	77165655	MLF2	protein_coding
ENSGALG00000034646		1	77173058		lincRNA
ENSGALG00000044449	lymphocyte activating 3 [Source:NCBI gene;Acc:418287]	1	77197103		protein_coding
ENSGALG00000014477	CD4 molecule [Source:NCBI gene;Acc:395362]	1	77208503	CD4	protein_coding
ENSGALG00000022926	G protein-coupled receptor 162 [Source:NCBI gene;Acc:418288]	1	77229605	GPR162	protein_coding	GPR162
ENSGALG00000014490		1	77239261		protein_coding
ENSGALG00000034438	prolyl 3-hydroxylase 3 [Source:NCBI gene;Acc:418289]	1	77251364	GNB3	protein_coding	GNB3
ENSGALG00000014513	cell division cycle associated 3 [Source:NCBI gene;Acc:770517]	1	77256837	CDCA3	protein_coding
ENSGALG00000014525	ubiquitin specific peptidase 5 [Source:NCBI gene;Acc:418290]	1	77259347	USP5	protein_coding	USP5
ENSGALG00000014526	triosephosphate isomerase 1 [Source:NCBI gene;Acc:396435]	1	77274752	TPI1	protein_coding
ENSGALG00000043468	leucine rich repeat containing 23 [Source:HGNC Symbol;Acc:HGNC:19138]	1	77279563	LRRC23	protein_coding	LRRC23
ENSGALG00000014528	enolase 2 [Source:NCBI gene;Acc:395689]	1	77287666	ENO2	protein_coding
ENSGALG00000036852		1	77297795		lincRNA
ENSGALG00000014554	atrophin 1 [Source:NCBI gene;Acc:427946]	1	77317847	ATN1	protein_coding	ATN1
ENSGALG00000014555	chromosome 1 open reading frame, human C12orf57 [Source:NCBI gene;Acc:771099]	1	77325963	C1H12ORF57	protein_coding
ENSGALG00000014561	protein tyrosine phosphatase, non-receptor type 6 [Source:NCBI gene;Acc:427947]	1	77339324	PTPN6	protein_coding
ENSGALG00000014567	prohibitin 2 [Source:NCBI gene;Acc:771124]	1	77348875	PHB2	protein_coding
ENSGALG00000014568	EMG1, N1-specific pseudouridine methyltransferase [Source:NCBI gene;Acc:418292]	1	77354660	EMG1	protein_coding
ENSGALG00000014570	lysophosphatidylcholine acyltransferase 3 [Source:NCBI gene;Acc:418293]	1	77357092	LPCAT3	protein_coding	LPCAT3
ENSGALG00000014603	complement C1s [Source:NCBI gene;Acc:418294]	1	77379603	C1S	protein_coding
ENSGALG00000014659	complement C1r [Source:NCBI gene;Acc:418295]	1	77392527		protein_coding
ENSGALG00000014662	retinol binding protein 5 [Source:NCBI gene;Acc:418296]	1	77404113	RBP5	protein_coding
ENSGALG00000014674	calsyntenin 3 [Source:NCBI gene;Acc:418297]	1	77405765	CLSTN3	protein_coding	CLSTN3
ENSGALG00000014680	solute carrier family 25 member 33-like [Source:NCBI gene;Acc:418298]	1	77422388		protein_coding
ENSGALG00000030052		1	77425324		lincRNA
ENSGALG00000014683	peroxisomal biogenesis factor 5 [Source:NCBI gene;Acc:418299]	1	77434366	PEX5	protein_coding
ENSGALG00000046340		1	77450263		lincRNA
ENSGALG00000014685	olfactory receptor family 10 subfamily AC member 1 [Source:NCBI gene;Acc:427948]	1	77485688		protein_coding
ENSGALG00000014687	EPH receptor A1 [Source:NCBI gene;Acc:378782]	1	77496575	EPHA1	protein_coding
ENSGALG00000014688	zyxin [Source:NCBI gene;Acc:418300]	1	77535094	ZYX	protein_coding
ENSGALG00000014689	family with sequence similarity 131 member B [Source:NCBI gene;Acc:768450]	1	77586269	FAM131B	protein_coding	FAM131B
ENSGALG00000014695	chloride voltage-gated channel 1 [Source:NCBI gene;Acc:427949]	1	77610132	CLCN1	protein_coding	CLCN1
ENSGALG00000014698	caspase 2 [Source:NCBI gene;Acc:395857]	1	77671018	CASP2	protein_coding
ENSGALG00000014701	RAP1 GTPase activating protein 1 [Source:NCBI gene;Acc:395647]	1	77714268	RAP1GAP1	protein_coding
ENSGALG00000040461		1	77754381		lincRNA
ENSGALG00000037321		1	77758628		lincRNA
ENSGALG00000014708	glutathione S-transferase kappa 1 [Source:NCBI gene;Acc:418302]	1	77760262	GSTK1	protein_coding
ENSGALG00000044072		1	77781718		lincRNA
ENSGALG00000030506	taste 2 receptor member 40 [Source:NCBI gene;Acc:101749182]	1	77815472		protein_coding
ENSGALG00000014736	Kell blood group, metallo-endopeptidase [Source:NCBI gene;Acc:418306]	1	77862437	KEL	protein_coding	KEL
ENSGALG00000014746	transient receptor potential cation channel, subfamily V, member 6 [Source:NCBI gene;Acc:418307]	1	77904803		protein_coding
ENSGALG00000014749	EPH receptor B6 [Source:NCBI gene;Acc:418308]	1	77978178	EPHB6	protein_coding
ENSGALG00000014750		1	78071368		protein_coding
ENSGALG00000014754		1	78077450		protein_coding
ENSGALG00000032796	protease, serine 2 [Source:NCBI gene;Acc:396344]	1	78102283	PRSS2	protein_coding
ENSGALG00000027291	protease, serine 1 [Source:NCBI gene;Acc:107048991]	1	78146304		protein_coding
ENSGALG00000030650		1	78168762		protein_coding
ENSGALG00000034771		1	78183774		protein_coding
ENSGALG00000040609	trypsin I-P1-like 1 [Source:NCBI gene;Acc:768817]	1	78216893		protein_coding
ENSGALG00000032654		1	78268586		lincRNA
ENSGALG00000031890	Y-box binding protein 3 [Source:NCBI gene;Acc:396371]	1	78318610	YBX3	protein_coding
ENSGALG00000042936	synaptonemal complex central element protein 3 [Source:NCBI gene;Acc:769096]	1	78348231	SYCE3	protein_coding
ENSGALG00000014759	serine/threonine/tyrosine kinase 1 [Source:NCBI gene;Acc:418310]	1	78365923	STYK1	protein_coding	STYK1
ENSGALG00000014723	GABA type A receptor associated protein like 1 [Source:NCBI gene;Acc:769118]	1	78391093	GABARAPL1	protein_coding	GABARAPL1
ENSGALG00000034698	transmembrane protein 52B [Source:NCBI gene;Acc:426455]	1	78408167	TMEM52B	protein_coding	TMEM52B
ENSGALG00000014722	killer cell lectin like receptor D1 [Source:NCBI gene;Acc:769174]	1	78423927	KLRD1	protein_coding
ENSGALG00000039529		1	78454653		lincRNA
ENSGALG00000037951	hydroxy-delta-5-steroid dehydrogenase, 3 beta- and steroid delta-isomerase 1 [Source:NCBI gene;Acc:396015]	1	78465927	HSD3B1	protein_coding
ENSGALG00000014766	hydroxyacid oxidase 2 [Source:NCBI gene;Acc:418311]	1	78483489	HAO2	protein_coding	HAO2
ENSGALG00000014772	tryptophanyl tRNA synthetase 2, mitochondrial [Source:HGNC Symbol;Acc:HGNC:12730]	1	78585938	WARS2	protein_coding	WARS2
ENSGALG00000037173		1	78660153		protein_coding
ENSGALG00000014776	T-box 15 [Source:HGNC Symbol;Acc:HGNC:11594]	1	78721445	TBX15	protein_coding	TBX15
ENSGALG00000031400		1	78900509		lincRNA
ENSGALG00000033668		1	78955517		miRNA
ENSGALG00000035228		1	78962706		protein_coding
ENSGALG00000043190		1	79034542		protein_coding
ENSGALG00000014791	WD repeat domain 3 [Source:NCBI gene;Acc:427952]	1	79048613	WDR3	protein_coding
ENSGALG00000014794	ganglioside induced differentiation associated protein 2 [Source:NCBI gene;Acc:425913]	1	79119339	GDAP2	protein_coding	GDAP2
ENSGALG00000014453	family with sequence similarity 46 member C [Source:NCBI gene;Acc:426544]	1	79165447	FAM46C	protein_coding
ENSGALG00000007084	dual specificity phosphatase 12 [Source:NCBI gene;Acc:425349]	1	79177407	DUSP12	protein_coding
ENSGALG00000014800	ATPase H+ transporting V1 subunit A [Source:NCBI gene;Acc:395821]	1	79181779	ATP6V1A	protein_coding
ENSGALG00000033889	N(alpha)-acetyltransferase 50, NatE catalytic subunit [Source:NCBI gene;Acc:418319]	1	79210234	NAA50	protein_coding
ENSGALG00000031560	upstream transcription factor family member 3 [Source:NCBI gene;Acc:418320]	1	79232533	USF3	protein_coding
ENSGALG00000014812	SID1 transmembrane family member 1 [Source:NCBI gene;Acc:418321]	1	79266799	SIDT1	protein_coding	SIDT1
ENSGALG00000045606	spindle and centriole associated protein 1 [Source:NCBI gene;Acc:418322]	1	79311286	SPICE1	protein_coding	SPICE1
ENSGALG00000014818	tripartite motif containing 45 [Source:NCBI gene;Acc:769776]	1	79344205	TRIM45	protein_coding	TRIM45
ENSGALG00000014820	V-set domain containing T cell activation inhibitor 1 [Source:NCBI gene;Acc:101752024]	1	79368582		protein_coding
ENSGALG00000032036	CTS telomere maintenance complex component 1 [Source:NCBI gene;Acc:418324]	1	79378276	CTC1	protein_coding	CTC1
ENSGALG00000039461	TNF receptor superfamily member 1A [Source:NCBI gene;Acc:418325]	1	79396754	TNFRSF1A	protein_coding
ENSGALG00000014901	methyltransferase like 16 [Source:NCBI gene;Acc:431184]	1	79411367	METTL16	protein_coding
ENSGALG00000014924	DNA polymerase theta [Source:NCBI gene;Acc:418326]	1	79422423	POLQ	protein_coding	POLQ
ENSGALG00000032361	syntaxin binding protein 5 like [Source:NCBI gene;Acc:418327]	1	79487334	STXBP5L	protein_coding	STXBP5L
ENSGALG00000042320	general transcription factor IIE subunit 1 [Source:NCBI gene;Acc:418328]	1	79717852	GTF2E1	protein_coding	GTF2E1
ENSGALG00000014949	RAB, member of RAS oncogene family like 3 [Source:NCBI gene;Acc:418329]	1	79769736	RABL3	protein_coding
ENSGALG00000014966	homogentisate 1,2-dioxygenase [Source:NCBI gene;Acc:418330]	1	79795007	HGD	protein_coding	HGD
ENSGALG00000027688	NADH dehydrogenase (ubiquinone) 1 beta subcomplex, 4, 15kDa [Source:NCBI gene;Acc:769954]	1	79815948	NDUFB4	protein_coding	NDUFB4
ENSGALG00000014970	follistatin like 1 [Source:NCBI gene;Acc:395349]	1	79864143	FSTL1	protein_coding
ENSGALG00000033186	leucine rich repeat containing 58 [Source:NCBI gene;Acc:418332]	1	79909273	LRRC58	protein_coding	LRRC58
ENSGALG00000026996	gga-mir-6609 [Source:miRBase;Acc:MI0022428]	1	79931571	gga-mir-6609	miRNA
ENSGALG00000014973	G protein-coupled receptor 156 [Source:NCBI gene;Acc:418333]	1	79937492		protein_coding
ENSGALG00000014977	glycogen synthase kinase 3 beta [Source:NCBI gene;Acc:418335]	1	80014156	GSK3B	protein_coding	GSK3B
ENSGALG00000014980	MYCBP-associated, testis expressed 1 [Source:NCBI gene;Acc:427953]	1	80119877	MAATS1	protein_coding	MAATS1
ENSGALG00000014981	COX17, cytochrome c oxidase copper chaperone [Source:NCBI gene;Acc:770190]	1	80152053	COX17	protein_coding
ENSGALG00000014988	popeye domain containing 2 [Source:NCBI gene;Acc:404229]	1	80157753	POPDC2	protein_coding
ENSGALG00000014997	phospholipase A1 member A [Source:NCBI gene;Acc:770199]	1	80169358	PLA1A	protein_coding	PLA1A
ENSGALG00000032247	ATPase Na+/K+ transporting subunit alpha 1 [Source:NCBI gene;Acc:396530]	1	80243655	ATP1A1	protein_coding
ENSGALG00000015006	mab-21 like 3 [Source:NCBI gene;Acc:770247]	1	80302817	MAB21L3	protein_coding	MAB21L3
ENSGALG00000015016	solute carrier family 22 member 15 [Source:NCBI gene;Acc:418336]	1	80343674	SLC22A15	protein_coding	SLC22A15
ENSGALG00000033432	nescient helix-loop-helix 2 [Source:NCBI gene;Acc:395578]	1	80416903	NHLH2	pseudogene
ENSGALG00000015018	calsequestrin 2 [Source:NCBI gene;Acc:395198]	1	80446094	CASQ2	protein_coding
ENSGALG00000015025	VANGL planar cell polarity protein 1 [Source:NCBI gene;Acc:418337]	1	80489951	VANGL1	protein_coding	VANGL1
ENSGALG00000037278		1	80525625		miRNA
ENSGALG00000015038	chromodomain helicase DNA binding protein 1 like [Source:HGNC Symbol;Acc:HGNC:1916]	1	80531090	CHD1L	protein_coding	CHD1L
ENSGALG00000015059	fatty acid amide hydrolase-like [Source:NCBI gene;Acc:418339]	1	80553123		protein_coding
ENSGALG00000015073	transmembrane protein 39A [Source:NCBI gene;Acc:418340]	1	80571770	TMEM39A	protein_coding	TMEM39A
ENSGALG00000015069	beta-1,4-galactosyltransferase 4 [Source:NCBI gene;Acc:418341]	1	80596007	B4GALT4	protein_coding	B4GALT4
ENSGALG00000022891	beta-1,4-galactosyltransferase 3 [Source:NCBI gene;Acc:418342]	1	80621913		protein_coding
ENSGALG00000015075	beta-1,3-glucuronyltransferase 1-like [Source:NCBI gene;Acc:408180]	1	80638660	B3GAT1L	protein_coding
ENSGALG00000044114		1	80711061		lincRNA
ENSGALG00000015077	Rho GTPase activating protein 31 [Source:HGNC Symbol;Acc:HGNC:29216]	1	80711561	ARHGAP31	protein_coding	ARHGAP31
ENSGALG00000026358	gga-mir-3539 [Source:miRBase;Acc:MI0015393]	1	80759493	gga-mir-3539	miRNA
ENSGALG00000015079	uroplakin 1B [Source:NCBI gene;Acc:418345]	1	80776274	UPK1B	protein_coding	UPK1B
ENSGALG00000019240	chromosome 1 open reading frame, human C3orf30 [Source:NCBI gene;Acc:770477]	1	80801522		protein_coding
ENSGALG00000015084	Gallus gallus immunoglobulin superfamily member 11 (IGSF11), mRNA. [Source:RefSeq mRNA;Acc:NM_001318422]	1	80838584	IGSF11	protein_coding
ENSGALG00000042901		1	80877634		lincRNA
ENSGALG00000027022		1	80899509		miRNA
ENSGALG00000028743		1	81753636	RF01884	misc_RNA
ENSGALG00000040620	limbic system-associated membrane protein [Source:NCBI gene;Acc:395687]	1	81944958	LSAMP	protein_coding
ENSGALG00000015089	growth associated protein 43 [Source:NCBI gene;Acc:427955]	1	82260425	GAP43	protein_coding
ENSGALG00000029187		1	82479895		lincRNA
ENSGALG00000041264		1	82481055		lincRNA
ENSGALG00000015094	zinc finger and BTB domain containing 20 [Source:HGNC Symbol;Acc:HGNC:13503]	1	82904583	ZBTB20	protein_coding	ZBTB20
ENSGALG00000015117	dopamine receptor D3 [Source:NCBI gene;Acc:770757]	1	82979190	DRD3	protein_coding	DRD3
ENSGALG00000037485	queuine tRNA-ribosyltransferase accessory subunit 2 [Source:NCBI gene;Acc:418351]	1	83004266	QTRT2	protein_coding
ENSGALG00000015123	zinc finger DHHC-type containing 23 [Source:NCBI gene;Acc:418353]	1	83045334	ZDHHC23	protein_coding
ENSGALG00000035629	GRAM domain containing 1C [Source:NCBI gene;Acc:418354]	1	83053390	GRAMD1C	protein_coding	GRAMD1C
ENSGALG00000046548		1	83108718		protein_coding
ENSGALG00000019233	phospholipase A2 group X-like [Source:NCBI gene;Acc:418356]	1	83118686		protein_coding
ENSGALG00000039538	claudin domain containing 1 [Source:NCBI gene;Acc:418357]	1	83174245	CLDND1	protein_coding
ENSGALG00000015133	G protein-coupled receptor 15 [Source:NCBI gene;Acc:427956]	1	83190347		protein_coding
ENSGALG00000015134	apovitellenin 1 [Source:NCBI gene;Acc:396476]	1	83204422	APOV1	protein_coding
ENSGALG00000015136	immunoglobulin like domain containing receptor 1 [Source:NCBI gene;Acc:418358]	1	83212638	ILDR1	protein_coding	ILDR1
ENSGALG00000042577	cilia and flagella associated protein 44 [Source:HGNC Symbol;Acc:HGNC:25631]	1	83251977	CFAP44	protein_coding	CFAP44
ENSGALG00000035338		1	83255170		protein_coding
ENSGALG00000015152	BOC cell adhesion associated, oncogene regulated [Source:NCBI gene;Acc:418361]	1	83273631	BOC	protein_coding	BOC
ENSGALG00000043905		1	83377413		protein_coding
ENSGALG00000015172		1	83382155		protein_coding
ENSGALG00000015182	nucleolus and neural progenitor protein [Source:NCBI gene;Acc:418364]	1	83391805	NEPRO	protein_coding	NEPRO
ENSGALG00000015185	TATA-box binding protein associated factor 13 [Source:NCBI gene;Acc:418365]	1	83397226	TAF13	protein_coding
ENSGALG00000015190	GTP binding protein 8 (putative) [Source:NCBI gene;Acc:418366]	1	83402391	GTPBP8	protein_coding	GTPBP8
ENSGALG00000015191	CD200 receptor 1-like [Source:NCBI gene;Acc:418367]	1	83409648		protein_coding
ENSGALG00000019231	CD200 receptor 1 [Source:NCBI gene;Acc:768673]	1	83437067	CD200R1	protein_coding
ENSGALG00000015193	coiled-coil domain containing 80 [Source:NCBI gene;Acc:395074]	1	83535298	CCDC80	protein_coding
ENSGALG00000035304		1	83535604		protein_coding
ENSGALG00000015197		1	83565683		protein_coding
ENSGALG00000030754		1	83570845		protein_coding
ENSGALG00000015204	autophagy related 3 [Source:NCBI gene;Acc:418369]	1	83574965	ATG3	protein_coding
ENSGALG00000029298	coagulation factor V [Source:NCBI gene;Acc:374052]	1	83605465	F5	protein_coding	F5
ENSGALG00000015218	solute carrier family 19 member 2 [Source:NCBI gene;Acc:427957]	1	83652332	SLC19A2	protein_coding	SLC19A2
ENSGALG00000015221	coiled-coil domain containing 181 [Source:NCBI gene;Acc:418370]	1	83669942	CCDC181	protein_coding	CCDC181
ENSGALG00000015225	basic leucine zipper nuclear factor 1 [Source:NCBI gene;Acc:418371]	1	83677123	BLZF1	protein_coding	BLZF1
ENSGALG00000015230	NME/NM23 family member 7 [Source:NCBI gene;Acc:100858145]	1	83683837	NME7	protein_coding	NME7
ENSGALG00000015233	ATPase Na+/K+ transporting subunit beta 1 [Source:NCBI gene;Acc:396529]	1	83773214	ATP1B1	protein_coding
ENSGALG00000025385	gga-mir-1690 [Source:miRBase;Acc:MI0007424]	1	83828701	gga-mir-1690	miRNA
ENSGALG00000039376	dermatopontin [Source:NCBI gene;Acc:768904]	1	83908116	DPT	protein_coding	DPT
ENSGALG00000015235	X-C motif chemokine ligand 1 [Source:NCBI gene;Acc:395914]	1	83995536	XCL1	protein_coding
ENSGALG00000015244	T-box 19 [Source:NCBI gene;Acc:395793]	1	84082887	TBX19	protein_coding
ENSGALG00000019228	SFT2 domain containing 2 [Source:NCBI gene;Acc:418373]	1	84106232	SFT2D2	protein_coding	SFT2D2
ENSGALG00000015246	TOR signaling pathway regulator [Source:NCBI gene;Acc:418374]	1	84114102	TIPRL	protein_coding	TIPRL
ENSGALG00000046343		1	84122767		protein_coding
ENSGALG00000015247	G protein-coupled receptor 161 [Source:NCBI gene;Acc:418375]	1	84123865	GPR161	protein_coding	GPR161
ENSGALG00000015249	transcription termination factor 2 [Source:NCBI gene;Acc:418376]	1	84135950	TTF2	protein_coding	TTF2
ENSGALG00000015240	coproporphyrinogen oxidase [Source:NCBI gene;Acc:418377]	1	84160973	CPOX	protein_coding	CPOX
ENSGALG00000031177		1	84201424		lincRNA
ENSGALG00000015252	ST3 beta-galactoside alpha-2,3-sialyltransferase 6 [Source:NCBI gene;Acc:395138]	1	84210321	ST3GAL6	protein_coding
ENSGALG00000015253	collagen type VIII alpha 1 chain [Source:NCBI gene;Acc:418378]	1	84257313	COL8A1	protein_coding
ENSGALG00000015258	discoidin, CUB and LCCL domain containing 2 [Source:NCBI gene;Acc:418379]	1	84531130	DCBLD2	protein_coding
ENSGALG00000015263	transmembrane protein 30C, pseudogene [Source:NCBI gene;Acc:418380]	1	84584803		protein_coding
ENSGALG00000015267	cms1 ribosomal small subunit homolog (yeast) [Source:NCBI gene;Acc:418381]	1	84593673	CMSS1	protein_coding
ENSGALG00000015271	filamin A interacting protein 1 like [Source:NCBI gene;Acc:769163]	1	84737375		protein_coding
ENSGALG00000015273	TBC1 domain family member 23 [Source:NCBI gene;Acc:418383]	1	84819684	TBC1D23	protein_coding
ENSGALG00000015275	nitrilase family member 2 [Source:NCBI gene;Acc:418386]	1	84851126	NIT2	protein_coding	NIT2
ENSGALG00000015285	translocase of outer mitochondrial membrane 70 [Source:NCBI gene;Acc:418387]	1	84863238	TOMM70	protein_coding	TOMM70
ENSGALG00000015287	leukemia NUP98 fusion partner 1 [Source:NCBI gene;Acc:418388]	1	84887143	LNP1	protein_coding	LNP1
ENSGALG00000015293	transmembrane protein 45A [Source:NCBI gene;Acc:418389]	1	84910507	TMEM45A	protein_coding
ENSGALG00000015294	adhesion G protein-coupled receptor G7 [Source:NCBI gene;Acc:418390]	1	84937803	ADGRG7	protein_coding	ADGRG7
ENSGALG00000015299	TRK-fused gene [Source:NCBI gene;Acc:418391]	1	84962541	TFG	protein_coding	TFG
ENSGALG00000015307	ABI family member 3 binding protein [Source:NCBI gene;Acc:769237]	1	84985337	ABI3BP	protein_coding	ABI3BP
ENSGALG00000015322	interphotoreceptor matrix proteoglycan 2 [Source:NCBI gene;Acc:418393]	1	85206272	IMPG2	protein_coding
ENSGALG00000044642	SUMO1/sentrin specific peptidase 7 [Source:NCBI gene;Acc:769280]	1	85260937	SENP7	protein_coding	SENP7
ENSGALG00000015324		1	85302361		protein_coding
ENSGALG00000015327	thioredoxin like 4B [Source:NCBI gene;Acc:418396]	1	85304025	TXNL4B	protein_coding
ENSGALG00000015328	tRNA methyltransferase 10C, mitochondrial RNase P subunit [Source:NCBI gene;Acc:418397]	1	85306272	TRMT10C	protein_coding	TRMT10C
ENSGALG00000015330	PEST proteolytic signal containing nuclear protein [Source:NCBI gene;Acc:418398]	1	85310442	PCNP	protein_coding
ENSGALG00000015334	zinc finger and BTB domain containing 11 [Source:NCBI gene;Acc:418400]	1	85325461	ZBTB11	protein_coding	ZBTB11
ENSGALG00000015339	ribosomal protein L24 [Source:NCBI gene;Acc:418401]	1	85342917	RPL24	protein_coding
ENSGALG00000015342	centrosomal protein 97 [Source:NCBI gene;Acc:418402]	1	85347660	CEP97	protein_coding	CEP97
ENSGALG00000015344	neurexophilin and PC-esterase domain family member 3 [Source:NCBI gene;Acc:418403]	1	85369265	NXPE3	protein_coding	NXPE3
ENSGALG00000015346	NFKB inhibitor zeta [Source:NCBI gene;Acc:418404]	1	85395266	NFKBIZ	protein_coding
ENSGALG00000026549		1	85505418		miRNA
ENSGALG00000015347	zona pellucida like domain containing 1 [Source:NCBI gene;Acc:418405]	1	85567535	ZPLD1	protein_coding	ZPLD1
ENSGALG00000037227		1	85972098		lincRNA
ENSGALG00000036697		1	86233392		lincRNA
ENSGALG00000026841		1	86341501		miRNA
ENSGALG00000026190		1	86364707		miRNA
ENSGALG00000015348	activated leukocyte cell adhesion molecule [Source:NCBI gene;Acc:396092]	1	86503359	ALCAM	protein_coding
ENSGALG00000015351	Cbl proto-oncogene B [Source:NCBI gene;Acc:418406]	1	86647126	CBLB	protein_coding	CBLB
ENSGALG00000015353	BBX, HMG-box containing [Source:NCBI gene;Acc:418407]	1	87305099	BBX	protein_coding	BBX
ENSGALG00000041677		1	87369660		lincRNA
ENSGALG00000015355	CD47 molecule [Source:NCBI gene;Acc:418408]	1	87434456	CD47	protein_coding
ENSGALG00000015356	intraflagellar transport 57 [Source:NCBI gene;Acc:418409]	1	87472298	IFT57	protein_coding	IFT57
ENSGALG00000022871	HERV-H LTR-associating 2 [Source:NCBI gene;Acc:107054979]	1	87491686		protein_coding
ENSGALG00000015358	myosin, heavy chain 15 [Source:NCBI gene;Acc:395534]	1	87501152	MYH15	protein_coding
ENSGALG00000015360	KIAA1524 [Source:NCBI gene;Acc:418410]	1	87568051	KIAA1524	protein_coding
ENSGALG00000037562		1	87592671		lincRNA
ENSGALG00000028448	SH2 domain containing 1B [Source:NCBI gene;Acc:418411]	1	87603283	SH2D1B	protein_coding
ENSGALG00000015362	T cell receptor associated transmembrane adaptor 1 [Source:HGNC Symbol;Acc:HGNC:30698]	1	87665838	TRAT1	protein_coding	TRAT1
ENSGALG00000015363	Holliday junction recognition protein [Source:NCBI gene;Acc:418413]	1	87675054	HJURP	protein_coding
ENSGALG00000015364	guanylate cyclase activator 1C [Source:HGNC Symbol;Acc:HGNC:4680]	1	87707512	GUCA1C	protein_coding	GUCA1C
ENSGALG00000031836		1	87830816		lincRNA
ENSGALG00000015367	nectin cell adhesion molecule 3 [Source:HGNC Symbol;Acc:HGNC:17664]	1	88234002	NECTIN3	protein_coding	NECTIN3
ENSGALG00000044180		1	88384642		protein_coding
ENSGALG00000015375	phosphatidylinositol specific phospholipase C X domain containing 2 [Source:HGNC Symbol;Acc:HGNC:26462]	1	88425958	PLCXD2	protein_coding	PLCXD2
ENSGALG00000015377	pleckstrin homology like domain family B member 2 [Source:NCBI gene;Acc:418418]	1	88509484	PHLDB2	protein_coding	PHLDB2
ENSGALG00000032712	gga-mir-7446 [Source:miRBase;Acc:MI0024113]	1	88559233	gga-mir-7446	miRNA
ENSGALG00000015378	abhydrolase domain containing 10 [Source:NCBI gene;Acc:418419]	1	88560955	ABHD10	protein_coding	ABHD10
ENSGALG00000015379	transgelin 3 [Source:NCBI gene;Acc:418420]	1	88573241	TAGLN3	protein_coding	TAGLN3
ENSGALG00000015389	transmembrane protease, serine 7 [Source:NCBI gene;Acc:769974]	1	88606497	TMPRSS7	protein_coding	TMPRSS7
ENSGALG00000019221		1	88638528		protein_coding
ENSGALG00000026299		1	88660356		protein_coding
ENSGALG00000040162	uncharacterized LOC418423 [Source:NCBI gene;Acc:418423]	1	88670551		lincRNA
ENSGALG00000045596	OX-2 membrane glycoprotein-like [Source:NCBI gene;Acc:770026]	1	88691478		protein_coding
ENSGALG00000015395	CD200 molecule-like [Source:NCBI gene;Acc:418424]	1	88706603	CD200L	protein_coding
ENSGALG00000015396	CD200 molecule [Source:NCBI gene;Acc:418425]	1	88719957	CD200	protein_coding
ENSGALG00000015398	B and T lymphocyte associated [Source:NCBI gene;Acc:418426]	1	88756399		protein_coding
ENSGALG00000015400	CGG triplet repeat binding protein 1 [Source:NCBI gene;Acc:770224]	1	88778331	CGGBP1	protein_coding	CGGBP1
ENSGALG00000022866	zinc finger protein 654 [Source:NCBI gene;Acc:418428]	1	88782414	ZNF654	protein_coding	ZNF654
ENSGALG00000015402	chromosome 1 open reading frame, human C3orf38 [Source:NCBI gene;Acc:418429]	1	88820570	C3orf38	protein_coding	C3orf38
ENSGALG00000015403	EPH receptor A3 [Source:NCBI gene;Acc:396402]	1	89165149	EPHA3	protein_coding
ENSGALG00000028078		1	89300223	RF02271	misc_RNA
ENSGALG00000044332		1	89540456		protein_coding
ENSGALG00000015409	protein S (alpha) [Source:NCBI gene;Acc:418430]	1	89665016	PROS1	protein_coding	PROS1
ENSGALG00000015412	ADP ribosylation factor like GTPase 13B [Source:NCBI gene;Acc:418431]	1	89700493	ARL13B	protein_coding	ARL13B
ENSGALG00000015413	syntaxin 19 [Source:NCBI gene;Acc:770351]	1	89710738	STX19	protein_coding	STX19
ENSGALG00000015414	NOP2/Sun RNA methyltransferase family member 3 [Source:NCBI gene;Acc:418432]	1	89747329	NSUN3	protein_coding	NSUN3
ENSGALG00000040949		1	90715399		protein_coding
ENSGALG00000015418	EPH receptor A6 [Source:NCBI gene;Acc:374008]	1	90966178	EPHA6	protein_coding	EPHA6
ENSGALG00000019215	ADP ribosylation factor like GTPase 6 [Source:NCBI gene;Acc:418433]	1	91211079	ARL6	protein_coding
ENSGALG00000046617		1	91266901		protein_coding
ENSGALG00000024077	crystallin beta-gamma domain containing 3 [Source:NCBI gene;Acc:418437]	1	91283928		protein_coding
ENSGALG00000039302	MYC induced nuclear antigen [Source:NCBI gene;Acc:418436]	1	91331236	MINA	protein_coding
ENSGALG00000035787	gamma-aminobutyric acid type A receptor rho3 subunit [Source:NCBI gene;Acc:430981]	1	91349792	GABRR3	protein_coding	GABRR3
ENSGALG00000042639		1	91379430		lincRNA
ENSGALG00000015435	DDB1 and CUL4 associated factor 6 [Source:NCBI gene;Acc:418438]	1	91417916	DCAF6	protein_coding	DCAF6
ENSGALG00000015437	mitochondrial pyruvate carrier 2 [Source:NCBI gene;Acc:768451]	1	91498485	MPC2	protein_coding
ENSGALG00000015438	myelin protein zero like 1 [Source:HGNC Symbol;Acc:HGNC:7226]	1	91524199	MPZL1	protein_coding	MPZL1
ENSGALG00000040275	RCSD domain containing 1 [Source:NCBI gene;Acc:418443]	1	91546899	RCSD1	protein_coding
ENSGALG00000040426	cellular repressor of E1A stimulated genes 1 [Source:NCBI gene;Acc:768680]	1	91590570	CREG1	protein_coding
ENSGALG00000015441	CD247 molecule [Source:NCBI gene;Acc:395911]	1	91604244	CD247	protein_coding
ENSGALG00000015446	POU class 2 homeobox 1 [Source:NCBI gene;Acc:396463]	1	91662967	POU2F1	protein_coding
ENSGALG00000015453	dual specificity phosphatase 27 (putative) [Source:NCBI gene;Acc:418444]	1	91795813	DUSP27	protein_coding	DUSP27
ENSGALG00000044138	glycoprotein A33 [Source:NCBI gene;Acc:418445]	1	91812952	GPA33	protein_coding	GPA33
ENSGALG00000019211	maelstrom spermatogenic transposon silencer [Source:NCBI gene;Acc:418446]	1	91823350	MAEL	protein_coding	MAEL
ENSGALG00000030041		1	91837580		lincRNA
ENSGALG00000015458	immunoglobulin-like domain containing receptor 2 [Source:NCBI gene;Acc:418447]	1	91842335	ILDR2	protein_coding	ILDR2
ENSGALG00000015459	zinc finger protein 92 homolog [Source:NCBI gene;Acc:418448]	1	91883040	ZFP92	protein_coding
ENSGALG00000015461	B6.1 [Source:NCBI gene;Acc:396098]	1	91922427		protein_coding
ENSGALG00000036367		1	91959881		lincRNA
ENSGALG00000034731		1	91977860		lincRNA
ENSGALG00000015464	prostaglandin F2 receptor inhibitor [Source:NCBI gene;Acc:418449]	1	91994160	PTGFRN	protein_coding	PTGFRN
ENSGALG00000036738	immunoglobulin superfamily member 3 [Source:NCBI gene;Acc:418451]	1	92066707		protein_coding
ENSGALG00000015473	ADP-ribosylarginine hydrolase [Source:NCBI gene;Acc:418452]	1	92237349	ADPRH	protein_coding
ENSGALG00000015474	CD80 molecule [Source:NCBI gene;Acc:768950]	1	92260427	CD80	protein_coding
ENSGALG00000024480	translocase of inner mitochondrial membrane domain containing 1 [Source:NCBI gene;Acc:418453]	1	92284074	TIMMDC1	protein_coding
ENSGALG00000015480	protein O-glucosyltransferase 1 [Source:NCBI gene;Acc:418455]	1	92291341	POGLUT1	protein_coding
ENSGALG00000025782	gga-mir-6616 [Source:miRBase;Acc:MI0022435]	1	92351545	gga-mir-6616	miRNA
ENSGALG00000037655	B-cell CLL/lymphoma 9 [Source:NCBI gene;Acc:418456]	1	92375565	BCL9	protein_coding	BCL9
ENSGALG00000029710		1	92390152		protein_coding
ENSGALG00000015485	acid phosphatase 6, lysophosphatidic [Source:NCBI gene;Acc:418458]	1	92396608	ACP6	protein_coding
ENSGALG00000042735	gap junction alpha-5 protein-like [Source:NCBI gene;Acc:107055077]	1	92419270		protein_coding
ENSGALG00000039452	gap junction protein alpha 5 [Source:NCBI gene;Acc:396502]	1	92426541	GJA5	protein_coding
ENSGALG00000015488	gap junction protein alpha 8 [Source:NCBI gene;Acc:395846]	1	92484844	GJA8	protein_coding
ENSGALG00000015491	G protein-coupled receptor 89B [Source:NCBI gene;Acc:418459]	1	92495006	GPR89B	protein_coding
ENSGALG00000025812		1	92510880		miRNA
ENSGALG00000015492	PDZ domain containing 1 [Source:NCBI gene;Acc:418460]	1	92516395	PDZK1	protein_coding	PDZK1
ENSGALG00000015494	5-hydroxytryptamine receptor 1F [Source:NCBI gene;Acc:427963]	1	92577663	HTR1F	protein_coding	HTR1F
ENSGALG00000035205		1	92727823		lincRNA
ENSGALG00000015495	POU class 1 homeobox 1 [Source:NCBI gene;Acc:374215]	1	92852810	POU1F1	protein_coding
ENSGALG00000015496	charged multivesicular body protein 2B [Source:NCBI gene;Acc:418461]	1	92870771	CHMP2B	protein_coding
ENSGALG00000015497	vestigial like family member 3 [Source:HGNC Symbol;Acc:HGNC:24327]	1	92953376	VGLL3	protein_coding	VGLL3
ENSGALG00000043368		1	92998497		lincRNA
ENSGALG00000040733		1	93078800		lincRNA
ENSGALG00000031012		1	93311998		lincRNA
ENSGALG00000032177		1	93320999		lincRNA
ENSGALG00000043393	cell adhesion molecule 2 [Source:NCBI gene;Acc:418463]	1	93328062	CADM2	protein_coding	CADM2
ENSGALG00000029888		1	93712680		miRNA
ENSGALG00000025177	gga-mir-1806 [Source:miRBase;Acc:MI0007551]	1	93829816	gga-mir-1806	miRNA
ENSGALG00000031990		1	94991021		lincRNA
ENSGALG00000042771	1,4-alpha-glucan branching enzyme 1 [Source:NCBI gene;Acc:427964]	1	95109133	GBE1	protein_coding	GBE1
ENSGALG00000041516		1	95173017		lincRNA
ENSGALG00000027248		1	95632157	RF00017	misc_RNA
ENSGALG00000033418		1	95632295		miRNA
ENSGALG00000025630		1	95648985	RF00026	snRNA
ENSGALG00000036054		1	95844140		protein_coding
ENSGALG00000037115		1	96262523		lincRNA
ENSGALG00000042104		1	96339614		protein_coding
ENSGALG00000015511	roundabout guidance receptor 1 [Source:NCBI gene;Acc:395292]	1	96489993		protein_coding
ENSGALG00000033799		1	96612657		lincRNA
ENSGALG00000040870		1	96711430		lincRNA
ENSGALG00000015519	roundabout guidance receptor 2 [Source:NCBI gene;Acc:395291]	1	96895939	ROBO2	protein_coding	ROBO2
ENSGALG00000027990		1	97210546	RF02271	misc_RNA
ENSGALG00000028863		1	97304380		protein_coding
ENSGALG00000044721	uncharacterized LOC418465 [Source:NCBI gene;Acc:418465]	1	97943057		protein_coding
ENSGALG00000015662	lipase member I [Source:NCBI gene;Acc:418466]	1	98014809	LIPI	protein_coding	LIPI
ENSGALG00000019202		1	98038778		protein_coding
ENSGALG00000044391		1	98039636		protein_coding
ENSGALG00000015675	ATP binding cassette subfamily C member 13 (pseudogene) [Source:NCBI gene;Acc:418468]	1	98044140		protein_coding
ENSGALG00000019201	heat shock protein family A (Hsp70) member 13 [Source:NCBI gene;Acc:418469]	1	98081909	HSPA13	protein_coding
ENSGALG00000040926	SAM domain, SH3 domain and nuclear localization signals 1 [Source:NCBI gene;Acc:418470]	1	98116750	SAMSN1	protein_coding
ENSGALG00000028720		1	98196541		protein_coding
ENSGALG00000015681	nuclear receptor interacting protein 1 [Source:NCBI gene;Acc:101749375]	1	98322194	NRIP1	protein_coding	NRIP1
ENSGALG00000015693	ubiquitin specific peptidase 25 [Source:NCBI gene;Acc:418471]	1	98606481	USP25	protein_coding	USP25
ENSGALG00000036436		1	98726603		lincRNA
ENSGALG00000019198		1	98870218		protein_coding
ENSGALG00000018242	gga-mir-99a [Source:miRBase;Acc:MI0001173]	1	99018041	gga-mir-99a	miRNA
ENSGALG00000018243	gga-let-7c [Source:miRBase;Acc:MI0001174]	1	99018794	gga-let-7c	miRNA
ENSGALG00000018244	gga-mir-125b-2 [Source:miRBase;Acc:MI0001175]	1	99051079	gga-mir-125b-2	miRNA
ENSGALG00000040001		1	99052493		lincRNA
ENSGALG00000015701	coxsackie virus and adenovirus receptor [Source:NCBI gene;Acc:418473]	1	99317066		protein_coding
ENSGALG00000028290	chromosome 1 open reading frame, human C21orf91 [Source:NCBI gene;Acc:395489]	1	99381867	C1H21ORF91	protein_coding
ENSGALG00000015720	chondrolectin [Source:NCBI gene;Acc:418474]	1	99543952	CHODL	protein_coding	CHODL
ENSGALG00000015730	transmembrane protease, serine 15 [Source:NCBI gene;Acc:427967]	1	99575737	TMPRSS15	protein_coding	TMPRSS15
ENSGALG00000044349		1	100703114		lincRNA
ENSGALG00000015737	neural cell adhesion molecule 2 [Source:NCBI gene;Acc:427968]	1	100721520	NCAM2	protein_coding	NCAM2
ENSGALG00000033000		1	101034873		lincRNA
ENSGALG00000025698		1	101037458	RF00002	rRNA
ENSGALG00000045979		1	101040149		protein_coding
ENSGALG00000038169		1	101040919		protein_coding
ENSGALG00000039711		1	101041201		protein_coding
ENSGALG00000032731		1	101072266		protein_coding
ENSGALG00000037303		1	101738618		lincRNA
ENSGALG00000037041		1	101775149		lincRNA
ENSGALG00000017896		1	102153869	RF00026	snRNA
ENSGALG00000018245	gga-mir-155 [Source:miRBase;Acc:MI0001176]	1	102485099	gga-mir-155	miRNA
ENSGALG00000015742	mitochondrial ribosomal protein L39 [Source:NCBI gene;Acc:418475]	1	102491710	MRPL39	protein_coding	MRPL39
ENSGALG00000015746	junctional adhesion molecule 2 [Source:NCBI gene;Acc:418476]	1	102510328	JAM2	protein_coding
ENSGALG00000015751	ATP synthase, H+ transporting, mitochondrial Fo complex subunit F6 [Source:NCBI gene;Acc:418477]	1	102543808	ATP5PF	protein_coding	ATP5PF
ENSGALG00000015763	GA binding protein transcription factor alpha subunit [Source:NCBI gene;Acc:418478]	1	102548449	GABPA	protein_coding
ENSGALG00000015770	amyloid beta (A4) precursor protein [Source:NCBI gene;Acc:374198]	1	102609866	APP	protein_coding
ENSGALG00000015774	cysteine and tyrosine rich 1 [Source:NCBI gene;Acc:770067]	1	102882363	CYYR1	protein_coding	CYYR1
ENSGALG00000040342	ADAM metallopeptidase with thrombospondin type 1 motif 1 [Source:NCBI gene;Acc:418479]	1	103028117	ADAMTS1	protein_coding	ADAMTS1
ENSGALG00000015793		1	103054571		protein_coding
ENSGALG00000015795	ADAM metallopeptidase with thrombospondin type 1 motif 5 [Source:NCBI gene;Acc:427971]	1	103067330	ADAMTS5	protein_coding	ADAMTS5
ENSGALG00000027781		1	103899869	RF02271	misc_RNA
ENSGALG00000015802	N-6 adenine-specific DNA methyltransferase 1 (putative) [Source:NCBI gene;Acc:418481]	1	103950360	N6AMT1	protein_coding
ENSGALG00000015804	listerin E3 ubiquitin protein ligase 1 [Source:NCBI gene;Acc:418482]	1	103956431	LTN1	protein_coding
ENSGALG00000015807	RWD domain containing 2B [Source:NCBI gene;Acc:418484]	1	103984364	RWDD2B	protein_coding	RWDD2B
ENSGALG00000015813	ubiquitin specific peptidase 16 [Source:NCBI gene;Acc:418485]	1	103990536	USP16	protein_coding	USP16
ENSGALG00000015821	chaperonin containing TCP1 subunit 8 [Source:NCBI gene;Acc:418486]	1	104009937	CCT8	protein_coding
ENSGALG00000015822	MAP3K7 C-terminal like [Source:NCBI gene;Acc:418487]	1	104036135	MAP3K7CL	protein_coding	MAP3K7CL
ENSGALG00000039894		1	104059709		lincRNA
ENSGALG00000036613		1	104080675		lincRNA
ENSGALG00000015828	BTB domain and CNC homolog 1 [Source:NCBI gene;Acc:418488]	1	104102312	BACH1	protein_coding	BACH1
ENSGALG00000037772		1	104128385		lincRNA
ENSGALG00000015835	glutamate ionotropic receptor kainate type subunit 1 [Source:NCBI gene;Acc:418489]	1	104161063	GRIK1	protein_coding	GRIK1
ENSGALG00000044073	claudin 17 [Source:HGNC Symbol;Acc:HGNC:2038]	1	104396470	CLDN17	protein_coding	CLDN17
ENSGALG00000015841	claudin 8 [Source:NCBI gene;Acc:427974]	1	104409441	CLDN8	protein_coding	CLDN8
ENSGALG00000015842	T-cell lymphoma invasion and metastasis 1 [Source:NCBI gene;Acc:418491]	1	104463378	TIAM1	protein_coding	TIAM1
ENSGALG00000015844	superoxide dismutase 1, soluble [Source:NCBI gene;Acc:395938]	1	104652929	SOD1	protein_coding
ENSGALG00000033965	SR-related CTD associated factor 4 [Source:NCBI gene;Acc:418492]	1	104661130	SCAF4	protein_coding
ENSGALG00000015879	hormonally up-regulated Neu-associated kinase [Source:NCBI gene;Acc:418493]	1	104732138	HUNK	protein_coding	HUNK
ENSGALG00000025522	gga-mir-1738 [Source:miRBase;Acc:MI0007477]	1	104756553	gga-mir-1738	miRNA
ENSGALG00000015884	MIS18 kinetochore protein A [Source:NCBI gene;Acc:418494]	1	104878056	MIS18A	protein_coding	MIS18A
ENSGALG00000015887	URB1 ribosome biogenesis 1 homolog (S. cerevisiae) [Source:NCBI gene;Acc:427975]	1	104901269	URB1	protein_coding	URB1
ENSGALG00000032882	eva-1 homolog C [Source:NCBI gene;Acc:418496]	1	104968387		protein_coding
ENSGALG00000037962	chromosome 1 open reading frame, human C21orf59 [Source:NCBI gene;Acc:418497]	1	104998580	C1H21ORF59	protein_coding
ENSGALG00000034317	synaptojanin 1 [Source:NCBI gene;Acc:418498]	1	105010118	SYNJ1	protein_coding	SYNJ1
ENSGALG00000036833	PAX3 and PAX7 binding protein 1 [Source:NCBI gene;Acc:418499]	1	105074236	PAXBP1	protein_coding	PAXBP1
ENSGALG00000040059	chromosome 1 open reading frame, human C21orf62 [Source:NCBI gene;Acc:418501]	1	105102339	C21orf62	protein_coding	C21orf62
ENSGALG00000036823		1	105163420		lincRNA
ENSGALG00000031010	oligodendrocyte lineage transcription factor 2 [Source:NCBI gene;Acc:428612]	1	105180397	OLIG2	protein_coding
ENSGALG00000041867	interferon alpha and beta receptor subunit 2 [Source:NCBI gene;Acc:395664]	1	105237837	IFNAR2	protein_coding
ENSGALG00000037989	interleukin 10 receptor subunit beta [Source:NCBI gene;Acc:395663]	1	105251516	IL10RB	protein_coding
ENSGALG00000030363	interferon alpha and beta receptor subunit 1 [Source:NCBI gene;Acc:395665]	1	105271218	IFNAR1	protein_coding
ENSGALG00000032660	interferon gamma receptor 2 (interferon gamma transducer 1) [Source:NCBI gene;Acc:418502]	1	105302731	IFNGR2	protein_coding
ENSGALG00000034396	transmembrane protein 50B [Source:NCBI gene;Acc:418503]	1	105312337	TMEM50B	protein_coding	TMEM50B
ENSGALG00000037414	DnaJ heat shock protein family (Hsp40) member C28 [Source:HGNC Symbol;Acc:HGNC:1297]	1	105324804	DNAJC28	protein_coding	DNAJC28
ENSGALG00000033199	trifunctional purine biosynthetic protein adenosine-3 [Source:NCBI gene;Acc:427977]	1	105330816		protein_coding
ENSGALG00000037076	phosphoribosylglycinamide formyltransferase, phosphoribosylglycinamide synthetase, phosphoribosylaminoimidazole synthetase [Source:NCBI gene;Acc:395315]	1	105352798	GART	protein_coding
ENSGALG00000045818		1	105394214		protein_coding
ENSGALG00000035096	SON DNA binding protein [Source:NCBI gene;Acc:770637]	1	105406560		protein_coding
ENSGALG00000038649	downstream neighbor of SON [Source:NCBI gene;Acc:418504]	1	105433842	DONSON	protein_coding	DONSON
ENSGALG00000029670	crystallin zeta like 1 [Source:NCBI gene;Acc:418505]	1	105440356	CRYZL1	protein_coding	CRYZL1
ENSGALG00000036677	intersectin 1 [Source:NCBI gene;Acc:418506]	1	105492244	ITSN1	protein_coding	ITSN1
ENSGALG00000043418		1	105578706		lincRNA
ENSGALG00000041812	ATP synthase, H+ transporting, mitochondrial F1 complex, O subunit [Source:NCBI gene;Acc:418508]	1	105581785		protein_coding
ENSGALG00000029644		1	105596154		lincRNA
ENSGALG00000027579	mitochondrial ribosomal protein S6 [Source:NCBI gene;Acc:427978]	1	105648428	MRPS6	protein_coding
ENSGALG00000028382	gga-mir-3524a [Source:miRBase;Acc:MI0015376]	1	105832017	gga-mir-3524a	miRNA
ENSGALG00000030793	potassium voltage-gated channel subfamily E regulatory subunit 2 [Source:NCBI gene;Acc:427979]	1	105836791	KCNE2	protein_coding	KCNE2
ENSGALG00000034083		1	105847674		protein_coding
ENSGALG00000016011	chromosome 21 open reading frame 140 [Source:NCBI gene;Acc:101748326]	1	105858207		protein_coding
ENSGALG00000038184		1	105865206		protein_coding
ENSGALG00000016012		1	105882338		protein_coding
ENSGALG00000016014	regulator of calcineurin 1 [Source:NCBI gene;Acc:418510]	1	105909217	RCAN1	protein_coding
ENSGALG00000043342		1	105961857		protein_coding
ENSGALG00000016020	chloride intracellular channel 6 [Source:NCBI gene;Acc:427981]	1	105984248	CLIC6	protein_coding	CLIC6
ENSGALG00000016022	runt-related transcription factor 1 [Source:NCBI gene;Acc:396152]	1	106016234	RUNX1	protein_coding
ENSGALG00000016024	SET domain containing 4 [Source:NCBI gene;Acc:418511]	1	106560582	SETD4	protein_coding
ENSGALG00000016027	carbonyl reductase 1 [Source:NCBI gene;Acc:418512]	1	106570974	CBR1	protein_coding
ENSGALG00000016036	dopey family member 2 [Source:HGNC Symbol;Acc:HGNC:1291]	1	106583143	DOPEY2	protein_coding	DOPEY2
ENSGALG00000035329	gga-mir-7452 [Source:miRBase;Acc:MI0024122]	1	106605861	gga-mir-7452	miRNA
ENSGALG00000036556	MORC family CW-type zinc finger 3 [Source:NCBI gene;Acc:418513]	1	106632094	MORC3	protein_coding
ENSGALG00000016042	chromatin assembly factor 1 subunit B [Source:NCBI gene;Acc:418514]	1	106660194	CHAF1B	protein_coding
ENSGALG00000016043	claudin 14 [Source:NCBI gene;Acc:427982]	1	106700853	CLDN14	protein_coding	CLDN14
ENSGALG00000016044	single-minded family bHLH transcription factor 2 [Source:NCBI gene;Acc:418515]	1	106801831	SIM2	protein_coding	SIM2
ENSGALG00000016047	holocarboxylase synthetase [Source:NCBI gene;Acc:418516]	1	106864786	HLCS	protein_coding	HLCS
ENSGALG00000029218		1	106987622		protein_coding
ENSGALG00000038098	phosphatidylinositol glycan anchor biosynthesis class P [Source:NCBI gene;Acc:418517]	1	106997553	PIGP	protein_coding	PIGP
ENSGALG00000016050	tetratricopeptide repeat domain 3 [Source:NCBI gene;Acc:418518]	1	107001974		protein_coding
ENSGALG00000016052	DSCR3 arrestin fold containing [Source:NCBI gene;Acc:418519]	1	107063968	VPS26C	protein_coding	VPS26C
ENSGALG00000016053	dual specificity tyrosine phosphorylation regulated kinase 1A [Source:NCBI gene;Acc:395233]	1	107160884	DYRK1A	protein_coding
ENSGALG00000016054	potassium voltage-gated channel subfamily J member 6 [Source:NCBI gene;Acc:427983]	1	107227585	KCNJ6	protein_coding	KCNJ6
ENSGALG00000016055	potassium voltage-gated channel subfamily J member 15 [Source:NCBI gene;Acc:427984]	1	107539724	KCNJ15	protein_coding	KCNJ15
ENSGALG00000016058	ERG, ETS transcription factor [Source:NCBI gene;Acc:374146]	1	107579587	ERG	protein_coding
ENSGALG00000016059	ETS proto-oncogene 2, transcription factor [Source:NCBI gene;Acc:396250]	1	107802243	ETS2	protein_coding
ENSGALG00000016062	proteasome assembly chaperone 1 [Source:NCBI gene;Acc:418520]	1	107931746	PSMG1	protein_coding
ENSGALG00000016065	bromodomain and WD repeat domain containing 1 [Source:NCBI gene;Acc:418521]	1	107943223	BRWD1	protein_coding	BRWD1
ENSGALG00000016067	high mobility group nucleosome binding domain 1 [Source:NCBI gene;Acc:395999]	1	107997368	HMGN1	protein_coding
ENSGALG00000016070	tryptophan rich basic protein [Source:NCBI gene;Acc:770415]	1	108004023	WRB	protein_coding
ENSGALG00000016125	LCA5L, lebercilin like [Source:NCBI gene;Acc:418522]	1	108011974	LCA5L	protein_coding	LCA5L
ENSGALG00000016127	SH3 domain binding glutamate rich protein [Source:NCBI gene;Acc:418523]	1	108027675	SH3BGR	protein_coding	SH3BGR
ENSGALG00000016128	beta-1,3-galactosyltransferase 5 [Source:NCBI gene;Acc:427985]	1	108079422	B3GALT5	protein_coding	B3GALT5
ENSGALG00000016132		1	108105290		protein_coding
ENSGALG00000022819	Purkinje cell protein 4 [Source:NCBI gene;Acc:771220]	1	108164030	PCP4	protein_coding
ENSGALG00000016138	DS cell adhesion molecule [Source:NCBI gene;Acc:418525]	1	108236302	DSCAM	protein_coding	DSCAM
ENSGALG00000042372		1	108409825		lincRNA
ENSGALG00000036516		1	108608380		protein_coding
ENSGALG00000034932	beta-site APP-cleaving enzyme 2 [Source:NCBI gene;Acc:418526]	1	108844363	BACE2	protein_coding	BACE2
ENSGALG00000038560		1	108903344		lincRNA
ENSGALG00000016140	family with sequence similarity 3 member B [Source:NCBI gene;Acc:418527]	1	108910671	FAM3B	protein_coding	FAM3B
ENSGALG00000016142	MX dynamin like GTPase 1 [Source:NCBI gene;Acc:395313]	1	108921073	MX1	protein_coding
ENSGALG00000016144	transmembrane protease, serine 2 [Source:NCBI gene;Acc:418528]	1	108944327	TMPRSS2	protein_coding	TMPRSS2
ENSGALG00000040189	receptor interacting serine/threonine kinase 4 [Source:NCBI gene;Acc:418529]	1	109023686	RIPK4	protein_coding	RIPK4
ENSGALG00000019178	PR/SET domain 15 [Source:NCBI gene;Acc:418531]	1	109072306	PRDM15	protein_coding	PRDM15
ENSGALG00000016148	C2 calcium dependent domain containing 2 [Source:NCBI gene;Acc:418532]	1	109107584	C2CD2	protein_coding	C2CD2
ENSGALG00000016147	zinc finger and BTB domain containing 21 [Source:NCBI gene;Acc:427986]	1	109155882	ZBTB21	protein_coding	ZBTB21
ENSGALG00000016157	uromodulin like 1 [Source:NCBI gene;Acc:427987]	1	109193368	UMODL1	protein_coding	UMODL1
ENSGALG00000016164	ATP binding cassette subfamily G member 1 [Source:NCBI gene;Acc:418533]	1	109319985	ABCG1	protein_coding	ABCG1
ENSGALG00000016165	trefoil factor 2 [Source:NCBI gene;Acc:418534]	1	109383706		protein_coding
ENSGALG00000016169	transmembrane protease, serine 3 [Source:NCBI gene;Acc:427988]	1	109411574	TMPRSS3	protein_coding	TMPRSS3
ENSGALG00000016173	Gallus gallus ubiquitin associated and SH3 domain containing A (UBASH3A), mRNA. [Source:RefSeq mRNA;Acc:NM_001321557]	1	109426133	UBASH3A	protein_coding
ENSGALG00000043976	radial spoke head 1 homolog [Source:NCBI gene;Acc:418536]	1	109456397	RSPH1	protein_coding	RSPH1
ENSGALG00000016185	solute carrier family 37 member 1 [Source:NCBI gene;Acc:418537]	1	109473644	SLC37A1	protein_coding	SLC37A1
ENSGALG00000016186	phosphodiesterase 9A [Source:NCBI gene;Acc:418538]	1	109541318	PDE9A	protein_coding	PDE9A
ENSGALG00000016187	Gallus gallus WD repeat domain 4 (WDR4), mRNA. [Source:RefSeq mRNA;Acc:NM_001321598]	1	109577831	WDR4	protein_coding
ENSGALG00000022813	NADH:ubiquinone oxidoreductase subunit V3 [Source:NCBI gene;Acc:418541]	1	109599316	NDUFV3	protein_coding
ENSGALG00000016191	PBX/knotted 1 homeobox 1 [Source:NCBI gene;Acc:418542]	1	109623483	PKNOX1	protein_coding	PKNOX1
ENSGALG00000030952		1	109672729		protein_coding
ENSGALG00000019175	cystathionine beta-synthase-like [Source:NCBI gene;Acc:418544]	1	109677903		protein_coding
ENSGALG00000016196	cystathionine-beta-synthase [Source:NCBI gene;Acc:418545]	1	109708831		protein_coding
ENSGALG00000016198	U2 small nuclear RNA auxiliary factor 1 [Source:NCBI gene;Acc:395370]	1	109739113	U2AF1	protein_coding
ENSGALG00000016199	crystallin alpha A [Source:NCBI gene;Acc:418546]	1	109772354	CRYAA	protein_coding
ENSGALG00000041988	salt inducible kinase 1 [Source:NCBI gene;Acc:395417]	1	109907383	SIK1	protein_coding
ENSGALG00000016201		1	109925075		protein_coding
ENSGALG00000016202	heat shock transcription factor 2 binding protein [Source:NCBI gene;Acc:418548]	1	109998577	HSF2BP	protein_coding	HSF2BP
ENSGALG00000035696	ribosomal RNA processing 1B [Source:NCBI gene;Acc:425237]	1	110033196	RRP1B	protein_coding
ENSGALG00000016205	pyridoxal kinase [Source:NCBI gene;Acc:418549]	1	110069292	PDXK	protein_coding
ENSGALG00000041383		1	110113764		lincRNA
ENSGALG00000031932	1-acylglycerol-3-phosphate O-acyltransferase 3 [Source:NCBI gene;Acc:418550]	1	110164243	AGPAT3	protein_coding	AGPAT3
ENSGALG00000022804	trafficking protein particle complex 10 [Source:NCBI gene;Acc:771556]	1	110273694		protein_coding
ENSGALG00000045726		1	110323165		protein_coding
ENSGALG00000019171	chromosome 1 open reading frame, human C21orf33 [Source:NCBI gene;Acc:418552]	1	110334367	C1H21ORF33	protein_coding
ENSGALG00000045925	V-set domain containing T cell activation inhibitor 1-like [Source:NCBI gene;Acc:418554]	1	110346977		protein_coding
ENSGALG00000031637	inducible T-cell costimulator ligand [Source:NCBI gene;Acc:395968]	1	110383415	ICOSLG	protein_coding
ENSGALG00000026773	gga-mir-222a [Source:miRBase;Acc:MI0001177]	1	110650030	gga-mir-222a	miRNA
ENSGALG00000018247	gga-mir-221 [Source:miRBase;Acc:MI0001178]	1	110650534	gga-mir-221	miRNA
ENSGALG00000031320		1	110732647		lincRNA
ENSGALG00000016215	chromosome 1 open reading frame, human CXorf36 [Source:NCBI gene;Acc:418555]	1	110801925	CXorf36	protein_coding	CXorf36
ENSGALG00000016217	lysine demethylase 6A [Source:NCBI gene;Acc:418556]	1	110833548		protein_coding
ENSGALG00000028187	FUN14 domain containing 1 [Source:NCBI gene;Acc:418558]	1	111018604	FUNDC1	protein_coding
ENSGALG00000016221	EF-hand domain containing 2 [Source:NCBI gene;Acc:418559]	1	111056475	EFHC2	protein_coding
ENSGALG00000017897		1	111157742	RF00026	snRNA
ENSGALG00000016222	NDP, norrin cystine knot growth factor [Source:NCBI gene;Acc:418560]	1	111184729	NDP	protein_coding
ENSGALG00000032836	monoamine oxidase B [Source:NCBI gene;Acc:418561]	1	111228641	MAOB	protein_coding	MAOB
ENSGALG00000016224	monoamine oxidase A [Source:NCBI gene;Acc:418563]	1	111259525	MAOA	protein_coding
ENSGALG00000022787		1	111368342		protein_coding
ENSGALG00000039664		1	111732804		lincRNA
ENSGALG00000042400	calcium/calmodulin dependent serine protein kinase [Source:NCBI gene;Acc:418565]	1	111777485	CASK	protein_coding	CASK
ENSGALG00000044763	G protein-coupled receptor 82 [Source:NCBI gene;Acc:101750076]	1	111881414	GPR82	protein_coding	GPR82
ENSGALG00000016227	G protein-coupled receptor 34 [Source:NCBI gene;Acc:771199]	1	111894570	GPR34	protein_coding
ENSGALG00000029954		1	111982647		lincRNA
ENSGALG00000016228	nyctalopin [Source:HGNC Symbol;Acc:HGNC:8082]	1	111996403	NYX	protein_coding	NYX
ENSGALG00000016231	DEAD-box helicase 3, X-linked [Source:NCBI gene;Acc:418567]	1	112021560	DDX3X	protein_coding
ENSGALG00000016232	ribosomal protein L8 [Source:NCBI gene;Acc:418568]	1	112065359	RPL8	protein_coding
ENSGALG00000040446		1	112073734		lincRNA
ENSGALG00000016236	ubiquitin specific peptidase 9, X-linked [Source:NCBI gene;Acc:418569]	1	112079778		protein_coding
ENSGALG00000034329		1	112227084		lincRNA
ENSGALG00000016238	mediator complex subunit 14 [Source:NCBI gene;Acc:418572]	1	112228091	MED14	protein_coding	MED14
ENSGALG00000016241	ATPase H+ transporting accessory protein 2 [Source:NCBI gene;Acc:418573]	1	112273190	ATP6AP2	protein_coding
ENSGALG00000032773		1	112282549		lincRNA
ENSGALG00000035264		1	112283454		lincRNA
ENSGALG00000016245	BCL6 corepressor [Source:NCBI gene;Acc:418574]	1	112393549		protein_coding
ENSGALG00000043274		1	112419085		protein_coding
ENSGALG00000034279		1	112521130		lincRNA
ENSGALG00000027310	gga-mir-6672 [Source:miRBase;Acc:MI0022492]	1	112625566	gga-mir-6672	miRNA
ENSGALG00000037064		1	112635818		lincRNA
ENSGALG00000031795		1	112688883		lincRNA
ENSGALG00000032359		1	112733036		lincRNA
ENSGALG00000041078	MID1 interacting protein 1 [Source:NCBI gene;Acc:404752]	1	112738605	MID1IP1	protein_coding
ENSGALG00000016251	tetraspanin 7 [Source:NCBI gene;Acc:418577]	1	112766328		protein_coding
ENSGALG00000016254	ornithine carbamoyltransferase [Source:NCBI gene;Acc:395735]	1	112898627	OTC	protein_coding
ENSGALG00000036284	retinitis pigmentosa GTPase regulator [Source:NCBI gene;Acc:418578]	1	112926210	RPGR	protein_coding	RPGR
ENSGALG00000043100	sushi repeat containing protein, X-linked [Source:NCBI gene;Acc:418579]	1	112995140	SRPX	protein_coding	SRPX
ENSGALG00000041212		1	113039525		lincRNA
ENSGALG00000016258		1	113045418		protein_coding
ENSGALG00000044139		1	113065907		protein_coding
ENSGALG00000016259	dynein light chain Tctex-type 3 [Source:NCBI gene;Acc:418580]	1	113133105	DYNLT3	protein_coding
ENSGALG00000016261	cytochrome b-245 beta chain [Source:NCBI gene;Acc:418581]	1	113150989	CYBB	protein_coding
ENSGALG00000016262	X-linked Kx blood group [Source:NCBI gene;Acc:427991]	1	113199118	XK	protein_coding
ENSGALG00000016265	LanC like 3 [Source:NCBI gene;Acc:427992]	1	113222082	LANCL3	protein_coding	LANCL3
ENSGALG00000026573		1	113257661		miRNA
ENSGALG00000016266	proline rich and Gla domain 1 [Source:NCBI gene;Acc:418582]	1	113283937	PRRG1	protein_coding
ENSGALG00000040488		1	113326215		protein_coding
ENSGALG00000033911	maestro heat-like repeat-containing protein family member 2B [Source:NCBI gene;Acc:107056990]	1	113343166		protein_coding
ENSGALG00000032406		1	113358812		protein_coding
ENSGALG00000045985		1	113366191		protein_coding
ENSGALG00000041297		1	113387301		lincRNA
ENSGALG00000016268		1	113403070		protein_coding
ENSGALG00000045430		1	113452551		protein_coding
ENSGALG00000042515		1	113494211		protein_coding
ENSGALG00000033692		1	113630516		protein_coding
ENSGALG00000044750		1	113815854		protein_coding
ENSGALG00000027198	transmembrane protein 47 [Source:NCBI gene;Acc:418585]	1	113937248	TMEM47	protein_coding	TMEM47
ENSGALG00000045937	maestro heat-like repeat-containing protein family member 2A-like 3 [Source:NCBI gene;Acc:101749807]	1	113991509		protein_coding
ENSGALG00000038500		1	114239365		lincRNA
ENSGALG00000046613		1	114253125		protein_coding
ENSGALG00000016281	dystrophin [Source:NCBI gene;Acc:396236]	1	114486908	DMD	protein_coding
ENSGALG00000038250		1	115098166		lincRNA
ENSGALG00000016284	TGF-beta activated kinase 1/MAP3K7 binding protein 3 [Source:NCBI gene;Acc:418588]	1	115685927	TAB3	protein_coding	TAB3
ENSGALG00000016285	glycerol kinase [Source:NCBI gene;Acc:418589]	1	115734786		protein_coding
ENSGALG00000016286	chromosome X open reading frame 21 [Source:NCBI gene;Acc:100857674]	1	115794507	CXorf21	protein_coding	CXorf21
ENSGALG00000044858		1	115843688		protein_coding
ENSGALG00000016287	nuclear receptor subfamily 0 group B member 1 [Source:NCBI gene;Acc:395285]	1	115909469	NR0B1	protein_coding
ENSGALG00000045272	maestro heat-like repeat-containing protein family member 2B-like 21 [Source:NCBI gene;Acc:100857426]	1	116001946		protein_coding
ENSGALG00000016288	interleukin 1 receptor accessory protein like 1 [Source:NCBI gene;Acc:427993]	1	116055337	IL1RAPL1	protein_coding	IL1RAPL1
ENSGALG00000035313		1	116733214		lincRNA
ENSGALG00000017898		1	117176547	RF00003	snRNA
ENSGALG00000031395		1	117203995		lincRNA
ENSGALG00000044129		1	117435791		protein_coding
ENSGALG00000043590		1	117440479		miRNA
ENSGALG00000036169		1	117492276		miRNA
ENSGALG00000042604	aristaless related homeobox [Source:NCBI gene;Acc:107057587]	1	117839213	ARX	protein_coding	ARX
ENSGALG00000016312	DNA polymerase alpha 1, catalytic subunit [Source:NCBI gene;Acc:418593]	1	117847142	POLA1	protein_coding	POLA1
ENSGALG00000025616		1	118003108	RF00422	scaRNA
ENSGALG00000016318	phosphate cytidylyltransferase 1, choline, beta [Source:HGNC Symbol;Acc:HGNC:8755]	1	118051229	PCYT1B	protein_coding	PCYT1B
ENSGALG00000042121		1	118079947		protein_coding
ENSGALG00000016323	pyruvate dehydrogenase kinase 3 [Source:NCBI gene;Acc:418595]	1	118089639	PDK3	protein_coding
ENSGALG00000016326	organic solute transporter subunit alpha-like [Source:NCBI gene;Acc:772218]	1	118163053		protein_coding
ENSGALG00000016327	zinc finger protein, X-linked [Source:NCBI gene;Acc:418596]	1	118189388		protein_coding
ENSGALG00000033758		1	118210275		lincRNA
ENSGALG00000016340	eukaryotic translation initiation factor 2 subunit gamma [Source:NCBI gene;Acc:418597]	1	118225012	EIF2S3	protein_coding
ENSGALG00000016345	kelch like family member 15 [Source:NCBI gene;Acc:418598]	1	118238433	KLHL15	protein_coding
ENSGALG00000016348	spermidine/spermine N1-acetyltransferase 1 [Source:NCBI gene;Acc:374006]	1	118319065	SAT1	protein_coding
ENSGALG00000016351	acyl-CoA thioesterase 9 [Source:NCBI gene;Acc:418600]	1	118326154	ACOT9	protein_coding
ENSGALG00000034845		1	118349774		lincRNA
ENSGALG00000016357	peroxiredoxin 4 [Source:NCBI gene;Acc:418601]	1	118350789	PRDX4	protein_coding	PRDX4
ENSGALG00000016358	patched domain containing 1 [Source:NCBI gene;Acc:427995]	1	118434845	PTCHD1	protein_coding	PTCHD1
ENSGALG00000036226		1	118462683		lincRNA
ENSGALG00000016375	phosphate regulating endopeptidase homolog, X-linked [Source:NCBI gene;Acc:395777]	1	118890050	PHEX	protein_coding
ENSGALG00000016379	spermine synthase [Source:NCBI gene;Acc:418602]	1	118998074	SMS	protein_coding
ENSGALG00000016382	membrane bound transcription factor peptidase, site 2 [Source:NCBI gene;Acc:427996]	1	119066345	MBTPS2	protein_coding	MBTPS2
ENSGALG00000019157	small muscle protein, X-linked [Source:NCBI gene;Acc:771780]	1	119106720	SMPX	protein_coding
ENSGALG00000016388	kelch like family member 34 [Source:NCBI gene;Acc:418604]	1	119167856	KLHL34	protein_coding	KLHL34
ENSGALG00000033942		1	119173093		protein_coding
ENSGALG00000016391	connector enhancer of kinase suppressor of Ras 2 [Source:NCBI gene;Acc:427997]	1	119187223		protein_coding
ENSGALG00000033425		1	119571473		lincRNA
ENSGALG00000016406	ribosomal protein S6 kinase A3 [Source:NCBI gene;Acc:418605]	1	119730475	RPS6KA3	protein_coding	RPS6KA3
ENSGALG00000016410	eukaryotic translation initiation factor 1A, Y-linked [Source:NCBI gene;Acc:418606]	1	119802142	EIF1AY	protein_coding
ENSGALG00000016415	MAP7 domain containing 2 [Source:NCBI gene;Acc:418607]	1	119900726	MAP7D2	protein_coding	MAP7D2
ENSGALG00000016418	chromosome X open reading frame 23 [Source:NCBI gene;Acc:100858121]	1	119952518	BCLAF3	protein_coding	BCLAF3
ENSGALG00000016420	SH3 domain containing kinase binding protein 1 [Source:NCBI gene;Acc:418608]	1	119981518	SH3KBP1	protein_coding
ENSGALG00000016426	mitogen-activated protein kinase kinase kinase 15 [Source:NCBI gene;Acc:418609]	1	120215624	MAP3K15	protein_coding	MAP3K15
ENSGALG00000016430	pyruvate dehydrogenase (lipoamide) alpha 1 [Source:NCBI gene;Acc:418610]	1	120288369	PDHA1	protein_coding
ENSGALG00000016511	adhesion G protein-coupled receptor G2 [Source:NCBI gene;Acc:418611]	1	120395079	ADGRG2	protein_coding	ADGRG2
ENSGALG00000016518	phosphorylase kinase regulatory subunit alpha 2 [Source:NCBI gene;Acc:418612]	1	120418832	PHKA2	protein_coding	PHKA2
ENSGALG00000016522	protein phosphatase with EF-hand domain 1 [Source:NCBI gene;Acc:427999]	1	120458892	PPEF1	protein_coding	PPEF1
ENSGALG00000016523	retinoschisin 1 [Source:NCBI gene;Acc:772315]	1	120497468	RS1	protein_coding
ENSGALG00000016529	cyclin dependent kinase like 5 [Source:NCBI gene;Acc:428001]	1	120520180	CDKL5	protein_coding	CDKL5
ENSGALG00000016537	sex comb on midleg-like 2 (Drosophila) [Source:NCBI gene;Acc:418613]	1	120694801	SCML2	protein_coding	SCML2
ENSGALG00000016538	retinoic acid induced 2 [Source:NCBI gene;Acc:418614]	1	120743006	RAI2	protein_coding	RAI2
ENSGALG00000016541	BEN domain containing 2 [Source:NCBI gene;Acc:772331]	1	120913925		protein_coding
ENSGALG00000016543	NHS actin remodeling regulator [Source:NCBI gene;Acc:418616]	1	120947280	NHS	protein_coding	NHS
ENSGALG00000016545	RALBP1 associated Eps domain containing 2 [Source:NCBI gene;Acc:418617]	1	121281606	REPS2	protein_coding
ENSGALG00000016546	RB binding protein 7, chromatin remodeling factor [Source:NCBI gene;Acc:395390]	1	121402901	RBBP7	protein_coding
ENSGALG00000016547	taxilin gamma [Source:NCBI gene;Acc:418618]	1	121415179	TXLNG	protein_coding	TXLNG
ENSGALG00000016548	synapse associated protein 1 [Source:NCBI gene;Acc:418619]	1	121439282	SYAP1	protein_coding
ENSGALG00000016549	CTP synthase 2 [Source:NCBI gene;Acc:418620]	1	121458301	CTPS2	protein_coding
ENSGALG00000026840	maestro heat-like repeat-containing protein family member 2B [Source:NCBI gene;Acc:107049551]	1	121635626		protein_coding
ENSGALG00000027960	gastrin releasing peptide receptor [Source:NCBI gene;Acc:378928]	1	121714896	GRPR	protein_coding
ENSGALG00000016551	adaptor related protein complex 1 sigma 2 subunit [Source:NCBI gene;Acc:418621]	1	121850197	AP1S2	protein_coding
ENSGALG00000016552	zinc finger CCCH-type, RNA binding motif and serine/arginine rich 2 [Source:NCBI gene;Acc:428002]	1	121888751	ZRSR2	protein_coding	ZRSR2
ENSGALG00000029168	transmembrane protein 27 [Source:NCBI gene;Acc:418622]	1	121910925	CLTRN	protein_coding	CLTRN
ENSGALG00000016554	angiotensin I converting enzyme 2 [Source:NCBI gene;Acc:418623]	1	121938421	ACE2	protein_coding	ACE2
ENSGALG00000016557	BMX non-receptor tyrosine kinase [Source:NCBI gene;Acc:428003]	1	121963490	BMX	protein_coding	BMX
ENSGALG00000016558	vascular endothelial growth factor D [Source:NCBI gene;Acc:395255]	1	122045082	VEGFD	protein_coding
ENSGALG00000016559	phosphatidylinositol glycan anchor biosynthesis class A [Source:NCBI gene;Acc:418624]	1	122087633	PIGA	protein_coding
ENSGALG00000016562	ankyrin repeat and SOCS box containing 11 [Source:NCBI gene;Acc:101749218]	1	122100794	ASB11	protein_coding	ASB11
ENSGALG00000016563	ankyrin repeat and SOCS box containing 9 [Source:NCBI gene;Acc:418625]	1	122126014	ASB9	protein_coding
ENSGALG00000016568	motile sperm domain containing 2 [Source:NCBI gene;Acc:418627]	1	122310136	MOSPD2	protein_coding
ENSGALG00000016569	Fanconi anemia complementation group B [Source:NCBI gene;Acc:418628]	1	122344605	FANCB	protein_coding
ENSGALG00000016571	glycine receptor alpha 2 [Source:NCBI gene;Acc:772019]	1	122392119	GLRA2	protein_coding	GLRA2
ENSGALG00000028703		1	122721554		protein_coding
ENSGALG00000016574	gem nuclear organelle associated protein 8 [Source:NCBI gene;Acc:418631]	1	122783325	GEMIN8	protein_coding	GEMIN8
ENSGALG00000016575	glycoprotein M6B [Source:NCBI gene;Acc:418632]	1	122827173	GPM6B	protein_coding
ENSGALG00000016576	OFD1, centriole and centriolar satellite protein [Source:NCBI gene;Acc:418633]	1	122934649	OFD1	protein_coding	OFD1
ENSGALG00000016578	trafficking protein particle complex 2 [Source:NCBI gene;Acc:418634]	1	122963819	TRAPPC2	protein_coding
ENSGALG00000016579	RAB9A, member RAS oncogene family [Source:NCBI gene;Acc:418635]	1	122970659	RAB9A	protein_coding
ENSGALG00000016581	transcription elongation factor A N-terminal and central domain containing [Source:NCBI gene;Acc:418636]	1	122983591	TCEANC	protein_coding	TCEANC
ENSGALG00000045698	maestro heat-like repeat-containing protein family member 2B [Source:NCBI gene;Acc:107050144]	1	123009518		protein_coding
ENSGALG00000016584	EGF like domain multiple 6 [Source:NCBI gene;Acc:418637]	1	123018708	EGFL6	protein_coding
ENSGALG00000026383	thymosin beta 4, X-linked [Source:NCBI gene;Acc:408047]	1	123358484		protein_coding
ENSGALG00000016590	toll like receptor 7 [Source:NCBI gene;Acc:418638]	1	123406951	TLR7	protein_coding
ENSGALG00000016592	phosphoribosyl pyrophosphate synthetase 2 [Source:NCBI gene;Acc:418639]	1	123420158	PRPS2	protein_coding
ENSGALG00000044773		1	123447907		protein_coding
ENSGALG00000033541	FERM and PDZ domain containing 4 [Source:NCBI gene;Acc:418640]	1	123533142	FRMPD4	protein_coding	FRMPD4
ENSGALG00000041433	male-specific lethal 3 homolog (Drosophila) [Source:NCBI gene;Acc:418641]	1	123965939	MSL3	protein_coding	MSL3
ENSGALG00000040526		1	124018216		protein_coding
ENSGALG00000016602	Rho GTPase activating protein 6 [Source:NCBI gene;Acc:418642]	1	124175179	ARHGAP6	protein_coding	ARHGAP6
ENSGALG00000046297		1	124388381		protein_coding
ENSGALG00000030815		1	124403796		protein_coding
ENSGALG00000038504	midline 1 [Source:NCBI gene;Acc:373920]	1	124632218	MID1	protein_coding
ENSGALG00000016607	chloride voltage-gated channel 4 [Source:NCBI gene;Acc:428005]	1	124829102	CLCN4	protein_coding	CLCN4
ENSGALG00000034834	WWC family member 3 [Source:NCBI gene;Acc:418649]	1	124868375	WWC3	protein_coding	WWC3
ENSGALG00000030314	claudin 34 [Source:HGNC Symbol;Acc:HGNC:51259]	1	124992911	CLDN34	protein_coding	CLDN34
ENSGALG00000030802	shroom family member 2 [Source:NCBI gene;Acc:418651]	1	125013467	SHROOM2	protein_coding	SHROOM2
ENSGALG00000016615	G protein-coupled receptor 143 [Source:NCBI gene;Acc:418652]	1	125147708	GPR143	protein_coding
ENSGALG00000040006	transducin beta like 1X-linked [Source:NCBI gene;Acc:426045]	1	125174591	TBL1X	protein_coding
ENSGALG00000040941		1	125358605		lincRNA
ENSGALG00000035266	anosmin 1 [Source:NCBI gene;Acc:396395]	1	125695764	ANOS1	protein_coding
ENSGALG00000016618	patatin like phospholipase domain containing 4 [Source:NCBI gene;Acc:418653]	1	126182587	PNPLA4	protein_coding
ENSGALG00000034873		1	126246316		lincRNA
ENSGALG00000016622	steroid sulfatase (microsomal), isozyme S [Source:NCBI gene;Acc:418654]	1	126411070	STS	protein_coding	STS
ENSGALG00000040388	pseudouridine 5'-phosphatase [Source:NCBI gene;Acc:418655]	1	126513730	PUDP	protein_coding	PUDP
ENSGALG00000035532		1	126772645		lincRNA
ENSGALG00000016628	neuroligin 4-like [Source:NCBI gene;Acc:428006]	1	126933000	NLGN4L	protein_coding
ENSGALG00000025476	gga-mir-1397 [Source:miRBase;Acc:MI0006980]	1	126961688	gga-mir-1397	miRNA
ENSGALG00000039226		1	127059257		lincRNA
ENSGALG00000030019		1	127725469		lincRNA
ENSGALG00000029967		1	127825392		lincRNA
ENSGALG00000042759	protein kinase, X-linked [Source:NCBI gene;Acc:418656]	1	128155790	PRKX	protein_coding	PRKX
ENSGALG00000016635	matrix remodeling associated 5 [Source:NCBI gene;Acc:418657]	1	128366355	MXRA5	protein_coding	MXRA5
ENSGALG00000016636	arylsulfatase family, member H [Source:NCBI gene;Acc:378798]	1	128491915	ARSH	protein_coding
ENSGALG00000016648	arylsulfatase D [Source:NCBI gene;Acc:418658]	1	128514145		protein_coding
ENSGALG00000043316		1	128530241		lincRNA
ENSGALG00000016654	arylsulfatase E (chondrodysplasia punctata 1) [Source:NCBI gene;Acc:418659]	1	128532174		protein_coding
ENSGALG00000016655	glycogenin 2 [Source:NCBI gene;Acc:418660]	1	128557288	GYG2	protein_coding	GYG2
ENSGALG00000029002	Xg blood group [Source:NCBI gene;Acc:418661]	1	128574593		protein_coding
ENSGALG00000024488	CD99 molecule [Source:NCBI gene;Acc:418662]	1	128604508	CD99	protein_coding
ENSGALG00000016681	dehydrogenase/reductase X-linked [Source:NCBI gene;Acc:428007]	1	128680925	DHRSX	protein_coding	DHRSX
ENSGALG00000016685	acetylserotonin O-methyltransferase [Source:NCBI gene;Acc:396286]	1	129067663	ASMT	protein_coding
ENSGALG00000016686	A-kinase anchoring protein 17A [Source:NCBI gene;Acc:418664]	1	129082905	AKAP17A	protein_coding
ENSGALG00000016687	purinergic receptor P2Y8 [Source:NCBI gene;Acc:418665]	1	129127235	P2RY8	protein_coding
ENSGALG00000016689	acetylserotonin O-methyltransferase-like [Source:NCBI gene;Acc:769097]	1	129164014	ASMTL	protein_coding	ASMTL
ENSGALG00000016691	solute carrier family 25 member 6 [Source:NCBI gene;Acc:374072]	1	129193738	SLC25A6	protein_coding
ENSGALG00000046156	granulocyte-macrophage colony-stimulating factor receptor subunit alpha-like [Source:NCBI gene;Acc:101747500]	1	129199809		protein_coding
ENSGALG00000016693	colony stimulating factor 2 receptor alpha subunit [Source:NCBI gene;Acc:418666]	1	129222918	CSF2RA	protein_coding
ENSGALG00000019147	granulocyte-macrophage colony-stimulating factor receptor subunit alpha-like [Source:NCBI gene;Acc:418667]	1	129240115		protein_coding
ENSGALG00000045814	cytokine receptor-like factor 2 [Source:NCBI gene;Acc:418668]	1	129326891	CRLF2	protein_coding	CRLF2
ENSGALG00000016698	short stature homeobox [Source:NCBI gene;Acc:418669]	1	129773258	SHOX	protein_coding
ENSGALG00000016702	protein phosphatase 2 regulatory subunit B''beta [Source:NCBI gene;Acc:418670]	1	129990428	PPP2R3B	protein_coding	PPP2R3B
ENSGALG00000016716	stromal antigen-like [Source:NCBI gene;Acc:418671]	1	130042506	STAGL	protein_coding
ENSGALG00000016717	GTP binding protein 6 (putative) [Source:NCBI gene;Acc:418672]	1	130100882	GTPBP6	protein_coding	GTPBP6
ENSGALG00000016721	phosphatidylinositol specific phospholipase C X domain containing 1 [Source:NCBI gene;Acc:418673]	1	130111878	PLCXD1	protein_coding
ENSGALG00000016722	regucalcin-like [Source:NCBI gene;Acc:428008]	1	130147538		protein_coding
ENSGALG00000016724	regucalcin [Source:NCBI gene;Acc:395480]	1	130158053	RGN	protein_coding
ENSGALG00000016727	jade family PHD finger 3 [Source:NCBI gene;Acc:418674]	1	130179595	JADE3	protein_coding	JADE3
ENSGALG00000016728	retinitis pigmentosa 2 (X-linked recessive) [Source:NCBI gene;Acc:418675]	1	130245737	RP2	protein_coding
ENSGALG00000016734	solute carrier family 9 member A7 [Source:NCBI gene;Acc:418676]	1	130278755	SLC9A7	protein_coding	SLC9A7
ENSGALG00000031375	carbohydrate sulfotransferase 7 [Source:NCBI gene;Acc:107051963]	1	130364434	CHST7	protein_coding	CHST7
ENSGALG00000016735	tubulin gamma complex associated protein 5 [Source:NCBI gene;Acc:100858683]	1	130394930	TUBGCP5	protein_coding	TUBGCP5
ENSGALG00000016736	cytoplasmic FMR1 interacting protein 1 [Source:NCBI gene;Acc:418677]	1	130435494	CYFIP1	protein_coding	CYFIP1
ENSGALG00000019145	fibronectin type III domain-containing protein 9-like [Source:NCBI gene;Acc:101748456]	1	130465409		protein_coding
ENSGALG00000016737	non imprinted in Prader-Willi/Angelman syndrome 2 [Source:NCBI gene;Acc:418680]	1	130484875	NIPA2	protein_coding
ENSGALG00000039811	non imprinted in Prader-Willi/Angelman syndrome 1 [Source:NCBI gene;Acc:418681]	1	130502621	NIPA1	protein_coding	NIPA1
ENSGALG00000026482		1	130506697	RF02271	misc_RNA
ENSGALG00000016739	HECT and RLD domain containing E3 ubiquitin protein ligase 2 [Source:NCBI gene;Acc:418682]	1	130548138	HERC2	protein_coding
ENSGALG00000016740	OCA2 melanosomal transmembrane protein [Source:NCBI gene;Acc:428009]	1	130716873	OCA2	protein_coding	OCA2
ENSGALG00000039293		1	131002236		protein_coding
ENSGALG00000041042		1	131043284		protein_coding
ENSGALG00000025578	gga-mir-1805 [Source:miRBase;Acc:MI0007550]	1	131070174	gga-mir-1805	miRNA
ENSGALG00000028261		1	131277907		miRNA
ENSGALG00000016744	gamma-aminobutyric acid type A receptor alpha5 subunit [Source:NCBI gene;Acc:418684]	1	131309060	GABRA5	protein_coding	GABRA5
ENSGALG00000029392	gamma-aminobutyric acid type A receptor beta3 subunit [Source:NCBI gene;Acc:396290]	1	131393723	GABRB3	protein_coding
ENSGALG00000043118	ATPase phospholipid transporting 10A (putative) [Source:NCBI gene;Acc:418685]	1	131727335	ATP10A	protein_coding	ATP10A
ENSGALG00000034944	ubiquitin protein ligase E3A [Source:NCBI gene;Acc:418686]	1	131930509	UBE3A	protein_coding	UBE3A
ENSGALG00000039826	cyclic nucleotide gated channel alpha 3 [Source:NCBI gene;Acc:396144]	1	131977565	CNGA3	protein_coding
ENSGALG00000040709	von Willebrand factor A domain containing 3B [Source:NCBI gene;Acc:418688]	1	132024486	VWA3B	protein_coding	VWA3B
ENSGALG00000042690		1	132055478	RF00001	rRNA
ENSGALG00000037353	transmembrane protein 131 [Source:NCBI gene;Acc:418689]	1	132129071	TMEM131	protein_coding
ENSGALG00000029709	inositol polyphosphate-4-phosphatase type I A [Source:NCBI gene;Acc:418690]	1	132233125	INPP4A	protein_coding	INPP4A
ENSGALG00000036791	cytochrome c oxidase assembly factor 5 [Source:NCBI gene;Acc:769722]	1	132349515	COA5	protein_coding
ENSGALG00000036076	unc-50 inner nuclear membrane RNA binding protein [Source:NCBI gene;Acc:418691]	1	132351892	UNC50	protein_coding
ENSGALG00000030780	mannosyl (alpha-1,3-)-glycoprotein beta-1,4-N-acetylglucosaminyltransferase, isozyme A [Source:NCBI gene;Acc:418692]	1	132359814	MGAT4A	protein_coding
ENSGALG00000016755	KIAA1211 like [Source:NCBI gene;Acc:100858050]	1	132448332	KIAA1211L	protein_coding	KIAA1211L
ENSGALG00000016757	testis specific 10 [Source:HGNC Symbol;Acc:HGNC:14927]	1	132516540	TSGA10	protein_coding	TSGA10
ENSGALG00000016758	lipoyltransferase 1 [Source:NCBI gene;Acc:418697]	1	132544535	LIPT1	protein_coding
ENSGALG00000016759	microtubule interacting and trafficking domain containing 1 [Source:NCBI gene;Acc:418698]	1	132550837	MITD1	protein_coding	MITD1
ENSGALG00000016760	mitochondrial ribosomal protein L30 [Source:NCBI gene;Acc:418699]	1	132555001		protein_coding
ENSGALG00000043257		1	132558671		lincRNA
ENSGALG00000044778	lysozyme g-like [Source:NCBI gene;Acc:418700]	1	132561119		lincRNA
ENSGALG00000016761	lysozyme g2 [Source:NCBI gene;Acc:395708]	1	132569388	LYG2	protein_coding
ENSGALG00000032090	thioredoxin domain containing 9 [Source:NCBI gene;Acc:418702]	1	132589771	TXNDC9	protein_coding	TXNDC9
ENSGALG00000016764	eukaryotic translation initiation factor 5B [Source:NCBI gene;Acc:395514]	1	132601458	EIF5B	protein_coding
ENSGALG00000016766	REV1, DNA directed polymerase [Source:NCBI gene;Acc:418703]	1	132634324	REV1	protein_coding
ENSGALG00000016767		1	132714633		protein_coding
ENSGALG00000025192		1	132720340	RF00619	snRNA
ENSGALG00000031502		1	132800471		protein_coding
ENSGALG00000016768	LON peptidase N-terminal domain and ring finger 2 [Source:HGNC Symbol;Acc:HGNC:24788]	1	133106432	LONRF2	protein_coding	LONRF2
ENSGALG00000028049	gga-mir-6559 [Source:miRBase;Acc:MI0022377]	1	133113085	gga-mir-6559	miRNA
ENSGALG00000016769	carbohydrate sulfotransferase 10 [Source:NCBI gene;Acc:395206]	1	133160108	CHST10	protein_coding
ENSGALG00000016770		1	133207825		protein_coding
ENSGALG00000016771		1	133211617		protein_coding
ENSGALG00000016772	phosducin like 3 [Source:NCBI gene;Acc:418709]	1	133215683	PDCL3	protein_coding
ENSGALG00000040121		1	133273492		lincRNA
ENSGALG00000016774	neuronal PAS domain protein 2 [Source:NCBI gene;Acc:395433]	1	133370840	NPAS2	protein_coding
ENSGALG00000016775	ribosomal protein L31 [Source:NCBI gene;Acc:418710]	1	133433741	RPL31	protein_coding
ENSGALG00000016776	TBC1 domain family member 8 [Source:NCBI gene;Acc:428012]	1	133434844	TBC1D8	protein_coding	TBC1D8
ENSGALG00000040680		1	133499284		lincRNA
ENSGALG00000039563	CCR4-NOT transcription complex subunit 11 [Source:NCBI gene;Acc:418711]	1	133511019		protein_coding
ENSGALG00000025284		1	133533630	RF00578	snoRNA
ENSGALG00000016779	ring finger protein 149 [Source:NCBI gene;Acc:418712]	1	133535934	RNF149	protein_coding	RNF149
ENSGALG00000040947	cellular repressor of E1A stimulated genes 2 [Source:NCBI gene;Acc:770646]	1	133559659	CREG2	protein_coding	CREG2
ENSGALG00000045388	RFX family member 8, lacking RFX DNA binding domain [Source:NCBI gene;Acc:418713]	1	133581290	RFX8	protein_coding	RFX8
ENSGALG00000025365	gga-mir-1656 [Source:miRBase;Acc:MI0007389]	1	133654035	gga-mir-1656	miRNA
ENSGALG00000037742	gga-mir-1552 [Source:miRBase;Acc:MI0007277]	1	133682276	gga-mir-1552	miRNA
ENSGALG00000026432	gga-mir-6543 [Source:miRBase;Acc:MI0022539]	1	133686509	gga-mir-6543	miRNA
ENSGALG00000016781	mitogen-activated protein kinase kinase kinase kinase 4 [Source:NCBI gene;Acc:418714]	1	133742880	MAP4K4	protein_coding	MAP4K4
ENSGALG00000046326	interleukin 1 receptor type 2 [Source:NCBI gene;Acc:418715]	1	133825648	IL1R2	protein_coding	IL1R2
ENSGALG00000043044	interleukin 1 receptor type 1 [Source:NCBI gene;Acc:396481]	1	133879807	IL1R1	protein_coding
ENSGALG00000030526	interleukin 1 receptor-like 2 [Source:NCBI gene;Acc:418716]	1	133908617		protein_coding
ENSGALG00000016785	interleukin 1 receptor like 1 [Source:NCBI gene;Acc:374136]	1	133946557	IL1RL1	protein_coding
ENSGALG00000040621	interleukin 18 receptor 1 [Source:NCBI gene;Acc:418717]	1	133975526	IL18R1	protein_coding
ENSGALG00000016788	interleukin 18 receptor accessory protein [Source:NCBI gene;Acc:101750396]	1	134001612	IL18RAP	protein_coding	IL18RAP
ENSGALG00000037439	solute carrier family 9 member A4 [Source:NCBI gene;Acc:418718]	1	134017093	SLC9A4	protein_coding
ENSGALG00000016791	solute carrier family 9 member A2 [Source:NCBI gene;Acc:418719]	1	134070940	SLC9A2	protein_coding
ENSGALG00000016792	major facilitator superfamily domain containing 9 [Source:NCBI gene;Acc:418720]	1	134108295	MFSD9	protein_coding	MFSD9
ENSGALG00000038936	transmembrane protein 182 [Source:NCBI gene;Acc:418721]	1	134124670	TMEM182	protein_coding	TMEM182
ENSGALG00000026018		1	134142400		miRNA
ENSGALG00000042484		1	134811437		lincRNA
ENSGALG00000033739	POU class 3 homeobox 3 [Source:NCBI gene;Acc:107051987]	1	135051211	POU3F3	protein_coding	POU3F3
ENSGALG00000035027		1	135052792		lincRNA
ENSGALG00000016794	mitochondrial ribosomal protein S9 [Source:NCBI gene;Acc:418723]	1	135127409	MRPS9	protein_coding
ENSGALG00000016795	transforming growth factor beta receptor associated protein 1 [Source:NCBI gene;Acc:418724]	1	135184285	TGFBRAP1	protein_coding	TGFBRAP1
ENSGALG00000016796	chromosome 1 open reading frame, human C2orf49 [Source:NCBI gene;Acc:418725]	1	135215430	C1H2ORF49	protein_coding
ENSGALG00000016797	four and a half LIM domains 2 [Source:NCBI gene;Acc:418726]	1	135229984	FHL2	protein_coding	FHL2
ENSGALG00000016799	NCK adaptor protein 2 [Source:NCBI gene;Acc:418727]	1	135367141	NCK2	protein_coding
ENSGALG00000043690	chromosome 1 open reading frame, human C2orf40 [Source:NCBI gene;Acc:771055]	1	135506245	C2orf40	protein_coding	C2orf40
ENSGALG00000016801	UDP-glucuronate decarboxylase 1 [Source:NCBI gene;Acc:418728]	1	135515604	UXS1	protein_coding	UXS1
ENSGALG00000042472		1	135570852		lincRNA
ENSGALG00000016802	Gallus gallus pinopsin-like (LOC771085), mRNA. [Source:RefSeq mRNA;Acc:NM_001318431]	1	135670906		protein_coding
ENSGALG00000016803	ST6 beta-galactoside alpha-2,6-sialyltransferase 2 [Source:NCBI gene;Acc:403122]	1	135741288	ST6GAL2	protein_coding
ENSGALG00000034536		1	135893073		lincRNA
ENSGALG00000026533		1	135901954		protein_coding
ENSGALG00000016804	solute carrier family 5 member 7 [Source:NCBI gene;Acc:414870]	1	136132410	SLC5A7	protein_coding
ENSGALG00000016805	sulfotransferase family 1C member 3 [Source:NCBI gene;Acc:395300]	1	136254653	SULT1C3	protein_coding
ENSGALG00000016806	GRIP and coiled-coil domain containing 2 [Source:NCBI gene;Acc:428014]	1	136270022	GCC2	protein_coding	GCC2
ENSGALG00000029970	LIM zinc finger domain containing 1 [Source:NCBI gene;Acc:414880]	1	136303011	LIMS1	protein_coding
ENSGALG00000036266		1	136367949		lincRNA
ENSGALG00000016808	ras-related nuclear protein binding protein-like [Source:NCBI gene;Acc:418730]	1	136373489	RANBP2	protein_coding	RANBP2
ENSGALG00000043966		1	136390841		protein_coding
ENSGALG00000016809	ectodysplasin A receptor [Source:NCBI gene;Acc:428015]	1	136466224	EDAR	protein_coding
ENSGALG00000016810	SH3 domain containing ring finger 3 [Source:NCBI gene;Acc:418731]	1	136570139	SH3RF3	protein_coding	SH3RF3
ENSGALG00000025297	gga-mir-1700 [Source:miRBase;Acc:MI0007435]	1	136743823	gga-mir-1700	miRNA
ENSGALG00000016811	septin 10 [Source:NCBI gene;Acc:418732]	1	136828659		protein_coding
ENSGALG00000026013		1	136852733		miRNA
ENSGALG00000026360	sosondowah ankyrin repeat domain family member C [Source:HGNC Symbol;Acc:HGNC:26149]	1	136853215	SOWAHC	protein_coding	SOWAHC
ENSGALG00000016813	chromosome alignment maintaining phosphoprotein 1 [Source:NCBI gene;Acc:418733]	1	136898933	CHAMP1	protein_coding	CHAMP1
ENSGALG00000016815	UPF3 regulator of nonsense transcripts homolog A (yeast) [Source:NCBI gene;Acc:418734]	1	136915096	UPF3A	protein_coding	UPF3A
ENSGALG00000016816	cell division cycle 16 [Source:NCBI gene;Acc:418735]	1	136939808	CDC16	protein_coding
ENSGALG00000016817	RAS p21 protein activator 3 [Source:NCBI gene;Acc:418736]	1	136964326	RASA3	protein_coding
ENSGALG00000016820	growth arrest specific 6 [Source:NCBI gene;Acc:418737]	1	137167180	GAS6	protein_coding	GAS6
ENSGALG00000035839	transmembrane protein 255B [Source:NCBI gene;Acc:418738]	1	137209990	TMEM255B	protein_coding	TMEM255B
ENSGALG00000016822	ATPase H+/K+ transporting beta subunit [Source:NCBI gene;Acc:386581]	1	137293763	ATP4B	protein_coding
ENSGALG00000016823	transcription factor Dp-1 [Source:NCBI gene;Acc:418739]	1	137305540		protein_coding
ENSGALG00000016824	transmembrane and coiled-coil domains 3 [Source:NCBI gene;Acc:395675]	1	137351599	TMCO3	protein_coding
ENSGALG00000029145	defective in cullin neddylation 1 domain containing 2 [Source:NCBI gene;Acc:418740]	1	137385524	DCUN1D2	protein_coding	DCUN1D2
ENSGALG00000016826	ADP-ribosylhydrolase like 1 [Source:NCBI gene;Acc:418741]	1	137410867	ADPRHL1	protein_coding	ADPRHL1
ENSGALG00000046372		1	137439551		protein_coding
ENSGALG00000016828	growth hormone regulated TBC protein 1 [Source:NCBI gene;Acc:418742]	1	137458314	GRTP1	protein_coding	GRTP1
ENSGALG00000037697	lysosomal associated membrane protein 1 [Source:NCBI gene;Acc:396220]	1	137487513	LAMP1	protein_coding
ENSGALG00000016830	cullin 4A [Source:NCBI gene;Acc:418744]	1	137511432	CUL4A	protein_coding	CUL4A
ENSGALG00000016831	PCI domain containing 2 [Source:NCBI gene;Acc:418745]	1	137546378	PCID2	protein_coding
ENSGALG00000016832	protein Z, vitamin K dependent plasma glycoprotein [Source:NCBI gene;Acc:418746]	1	137560703	PROZ	protein_coding	PROZ
ENSGALG00000026677	coagulation factor X [Source:NCBI gene;Acc:395876]	1	137579845	F10	protein_coding
ENSGALG00000016833	coagulation factor VII [Source:NCBI gene;Acc:395086]	1	137595069	F7	protein_coding
ENSGALG00000016834	MCF.2 cell line derived transforming sequence like [Source:NCBI gene;Acc:418748]	1	137606558	MCF2L	protein_coding
ENSGALG00000041644	ATPase phospholipid transporting 11A [Source:NCBI gene;Acc:418749]	1	137769210	ATP11A	protein_coding	ATP11A
ENSGALG00000016836	tubulin gamma complex associated protein 3 [Source:NCBI gene;Acc:418750]	1	137919370	TUBGCP3	protein_coding	TUBGCP3
ENSGALG00000016837	myosin XVI [Source:NCBI gene;Acc:418751]	1	138120025	MYO16	protein_coding	MYO16
ENSGALG00000026287	insulin receptor substrate 2 [Source:HGNC Symbol;Acc:HGNC:6126]	1	138649358	IRS2	protein_coding	IRS2
ENSGALG00000036798	collagen type IV alpha 1 chain [Source:NCBI gene;Acc:395530]	1	138793510	COL4A1	protein_coding
ENSGALG00000016843	collagen type IV alpha 2 chain [Source:NCBI gene;Acc:418752]	1	138904303	COL4A2	protein_coding
ENSGALG00000016844	RAB20, member RAS oncogene family [Source:NCBI gene;Acc:418753]	1	139058851	RAB20	protein_coding	RAB20
ENSGALG00000016845	NAD(P)HX dehydratase [Source:NCBI gene;Acc:418755]	1	139117438	NAXD	protein_coding	NAXD
ENSGALG00000042644		1	139118029		protein_coding
ENSGALG00000016847	cysteinyl-tRNA synthetase 2, mitochondrial (putative) [Source:NCBI gene;Acc:418757]	1	139172506	CARS2	protein_coding	CARS2
ENSGALG00000025357	gga-mir-1736 [Source:miRBase;Acc:MI0007475]	1	139198640	gga-mir-1736	miRNA
ENSGALG00000039304		1	139203886		lincRNA
ENSGALG00000016849	inhibitor of growth family member 1 [Source:NCBI gene;Acc:418759]	1	139209681	ING1	protein_coding	ING1
[truncated: 22,882 more rows]

## Sheet: PROTEIN CODING GENES
Gene stable ID	Gene description	Chromosome/scaffold name	Gene start (bp)	Gene name	Gene type	HGNC symbol							CHROMOSOME		NAME	AGE			HGNC	modal value
				1		1							18	6806513	ZNF207	1			A1BG	15.1
ENSGALG00000042611	Gallus gallus lectin-like protein; type II transmembrane protein (17.5) (17.5), mRNA. [Source:RefSeq mRNA;Acc:NM_205429]	AADN04002417.1	267	17.5	protein_coding								1	26968441	ZNF277	1			A1CF	2
ENSGALG00000009453	mitochondrial amidoxime reducing component 1 [Source:NCBI gene;Acc:428563]	3	18636009	2018-03-01	protein_coding								23	242519	ZNF593	1			A2M	13
ENSGALG00000009520	membrane associated ring-CH-type finger 1 [Source:NCBI gene;Acc:422420]	4	23589759	2018-03-01	protein_coding								14	6240801	ZNF598	1			A2ML1	1
ENSGALG00000000599	membrane associated ring-CH-type finger 2 [Source:NCBI gene;Acc:420062]	28	803142	2018-03-02	protein_coding	2018-03-02							2	75945165	ZNF622	1			A3GALT2	17
ENSGALG00000028673	membrane associated ring-CH-type finger 3 [Source:NCBI gene;Acc:768965]	Z	56243246	2018-03-03	protein_coding	2018-03-03							20	6906827	ZNFX1	1			A4GALT	2
ENSGALG00000029675	membrane associated ring-CH-type finger 4 [Source:NCBI gene;Acc:424221]	7	23518028	2018-03-04	protein_coding	2018-03-04							5	9330568	ZNF143	2			A4GNT	2
ENSGALG00000032234	membrane associated ring-CH-type finger 5 [Source:NCBI gene;Acc:423815]	6	20813843	2018-03-05	protein_coding								4	30154512	ZNF330	2			AAAS	2
ENSGALG00000035699	membrane associated ring-CH-type finger 6 [Source:NCBI gene;Acc:420927]	2	78505719	2018-03-06	protein_coding	2018-03-06							20	9658584	ZNF512B	2			AACS	1
ENSGALG00000012584	membrane associated ring-CH-type finger 7 [Source:NCBI gene;Acc:424332]	7	36877820	2018-03-07	protein_coding	2018-03-07							20	2222383	ZNF341	3			AADAC	1
ENSGALG00000005867	membrane associated ring-CH-type finger 8 [Source:NCBI gene;Acc:423770]	6	17666577	2018-03-08	protein_coding								2	92071142	ZNF407	3			AADACL2	1
ENSGALG00000042584	membrane associated ring-CH-type finger 11 [Source:NCBI gene;Acc:420914]	2	75992581	2018-03-11	protein_coding	2018-03-11							5	25675553	ZNF106	6			AADACL3	1
ENSGALG00000005809	septin 2 [Source:NCBI gene;Acc:424843]	9	4978267	2018-09-02	protein_coding	2018-09-02							3	31092014	ZNF318	6			AADACL4	1
ENSGALG00000011913	septin 3 [Source:NCBI gene;Acc:427899]	1	49477085	2018-09-03	protein_coding	2018-09-03							Z	42166307	ZNF367	6			AADAT	1
ENSGALG00000035185	septin 4 [Source:HGNC Symbol;Acc:HGNC:9165]	19	793677	2018-09-04	protein_coding	2018-09-04							3	106123198	ZNF395	6			AAED1	2
ENSGALG00000001688	septin 5 [Source:NCBI gene;Acc:416778]	15	742948	2018-09-05	protein_coding								6	14569073	ZNF503	6			AAGAB	7
ENSGALG00000008633	septin 6 [Source:NCBI gene;Acc:422369]	4	16572534	2018-09-06	protein_coding								Z	79624488	ZNF608	6			AAK1	1
ENSGALG00000032830	septin 7 [Source:NCBI gene;Acc:420741]	2	47074449	2018-09-07	protein_coding								22	2190068	ZNF703	6			AAMDC	1
ENSGALG00000034187	septin 8 [Source:NCBI gene;Acc:416333]	13	17080748	2018-09-08	protein_coding								2	121632123	ZNF704	6			AAMP	1
ENSGALG00000040244	septin 9 [Source:NCBI gene;Acc:417347]	18	3824511	2018-09-09	protein_coding								2	129336386	ZNF706	6			AANAT	3
ENSGALG00000011476	septin 11 [Source:NCBI gene;Acc:422635]	4	49987231	2018-09-11	protein_coding	2018-09-11							2	90890703	ZNF236	7			AAR2	2
ENSGALG00000029027	septin 12 [Source:NCBI gene;Acc:416408]	14	13113263	2018-09-12	protein_coding	2018-09-12							21	6518124	ZNF362	7			AARD	17
ENSGALG00000003765	APOBEC1 complementation factor [Source:NCBI gene;Acc:423680]	6	9823720	A1CF	protein_coding	A1CF							Z	25200049	ZNF366	7			AARS	1
ENSGALG00000036447	alpha-2-macroglobulin-like 1 [Source:NCBI gene;Acc:418254]	1	76082957	A2ML1	protein_coding	A2ML1							2	103906763	ZNF521	7			AARS2	1
ENSGALG00000014128	alpha 1,4-galactosyltransferase [Source:NCBI gene;Acc:418223]	1	68397254	A4GALT	protein_coding								AADN04000872.1	11546	ZNF541	7			AARSD1	1
ENSGALG00000006600	alpha-1,4-N-acetylglucosaminyltransferase [Source:NCBI gene;Acc:429136]	9	4103974	A4GNT	protein_coding	A4GNT							10	20049400	ZNF710	7			AASDH	1
ENSGALG00000032843	aladin WD repeat nucleoporin [Source:NCBI gene;Acc:100859661]	AADN04000776.1	51817	AAAS	protein_coding	AAAS							1	20872801	ZNF800	7			AASDHPPT	1
ENSGALG00000002899	acetoacetyl-CoA synthetase [Source:NCBI gene;Acc:416811]	15	4478299	AACS	protein_coding								3	87101031	ZNF451	9			AASS	2
ENSGALG00000009655	aminoadipate aminotransferase [Source:NCBI gene;Acc:428728]	4	25423919	AADAT	protein_coding	AADAT							3	104782783	ZNF512	9			AATF	2
ENSGALG00000007887	alpha- and gamma-adaptin binding protein [Source:NCBI gene;Acc:415553]	10	18876747	AAGAB	protein_coding								KQ759573.1	10140	ZNF740	9			AATK	9
ENSGALG00000041911	AP2 associated kinase 1 [Source:NCBI gene;Acc:419512]	22	36222	AAK1	protein_coding	AAK1							5	49657072	ZNF839	9			ABAT	1
ENSGALG00000041949	adipogenesis associated, Mth938 domain containing [Source:NCBI gene;Acc:425610]	1	192989904	AAMDC	protein_coding								7	22598035	ZNF142	12			ABCA1	1
ENSGALG00000011445	angio associated migratory cell protein [Source:NCBI gene;Acc:769880]	7	22692279	AAMP	protein_coding								7	28191739	ZNF148	12			ABCA10	1
ENSGALG00000001955	aralkylamine N-acetyltransferase [Source:NCBI gene;Acc:396066]	18	4413958	AANAT	protein_coding								11	19016870	ZNF276	12			ABCA12	1
ENSGALG00000001034	AAR2 splicing factor homolog [Source:NCBI gene;Acc:419118]	20	251116	AAR2	protein_coding								8	1515054	ZNF281	12			ABCA13	1
ENSGALG00000001965	alanyl-tRNA synthetase [Source:NCBI gene;Acc:415668]	11	1232732	AARS	protein_coding								3	76795398	ZNF292	12			ABCA2	1
ENSGALG00000035337	alanyl-tRNA synthetase 2, mitochondrial [Source:NCBI gene;Acc:421436]	3	30283799	AARS2	protein_coding								11	488689	ZNF319	12			ABCA3	1
ENSGALG00000002880	Gallus gallus alanyl-tRNA synthetase domain containing 1 (AARSD1), mRNA. [Source:RefSeq mRNA;Acc:NM_001328355]	27	5511314	AARSD1	protein_coding								20	10756303	ZNF335	12			ABCA4	1
ENSGALG00000013764	aminoadipate-semialdehyde dehydrogenase [Source:HGNC Symbol;Acc:HGNC:23993]	4	65200218	AASDH	protein_coding	AASDH							13	10272905	ZNF346	12			ABCA5	1
ENSGALG00000027981	aminoadipate-semialdehyde dehydrogenase-phosphopantetheinyl transferase [Source:NCBI gene;Acc:418975]	1	181108575	AASDHPPT	protein_coding								6	8214087	ZNF365	12			ABCA6	1
ENSGALG00000008953	aminoadipate-semialdehyde synthase [Source:NCBI gene;Acc:417757]	1	22867946	AASS	protein_coding	AASS							1	77089837	ZNF384	12			ABCA7	1
ENSGALG00000005420	apoptosis antagonizing transcription factor [Source:NCBI gene;Acc:417653]	19	8421313	AATF	protein_coding								7	14980081	ZNF385B	12			ABCA8	1
ENSGALG00000006901	apoptosis associated tyrosine kinase [Source:NCBI gene;Acc:422076]	18	9368615	AATK	protein_coding	AATK							27	5186133	ZNF385C	12			ABCA9	1
ENSGALG00000007334	4-aminobutyrate aminotransferase [Source:NCBI gene;Acc:416642]	14	10116342	ABAT	protein_coding	ABAT							2	36395146	ZNF385D	12			ABCB1	1
ENSGALG00000015433	ATP-binding cassette, sub-family A (ABC1), member 1 [Source:NCBI gene;Acc:373945]	Z	54725868	ABCA1	protein_coding								5	37713774	ZNF410	12			ABCB10	1
ENSGALG00000003553	ATP binding cassette subfamily A member 12 [Source:NCBI gene;Acc:424011]	7	4266827	ABCA12	protein_coding	ABCA12							28	1734533	ZNF414	12			ABCB11	1
ENSGALG00000036894	ATP binding cassette subfamily A member 2 [Source:NCBI gene;Acc:426955]	17	910977	ABCA2	protein_coding	ABCA2							11	6819994	ZNF423	12			ABCB4	1
ENSGALG00000037837	ATP binding cassette subfamily A member 3 [Source:NCBI gene;Acc:416386]	14	13626875	ABCA3	protein_coding	ABCA3							2	14596392	ZNF438	12			ABCB5	1
ENSGALG00000005752	ATP binding cassette subfamily A member 4 [Source:NCBI gene;Acc:424490]	8	13683889	ABCA4	protein_coding	ABCA4							Z	55489590	ZNF462	12			ABCB6	1
ENSGALG00000004333	ATP binding cassette subfamily A member 5 [Source:NCBI gene;Acc:417444]	18	8021312	ABCA5	protein_coding	ABCA5							2	91127586	ZNF516	12			ABCB7	1
ENSGALG00000002453	ATP-binding cassette, sub-family A (ABC1), member 7 [Source:NCBI gene;Acc:770610]	28	2927136	ABCA7	protein_coding	ABCA7							6	21072207	ZNF518A	12			ABCB8	1
ENSGALG00000008912	ATP binding cassette subfamily B member 1 [Source:NCBI gene;Acc:395712]	2	20693000	ABCB1	protein_coding								11	8922484	ZNF536	12			ABCB9	1
ENSGALG00000011096	ATP binding cassette subfamily B member 10 [Source:NCBI gene;Acc:421537]	3	40180859	ABCB10	protein_coding	ABCB10							10	893452	ZNF592	12			ABCC1	2
ENSGALG00000010891	ATP binding cassette subfamily B member 11 [Source:NCBI gene;Acc:424170]	7	18965845	ABCB11	protein_coding	ABCB11							10	1075446	ZNF609	12			ABCC10	2
ENSGALG00000029672	ATP binding cassette subfamily B member 6 (Langereis blood group) [Source:NCBI gene;Acc:425721]	7	22353813	ABCB6	protein_coding	ABCB6							17	1550305	ZNF618	12			ABCC11	15.1
ENSGALG00000007788	ATP binding cassette subfamily B member 7 [Source:NCBI gene;Acc:422326]	4	12565032	ABCB7	protein_coding	ABCB7							8	14655889	ZNF644	12			ABCC12	1
ENSGALG00000031243	ATP binding cassette subfamily B member 8 [Source:NCBI gene;Acc:107055879]	KQ759368.1	17815	ABCB8	protein_coding	ABCB8							27	3606501	ZNF652	12			ABCC2	2
ENSGALG00000003736	ATP binding cassette subfamily B member 9 [Source:NCBI gene;Acc:416834]	15	5254763	ABCB9	protein_coding	ABCB9							KQ759672.1	7025	ZNF668	12			ABCC3	1
ENSGALG00000006646	ATP binding cassette subfamily C member 1 [Source:NCBI gene;Acc:395416]	14	7680839	ABCC1	protein_coding								25	2702859	ZNF687	12			ABCC4	1
ENSGALG00000007395	ATP binding cassette subfamily C member 2 [Source:NCBI gene;Acc:423828]	6	22069105	ABCC2	protein_coding	ABCC2							16	230728	ZNF692	12			ABCC5	4
ENSGALG00000007522	ATP binding cassette subfamily C member 3 [Source:NCBI gene;Acc:422099]	18	10231908	ABCC3	protein_coding	ABCC3							4	8719801	ZNF711	12			ABCC6	15.1
ENSGALG00000016896	ATP binding cassette subfamily C member 4 [Source:NCBI gene;Acc:418791]	1	146127088	ABCC4	protein_coding								18	3349986	ZNF750	12			ABCC8	12
ENSGALG00000008369	ATP binding cassette subfamily C member 5 [Source:NCBI gene;Acc:424947]	9	15772298	ABCC5	protein_coding	ABCC5							26	4121872	ZNF76	12			ABCC9	9
ENSGALG00000038152	ATP binding cassette subfamily C member 6 [Source:NCBI gene;Acc:416600]	14	7732655	ABCC6	protein_coding								7	1803327	ZNF804A	12			ABCD1	1
ENSGALG00000006172	ATP binding cassette subfamily C member 8 [Source:NCBI gene;Acc:423072]	5	11859274	ABCC8	protein_coding	ABCC8							11	19972951	ZNF821	12			ABCD2	1
ENSGALG00000013244	ATP binding cassette subfamily C member 9 [Source:NCBI gene;Acc:418200]	1	66927420	ABCC9	protein_coding	ABCC9							4	31471482	ZNF827	12			ABCD3	1
ENSGALG00000042554	ATP binding cassette subfamily D member 2 [Source:NCBI gene;Acc:417694]	1	15281148	ABCD2	protein_coding								8	15000124	ZNF326	13			ABCD4	1
ENSGALG00000005647	ATP binding cassette subfamily D member 3 [Source:NCBI gene;Acc:424487]	8	13570708	ABCD3	protein_coding								9	17582088	ZNF639	13			ABCE1	1
ENSGALG00000010229	ATP binding cassette subfamily D member 4 [Source:NCBI gene;Acc:423349]	5	37898509	ABCD4	protein_coding	ABCD4							1	88782414	ZNF654	13			ABCF1	7
ENSGALG00000009961	ATP binding cassette subfamily E member 1 [Source:NCBI gene;Acc:422462]	4	31263928	ABCE1	protein_coding								5	32206472	ZNF770	13			ABCF2	1
ENSGALG00000034573	ATP binding cassette subfamily F member 2 [Source:NCBI gene;Acc:426038]	2	130473	ABCF2	protein_coding								2	21380802	ZNF804B	13			ABCF3	1
ENSGALG00000008480	ATP binding cassette subfamily F member 3 [Source:NCBI gene;Acc:424950]	9	15889565	ABCF3	protein_coding	ABCF3							2	554078	ZNF777	14			ABCG1	1
ENSGALG00000016164	ATP binding cassette subfamily G member 1 [Source:NCBI gene;Acc:418533]	1	109319985	ABCG1	protein_coding	ABCG1							2	527155	ZNF282	15.1			ABCG2	1
ENSGALG00000030677	Gallus gallus ATP binding cassette subfamily G member 2 (Junior blood group) (ABCG2), mRNA. [Source:RefSeq mRNA;Acc:NM_001328490]	6	17548027	ABCG2	protein_coding								4	78830975	ZNF518B	15.1			ABCG4	1
ENSGALG00000006795	ATP binding cassette subfamily G member 4 [Source:NCBI gene;Acc:428242]	24	4272958	ABCG4	protein_coding	ABCG4							18	79958	ZNF302	19.1			ABCG5	1
ENSGALG00000009955	ATP binding cassette subfamily G member 5 [Source:NCBI gene;Acc:421401]	3	25286249	ABCG5	protein_coding	ABCG5							2	505437	ZNF767	#N/A			ABCG8	2
ENSGALG00000009958	ATP binding cassette subfamily G member 8 [Source:NCBI gene;Acc:421402]	3	25301971	ABCG8	protein_coding	ABCG8													ABHD1	1
ENSGALG00000033143	abhydrolase domain containing 1 [Source:NCBI gene;Acc:107053155]	3	104956386	ABHD1	protein_coding	ABHD1													ABHD10	1
ENSGALG00000015378	abhydrolase domain containing 10 [Source:NCBI gene;Acc:418419]	1	88560955	ABHD10	protein_coding	ABHD10													ABHD11	1
ENSGALG00000001056	abhydrolase domain containing 11 [Source:NCBI gene;Acc:417473]	19	664451	ABHD11	protein_coding	ABHD11													ABHD12	1
ENSGALG00000008525	abhydrolase domain containing 12 [Source:NCBI gene;Acc:421249]	3	4209262	ABHD12	protein_coding														ABHD12B	1
ENSGALG00000020342	abhydrolase domain containing 12B [Source:NCBI gene;Acc:100857753]	5	58093586	ABHD12B	protein_coding	ABHD12B													ABHD13	1
ENSGALG00000016853	abhydrolase domain containing 13 [Source:NCBI gene;Acc:418763]	1	140167720	ABHD13	protein_coding														ABHD14A	1
ENSGALG00000038589	alpha/beta hydrolase domain-containing protein 14B-like [Source:NCBI gene;Acc:107054363]	12	3128934	ABHD14B	protein_coding	ABHD14B													ABHD14A-ACY1	7
ENSGALG00000041163	abhydrolase domain containing 17A [Source:NCBI gene;Acc:769919]	28	2239906	ABHD17A	protein_coding	ABHD17A													ABHD14B	1
ENSGALG00000015139	abhydrolase domain containing 17B [Source:NCBI gene;Acc:427252]	Z	35602066	ABHD17B	protein_coding														ABHD15	6
ENSGALG00000006420	abhydrolase domain containing 17C [Source:NCBI gene;Acc:415479]	10	12355014	ABHD17C	protein_coding														ABHD16A	7
ENSGALG00000010201	abhydrolase domain containing 18 [Source:NCBI gene;Acc:422499]	4	34630992	ABHD18	protein_coding														ABHD16B	15.1
ENSGALG00000006689	abhydrolase domain containing 2 [Source:NCBI gene;Acc:415493]	10	12988140	ABHD2	protein_coding	ABHD2													ABHD17A	1
ENSGALG00000014938	abhydrolase domain containing 3 [Source:NCBI gene;Acc:421068]	2	102742275	ABHD3	protein_coding	ABHD3													ABHD17B	1
ENSGALG00000040363	abhydrolase domain containing 5 [Source:NCBI gene;Acc:420673]	2	40990423	ABHD5	protein_coding														ABHD17C	1
ENSGALG00000005696	abhydrolase domain containing 6 [Source:NCBI gene;Acc:416009]	12	8943243	ABHD6	protein_coding	ABHD6													ABHD18	2
ENSGALG00000036297	abhydrolase domain containing 8 [Source:NCBI gene;Acc:100857580]	28	3407417	ABHD8	protein_coding	ABHD8													ABHD2	1
ENSGALG00000007547	abl interactor 1 [Source:NCBI gene;Acc:420489]	2	16017852	ABI1	protein_coding														ABHD3	1
ENSGALG00000008714	abl interactor 2 [Source:NCBI gene;Acc:424108]	7	13652565	ABI2	protein_coding	ABI2													ABHD4	1
ENSGALG00000044071	ABI family member 3 [Source:NCBI gene;Acc:419988]	27	3632536	ABI3	protein_coding	ABI3													ABHD5	1
ENSGALG00000015307	ABI family member 3 binding protein [Source:NCBI gene;Acc:769237]	1	84985337	ABI3BP	protein_coding	ABI3BP													ABHD6	1
ENSGALG00000003875	ABL proto-oncogene 1, non-receptor tyrosine kinase [Source:NCBI gene;Acc:417181]	17	6472913	ABL1	protein_coding	ABL1													ABHD8	1
ENSGALG00000009048	actin binding LIM protein 1 [Source:NCBI gene;Acc:423911]	6	27848491	ABLIM1	protein_coding														ABI1	12
ENSGALG00000043448	actin binding LIM protein family member 2 [Source:NCBI gene;Acc:422866]	4	81244337	ABLIM2	protein_coding	ABLIM2													ABI2	7
ENSGALG00000002790	actin binding LIM protein family member 3 [Source:NCBI gene;Acc:416201]	13	8543269	ABLIM3	protein_coding	ABLIM3													ABI3	7
ENSGALG00000004364	active BCR-related [Source:NCBI gene;Acc:771897]	19	6317334	ABR	protein_coding	ABR													ABI3BP	12
ENSGALG00000041043	actin binding Rho activating protein [Source:NCBI gene;Acc:430953]	2	131615461	ABRA	protein_coding	ABRA													ABL1	1
ENSGALG00000013826	ABRA C-terminal like [Source:NCBI gene;Acc:770205]	3	54254560	ABRACL	protein_coding														ABL2	12
ENSGALG00000005999	ankyrin repeat and BTB domain containing 1 [Source:NCBI gene;Acc:416026]	12	9681793	ABTB1	protein_coding														ABLIM1	7
ENSGALG00000005860	acetyl-CoA acyltransferase 1 [Source:NCBI gene;Acc:770094]	2	4735739	ACAA1	protein_coding														ABLIM2	12
ENSGALG00000031142	acetyl-CoA acyltransferase 2 [Source:NCBI gene;Acc:426847]	Z	985790	ACAA2	protein_coding														ABLIM3	12
ENSGALG00000005439	acetyl-CoA carboxylase alpha [Source:NCBI gene;Acc:396504]	19	8467524	ACACA	protein_coding														ABO	13
ENSGALG00000031240	acyl-CoA dehydrogenase family member 10 [Source:NCBI gene;Acc:416879]	15	6251280	ACAD10	protein_coding	ACAD10													ABR	3
ENSGALG00000035949	acyl-CoA dehydrogenase family member 11 [Source:NCBI gene;Acc:420689]	2	42421229	ACAD11	protein_coding														ABRA	12
ENSGALG00000001557	acyl-CoA dehydrogenase family member 8 [Source:NCBI gene;Acc:419739]	24	2561133	ACAD8	protein_coding														ABRACL	2
ENSGALG00000005034	acyl-CoA dehydrogenase family member 9 [Source:NCBI gene;Acc:415974]	12	5223965	ACAD9	protein_coding														ABRAXAS1	2
ENSGALG00000002891	acyl-CoA dehydrogenase, long chain [Source:NCBI gene;Acc:424005]	7	2747214	ACADL	protein_coding														ABRAXAS2	2
ENSGALG00000007072	acyl-CoA dehydrogenase, C-2 to C-3 short chain [Source:NCBI gene;Acc:416969]	15	9222896	ACADS	protein_coding														ABT1	1
ENSGALG00000041417	acyl-CoA dehydrogenase, short/branched chain [Source:NCBI gene;Acc:423947]	6	31482888	ACADSB	protein_coding														ABTB1	2
ENSGALG00000006725	aggrecan [Source:NCBI gene;Acc:395798]	10	13047888	ACAN	protein_coding														ABTB2	6
ENSGALG00000007040	ArfGAP with coiled-coil, ankyrin repeat and PH domains 2 [Source:NCBI gene;Acc:424895]	9	12721876	ACAP2	protein_coding														ACAA1	1
ENSGALG00000017163	acetyl-CoA acetyltransferase 1 [Source:NCBI gene;Acc:418968]	1	180368164	ACAT1	protein_coding														ACAA2	1
ENSGALG00000011659	acetyl-CoA acetyltransferase 2 [Source:NCBI gene;Acc:421587]	3	45735280	ACAT2	protein_coding														ACACA	1
ENSGALG00000009246	acyl-CoA binding domain containing 3 [Source:NCBI gene;Acc:421317]	3	17124234	ACBD3	protein_coding														ACACB	1
ENSGALG00000007519	acyl-CoA binding domain containing 5 [Source:NCBI gene;Acc:420488]	2	15968850	ACBD5	protein_coding														ACAD10	1
ENSGALG00000019663	acyl-CoA binding domain containing 7 [Source:NCBI gene;Acc:420531]	2	20648060	ACBD7	protein_coding	ACBD7													ACAD11	1
ENSGALG00000000498	angiotensin I converting enzyme [Source:NCBI gene;Acc:419953]	27	2830975	ACE	protein_coding														ACAD8	1
ENSGALG00000016554	angiotensin I converting enzyme 2 [Source:NCBI gene;Acc:418623]	1	121938421	ACE2	protein_coding	ACE2													ACAD9	1
ENSGALG00000001592	alkaline ceramidase 1 [Source:NCBI gene;Acc:420088]	28	1703463	ACER1	protein_coding	ACER1													ACADL	1
ENSGALG00000015081	alkaline ceramidase 2 [Source:NCBI gene;Acc:427235]	Z	33744183	ACER2	protein_coding	ACER2													ACADM	1
ENSGALG00000000755	alkaline ceramidase 3 [Source:NCBI gene;Acc:419087]	1	193390265	ACER3	protein_coding	ACER3													ACADS	1
ENSGALG00000005305	atypical chemokine receptor 2 [Source:HGNC Symbol;Acc:HGNC:1565]	2	2096559	ACKR2	protein_coding	ACKR2													ACADSB	1
ENSGALG00000021031	atypical chemokine receptor 3 [Source:NCBI gene;Acc:428997]	7	5036416	ACKR3	protein_coding														ACADVL	1
ENSGALG00000041491	atypical chemokine receptor 4 [Source:HGNC Symbol;Acc:HGNC:1611]	2	42466371	ACKR4	protein_coding	ACKR4													ACAN	12
ENSGALG00000003475	ATP citrate lyase [Source:NCBI gene;Acc:395373]	27	5123850	ACLY	protein_coding														ACAP1	1
ENSGALG00000012197	aminocarboxymuconate semialdehyde decarboxylase [Source:NCBI gene;Acc:424288]	7	30590625	ACMSD	protein_coding	ACMSD													ACAP2	1
ENSGALG00000002162	aconitase 1, soluble [Source:NCBI gene;Acc:373916]	Z	70963355	ACO1	protein_coding														ACAP3	1
ENSGALG00000011950	aconitase 2 [Source:NCBI gene;Acc:374009]	1	49642668	ACO2	protein_coding														ACAT1	1
ENSGALG00000016919	aconitate decarboxylase 1 [Source:NCBI gene;Acc:418812]	1	154478654	ACOD1	protein_coding														ACAT2	1
ENSGALG00000010785	acyl-CoA thioesterase 11 [Source:NCBI gene;Acc:429108]	8	25308308	ACOT11	protein_coding	ACOT11													ACBD3	4
ENSGALG00000015616	acyl-CoA thioesterase 12 [Source:NCBI gene;Acc:431627]	Z	63702151	ACOT12	protein_coding	ACOT12													ACBD4	2
ENSGALG00000013632	acyl-CoA thioesterase 13 [Source:NCBI gene;Acc:421006]	2	90550113	ACOT13	protein_coding	ACOT13													ACBD5	1
ENSGALG00000000652	acyl-CoA thioesterase 7 [Source:NCBI gene;Acc:419371]	21	604020	ACOT7	protein_coding	ACOT7													ACBD6	2
ENSGALG00000006842	acyl-CoA thioesterase 8 [Source:NCBI gene;Acc:419303]	20	10717674	ACOT8	protein_coding	ACOT8													ACBD7	1
ENSGALG00000016351	acyl-CoA thioesterase 9 [Source:NCBI gene;Acc:418600]	1	118326154	ACOT9	protein_coding														ACCS	1
ENSGALG00000002159	acyl-CoA oxidase 1 [Source:NCBI gene;Acc:417366]	18	4642267	ACOX1	protein_coding														ACCSL	1
ENSGALG00000007132	acyl-CoA oxidase 2 [Source:NCBI gene;Acc:416068]	12	11864373	ACOX2	protein_coding	ACOX2													ACD	13
ENSGALG00000015591	acyl-CoA oxidase 3, pristanoyl [Source:NCBI gene;Acc:422869]	4	81526790	ACOX3	protein_coding	ACOX3													ACE	6
ENSGALG00000016363	acid phosphatase 1, soluble [Source:NCBI gene;Acc:421909]	3	92285169	ACP1	protein_coding														ACE2	1
ENSGALG00000008211	Gallus gallus acid phosphatase 2, lysosomal (ACP2), transcript variant 1, mRNA. [Source:RefSeq mRNA;Acc:NM_001357093]	5	23143994	ACP2	protein_coding														ACER1	12
ENSGALG00000032854	acid phosphatase 5, tartrate resistant [Source:NCBI gene;Acc:107057619]	AADN04001212.1	12363	ACP5	protein_coding	ACP5													ACER2	6
ENSGALG00000015485	acid phosphatase 6, lysophosphatidic [Source:NCBI gene;Acc:418458]	1	92396608	ACP6	protein_coding														ACER3	2
ENSGALG00000034366	acrosin-like [Source:NCBI gene;Acc:769176]	1	103810	ACR	protein_coding	ACR													ACHE	3
ENSGALG00000003286	acyl-CoA synthetase bubblegum family member 1 [Source:NCBI gene;Acc:415361]	10	3686193	ACSBG1	protein_coding	ACSBG1													ACIN1	2
ENSGALG00000001749	acyl-CoA synthetase bubblegum family member 2 [Source:NCBI gene;Acc:420090]	28	1642902	ACSBG2	protein_coding														ACKR1	15.2
ENSGALG00000019768	acyl-CoA synthetase family member 2 [Source:NCBI gene;Acc:422102]	18	10433382	ACSF2	protein_coding	ACSF2													ACKR2	14
ENSGALG00000035225	acyl-CoA synthetase family member 3 [Source:NCBI gene;Acc:427561]	11	18805524	ACSF3	protein_coding	ACSF3													ACKR3	12
ENSGALG00000010628	acyl-CoA synthetase long-chain family member 1 [Source:NCBI gene;Acc:422547]	4	39713691	ACSL1	protein_coding														ACKR4	12
ENSGALG00000005206	acyl-CoA synthetase long-chain family member 3 [Source:NCBI gene;Acc:424810]	9	8083881	ACSL3	protein_coding	ACSL3													ACLY	2
ENSGALG00000008088	acyl-CoA synthetase long-chain family member 4 [Source:NCBI gene;Acc:422345]	4	13835063	ACSL4	protein_coding	ACSL4													ACMSD	1
ENSGALG00000008840	acyl-CoA synthetase long-chain family member 5 [Source:NCBI gene;Acc:423896]	6	26724692	ACSL5	protein_coding														ACO1	1
ENSGALG00000002200	acyl-CoA synthetase medium-chain family member 3 [Source:NCBI gene;Acc:426999]	14	14827851	ACSM3	protein_coding	ACSM3													ACO2	1
ENSGALG00000008632	acyl-CoA synthetase short-chain family member 1 [Source:NCBI gene;Acc:416714]	3	15852650	ACSS1	protein_coding	ACSS1													ACOD1	1
ENSGALG00000003362	acyl-CoA synthetase short-chain family member 2 [Source:NCBI gene;Acc:419158]	20	2766641	ACSS2	protein_coding	ACSS2													ACOT1	6
ENSGALG00000010940	acyl-CoA synthetase short-chain family member 3 [Source:NCBI gene;Acc:417875]	1	40117328	ACSS3	protein_coding	ACSS3													ACOT11	1
ENSGALG00000011086	actin, alpha 1, skeletal muscle [Source:NCBI gene;Acc:421534]	3	40139164	ACTA1	protein_coding														ACOT12	12
ENSGALG00000006343	actin, alpha 2, smooth muscle, aorta [Source:NCBI gene;Acc:423787]	6	19231810	ACTA2	protein_coding														ACOT13	1
ENSGALG00000009621	actin, beta [Source:NCBI gene;Acc:396526]	14	4191291	ACTB	protein_coding														ACOT2	6
ENSGALG00000009844	actin, alpha, cardiac muscle 1 [Source:NCBI gene;Acc:423298]	5	32283463	ACTC1	protein_coding														ACOT4	6
ENSGALG00000028749	actin, cytoplasmic 2-like [Source:NCBI gene;Acc:776816]	18	9281787	ACTC2L	protein_coding														ACOT6	14
ENSGALG00000001381	Actin, gamma 1 [Source:NCBI gene;Acc:415296]	10	2445978	ACTG1	protein_coding														ACOT7	1
ENSGALG00000041634	actin, gamma 2, smooth muscle, enteric [Source:NCBI gene;Acc:396084]	22	2844726	ACTG2	protein_coding														ACOT8	1
ENSGALG00000009061	actin like 6A [Source:NCBI gene;Acc:424975]	9	17487621	ACTL6A	protein_coding	ACTL6A													ACOT9	2
ENSGALG00000030087	actin like 6B [Source:NCBI gene;Acc:101747825]	AADN04015311.1	271	ACTL6B	protein_coding	ACTL6B													ACOX1	1
ENSGALG00000001440	actin like 9 [Source:NCBI gene;Acc:428337]	28	1858900	ACTL9	protein_coding	ACTL9													ACOX2	1
ENSGALG00000042458	actinin, alpha 1 [Source:NCBI gene;Acc:373918]	5	28220078	ACTN1	protein_coding														ACOX3	1
ENSGALG00000014463	actinin alpha 2 [Source:NCBI gene;Acc:396263]	3	37757315	ACTN2	protein_coding														ACOXL	1
ENSGALG00000036496	actinin, alpha 4 [Source:NCBI gene;Acc:396024]	KQ759482.1	6345	ACTN4	protein_coding														ACP1	1
ENSGALG00000012041	actin-related protein 10 homolog [Source:NCBI gene;Acc:423543]	5	55415506	ACTR10	protein_coding														ACP2	1
ENSGALG00000008086	ARP1 actin-related protein 1 homolog A, centractin alpha [Source:NCBI gene;Acc:423862]	6	23169231	ACTR1A	protein_coding														ACP4	1
ENSGALG00000008779	ARP2 actin related protein 2 homolog [Source:NCBI gene;Acc:396147]	3	10012981	ACTR2	protein_coding														ACP5	1
ENSGALG00000012159	ARP3 actin related protein 3 homolog [Source:NCBI gene;Acc:374197]	7	29763772	ACTR3	protein_coding														ACP6	1
ENSGALG00000003559	ARP5 actin-related protein 5 homolog [Source:NCBI gene;Acc:419169]	20	3889665	ACTR5	protein_coding														ACP7	1
ENSGALG00000040976	ARP6 actin-related protein 6 homolog [Source:NCBI gene;Acc:395348]	1	47183349	ACTR6	protein_coding														ACPP	1
ENSGALG00000005385	ARP8 actin-related protein 8 homolog [Source:NCBI gene;Acc:415994]	12	7236776	ACTR8	protein_coding	ACTR8													ACR	6
ENSGALG00000037301	activin A receptor type 1 [Source:NCBI gene;Acc:395246]	7	36448667	ACVR1	protein_coding														ACRBP	14
ENSGALG00000029599	activin A receptor type 1B [Source:NCBI gene;Acc:768878]	33	9635	ACVR1B	protein_coding	ACVR1B													ACRV1	17
ENSGALG00000041257	activin A receptor type 1C [Source:NCBI gene;Acc:424325]	7	36425881	ACVR1C	protein_coding	ACVR1C													ACSBG1	1
ENSGALG00000012444	activin A receptor type 2A [Source:NCBI gene;Acc:396324]	7	34687035	ACVR2A	protein_coding														ACSBG2	1
ENSGALG00000006158	activin A receptor type 2B [Source:NCBI gene;Acc:374213]	2	5768485	ACVR2B	protein_coding														ACSF2	1
ENSGALG00000035635	activin A receptor like type 1 [Source:NCBI gene;Acc:100857446]	33	25756	ACVRL1	protein_coding	ACVRL1													ACSF3	1
ENSGALG00000010307	acylphosphatase 1 [Source:NCBI gene;Acc:423361]	5	38195151	ACYP1	protein_coding														ACSL1	1
ENSGALG00000027632	acylphosphatase 2 [Source:NCBI gene;Acc:421217]	3	2881467	ACYP2	protein_coding														ACSL3	1
ENSGALG00000004170	adenosine deaminase [Source:NCBI gene;Acc:419194]	20	5501132	ADA	protein_coding														ACSL4	1
ENSGALG00000044995	adenosine deaminase domain containing 1 [Source:NCBI gene;Acc:422669]	4	54083356	ADAD1	protein_coding	ADAD1													ACSL5	1
ENSGALG00000004038	adenosine deaminase like [Source:NCBI gene;Acc:415391]	10	6173313	ADAL	protein_coding														ACSL6	1
ENSGALG00000004212	ADAM metallopeptidase domain 10 [Source:NCBI gene;Acc:374113]	10	6872425	ADAM10	protein_coding														ACSM1	1
ENSGALG00000035673	ADAM metallopeptidase domain 11 [Source:NCBI gene;Acc:428282]	27	1411872	ADAM11	protein_coding	ADAM11													ACSM2A	1
ENSGALG00000041255	ADAM metallopeptidase domain 12 [Source:NCBI gene;Acc:425843]	6	32619954	ADAM12	protein_coding														ACSM2B	1
ENSGALG00000016427	ADAM metallopeptidase domain 17 [Source:NCBI gene;Acc:421931]	3	96629036	ADAM17	protein_coding														ACSM3	1
ENSGALG00000003744	ADAM metallopeptidase domain 19 [Source:NCBI gene;Acc:416244]	13	11323099	ADAM19	protein_coding														ACSM4	1
ENSGALG00000021341	ADAM metallopeptidase domain 20 [Source:NCBI gene;Acc:404294]	15	6300038	ADAM20	protein_coding														ACSM5	1
ENSGALG00000008976	ADAM metallopeptidase domain 22 [Source:NCBI gene;Acc:420537]	2	20936305	ADAM22	protein_coding	ADAM22													ACSM6	1
ENSGALG00000008582	ADAM metallopeptidase domain 23 [Source:NCBI gene;Acc:424099]	7	12503089	ADAM23	protein_coding														ACSS1	1
ENSGALG00000030602	ADAM metallopeptidase domain 33 [Source:NCBI gene;Acc:422948]	4	90146901	ADAM33	protein_coding														ACSS2	1
ENSGALG00000003398	ADAM metallopeptidase domain 9 [Source:NCBI gene;Acc:426781]	22	2453219	ADAM9	protein_coding														ACSS3	1
ENSGALG00000000357	ADAM metallopeptidase domain 28 [Source:NCBI gene;Acc:419529]	22	1049690	ADAMDEC1	protein_coding	ADAMDEC1													ACTA1	1
ENSGALG00000040342	ADAM metallopeptidase with thrombospondin type 1 motif 1 [Source:NCBI gene;Acc:418479]	1	103028117	ADAMTS1	protein_coding	ADAMTS1													ACTA2	1
ENSGALG00000033157	ADAM metallopeptidase with thrombospondin type 1 motif 10 [Source:HGNC Symbol;Acc:HGNC:13201]	28	1758751	ADAMTS10	protein_coding	ADAMTS10													ACTB	1
ENSGALG00000033597	ADAM metallopeptidase with thrombospondin type 1 motif 13 [Source:NCBI gene;Acc:417152]	17	7382248	ADAMTS13	protein_coding	ADAMTS13													ACTBL2	15.2
ENSGALG00000039219	ADAM metallopeptidase with thrombospondin type 1 motif 14 [Source:NCBI gene;Acc:423712]	6	11545754	ADAMTS14	protein_coding	ADAMTS14													ACTC1	1
ENSGALG00000001407	ADAM metallopeptidase with thrombospondin type 1 motif, 15 [Source:NCBI gene;Acc:419733]	24	1676278	ADAMTS15	protein_coding	ADAMTS15													ACTG1	1
ENSGALG00000038688	ADAM metallopeptidase with thrombospondin type 1 motif 17 [Source:NCBI gene;Acc:415515]	10	17119378	ADAMTS17	protein_coding	ADAMTS17													ACTG2	1
ENSGALG00000005347	ADAM metallopeptidase with thrombospondin type 1 motif 18 [Source:NCBI gene;Acc:100858277]	11	13995378	ADAMTS18	protein_coding	ADAMTS18													ACTL10	15.2
ENSGALG00000000151	ADAM metallopeptidase with thrombospondin type 1 motif, 19 [Source:NCBI gene;Acc:415600]	Z	45324844	ADAMTS19	protein_coding	ADAMTS19													ACTL6A	1
ENSGALG00000032974	ADAM metallopeptidase with thrombospondin type 1 motif 2 [Source:NCBI gene;Acc:416291]	13	13664069	ADAMTS2	protein_coding	ADAMTS2													ACTL6B	1
ENSGALG00000009572	ADAM metallopeptidase with thrombospondin type 1 motif 20 [Source:NCBI gene;Acc:417794]	1	29925304	ADAMTS20	protein_coding	ADAMTS20													ACTL7A	15.2
ENSGALG00000011623	ADAM metallopeptidase with thrombospondin type 1 motif 3 [Source:NCBI gene;Acc:428760]	4	50807626	ADAMTS3	protein_coding	ADAMTS3													ACTL7B	15.2
ENSGALG00000015795	ADAM metallopeptidase with thrombospondin type 1 motif 5 [Source:NCBI gene;Acc:427971]	1	103067330	ADAMTS5	protein_coding	ADAMTS5													ACTL8	17
ENSGALG00000014751	ADAM metallopeptidase with thrombospondin type 1 motif 6 [Source:NCBI gene;Acc:427160]	Z	20383073	ADAMTS6	protein_coding	ADAMTS6													ACTL9	1
ENSGALG00000001370	ADAM metallopeptidase with thrombospondin type 1 motif, 8 [Source:NCBI gene;Acc:769222]	24	1657703	ADAMTS8	protein_coding	ADAMTS8													ACTN1	1
ENSGALG00000041750	ADAM metallopeptidase with thrombospondin type 1 motif 9 [Source:NCBI gene;Acc:416080]	12	13758522	ADAMTS9	protein_coding	ADAMTS9													ACTN2	1
ENSGALG00000002955	ADAMTS like 2 [Source:NCBI gene;Acc:417147]	17	7446665	ADAMTSL2	protein_coding	ADAMTSL2													ACTN3	12
ENSGALG00000006104	ADAMTS like 3 [Source:NCBI gene;Acc:415465]	10	11480809	ADAMTSL3	protein_coding	ADAMTSL3													ACTN4	3
ENSGALG00000024298	ADAMTS like 5 [Source:NCBI gene;Acc:427264]	28	3256975	ADAMTSL5	protein_coding	ADAMTSL5													ACTR10	3
ENSGALG00000003819	ArfGAP with dual PH domains 1 [Source:NCBI gene;Acc:416451]	14	2188397	ADAP1	protein_coding	ADAP1													ACTR1A	1
ENSGALG00000003319	ArfGAP with dual PH domains 2 [Source:NCBI gene;Acc:417409]	18	6713489	ADAP2	protein_coding	ADAP2													ACTR1B	2
ENSGALG00000021475	adenosine deaminase, RNA specific [Source:NCBI gene;Acc:769675]	25	1735967	ADAR	protein_coding	ADAR													ACTR2	1
ENSGALG00000007527	adenosine deaminase, RNA specific B1 [Source:NCBI gene;Acc:374087]	7	7251087	ADARB1	protein_coding														ACTR3	1
ENSGALG00000000908	adenosine deaminase, tRNA specific 1 [Source:NCBI gene;Acc:415886]	11	20121097	ADAT1	protein_coding														ACTR3B	1
ENSGALG00000019976	adenosine deaminase, tRNA specific 2 [Source:NCBI gene;Acc:421670]	3	52619346	ADAT2	protein_coding	ADAT2													ACTR3C	1
ENSGALG00000010504	aarF domain containing kinase 1 [Source:NCBI gene;Acc:423382]	5	39427825	ADCK1	protein_coding														ACTR5	2
ENSGALG00000012863	aarF domain containing kinase 2 [Source:NCBI gene;Acc:418116]	1	56947561	ADCK2	protein_coding	ADCK2													ACTR6	2
ENSGALG00000031170	adenylate cyclase 1 [Source:NCBI gene;Acc:420788]	2	54881741	ADCY1	protein_coding	ADCY1													ACTR8	2
ENSGALG00000013060	adenylate cyclase 2 [Source:NCBI gene;Acc:420935]	2	79496841	ADCY2	protein_coding	ADCY2													ACTRT1	17
ENSGALG00000016608	adenylate cyclase 3 [Source:NCBI gene;Acc:422013]	3	105890215	ADCY3	protein_coding	ADCY3													ACTRT2	15.1
ENSGALG00000031244	adenylate cyclase 5 [Source:NCBI gene;Acc:395340]	7	27099958	ADCY5	protein_coding														ACTRT3	15.2
ENSGALG00000003837	adenylate cyclase 7 [Source:NCBI gene;Acc:415732]	11	6648795	ADCY7	protein_coding	ADCY7													ACVR1	6
ENSGALG00000030251	adenylate cyclase 8 [Source:NCBI gene;Acc:420328]	2	140988804	ADCY8	protein_coding	ADCY8													ACVR1B	6
ENSGALG00000007779	adenylate cyclase 9 [Source:NCBI gene;Acc:395339]	14	12641712	ADCY9	protein_coding														ACVR1C	12
ENSGALG00000014858	adenylate cyclase activating polypeptide 1 [Source:NCBI gene;Acc:408251]	2	102121710	ADCYAP1	protein_coding														ACVR2A	6
ENSGALG00000005223	ADCYAP receptor type I [Source:NCBI gene;Acc:420386]	2	1391174	ADCYAP1R1	protein_coding														ACVR2B	7
ENSGALG00000015664	adducin 1 [Source:NCBI gene;Acc:422882]	4	82871401	ADD1	protein_coding														ACVRL1	6
ENSGALG00000026948	adducin 2 [Source:NCBI gene;Acc:107054985]	22	3524231	ADD2	protein_coding	ADD2													ACY1	1
ENSGALG00000008542	adducin 3 (gamma) [Source:NCBI gene;Acc:373892]	6	25742152	ADD3	protein_coding														ACY3	1
ENSGALG00000012317	androglobin [Source:NCBI gene;Acc:421618]	3	47035043	ADGB	protein_coding	ADGB													ACYP1	1
ENSGALG00000007045	adhesion G protein-coupled receptor A1-like [Source:NCBI gene;Acc:423825]	6	21623563	ADGRA1	protein_coding	ADGRA1													ACYP2	1
ENSGALG00000003118	adhesion G protein-coupled receptor A2 [Source:NCBI gene;Acc:426771]	22	2221234	ADGRA2	protein_coding	ADGRA2													ADA	1
ENSGALG00000033470	adhesion G protein-coupled receptor A3-like [Source:NCBI gene;Acc:422817]	4	74924347	ADGRA3	protein_coding	ADGRA3													ADA2	3
ENSGALG00000033960	adhesion G protein-coupled receptor B1 [Source:NCBI gene;Acc:100859755]	2	147757835	ADGRB1	protein_coding	ADGRB1													ADAD1	12
ENSGALG00000043209	adhesion G protein-coupled receptor B2 [Source:NCBI gene;Acc:426163]	23	5006341	ADGRB2	protein_coding	ADGRB2													ADAD2	12
ENSGALG00000002557	adhesion G protein-coupled receptor D1 [Source:NCBI gene;Acc:416803]	15	3066200	ADGRD1	protein_coding	ADGRD1													ADAL	1
ENSGALG00000001094	adhesion G protein-coupled receptor D2 [Source:NCBI gene;Acc:100858563]	17	9890242	ADGRD2	protein_coding	ADGRD2													ADAM10	6
ENSGALG00000037939	adhesion G protein-coupled receptor G1 [Source:NCBI gene;Acc:415633]	11	578267	ADGRG1	protein_coding	ADGRG1													ADAM11	9
ENSGALG00000016511	adhesion G protein-coupled receptor G2 [Source:NCBI gene;Acc:418611]	1	120395079	ADGRG2	protein_coding	ADGRG2													ADAM12	7
ENSGALG00000040627	adhesion G protein-coupled receptor G3 [Source:NCBI gene;Acc:415632]	11	573912	ADGRG3	protein_coding	ADGRG3													ADAM15	13
ENSGALG00000001149	adhesion G protein-coupled receptor G5 [Source:NCBI gene;Acc:415634]	11	589250	ADGRG5	protein_coding	ADGRG5													ADAM17	4
ENSGALG00000013803	adhesion G protein-coupled receptor G6 [Source:NCBI gene;Acc:421673]	3	53020301	ADGRG6	protein_coding														ADAM18	15.2
ENSGALG00000015294	adhesion G protein-coupled receptor G7 [Source:NCBI gene;Acc:418390]	1	84937803	ADGRG7	protein_coding	ADGRG7													ADAM19	12
ENSGALG00000036789	adhesion G protein-coupled receptor L2 [Source:NCBI gene;Acc:424545]	8	17407355	ADGRL2	protein_coding														ADAM2	15.1
ENSGALG00000011319	adhesion G protein-coupled receptor L3 [Source:NCBI gene;Acc:422616]	4	48307262	ADGRL3	protein_coding	ADGRL3													ADAM20	17
ENSGALG00000008890	adhesion G protein-coupled receptor L4 [Source:NCBI gene;Acc:424546]	8	18389085	ADGRL4	protein_coding	ADGRL4													ADAM21	17
ENSGALG00000030614	alcohol dehydrogenase 1C (class I), gamma polypeptide [Source:NCBI gene;Acc:771920]	4	60372986	ADH1C	protein_coding														ADAM22	12
ENSGALG00000012245	alcohol dehydrogenase 5 (class III), chi polypeptide [Source:NCBI gene;Acc:422705]	4	60334644	ADH5	protein_coding														ADAM23	12
ENSGALG00000020160	alcohol dehydrogenase 6 (class V) [Source:NCBI gene;Acc:395979]	4	60350736	ADH6	protein_coding														ADAM28	3
ENSGALG00000031860	alcohol dehydrogenase, iron containing 1 [Source:NCBI gene;Acc:426446]	2	115489638	ADHFE1	protein_coding	ADHFE1													ADAM29	17
ENSGALG00000025796	acireductone dioxygenase 1 [Source:NCBI gene;Acc:421918]	3	94073549	ADI1	protein_coding														ADAM30	15.1
ENSGALG00000005554	adiponectin, C1Q and collagen domain containing [Source:NCBI gene;Acc:404536]	9	5223114	ADIPOQ	protein_coding														ADAM32	15.2
ENSGALG00000000094	adiponectin receptor 1 [Source:NCBI gene;Acc:421148]	26	1096733	ADIPOR1	protein_coding														ADAM33	3
ENSGALG00000035533	adiponectin receptor 2 [Source:NCBI gene;Acc:418155]	1	60997447	ADIPOR2	protein_coding														ADAM7	15.1
ENSGALG00000030461	adipogenesis regulatory factor [Source:NCBI gene;Acc:768752]	6	2620729	ADIRF	protein_coding														ADAM8	12
ENSGALG00000005057	adenosine kinase [Source:NCBI gene;Acc:423735]	6	15100448	ADK	protein_coding														ADAM9	12
ENSGALG00000046593	adrenomedullin [Source:NCBI gene;Acc:423042]	5	8982540	ADM	protein_coding	ADM													ADAMDEC1	15.1
ENSGALG00000037408	anti-dorsalizing morphogenetic protein [Source:NCBI gene;Acc:395622]	28	885913	ADMP	protein_coding														ADAMTS1	12
ENSGALG00000007989	activity dependent neuroprotector homeobox [Source:NCBI gene;Acc:419350]	20	13624955	ADNP	protein_coding	ADNP													ADAMTS10	12
ENSGALG00000035669	ADNP homeobox 2 [Source:NCBI gene;Acc:420805]	2	56225453	ADNP2	protein_coding	ADNP2													ADAMTS12	6
ENSGALG00000038593	2-aminoethanethiol dioxygenase [Source:NCBI gene;Acc:107053634]	6	8090033	ADO	protein_coding	ADO													ADAMTS13	12
ENSGALG00000000168	adenosine A1 receptor [Source:NCBI gene;Acc:374212]	26	981821	ADORA1	protein_coding														ADAMTS14	12
ENSGALG00000006642	adenosine A2a receptor [Source:NCBI gene;Acc:427705]	15	8526761	ADORA2A	protein_coding	ADORA2A													ADAMTS15	6
ENSGALG00000014182	adenosine A2b receptor [Source:NCBI gene;Acc:395971]	19	6439745	ADORA2B	protein_coding														ADAMTS16	9
ENSGALG00000001462	adenosine A3 receptor [Source:NCBI gene;Acc:373956]	26	3223603	ADORA3	protein_coding														ADAMTS17	12
ENSGALG00000001788	ADP dependent glucokinase [Source:NCBI gene;Acc:415317]	10	1649712	ADPGK	protein_coding														ADAMTS18	12
ENSGALG00000015473	ADP-ribosylarginine hydrolase [Source:NCBI gene;Acc:418452]	1	92237349	ADPRH	protein_coding														ADAMTS19	6
ENSGALG00000016826	ADP-ribosylhydrolase like 1 [Source:NCBI gene;Acc:418741]	1	137410867	ADPRHL1	protein_coding	ADPRHL1													ADAMTS2	12
ENSGALG00000002304	ADP-ribosylhydrolase like 2 [Source:NCBI gene;Acc:419626]	23	4155704	ADPRHL2	protein_coding														ADAMTS20	6
ENSGALG00000041763	ADP-ribose/CDP-alcohol diphosphatase, manganese dependent [Source:NCBI gene;Acc:768578]	18	717732	ADPRM	protein_coding	ADPRM													ADAMTS3	9
ENSGALG00000000469	adrenoceptor alpha 1A [Source:NCBI gene;Acc:428203]	22	4528861	ADRA1A	protein_coding	ADRA1A													ADAMTS4	13
ENSGALG00000001416	adrenoceptor alpha 1B [Source:NCBI gene;Acc:373890]	13	7992487	ADRA1B	protein_coding	ADRA1B													ADAMTS5	12
ENSGALG00000023521	adrenoceptor alpha 2A [Source:NCBI gene;Acc:428980]	6	26252415	ADRA2A	protein_coding	ADRA2A													ADAMTS6	7
ENSGALG00000015608	adrenoceptor alpha 2C [Source:NCBI gene;Acc:428799]	4	82152617	ADRA2C	protein_coding	ADRA2C													ADAMTS7	6
ENSGALG00000008949	adrenoceptor beta 1 [Source:HGNC Symbol;Acc:HGNC:285]	6	27679147	ADRB1	protein_coding	ADRB1													ADAMTS8	12
ENSGALG00000040035	adrenoceptor beta 2 [Source:HGNC Symbol;Acc:HGNC:286]	13	8649968	ADRB2	protein_coding	ADRB2													ADAMTS9	6
ENSGALG00000019018	adrenoceptor beta 3 [Source:HGNC Symbol;Acc:HGNC:288]	22	2263412	ADRB3	protein_coding	ADRB3													ADAMTSL1	7
ENSGALG00000005200	adhesion regulating molecule 1 [Source:NCBI gene;Acc:395365]	20	8015291	ADRM1	protein_coding														ADAMTSL2	12
ENSGALG00000012034	adenylosuccinate lyase [Source:NCBI gene;Acc:396540]	1	50125302	ADSL	protein_coding														ADAMTSL3	7
ENSGALG00000010702	adenylosuccinate synthase [Source:NCBI gene;Acc:428579]	3	34875664	ADSS	protein_coding														ADAMTSL4	12
ENSGALG00000011618	adenylosuccinate synthase like 1 [Source:NCBI gene;Acc:776127]	5	51625809	ADSSL1	protein_coding	ADSSL1													ADAMTSL5	9
ENSGALG00000032683	androgen dependent TFPI regulating protein [Source:NCBI gene;Acc:771464]	2	63095842	ADTRP	protein_coding	ADTRP													ADAP1	1
ENSGALG00000041834	AE binding protein 1 [Source:NCBI gene;Acc:100859431]	22	4713252	AEBP1	protein_coding	AEBP1													ADAP2	12
ENSGALG00000038026	AE binding protein 2 [Source:NCBI gene;Acc:418184]	1	64608864	AEBP2	protein_coding	AEBP2													ADAR	1
ENSGALG00000044204	apoptosis enhancing nuclease [Source:NCBI gene;Acc:415496]	10	13131918	AEN	protein_coding	AEN													ADARB1	1
ENSGALG00000015556	actin filament associated protein 1 [Source:NCBI gene;Acc:374034]	4	81124238	AFAP1	protein_coding														ADARB2	12
ENSGALG00000039628	actin filament associated protein 1 like 1 [Source:NCBI gene;Acc:427621]	13	8524948	AFAP1L1	protein_coding	AFAP1L1													ADAT1	3
ENSGALG00000008999	actin filament associated protein 1 like 2 [Source:NCBI gene;Acc:423908]	6	27778781	AFAP1L2	protein_coding	AFAP1L2													ADAT2	1
ENSGALG00000011329	afadin, adherens junction formation factor [Source:NCBI gene;Acc:421564]	3	42235566	AFDN	protein_coding	AFDN													ADAT3	1
ENSGALG00000043935	AF4/FMR2 family member 1 [Source:NCBI gene;Acc:422590]	4	46064419	AFF1	protein_coding	AFF1													ADCK1	1
ENSGALG00000009168	AF4/FMR2 family member 2 [Source:NCBI gene;Acc:422394]	4	18260155	AFF2	protein_coding	AFF2													ADCK2	1
ENSGALG00000030147	AF4/FMR2 family member 4 [Source:NCBI gene;Acc:416337]	13	17170799	AFF4	protein_coding	AFF4													ADCK5	1
ENSGALG00000015303	AFG1 like ATPase [Source:NCBI gene;Acc:421770]	3	67559787	AFG1L	protein_coding	AFG1L													ADCY1	7
ENSGALG00000013853	AFG3 like matrix AAA peptidase subunit 2 [Source:NCBI gene;Acc:421036]	2	97433438	AFG3L2	protein_coding	AFG3L2													ADCY10	1
ENSGALG00000000109	arylformamidase [Source:NCBI gene;Acc:769005]	18	9950627	AFMID	protein_coding	AFMID													ADCY2	12
ENSGALG00000008828	aftiphilin [Source:NCBI gene;Acc:421277]	3	9778964	AFTPH	protein_coding	AFTPH													ADCY3	6
ENSGALG00000010716	aspartylglucosaminidase [Source:NCBI gene;Acc:422558]	4	42504428	AGA	protein_coding														ADCY4	7
ENSGALG00000006819	ATP/GTP binding protein like 1 [Source:NCBI gene;Acc:427507]	10	13624751	AGBL1	protein_coding	AGBL1													ADCY5	6
ENSGALG00000029618	ATP/GTP binding protein like 2 [Source:NCBI gene;Acc:426630]	5	368166	AGBL2	protein_coding	AGBL2													ADCY6	6
ENSGALG00000011727	ATP/GTP binding protein like 3 [Source:HGNC Symbol;Acc:HGNC:27981]	1	47965222	AGBL3	protein_coding	AGBL3													ADCY7	14
ENSGALG00000036909	ATP/GTP binding protein like 4 [Source:NCBI gene;Acc:772083]	8	22774073	AGBL4	protein_coding	AGBL4													ADCY8	7
ENSGALG00000038639	ATP/GTP binding protein like 5 [Source:HGNC Symbol;Acc:HGNC:26147]	3	104932146	AGBL5	protein_coding	AGBL5													ADCY9	6
ENSGALG00000003052	ArfGAP with FG repeats 1 [Source:NCBI gene;Acc:424793]	9	9475461	AGFG1	protein_coding	AGFG1													ADCYAP1	12
ENSGALG00000012870	acylglycerol kinase [Source:NCBI gene;Acc:418121]	1	57332274	AGK	protein_coding	AGK													ADCYAP1R1	12
ENSGALG00000005407	amylo-alpha-1, 6-glucosidase, 4-alpha-glucanotransferase [Source:NCBI gene;Acc:424474]	8	12056098	AGL	protein_coding	AGL													ADD1	1
ENSGALG00000031872	agmatinase [Source:NCBI gene;Acc:373942]	21	4905599	AGMAT	protein_coding														ADD2	1
ENSGALG00000010792	alkylglycerol monooxygenase [Source:NCBI gene;Acc:772374]	2	27894534	AGMO	protein_coding	AGMO													ADD3	1
ENSGALG00000002249	argonaute 1, RISC catalytic component [Source:NCBI gene;Acc:428222]	23	4198877	AGO1	protein_coding														ADGB	4
ENSGALG00000040957	argonaute 2, RISC catalytic component [Source:HGNC Symbol;Acc:HGNC:3263]	2	145762254	AGO2	protein_coding	AGO2													ADGRA1	6
ENSGALG00000043711	argonaute 3, RISC catalytic component [Source:NCBI gene;Acc:419628]	23	4174718	AGO3	protein_coding														ADGRA2	6
ENSGALG00000039713	argonaute 4, RISC catalytic component [Source:NCBI gene;Acc:419629]	23	4226397	AGO4	protein_coding														ADGRA3	6
ENSGALG00000023517	1-acylglycerol-3-phosphate O-acyltransferase 2 [Source:NCBI gene;Acc:772114]	17	8222165	AGPAT2	protein_coding	AGPAT2													ADGRB1	12
ENSGALG00000031932	1-acylglycerol-3-phosphate O-acyltransferase 3 [Source:NCBI gene;Acc:418550]	1	110164243	AGPAT3	protein_coding	AGPAT3													ADGRB2	12
ENSGALG00000011571	1-acylglycerol-3-phosphate O-acyltransferase 4 [Source:NCBI gene;Acc:421578]	3	45311448	AGPAT4	protein_coding	AGPAT4													ADGRB3	12
ENSGALG00000016329	1-acylglycerol-3-phosphate O-acyltransferase 5 [Source:NCBI gene;Acc:421898]	3	88826113	AGPAT5	protein_coding	AGPAT5													ADGRD1	6
ENSGALG00000009236	alkylglycerone phosphate synthase [Source:NCBI gene;Acc:424135]	7	15782745	AGPS	protein_coding	AGPS													ADGRD2	12
ENSGALG00000010825	anterior gradient 2, protein disulphide isomerase family member [Source:NCBI gene;Acc:420596]	2	28627303	AGR2	protein_coding	AGR2													ADGRE1	15.1
ENSGALG00000019651	anterior gradient 3, protein disulphide isomerase family member [Source:NCBI gene;Acc:420597]	2	28654654	AGR3	protein_coding														ADGRE2	15.1
ENSGALG00000039193	agrin [Source:NCBI gene;Acc:396538]	21	2702980	AGRN	protein_coding														ADGRE3	15.2
ENSGALG00000002244	agouti related neuropeptide [Source:NCBI gene;Acc:427535]	11	1457324	AGRP	protein_coding														ADGRF1	12
ENSGALG00000011117	angiotensinogen [Source:NCBI gene;Acc:421543]	3	40594171	AGT	protein_coding	AGT													ADGRF2	15.1
ENSGALG00000012595	ATP/GTP binding protein 1 [Source:NCBI gene;Acc:427460]	Z	40665876	AGTPBP1	protein_coding														ADGRF3	13
ENSGALG00000038512	angiotensin II receptor type 1 [Source:NCBI gene;Acc:396065]	9	12398415	AGTR1	protein_coding														ADGRF4	15.1
ENSGALG00000005936	angiotensin II receptor type 2 [Source:NCBI gene;Acc:428708]	4	3030738	AGTR2	protein_coding	AGTR2													ADGRF5	13
ENSGALG00000004623	angiotensin II receptor associated protein [Source:HGNC Symbol;Acc:HGNC:13539]	21	5632537	AGTRAP	protein_coding	AGTRAP													ADGRG1	13
ENSGALG00000020943	alanine-glyoxylate aminotransferase [Source:NCBI gene;Acc:770344]	9	4868931	AGXT	protein_coding	AGXT													ADGRG2	14
ENSGALG00000003432	alanine--glyoxylate aminotransferase 2 [Source:NCBI gene;Acc:431666]	Z	10584479	AGXT2	protein_coding	AGXT2													ADGRG3	14
ENSGALG00000010630	AT-hook containing transcription factor 1 [Source:NCBI gene;Acc:421484]	3	33860673	AHCTF1	protein_coding														ADGRG4	6
ENSGALG00000033677	adenosylhomocysteinase [Source:NCBI gene;Acc:419146]	20	1594060	AHCY	protein_coding	AHCY													ADGRG5	15.1
ENSGALG00000000329	adenosylhomocysteinase like 1 [Source:NCBI gene;Acc:419803]	26	1288997	AHCYL1	protein_coding														ADGRG6	6
ENSGALG00000042916	AT hook, DNA binding motif, containing 1 [Source:NCBI gene;Acc:100859023]	23	2022154	AHDC1	protein_coding	AHDC1													ADGRG7	12
ENSGALG00000013951	Abelson helper integration site 1 [Source:NCBI gene;Acc:421693]	3	55761946	AHI1	protein_coding	AHI1													ADGRL1	12
ENSGALG00000010836	aryl hydrocarbon receptor [Source:NCBI gene;Acc:373907]	2	28805158	AHR	protein_coding														ADGRL2	12
ENSGALG00000004322	Gallus gallus aryl hydrocarbon receptor 1 beta (AHR1B), mRNA. [Source:RefSeq mRNA;Acc:NM_001318993]	7	6604479	AHR1B	protein_coding														ADGRL3	10
ENSGALG00000023742	Gallus gallus aryl hydrocarbon receptor 2 (AHR2), mRNA. [Source:RefSeq mRNA;Acc:NM_001319008]	7	6580483	AHR2	protein_coding														ADGRL4	12
ENSGALG00000013402	aryl-hydrocarbon receptor repressor [Source:NCBI gene;Acc:420989]	2	89281165	AHRR	protein_coding														ADGRV1	13
ENSGALG00000010463	activator of Hsp90 ATPase activity 1 [Source:NCBI gene;Acc:423378]	5	39275351	AHSA1	protein_coding	AHSA1													ADH1A	1
ENSGALG00000004483	AHA1, activator of heat shock 90kDa protein ATPase homolog 2 (yeast) [Source:NCBI gene;Acc:421194]	3	2192607	AHSA2	protein_coding														ADH1B	1
ENSGALG00000008601	alpha 2-HS glycoprotein [Source:NCBI gene;Acc:424956]	9	16183794	AHSG	protein_coding	AHSG													ADH1C	3
ENSGALG00000014280	activation induced cytidine deaminase [Source:NCBI gene;Acc:418257]	1	75956434	AICDA	protein_coding														ADH4	1
ENSGALG00000009426	axin interactor, dorsalization associated [Source:NCBI gene;Acc:421335]	3	18015373	AIDA	protein_coding														ADH5	1
ENSGALG00000029834	allograft inflammatory factor 1 like [Source:HGNC Symbol;Acc:HGNC:28904]	17	6552309	AIF1L	protein_coding	AIF1L													ADH6	1
ENSGALG00000004003	apoptosis inducing factor, mitochondria associated 1 [Source:NCBI gene;Acc:428688]	4	1590795	AIFM1	protein_coding														ADH7	1
ENSGALG00000004777	apoptosis inducing factor, mitochondria associated 2 [Source:NCBI gene;Acc:423720]	6	11988592	AIFM2	protein_coding	AIFM2													ADHFE1	1
ENSGALG00000007720	apoptosis inducing factor, mitochondria associated 3 [Source:NCBI gene;Acc:416999]	15	10092337	AIFM3	protein_coding	AIFM3													ADI1	1
ENSGALG00000013780	androgen induced 1 [Source:NCBI gene;Acc:421671]	3	52657464	AIG1	protein_coding	AIG1													ADIG	17
ENSGALG00000010553	aminoacyl tRNA synthetase complex interacting multifunctional protein 1 [Source:NCBI gene;Acc:422533]	4	38677751	AIMP1	protein_coding	AIMP1													ADIPOQ	12
ENSGALG00000003400	aminoacyl tRNA synthetase complex interacting multifunctional protein 2 [Source:NCBI gene;Acc:769030]	14	976634	AIMP2	protein_coding	AIMP2													ADIPOR1	1
ENSGALG00000040247	aryl hydrocarbon receptor interacting protein [Source:NCBI gene;Acc:395123]	5	393723	AIP	protein_coding														ADIPOR2	1
ENSGALG00000005014	aryl hydrocarbon receptor interacting protein like 1 [Source:HGNC Symbol;Acc:HGNC:359]	4	2066138	AIPL1	protein_coding	AIPL1													ADIRF	15.2
ENSGALG00000027265	adherens junctions associated protein 1 [Source:HGNC Symbol;Acc:HGNC:30801]	21	795517	AJAP1	protein_coding	AJAP1													ADK	1
ENSGALG00000030913	phosphohistidine phosphatase 1 [Source:NCBI gene;Acc:770750]	17	1057782	AJM1	protein_coding	AJM1													ADM	12
ENSGALG00000029150	adenylate kinase 1 [Source:NCBI gene;Acc:396002]	17	5415468	AK1	protein_coding														ADM2	12
ENSGALG00000003597	adenylate kinase 2 [Source:NCBI gene;Acc:428227]	23	5337092	AK2	protein_coding	AK2													ADM5	17
ENSGALG00000014447	adenylate kinase 3 [Source:NCBI gene;Acc:426534]	Z	27452893	AK3	protein_coding	AK3													ADNP	12
ENSGALG00000011035	adenylate kinase 4 [Source:NCBI gene;Acc:424697]	8	28363877	AK4	protein_coding	AK4													ADNP2	12
ENSGALG00000020534	adenylate kinase 6 [Source:NCBI gene;Acc:425215]	Z	64160615	AK6	protein_coding														ADO	2
ENSGALG00000011093	adenylate kinase 7 [Source:NCBI gene;Acc:428907]	5	46536991	AK7	protein_coding	AK7													ADORA1	6
ENSGALG00000040923	adenylate kinase 8 [Source:NCBI gene;Acc:430522]	17	7127033	AK8	protein_coding	AK8													ADORA2A	12
ENSGALG00000015224	adenylate kinase 9 [Source:NCBI gene;Acc:771077]	3	67019660	AK9	protein_coding	AK9													ADORA2B	6
ENSGALG00000027053	A-kinase anchor inhibitor 1 [Source:NCBI gene;Acc:769357]	2	100496909	AKAIN1	protein_coding														ADORA3	13
ENSGALG00000005575	A-kinase anchoring protein 1 [Source:NCBI gene;Acc:417668]	19	8993139	AKAP1	protein_coding	AKAP1													ADPGK	3
ENSGALG00000004679	A-kinase anchoring protein 10 [Source:NCBI gene;Acc:417612]	19	6779590	AKAP10	protein_coding	AKAP10													ADPRH	3
ENSGALG00000022739	A-kinase anchoring protein 11 [Source:NCBI gene;Acc:418835]	1	166395611	AKAP11	protein_coding	AKAP11													ADPRHL1	12
ENSGALG00000036240	A-kinase anchoring protein 12 [Source:NCBI gene;Acc:421634]	3	48974017	AKAP12	protein_coding	AKAP12													ADPRHL2	1
ENSGALG00000006840	A-kinase anchoring protein 13 [Source:NCBI gene;Acc:415502]	10	13979803	AKAP13	protein_coding	AKAP13													ADPRM	2
ENSGALG00000016686	A-kinase anchoring protein 17A [Source:NCBI gene;Acc:418664]	1	129082905	AKAP17A	protein_coding														ADRA1A	6
ENSGALG00000015656	A kinase (PRKA) anchor protein 2 [Source:NCBI gene;Acc:100533110]	Z	65691035	AKAP2	protein_coding														ADRA1B	6
ENSGALG00000011721	A-kinase anchoring protein 5 [Source:NCBI gene;Acc:423506]	5	52997304	AKAP5	protein_coding	AKAP5													ADRA1D	6
ENSGALG00000009995	A-kinase anchoring protein 6 [Source:NCBI gene;Acc:423314]	5	34843920	AKAP6	protein_coding	AKAP6													ADRA2A	6
ENSGALG00000029794	A-kinase anchoring protein 7 [Source:NCBI gene;Acc:426926]	3	57586467	AKAP7	protein_coding	AKAP7													ADRA2B	6
ENSGALG00000043107	A-kinase anchor protein 8-like [Source:NCBI gene;Acc:107057625]	AADN04004788.1	2105	AKAP8	protein_coding	AKAP8													ADRA2C	6
ENSGALG00000039974	A-kinase anchoring protein 8 like [Source:NCBI gene;Acc:776856]	KQ759480.1	6305	AKAP8L	protein_coding														ADRB1	12
ENSGALG00000040724	A-kinase anchoring protein 9 [Source:NCBI gene;Acc:395695]	2	22422267	AKAP9	protein_coding														ADRB2	6
ENSGALG00000015791	akirin 2 [Source:NCBI gene;Acc:421821]	3	76633221	AKIRIN2	protein_coding														ADRB3	6
ENSGALG00000010244	aldo-keto reductase family 1 member A1 [Source:NCBI gene;Acc:424599]	8	21226727	AKR1A1	protein_coding														ADRM1	1
ENSGALG00000045122	aldo-keto reductase family 1 member B10-like 1 [Source:NCBI gene;Acc:418169]	1	62176428	AKR1B10L1	protein_coding														ADSL	1
ENSGALG00000013072	aldo-keto reductase family 1 member B10-like 2 [Source:NCBI gene;Acc:395338]	1	62496373	AKR1B10L2	protein_coding														ADSS	1
ENSGALG00000003466	aldo-keto reductase family 1 member E2 [Source:NCBI gene;Acc:418171]	1	62199783	AKR1B1L	protein_coding														ADSSL1	1
ENSGALG00000012834	aldo-keto reductase family 1 member D1 [Source:NCBI gene;Acc:418107]	1	56606803	AKR1D1	protein_coding														ADTRP	3
ENSGALG00000011620	AKT serine/threonine kinase 1 [Source:NCBI gene;Acc:395928]	5	51675984	AKT1	protein_coding														AEBP1	12
ENSGALG00000034081	AKT serine/threonine kinase 3 [Source:NCBI gene;Acc:421497]	3	35081760	AKT3	protein_coding	AKT3													AEBP2	6
ENSGALG00000033378	AKT interacting protein [Source:NCBI gene;Acc:415720]	11	5078318	AKTIP	protein_coding														AEN	2
ENSGALG00000008865	aminolevulinate dehydratase [Source:NCBI gene;Acc:417273]	17	1938858	ALAD	protein_coding														AES	12
ENSGALG00000003948	5'-aminolevulinate synthase 1 [Source:NCBI gene;Acc:552895]	12	2927404	ALAS1	protein_coding														AFAP1	9
ENSGALG00000035219	albumin [Source:NCBI gene;Acc:396197]	4	51168578	ALB	protein_coding														AFAP1L1	12
ENSGALG00000040392	ALC protein [Source:NCBI gene;Acc:395084]	17	10536619	ALC	protein_coding														AFAP1L2	9
ENSGALG00000015348	activated leukocyte cell adhesion molecule [Source:NCBI gene;Acc:396092]	1	86503359	ALCAM	protein_coding														AFDN	6
ENSGALG00000015147	aldehyde dehydrogenase 1 family member A1 [Source:NCBI gene;Acc:395264]	Z	35893999	ALDH1A1	protein_coding														AFF1	14
ENSGALG00000004270	aldehyde dehydrogenase 1 family member A2 [Source:NCBI gene;Acc:395844]	10	7045146	ALDH1A2	protein_coding														AFF2	13
ENSGALG00000033365	aldehyde dehydrogenase 1 family member A3 [Source:NCBI gene;Acc:395389]	10	17449825	ALDH1A3	protein_coding														AFF3	6
ENSGALG00000012691	aldehyde dehydrogenase 1 family member L2 [Source:NCBI gene;Acc:418078]	1	54341803	ALDH1L2	protein_coding	ALDH1L2													AFF4	12
ENSGALG00000004763	aldehyde dehydrogenase 3 family member A2 [Source:NCBI gene;Acc:417615]	19	6846593	ALDH3A2	protein_coding														AFG1L	1
ENSGALG00000042184	aldehyde dehydrogenase 4 family member A1 [Source:NCBI gene;Acc:419467]	21	4544396	ALDH4A1	protein_coding														AFG3L2	1
ENSGALG00000032544	aldehyde dehydrogenase 5 family member A1 [Source:NCBI gene;Acc:420818]	2	58015698	ALDH5A1	protein_coding	ALDH5A1													AFM	15.1
ENSGALG00000010211	aldehyde dehydrogenase 6 family member A1 [Source:NCBI gene;Acc:423345]	5	37778732	ALDH6A1	protein_coding	ALDH6A1													AFMID	1
ENSGALG00000008229	aldehyde dehydrogenase 7 family member A1 [Source:NCBI gene;Acc:426812]	Z	78926260	ALDH7A1	protein_coding	ALDH7A1													AFP	15.2
ENSGALG00000013969	aldehyde dehydrogenase 8 family member A1 [Source:NCBI gene;Acc:421695]	3	56007248	ALDH8A1	protein_coding	ALDH8A1													AFTPH	7
ENSGALG00000015544	aldolase, fructose-bisphosphate B [Source:NCBI gene;Acc:427308]	Z	65124989	ALDOB	protein_coding														AGA	2
ENSGALG00000026077	aldolase, fructose-bisphosphate C [Source:NCBI gene;Acc:395492]	19	5736768	ALDOC	protein_coding														AGAP1	1
ENSGALG00000040272	ALG10, alpha-1,2-glucosyltransferase [Source:NCBI gene;Acc:426734]	1	15692075	ALG10	protein_coding														AGAP11	1
ENSGALG00000017022	ALG11, alpha-1,2-mannosyltransferase [Source:NCBI gene;Acc:418880]	1	170363876	ALG11	protein_coding														AGAP2	1
ENSGALG00000008539	ALG12, alpha-1,6-mannosyltransferase [Source:NCBI gene;Acc:417733]	1	18849407	ALG12	protein_coding														AGAP3	1
ENSGALG00000005583	ALG14, UDP-N-acetylglucosaminyltransferase subunit [Source:NCBI gene;Acc:424484]	8	13404331	ALG14	protein_coding														AGAP4	1
ENSGALG00000013573	ALG2, alpha-1,3/1,6-mannosyltransferase [Source:NCBI gene;Acc:420998]	2	90006995	ALG2	protein_coding	ALG2													AGAP5	1
ENSGALG00000008503	ALG3, alpha-1,3- mannosyltransferase [Source:NCBI gene;Acc:424952]	9	15914297	ALG3	protein_coding	ALG3													AGAP6	1
ENSGALG00000017049	ALG5, dolichyl-phosphate beta-glucosyltransferase [Source:NCBI gene;Acc:418898]	1	172318485	ALG5	protein_coding	ALG5													AGAP9	1
ENSGALG00000010991	ALG6, alpha-1,3-glucosyltransferase [Source:NCBI gene;Acc:395078]	8	27887688	ALG6	protein_coding														AGBL1	1
ENSGALG00000019042	ALG8, alpha-1,3-glucosyltransferase [Source:NCBI gene;Acc:428097]	1	192915380	ALG8	protein_coding	ALG8													AGBL2	1
ENSGALG00000016364	family with sequence similarity 150 member B [Source:NCBI gene;Acc:421910]	3	92332268	ALKAL2	protein_coding	ALKAL2													AGBL3	1
ENSGALG00000010485	alkB homolog 1, histone H2A dioxygenase [Source:NCBI gene;Acc:428898]	5	39389910	ALKBH1	protein_coding														AGBL4	1
ENSGALG00000035152	alkB homolog 2, alpha-ketoglutarate dependent dioxygenase [Source:NCBI gene;Acc:416897]	15	6703685	ALKBH2	protein_coding														AGBL5	1
ENSGALG00000041309	alkB homolog 3, alpha-ketoglutaratedependent dioxygenase [Source:NCBI gene;Acc:423169]	5	21648706	ALKBH3	protein_coding														AGER	15.1
ENSGALG00000001844	alkB homolog 4, lysine demethylase [Source:NCBI gene;Acc:417510]	19	4125579	ALKBH4	protein_coding	ALKBH4													AGFG1	1
ENSGALG00000043693	Gallus gallus alkB homolog 5, RNA demethylase (ALKBH5), mRNA. [Source:RefSeq mRNA;Acc:NM_001257201]	14	5064870	ALKBH5	protein_coding														AGFG2	1
ENSGALG00000017170	alkB homolog 8, tRNA methyltransferase [Source:NCBI gene;Acc:418972]	1	180575075	ALKBH8	protein_coding	ALKBH8													AGGF1	2
ENSGALG00000026781	arachidonate 5-lipoxygenase activating protein [Source:NCBI gene;Acc:770904]	1	175088272	ALOX5AP	protein_coding														AGK	6
ENSGALG00000012074	alpha kinase 1 [Source:NCBI gene;Acc:100858173]	4	57505958	ALPK1	protein_coding	ALPK1													AGL	1
ENSGALG00000037950	alpha kinase 3 [Source:NCBI gene;Acc:768936]	10	815996	ALPK3	protein_coding	ALPK3													AGMAT	1
ENSGALG00000023542	alkaline phosphatase, liver/bone/kidney [Source:NCBI gene;Acc:396317]	21	6616878	ALPL	protein_coding														AGMO	1
ENSGALG00000008415	amyotrophic lateral sclerosis 2 (juvenile) [Source:NCBI gene;Acc:424085]	7	11598549	ALS2	protein_coding	ALS2													AGO1	2
ENSGALG00000005430	ALS2 C-terminal like [Source:NCBI gene;Acc:428401]	2	3260213	ALS2CL	protein_coding	ALS2CL													AGO2	2
ENSGALG00000027213	ALX homeobox 1 [Source:NCBI gene;Acc:427871]	1	41853035	ALX1	protein_coding	ALX1													AGO3	2
ENSGALG00000025867	ALX homeobox 3 [Source:NCBI gene;Acc:100859561]	26	1318188	ALX3	protein_coding	ALX3													AGO4	12
ENSGALG00000032584	ALX homeobox 4 [Source:NCBI gene;Acc:373976]	5	21810345	ALX4	protein_coding														AGPAT1	1
ENSGALG00000007237	Aly/REF export factor [Source:NCBI gene;Acc:769169]	18	10031892	ALYREF	protein_coding														AGPAT2	1
ENSGALG00000003326	alpha-methylacyl-CoA racemase [Source:NCBI gene;Acc:427429]	Z	10347477	AMACR	protein_coding														AGPAT3	1
ENSGALG00000030255	alpha-1-microglobulin/bikunin precursor [Source:NCBI gene;Acc:770795]	17	1125509	AMBP	protein_coding														AGPAT4	1
ENSGALG00000008358	autophagy and beclin 1 regulator 1 [Source:NCBI gene;Acc:423194]	5	23508006	AMBRA1	protein_coding	AMBRA1													AGPAT5	1
ENSGALG00000039575	adenosylmethionine decarboxylase 1 [Source:NCBI gene;Acc:421755]	3	66496131	AMD1	protein_coding														AGPS	1
ENSGALG00000011414	amidohydrolase domain containing 1 [Source:NCBI gene;Acc:417917]	1	45669441	AMDHD1	protein_coding	AMDHD1													AGR2	12
ENSGALG00000009234	Gallus gallus amidohydrolase domain containing 2 (AMDHD2), mRNA. [Source:RefSeq mRNA;Acc:NM_001345995]	14	13915451	AMDHD2	protein_coding														AGR3	12
ENSGALG00000007599	APC membrane recruitment protein 1 [Source:NCBI gene;Acc:422314]	4	11720134	AMER1	protein_coding	AMER1													AGRN	7
ENSGALG00000027868	APC membrane recruitment protein 2 [Source:NCBI gene;Acc:418939]	1	177160927	AMER2	protein_coding	AMER2													AGRP	12
ENSGALG00000041501	APC membrane recruitment protein 3 [Source:NCBI gene;Acc:100859787]	9	2511932	AMER3	protein_coding	AMER3													AGT	12
ENSGALG00000003107	autocrine motility factor receptor [Source:NCBI gene;Acc:415697]	11	2223302	AMFR	protein_coding	AMFR													AGTPBP1	1
ENSGALG00000036346	anti-Mullerian hormone [Source:NCBI gene;Acc:395887]	28	2018796	AMH	protein_coding														AGTR1	12
ENSGALG00000009739	adhesion molecule with Ig like domain 2 [Source:NCBI gene;Acc:417810]	1	31248896	AMIGO2	protein_coding														AGTR2	12
ENSGALG00000008074	Alport syndrome, mental retardation, midface hypoplasia and elliptocytosis chromosomal region gene 1 [Source:NCBI gene;Acc:422343]	4	13672485	AMMECR1	protein_coding	AMMECR1													AGTRAP	7
ENSGALG00000026728	AMMECR1 like [Source:NCBI gene;Acc:424755]	9	1459167	AMMECR1L	protein_coding	AMMECR1L													AGXT	1
ENSGALG00000011391	amnion associated transmembrane protein [Source:NCBI gene;Acc:423472]	5	49969802	AMN	protein_coding														AGXT2	1
ENSGALG00000012938	antagonist of mitotic exit network 1 homolog [Source:NCBI gene;Acc:418137]	1	59452519	AMN1	protein_coding	AMN1													AHCTF1	7
ENSGALG00000007952	angiomotin [Source:NCBI gene;Acc:422336]	4	13029175	AMOT	protein_coding	AMOT													AHCY	1
ENSGALG00000017208	angiomotin like 1 [Source:NCBI gene;Acc:428091]	1	185571024	AMOTL1	protein_coding	AMOTL1													AHCYL1	1
ENSGALG00000002082	adenosine monophosphate deaminase 1 [Source:NCBI gene;Acc:772125]	26	3892415	AMPD1	protein_coding	AMPD1													AHCYL2	6
ENSGALG00000034009	adenosine monophosphate deaminase 2 [Source:HGNC Symbol;Acc:HGNC:469]	26	1248143	AMPD2	protein_coding	AMPD2													AHDC1	15.1
ENSGALG00000005662	adenosine monophosphate deaminase 3 [Source:NCBI gene;Acc:423041]	5	8920344	AMPD3	protein_coding														AHI1	1
ENSGALG00000032958	amphiphysin [Source:NCBI gene;Acc:420761]	2	49313942	AMPH	protein_coding														AHNAK	1
ENSGALG00000025844	aminomethyltransferase [Source:NCBI gene;Acc:395566]	12	2412853	AMT	protein_coding														AHNAK2	1
ENSGALG00000005147	amylase, alpha 1A; hepatic [Source:NCBI gene;Acc:414139]	8	11025387	AMY1A	protein_coding														AHR	6
ENSGALG00000038740	amylase, alpha 2A (pancreatic) [Source:NCBI gene;Acc:414140]	8	46121	AMY2A	protein_coding														AHRR	12
ENSGALG00000008254	anaphase promoting complex subunit 1 [Source:NCBI gene;Acc:421228]	3	3158827	ANAPC1	protein_coding	ANAPC1													AHSA1	1
ENSGALG00000028643	anaphase promoting complex subunit 10 [Source:NCBI gene;Acc:422461]	4	31228978	ANAPC10	protein_coding														AHSG	12
ENSGALG00000031312	anaphase promoting complex subunit 13 [Source:NCBI gene;Acc:769605]	9	3658234	ANAPC13	protein_coding														AHSP	15.1
ENSGALG00000004410	anaphase promoting complex subunit 16 [Source:NCBI gene;Acc:423708]	6	11462949	ANAPC16	protein_coding	ANAPC16													AICDA	12
ENSGALG00000008625	anaphase promoting complex subunit 2 [Source:NCBI gene;Acc:417258]	17	2280467	ANAPC2	protein_coding	ANAPC2													AIDA	4
ENSGALG00000004179	anaphase promoting complex subunit 5 [Source:NCBI gene;Acc:416842]	15	5492611	ANAPC5	protein_coding														AIF1	3
ENSGALG00000003826	anaphase promoting complex subunit 7 [Source:NCBI gene;Acc:416838]	15	5327349	ANAPC7	protein_coding	ANAPC7													AIF1L	3
ENSGALG00000010372	angel homolog 1 [Source:NCBI gene;Acc:423370]	5	38928040	ANGEL1	protein_coding														AIFM1	1
ENSGALG00000009802	angel homolog 2 [Source:NCBI gene;Acc:421363]	3	21756707	ANGEL2	protein_coding														AIFM2	1
ENSGALG00000029983	angiopoietin 1 [Source:NCBI gene;Acc:395129]	2	131784819	ANGPT1	protein_coding														AIFM3	1
ENSGALG00000041502	angiopoietin-related protein 1-like [Source:NCBI gene;Acc:395773]	19	194195	ANGPT1L	protein_coding														AIG1	3
ENSGALG00000036189	angiopoietin 2 [Source:NCBI gene;Acc:395610]	3	88967352	ANGPT2	protein_coding														AIM2	18
ENSGALG00000040755	angiopoietin 4 [Source:NCBI gene;Acc:771763]	20	10094792	ANGPT4	protein_coding	ANGPT4													AIMP1	1
ENSGALG00000004290	angiopoietin like 1 [Source:NCBI gene;Acc:770850]	8	6349547	ANGPTL1	protein_coding														AIMP2	6
ENSGALG00000000927	angiopoietin-like 2 [Source:NCBI gene;Acc:776031]	17	10786882	ANGPTL2	protein_coding														AIP	6
ENSGALG00000010978	angiopoietin like 3 [Source:NCBI gene;Acc:100189558]	8	27634248	ANGPTL3	protein_coding														AIPL1	12
ENSGALG00000000619	angiopoietin like 4 [Source:NCBI gene;Acc:769087]	28	838935	ANGPTL4	protein_coding	ANGPTL4													AIRE	12
ENSGALG00000017191	angiopoietin like 5 [Source:NCBI gene;Acc:772036]	1	182851318	ANGPTL5	protein_coding														AJAP1	13
ENSGALG00000003179	angiopoietin like 7 [Source:NCBI gene;Acc:101750033]	21	4165638	ANGPTL7	protein_coding	ANGPTL7													AJM1	7
ENSGALG00000003594	ankyrin 1 [Source:NCBI gene;Acc:396311]	22	2643819	ANK1	protein_coding	ANK1													AJUBA	12
ENSGALG00000012044	ankyrin 2 [Source:NCBI gene;Acc:422689]	4	57097275	ANK2	protein_coding	ANK2													AK1	1
ENSGALG00000003135	ankyrin 3 [Source:NCBI gene;Acc:396309]	6	8746641	ANK3	protein_coding														AK2	1
ENSGALG00000007252	ankyrin repeat and death domain containing 1A [Source:NCBI gene;Acc:415525]	10	17729059	ANKDD1A	protein_coding														AK3	1
ENSGALG00000014958	ankyrin repeat and death domain containing 1B [Source:NCBI gene;Acc:431596]	Z	23845453	ANKDD1B	protein_coding	ANKDD1B													AK4	1
ENSGALG00000008996	ankyrin repeat and EF-hand domain containing 1 [Source:NCBI gene;Acc:416735]	3	13763815	ANKEF1	protein_coding	ANKEF1													AK5	1
ENSGALG00000003105	ankyrin repeat and fibronectin type III domain containing 1 [Source:NCBI gene;Acc:427807]	18	6179731	ANKFN1	protein_coding	ANKFN1													AK6	3
ENSGALG00000001467	ankyrin repeat and FYVE domain containing 1 [Source:NCBI gene;Acc:417494]	19	3146816	ANKFY1	protein_coding	ANKFY1													AK7	1
ENSGALG00000012964	ANKH inorganic pyrophosphate transport regulator [Source:NCBI gene;Acc:420917]	2	76381967	ANKH	protein_coding														AK8	1
ENSGALG00000001099	ankyrin repeat and KH domain containing 1 [Source:NCBI gene;Acc:416143]	13	1544222	ANKHD1	protein_coding														AK9	1
ENSGALG00000031917	ankyrin repeat and IBR domain containing 1 [Source:NCBI gene;Acc:420550]	2	22587398	ANKIB1	protein_coding	ANKIB1													AKAIN1	18
ENSGALG00000007815	ankyrin repeat and kinase domain containing 1 [Source:NCBI gene;Acc:100859406]	24	5747940	ANKK1	protein_coding	ANKK1													AKAP1	6
ENSGALG00000002143	ankyrin repeat and LEM domain containing 2 [Source:NCBI gene;Acc:416790]	15	1431681	ANKLE2	protein_coding	ANKLE2													AKAP10	7
ENSGALG00000033920	ankyrin repeat and MYND domain containing 1 [Source:NCBI gene;Acc:417300]	17	741749	ANKMY1	protein_coding	ANKMY1													AKAP11	12
ENSGALG00000010804	ankyrin repeat and MYND domain containing 2 [Source:NCBI gene;Acc:420593]	2	28519381	ANKMY2	protein_coding														AKAP12	12
ENSGALG00000013511	ankyrin repeat family A member 2 [Source:NCBI gene;Acc:426153]	Z	24717771	ANKRA2	protein_coding														AKAP13	17
ENSGALG00000006491	ankyrin repeat domain 1 [Source:NCBI gene;Acc:378926]	6	19643927	ANKRD1	protein_coding														AKAP14	6
ENSGALG00000030125	ankyrin repeat domain 10 [Source:NCBI gene;Acc:418760]	1	139241471	ANKRD10	protein_coding														AKAP17A	6
ENSGALG00000008399	ankyrin repeat domain 12 [Source:NCBI gene;Acc:425900]	2	98810392	ANKRD12	protein_coding	ANKRD12													AKAP2	12
ENSGALG00000043357	ankyrin repeat domain 13A [Source:NCBI gene;Acc:416902]	15	6939266	ANKRD13A	protein_coding	ANKRD13A													AKAP3	15.2
ENSGALG00000032723	ankyrin repeat domain 13B [Source:NCBI gene;Acc:100859164]	19	6071445	ANKRD13B	protein_coding	ANKRD13B													AKAP4	15.1
ENSGALG00000031210	ankyrin repeat domain 13C [Source:NCBI gene;Acc:424715]	8	29129339	ANKRD13C	protein_coding	ANKRD13C													AKAP5	14
ENSGALG00000042297	ankyrin repeat domain 13D [Source:NCBI gene;Acc:107049270]	AADN04000612.1	33289	ANKRD13D	protein_coding	ANKRD13D													AKAP6	9
ENSGALG00000008168	ankyrin repeat domain 16 [Source:NCBI gene;Acc:416688]	1	1044881	ANKRD16	protein_coding														AKAP7	1
ENSGALG00000011642	ankyrin repeat domain 17 [Source:NCBI gene;Acc:422651]	4	51063217	ANKRD17	protein_coding	ANKRD17													AKAP8	15.2
ENSGALG00000007539	ankyrin repeat domain 2 [Source:NCBI gene;Acc:423841]	6	22313737	ANKRD2	protein_coding	ANKRD2													AKAP8L	12
ENSGALG00000028250	ankyrin repeat domain 22 [Source:NCBI gene;Acc:771419]	6	19179812	ANKRD22	protein_coding														AKAP9	12
ENSGALG00000001235	ankyrin repeat domain 24 [Source:NCBI gene;Acc:428331]	28	2618283	ANKRD24	protein_coding	ANKRD24													AKIP1	9
ENSGALG00000009104	ankyrin repeat domain 26 [Source:NCBI gene;Acc:417764]	1	24294540	ANKRD26	protein_coding														AKIRIN1	12
ENSGALG00000004671	ankyrin repeat domain 27 [Source:NCBI gene;Acc:415766]	11	9998400	ANKRD27	protein_coding														AKIRIN2	6
ENSGALG00000011226	ankyrin repeat domain 28 [Source:NCBI gene;Acc:420640]	2	34106867	ANKRD28	protein_coding	ANKRD28													AKNA	12
ENSGALG00000015034	ankyrin repeat domain 29 [Source:NCBI gene;Acc:428523]	2	103382854	ANKRD29	protein_coding	ANKRD29													AKNAD1	13
ENSGALG00000038328	ankyrin repeat domain 33B [Source:NCBI gene;Acc:420924]	2	78418694	ANKRD33B	protein_coding	ANKRD33B													AKR1A1	1
ENSGALG00000044727	ankyrin repeat domain 34B [Source:NCBI gene;Acc:431626]	Z	64085933	ANKRD34B	protein_coding	ANKRD34B													AKR1B1	1
ENSGALG00000030576	ankyrin repeat domain 34C [Source:NCBI gene;Acc:415579]	10	20007339	ANKRD34C	protein_coding	ANKRD34C													AKR1B10	1
ENSGALG00000007389	ankyrin repeat domain 40 [Source:NCBI gene;Acc:428678]	18	10224312	ANKRD40	protein_coding														AKR1B15	1
ENSGALG00000007996	ankyrin repeat domain 44 [Source:NCBI gene;Acc:424055]	7	10074592	ANKRD44	protein_coding														AKR1C1	1
ENSGALG00000017210	ankyrin repeat domain 49 [Source:NCBI gene;Acc:418997]	1	185689014	ANKRD49	protein_coding	ANKRD49													AKR1C2	1
ENSGALG00000011831	ankyrin repeat domain 50 [Source:NCBI gene;Acc:422663]	4	53218480	ANKRD50	protein_coding	ANKRD50													AKR1C3	1
ENSGALG00000031973	ankyrin repeat domain 52 [Source:NCBI gene;Acc:426469]	33	728697	ANKRD52	protein_coding														AKR1C4	1
ENSGALG00000014717	ankyrin repeat domain 55 [Source:NCBI gene;Acc:100858831]	Z	17092372	ANKRD55	protein_coding	ANKRD55													AKR1D1	1
ENSGALG00000015768	ankyrin repeat domain 6 [Source:HGNC Symbol;Acc:HGNC:17280]	3	75828253	ANKRD6	protein_coding	ANKRD6													AKR1E2	1
ENSGALG00000007624	ankyrin repeat domain 60 [Source:NCBI gene;Acc:419320]	20	11461828	ANKRD60	protein_coding	ANKRD60													AKR7A2	2
ENSGALG00000011376	ankyrin repeat domain 9 [Source:NCBI gene;Acc:423469]	5	49728731	ANKRD9	protein_coding	ANKRD9													AKR7A3	2
ENSGALG00000002723	ankyrin repeat and sterile alpha motif domain containing 1A [Source:NCBI gene;Acc:419898]	26	4191373	ANKS1A	protein_coding	ANKS1A													AKR7L	2
ENSGALG00000011549	ankyrin repeat and sterile alpha motif domain containing 1B [Source:NCBI gene;Acc:417927]	1	46756368	ANKS1B	protein_coding														AKT1	1
ENSGALG00000000643	ankyrin repeat and sterile alpha motif domain containing 3 [Source:NCBI gene;Acc:769431]	14	12889940	ANKS3	protein_coding	ANKS3													AKT1S1	12
ENSGALG00000002442	ankyrin repeat and sterile alpha motif domain containing 4B [Source:NCBI gene;Acc:427007]	14	14984985	ANKS4B	protein_coding	ANKS4B													AKT2	1
ENSGALG00000013196	ankyrin repeat and sterile alpha motif domain containing 6 [Source:NCBI gene;Acc:420977]	2	88114154	ANKS6	protein_coding	ANKS6													AKT3	1
ENSGALG00000011332	ankyrin repeat and zinc finger domain containing 1 [Source:NCBI gene;Acc:429038]	7	22332671	ANKZF1	protein_coding	ANKZF1													AKTIP	2
ENSGALG00000041808	anoctamin 1 [Source:NCBI gene;Acc:423144]	5	17729748	ANO1	protein_coding	ANO1													ALAD	1
ENSGALG00000042371	anoctamin 10 [Source:NCBI gene;Acc:420674]	2	41037808	ANO10	protein_coding	ANO10													ALAS1	1
ENSGALG00000017271	anoctamin 2 [Source:NCBI gene;Acc:428100]	1	74112613	ANO2	protein_coding	ANO2													ALAS2	1
ENSGALG00000013311	anoctamin 3 [Source:NCBI gene;Acc:422968]	5	3237323	ANO3	protein_coding														ALB	13
ENSGALG00000011614	anoctamin 4 [Source:NCBI gene;Acc:427878]	1	47513533	ANO4	protein_coding	ANO4													ALCAM	12
ENSGALG00000003748	anoctamin 5 [Source:NCBI gene;Acc:422973]	5	2699425	ANO5	protein_coding														ALDH16A1	1
ENSGALG00000009638	anoctamin 6 [Source:NCBI gene;Acc:417802]	1	30560077	ANO6	protein_coding	ANO6													ALDH18A1	1
ENSGALG00000004280	anoctamin 9 [Source:NCBI gene;Acc:422996]	5	1498469	ANO9	protein_coding	ANO9													ALDH1A1	1
ENSGALG00000035266	anosmin 1 [Source:NCBI gene;Acc:396395]	1	125695764	ANOS1	protein_coding														ALDH1A2	1
ENSGALG00000037483	acidic (leucine-rich) nuclear phosphoprotein 32 family, member B [Source:NCBI gene;Acc:420087]	28	1724096	ANP32B	protein_coding														ALDH1A3	1
ENSGALG00000039891	acidic nuclear phosphoprotein 32 family member E [Source:NCBI gene;Acc:426109]	25	162085	ANP32E	protein_coding														ALDH1B1	1
ENSGALG00000027501	alanyl aminopeptidase, membrane [Source:NCBI gene;Acc:395667]	10	19886093	ANPEP	protein_coding														ALDH1L1	1
ENSGALG00000030603	anthrax toxin receptor 1 [Source:NCBI gene;Acc:428199]	22	156208	ANTXR1	protein_coding	ANTXR1													ALDH1L2	6
ENSGALG00000043675	anthrax toxin receptor 2 [Source:NCBI gene;Acc:422580]	4	45520827	ANTXR2	protein_coding	ANTXR2													ALDH2	1
ENSGALG00000015148	annexin A1 [Source:NCBI gene;Acc:404271]	Z	36022686	ANXA1	protein_coding														ALDH3A1	1
ENSGALG00000009573	annexin A10 [Source:NCBI gene;Acc:770326]	4	25133358	ANXA10	protein_coding	ANXA10													ALDH3A2	1
ENSGALG00000043826	annexin A11 [Source:NCBI gene;Acc:423637]	6	5164861	ANXA11	protein_coding														ALDH3B1	1
ENSGALG00000036418	annexin A13 [Source:NCBI gene;Acc:420342]	2	138238171	ANXA13	protein_coding														ALDH3B2	1
ENSGALG00000003770	annexin A2 [Source:NCBI gene;Acc:396297]	10	5019352	ANXA2	protein_coding														ALDH4A1	1
ENSGALG00000038783	annexin A4 [Source:NCBI gene;Acc:772393]	22	4585752	ANXA4	protein_coding	ANXA4													ALDH5A1	1
ENSGALG00000011885	annexin A5 [Source:NCBI gene;Acc:428767]	4	54329226	ANXA5	protein_coding														ALDH6A1	1
ENSGALG00000004357	annexin A6 [Source:NCBI gene;Acc:395481]	13	13030906	ANXA6	protein_coding														ALDH7A1	1
ENSGALG00000005299	annexin A7 [Source:NCBI gene;Acc:423747]	6	16201311	ANXA7	protein_coding														ALDH8A1	1
ENSGALG00000035505	acyloxyacyl hydrolase [Source:NCBI gene;Acc:420737]	2	46830837	AOAH	protein_coding	AOAH													ALDH9A1	1
ENSGALG00000008185	aldehyde oxidase 1 [Source:NCBI gene;Acc:424071]	7	11249381	AOX1	protein_coding														ALDOA	1
ENSGALG00000020876	aldehyde oxidase 2 [Source:NCBI gene;Acc:424072]	7	11289758	AOX2	protein_coding														ALDOB	1
ENSGALG00000028807	adaptor related protein complex 1 associated regulatory protein [Source:NCBI gene;Acc:422693]	4	57555810	AP1AR	protein_coding	AP1AR													ALDOC	1
ENSGALG00000042213	adaptor related protein complex 1 beta 1 subunit [Source:NCBI gene;Acc:417021]	15	11196579	AP1B1	protein_coding	AP1B1													ALF	12
ENSGALG00000000848	adaptor related protein complex 1 gamma 1 subunit [Source:NCBI gene;Acc:415880]	11	19994788	AP1G1	protein_coding														ALG1	1
ENSGALG00000003959	adaptor related protein complex 1 mu 1 subunit [Source:NCBI gene;Acc:420149]	28	4424049	AP1M1	protein_coding														ALG10	2
ENSGALG00000031292	adaptor related protein complex 1 sigma 1 subunit [Source:NCBI gene;Acc:107050444]	AADN04006547.1	21	AP1S1	protein_coding	AP1S1													ALG10B	2
ENSGALG00000016551	adaptor related protein complex 1 sigma 2 subunit [Source:NCBI gene;Acc:418621]	1	121850197	AP1S2	protein_coding														ALG11	1
ENSGALG00000005171	adaptor related protein complex 1 sigma 3 subunit [Source:NCBI gene;Acc:424807]	9	8269421	AP1S3	protein_coding														ALG12	2
ENSGALG00000006799	adaptor related protein complex 2 alpha 2 subunit [Source:NCBI gene;Acc:423102]	5	15100354	AP2A2	protein_coding														ALG13	12
ENSGALG00000042125	adaptor related protein complex 2 beta 1 subunit [Source:NCBI gene;Acc:417525]	19	4367119	AP2B1	protein_coding	AP2B1													ALG14	1
ENSGALG00000008432	adaptor related protein complex 2 mu 1 subunit [Source:NCBI gene;Acc:770246]	9	15866405	AP2M1	protein_coding														ALG1L	1
ENSGALG00000004390	adaptor related protein complex 3 beta 1 subunit [Source:NCBI gene;Acc:427646]	Z	22789995	AP3B1	protein_coding	AP3B1													ALG1L2	1
ENSGALG00000005070	adaptor related protein complex 3 mu 1 subunit [Source:NCBI gene;Acc:423736]	6	15373749	AP3M1	protein_coding														ALG2	1
ENSGALG00000038155	adaptor related protein complex 3 mu 2 subunit [Source:NCBI gene;Acc:426790]	22	2725644	AP3M2	protein_coding	AP3M2													ALG3	1
ENSGALG00000002341	adaptor related protein complex 3 sigma 1 subunit [Source:NCBI gene;Acc:427389]	Z	72903093	AP3S1	protein_coding														ALG5	1
ENSGALG00000008291	adaptor related protein complex 3 sigma 2 subunit [Source:NCBI gene;Acc:415581]	10	20031637	AP3S2	protein_coding														ALG6	2
ENSGALG00000035295	adaptor related protein complex 4 beta 1 subunit [Source:NCBI gene;Acc:419879]	26	3763580	AP4B1	protein_coding														ALG8	2
ENSGALG00000009936	adaptor related protein complex 4 sigma 1 subunit [Source:NCBI gene;Acc:423309]	5	34343811	AP4S1	protein_coding	AP4S1													ALG9	1
ENSGALG00000012101	adaptor related protein complex 5 mu 1 subunit [Source:NCBI gene;Acc:423548]	5	55699101	AP5M1	protein_coding	AP5M1													ALK	2
ENSGALG00000030095	adaptor related protein complex 5 sigma 1 subunit [Source:NCBI gene;Acc:101749247]	AADN04003971.1	11803	AP5S1	protein_coding	AP5S1													ALKAL1	12
ENSGALG00000040528	adaptor related protein complex 5 zeta 1 subunit [Source:NCBI gene;Acc:416478]	14	4009890	AP5Z1	protein_coding	AP5Z1													ALKAL2	12
ENSGALG00000011531	apoptotic peptidase activating factor 1 [Source:NCBI gene;Acc:417926]	1	46718811	APAF1	protein_coding	APAF1													ALKBH1	1
ENSGALG00000015111	amyloid beta precursor protein binding family A member 1 [Source:NCBI gene;Acc:427246]	Z	34703400	APBA1	protein_coding	APBA1													ALKBH2	2
ENSGALG00000003930	amyloid beta precursor protein binding family A member 2 [Source:NCBI gene;Acc:415386]	10	5794553	APBA2	protein_coding	APBA2													ALKBH3	1
ENSGALG00000000740	amyloid beta (A4) precursor protein-binding, family A, member 3 [Source:NCBI gene;Acc:420069]	28	975013	APBA3	protein_coding	APBA3													ALKBH4	1
ENSGALG00000046164	amyloid beta precursor protein binding family B member 1 [Source:NCBI gene;Acc:100859045]	1	194444274	APBB1	protein_coding	APBB1													ALKBH5	2
ENSGALG00000007579	amyloid beta precursor protein binding family B member 1 interacting protein [Source:NCBI gene;Acc:420492]	2	16147118	APBB1IP	protein_coding														ALKBH6	2
ENSGALG00000014262	amyloid beta precursor protein binding family B member 2 [Source:NCBI gene;Acc:422781]	4	69151136	APBB2	protein_coding	APBB2													ALKBH7	1
ENSGALG00000000220	APC, WNT signaling pathway regulator [Source:NCBI gene;Acc:415607]	Z	46027195	APC	protein_coding	APC													ALKBH8	1
ENSGALG00000042153	APC2, WNT signaling pathway regulator [Source:NCBI gene;Acc:429363]	28	3228730	APC2	protein_coding														ALLC	1
ENSGALG00000000894	APC down-regulated 1 [Source:NCBI gene;Acc:426765]	2	98537292	APCDD1	protein_coding														ALMS1	6
ENSGALG00000007543	APC down-regulated 1 like [Source:NCBI gene;Acc:419316]	20	11368023	APCDD1L	protein_coding	APCDD1L													ALOX12	1
ENSGALG00000002784	acylaminoacyl-peptide hydrolase [Source:NCBI gene;Acc:415926]	12	2465249	APEH	protein_coding														ALOX12B	1
ENSGALG00000023444	apelin receptor early endogenous ligand [Source:NCBI gene;Acc:770154]	4	23934181	APELA	protein_coding														ALOX15	17
ENSGALG00000045163	aph-1 homolog A, gamma-secretase subunit [Source:NCBI gene;Acc:431243]	25	2391546	APH1A	protein_coding	APH1A													ALOX15B	1
ENSGALG00000037968	apoptosis inhibitor 5 [Source:NCBI gene;Acc:423168]	5	21406791	API5	protein_coding														ALOX5	1
ENSGALG00000031286	APAF1 interacting protein [Source:NCBI gene;Acc:428860]	5	18851337	APIP	protein_coding														ALOX5AP	12
ENSGALG00000008745	aprataxin and PNKP like factor [Source:NCBI gene;Acc:421264]	3	11370185	APLF	protein_coding														ALOXE3	1
ENSGALG00000004841	apelin receptor [Source:NCBI gene;Acc:429337]	5	17052980	APLNR	protein_coding	APLNR													ALPI	1
ENSGALG00000001250	amyloid beta precursor like protein 2 [Source:NCBI gene;Acc:419727]	24	1440224	APLP2	protein_coding														ALPK1	12
ENSGALG00000008651	adipocyte plasma membrane associated protein [Source:NCBI gene;Acc:416715]	3	15835498	APMAP	protein_coding														ALPK2	15.1
ENSGALG00000007114	apolipoprotein A1 [Source:NCBI gene;Acc:396536]	24	5110448	APOA1	protein_coding														ALPK3	12
ENSGALG00000007109	apolipoprotein A4 [Source:NCBI gene;Acc:395780]	24	5107031	APOA4	protein_coding														ALPL	1
ENSGALG00000014368	apolipoprotein A5 [Source:NCBI gene;Acc:419802]	24	5103948	APOA5	protein_coding	APOA5													ALPP	1
ENSGALG00000016491	apolipoprotein B [Source:NCBI gene;Acc:396535]	3	102659050	APOB	protein_coding														ALPPL2	1
ENSGALG00000003226	apolipoprotein B mRNA editing enzyme catalytic subunit 2 [Source:NCBI gene;Acc:419915]	26	4710936	APOBEC2	protein_coding	APOBEC2													ALS2	7
ENSGALG00000030920	apolipoprotein C3 [Source:NCBI gene;Acc:100859721]	24	5109261	APOC3	protein_coding														ALS2CL	13
ENSGALG00000006995	apolipoprotein D [Source:NCBI gene;Acc:424893]	9	12704199	APOD	protein_coding														ALS2CR12	6
ENSGALG00000033376	apolipoprotein H [Source:NCBI gene;Acc:417431]	18	7515359	APOH	protein_coding														ALX1	12
ENSGALG00000011784	apolipoprotein L domain containing 1 [Source:NCBI gene;Acc:769889]	1	48216410	APOLD1	protein_coding	APOLD1													ALX3	12
ENSGALG00000006978	apolipoprotein O like [Source:NCBI gene;Acc:422271]	4	8758889	APOOL	protein_coding														ALX4	6
ENSGALG00000044519	apoptogenic 1, mitochondrial [Source:NCBI gene;Acc:423483]	5	50489701	APOPT1	protein_coding	APOPT1													ALYREF	2
ENSGALG00000015134	apovitellenin 1 [Source:NCBI gene;Acc:396476]	1	83204422	APOV1	protein_coding														AMACR	1
ENSGALG00000015770	amyloid beta (A4) precursor protein [Source:NCBI gene;Acc:374198]	1	102609866	APP	protein_coding														AMBN	13
ENSGALG00000005314	amyloid beta precursor protein binding protein 2 [Source:NCBI gene;Acc:417645]	19	8001048	APPBP2	protein_coding														AMBP	12
ENSGALG00000005527	adaptor protein, phosphotyrosine interacting with PH domain and leucine zipper 1 [Source:NCBI gene;Acc:416002]	12	8610054	APPL1	protein_coding	APPL1													AMBRA1	2
ENSGALG00000027122	adaptor protein, phosphotyrosine interacting with PH domain and leucine zipper 2 [Source:NCBI gene;Acc:418075]	1	54262171	APPL2	protein_coding	APPL2													AMD1	1
ENSGALG00000031000	adenine phosphoribosyltransferase [Source:NCBI gene;Acc:100857155]	11	18706797	APRT	protein_coding														AMDHD1	1
ENSGALG00000001954	aprataxin [Source:NCBI gene;Acc:395173]	Z	70584679	APTX	protein_coding														AMDHD2	1
ENSGALG00000005209	aquaporin 1 [Source:NCBI gene;Acc:420384]	2	1115116	AQP1	protein_coding														AMELX	13
ENSGALG00000025924	aquaporin 10 [Source:NCBI gene;Acc:101749384]	25	2151335	AQP10	protein_coding	AQP10													AMELY	13
ENSGALG00000031734	aquaporin 11 [Source:NCBI gene;Acc:426725]	1	193072454	AQP11	protein_coding	AQP11													AMER1	15.2
ENSGALG00000006436	aquaporin 12A [Source:NCBI gene;Acc:424861]	9	4624346	AQP12A	protein_coding														AMER2	12
ENSGALG00000037878	aquaporin 2 [Source:NCBI gene;Acc:431304]	33	1447290	AQP2	protein_coding														AMER3	15.1
ENSGALG00000002452	aquaporin 3 (Gill blood group) [Source:NCBI gene;Acc:426894]	Z	7196650	AQP3	protein_coding	AQP3													AMFR	2
ENSGALG00000015128	aquaporin 4 [Source:NCBI gene;Acc:421088]	2	104735074	AQP4	protein_coding														AMH	12
ENSGALG00000041878	aquaporin 5 [Source:NCBI gene;Acc:431305]	33	1460169	AQP5	protein_coding	AQP5													AMHR2	12
ENSGALG00000004261	aquaporin 9 [Source:NCBI gene;Acc:415402]	10	7007996	AQP9	protein_coding														AMIGO1	12
ENSGALG00000009838	aquarius intron-binding spliceosomal factor [Source:NCBI gene;Acc:423296]	5	32217852	AQR	protein_coding	AQR													AMIGO2	14
ENSGALG00000030879	androgen receptor [Source:NCBI gene;Acc:422165]	4	453408	AR	protein_coding														AMIGO3	12
ENSGALG00000041373	ArfGAP with RhoGAP domain, ankyrin repeat and PH domain 2 [Source:NCBI gene;Acc:428790]	4	70658678	ARAP2	protein_coding	ARAP2													AMMECR1	1
ENSGALG00000002562	ArfGAP with RhoGAP domain, ankyrin repeat and PH domain 3 [Source:NCBI gene;Acc:416196]	13	1939272	ARAP3	protein_coding	ARAP3													AMMECR1L	1
ENSGALG00000016154	activity regulated cytoskeleton associated protein [Source:NCBI gene;Acc:395075]	2	148126224	ARC	protein_coding														AMN	7
ENSGALG00000007430	archain 1 [Source:NCBI gene;Acc:770561]	24	5475477	ARCN1	protein_coding														AMN1	6
ENSGALG00000010866	amphiregulin [Source:NCBI gene;Acc:428752]	4	45060436	AREG	protein_coding														AMOT	7
ENSGALG00000010270	apoptosis resistant E3 ubiquitin protein ligase 1 [Source:NCBI gene;Acc:423354]	5	38041021	AREL1	protein_coding	AREL1													AMOTL1	7
ENSGALG00000005393	ADP ribosylation factor 1 [Source:NCBI gene;Acc:420398]	2	2395981	ARF1	protein_coding														AMOTL2	7
ENSGALG00000005622	ADP ribosylation factor 4 [Source:NCBI gene;Acc:769725]	12	8722023	ARF4	protein_coding	ARF4													AMPD1	1
ENSGALG00000043476	ADP-ribosylation factor 5-like [Source:NCBI gene;Acc:107055071]	1	456388	ARF5	protein_coding	ARF5													AMPD2	1
ENSGALG00000026944	ADP ribosylation factor 6 [Source:NCBI gene;Acc:428927]	5	57835096	ARF6	protein_coding														AMPD3	1
ENSGALG00000005781	ADP ribosylation factor GTPase activating protein 1 [Source:NCBI gene;Acc:419241]	20	8976414	ARFGAP1	protein_coding														AMPH	12
ENSGALG00000008247	ADP ribosylation factor GTPase activating protein 2 [Source:NCBI gene;Acc:423187]	5	23201926	ARFGAP2	protein_coding														AMT	1
ENSGALG00000014140	ADP ribosylation factor GTPase activating protein 3 [Source:NCBI gene;Acc:418224]	1	68427144	ARFGAP3	protein_coding														AMTN	15.2
ENSGALG00000034610	ADP ribosylation factor guanine nucleotide exchange factor 1 [Source:NCBI gene;Acc:420170]	2	115785451	ARFGEF1	protein_coding	ARFGEF1													AMY1A	1
ENSGALG00000004663	ADP ribosylation factor guanine nucleotide exchange factor 2 [Source:NCBI gene;Acc:419211]	20	6557911	ARFGEF2	protein_coding	ARFGEF2													AMY1B	7
ENSGALG00000013846	ARFGEF family member 3 [Source:NCBI gene;Acc:421681]	3	54570807	ARFGEF3	protein_coding	ARFGEF3													AMY1C	7
ENSGALG00000041361	ADP ribosylation factor interacting protein 1 [Source:NCBI gene;Acc:770884]	4	34140530	ARFIP1	protein_coding														AMY2A	1
ENSGALG00000037839	ADP ribosylation factor interacting protein 2 [Source:NCBI gene;Acc:419075]	1	194413988	ARFIP2	protein_coding	ARFIP2													AMY2B	1
ENSGALG00000006101	ADP ribosylation factor related protein 1 [Source:NCBI gene;Acc:419261]	20	9829353	ARFRP1	protein_coding	ARFRP1													AMZ1	14
ENSGALG00000009519	arginase 2 [Source:NCBI gene;Acc:423272]	5	28877454	ARG2	protein_coding														AMZ2	1
ENSGALG00000016855	arginine and glutamate rich 1 [Source:NCBI gene;Acc:418765]	1	141032141	ARGLU1	protein_coding														ANAPC1	1
ENSGALG00000042357	Rho GTPase activating protein 1 [Source:NCBI gene;Acc:428865]	5	23454031	ARHGAP1	protein_coding	ARHGAP1													ANAPC10	1
ENSGALG00000010031	Rho GTPase activating protein 10 [Source:NCBI gene;Acc:422471]	4	32240431	ARHGAP10	protein_coding	ARHGAP10													ANAPC11	1
ENSGALG00000009731	Rho GTPase activating protein 11A [Source:NCBI gene;Acc:423289]	5	30629271	ARHGAP11A	protein_coding														ANAPC13	7
ENSGALG00000007254	Rho GTPase activating protein 12 [Source:NCBI gene;Acc:420473]	2	14265597	ARHGAP12	protein_coding	ARHGAP12													ANAPC15	9
ENSGALG00000012421	Rho GTPase activating protein 15 [Source:NCBI gene;Acc:424303]	7	32874820	ARHGAP15	protein_coding														ANAPC16	12
ENSGALG00000041213	Rho GTPase activating protein 17 [Source:NCBI gene;Acc:416564]	14	6581985	ARHGAP17	protein_coding	ARHGAP17													ANAPC2	1
ENSGALG00000031843	Rho GTPase activating protein 18 [Source:NCBI gene;Acc:421706]	3	58213348	ARHGAP18	protein_coding	ARHGAP18													ANAPC4	2
ENSGALG00000007609	Rho GTPase activating protein 19 [Source:NCBI gene;Acc:423846]	6	22356954	ARHGAP19	protein_coding														ANAPC5	2
ENSGALG00000017150	Rho GTPase activating protein 20 [Source:NCBI gene;Acc:418962]	1	179517182	ARHGAP20	protein_coding	ARHGAP20													ANAPC7	2
ENSGALG00000007721	Rho GTPase activating protein 21 [Source:NCBI gene;Acc:420500]	2	16798393	ARHGAP21	protein_coding														ANG	12
ENSGALG00000042628	Rho GTPase activating protein 23 [Source:NCBI gene;Acc:101750894]	27	4266387	ARHGAP23	protein_coding	ARHGAP23													ANGEL1	1
ENSGALG00000011124	Rho GTPase activating protein 24 [Source:NCBI gene;Acc:422593]	4	46380881	ARHGAP24	protein_coding	ARHGAP24													ANGEL2	2
ENSGALG00000035194	Rho GTPase activating protein 25 [Source:NCBI gene;Acc:419516]	22	300019	ARHGAP25	protein_coding														ANGPT1	12
ENSGALG00000033938	Rho GTPase activating protein 26 [Source:NCBI gene;Acc:396113]	13	17375824	ARHGAP26	protein_coding														ANGPT2	12
ENSGALG00000014758	Rho GTPase activating protein 28 [Source:NCBI gene;Acc:421053]	2	99859993	ARHGAP28	protein_coding	ARHGAP28													ANGPT4	15.2
ENSGALG00000005683	Rho GTPase activating protein 29 [Source:NCBI gene;Acc:424488]	8	13620637	ARHGAP29	protein_coding														ANGPTL1	12
ENSGALG00000015077	Rho GTPase activating protein 31 [Source:HGNC Symbol;Acc:HGNC:29216]	1	80711561	ARHGAP31	protein_coding	ARHGAP31													ANGPTL2	12
ENSGALG00000036101	Rho GTPase activating protein 35 [Source:NCBI gene;Acc:425730]	KQ759559.1	5886	ARHGAP35	protein_coding	ARHGAP35													ANGPTL3	12
ENSGALG00000003550	Rho GTPase activating protein 40 [Source:NCBI gene;Acc:419168]	20	3848253	ARHGAP40	protein_coding														ANGPTL4	12
ENSGALG00000017196	Rho GTPase activating protein 42 [Source:NCBI gene;Acc:418990]	1	183296518	ARHGAP42	protein_coding	ARHGAP42													ANGPTL5	12
ENSGALG00000032469	Rho GTPase activating protein 45 [Source:NCBI gene;Acc:420102]	28	2945031	ARHGAP45	protein_coding														ANGPTL6	15.2
ENSGALG00000009992	Rho GTPase activating protein 5 [Source:NCBI gene;Acc:428883]	5	34703929	ARHGAP5	protein_coding	ARHGAP5													ANGPTL7	12
ENSGALG00000016602	Rho GTPase activating protein 6 [Source:NCBI gene;Acc:418642]	1	124175179	ARHGAP6	protein_coding	ARHGAP6													ANGPTL8	15.1
ENSGALG00000019261	Rho GTPase activating protein 8 [Source:NCBI gene;Acc:418239]	1	69904874	ARHGAP8	protein_coding														ANHX	15.1
ENSGALG00000008443	Rho GDP dissociation inhibitor alpha [Source:NCBI gene;Acc:769231]	18	10022900	ARHGDIA	protein_coding														ANK1	1
ENSGALG00000011738	Rho GDP dissociation inhibitor beta [Source:NCBI gene;Acc:417941]	1	48011198	ARHGDIB	protein_coding														ANK2	1
ENSGALG00000036819	Rho GDP dissociation inhibitor gamma [Source:NCBI gene;Acc:100858938]	14	12286477	ARHGDIG	protein_coding	ARHGDIG													ANK3	1
ENSGALG00000016350	Rho guanine nucleotide exchange factor 10 [Source:NCBI gene;Acc:421900]	3	91225080	ARHGEF10	protein_coding	ARHGEF10													ANKAR	6
ENSGALG00000043128	Rho guanine nucleotide exchange factor 10 like [Source:NCBI gene;Acc:419360]	21	117333	ARHGEF10L	protein_coding	ARHGEF10L													ANKDD1A	7
ENSGALG00000039163	Rho guanine nucleotide exchange factor 11 [Source:NCBI gene;Acc:425979]	25	1357719	ARHGEF11	protein_coding	ARHGEF11													ANKDD1B	12
ENSGALG00000006663	Rho guanine nucleotide exchange factor 12 [Source:NCBI gene;Acc:419752]	24	3718300	ARHGEF12	protein_coding	ARHGEF12													ANKEF1	1
ENSGALG00000001058	Rho guanine nucleotide exchange factor 16 [Source:NCBI gene;Acc:419386]	21	1013086	ARHGEF16	protein_coding	ARHGEF16													ANKFN1	4
ENSGALG00000010352	Rho guanine nucleotide exchange factor 26 [Source:NCBI gene;Acc:429163]	9	23309859	ARHGEF26	protein_coding	ARHGEF26													ANKFY1	1
ENSGALG00000014923	Rho guanine nucleotide exchange factor 28 [Source:NCBI gene;Acc:427201]	Z	24570223	ARHGEF28	protein_coding	ARHGEF28													ANKH	4
ENSGALG00000005481	Rho guanine nucleotide exchange factor 3 [Source:NCBI gene;Acc:416000]	12	8432702	ARHGEF3	protein_coding														ANKHD1	1
ENSGALG00000013221	Rho guanine nucleotide exchange factor 33 [Source:NCBI gene;Acc:425963]	3	16592567	ARHGEF33	protein_coding	ARHGEF33													ANKHD1-EIF4EBP3	7
ENSGALG00000039652	Rho guanine nucleotide exchange factor 37 [Source:NCBI gene;Acc:416149]	13	8425824	ARHGEF37	protein_coding	ARHGEF37													ANKIB1	1
ENSGALG00000002599	rho guanine nucleotide exchange factor 39 [Source:NCBI gene;Acc:431661]	Z	9282639	ARHGEF39	protein_coding														ANKK1	1
ENSGALG00000002193	Rho guanine nucleotide exchange factor 4 [Source:HGNC Symbol;Acc:HGNC:684]	9	2275486	ARHGEF4	protein_coding	ARHGEF4													ANKLE1	7
ENSGALG00000006439	Rac/Cdc42 guanine nucleotide exchange factor 6 [Source:NCBI gene;Acc:422247]	4	4402043	ARHGEF6	protein_coding														ANKLE2	7
ENSGALG00000031009	Rho guanine nucleotide exchange factor 7 [Source:NCBI gene;Acc:418761]	1	139355134	ARHGEF7	protein_coding	ARHGEF7													ANKMY1	9
ENSGALG00000007608	Cdc42 guanine nucleotide exchange factor 9 [Source:NCBI gene;Acc:422315]	4	11861715	ARHGEF9	protein_coding	ARHGEF9													ANKMY2	6
ENSGALG00000029316	AT-rich interaction domain 1A [Source:NCBI gene;Acc:419542]	23	33777	ARID1A	protein_coding	ARID1A													ANKRA2	12
ENSGALG00000013683	AT-rich interaction domain 1B [Source:NCBI gene;Acc:421650]	3	51335816	ARID1B	protein_coding	ARID1B													ANKRD1	12
ENSGALG00000033074	AT-rich interaction domain 2 [Source:NCBI gene;Acc:417804]	1	30752198	ARID2	protein_coding	ARID2													ANKRD10	6
ENSGALG00000026231	AT-rich interaction domain 3A [Source:NCBI gene;Acc:100858440]	28	2875145	ARID3A	protein_coding	ARID3A													ANKRD11	7
ENSGALG00000001376	AT-rich interaction domain 3B [Source:NCBI gene;Acc:100859297]	10	2418109	ARID3B	protein_coding														ANKRD12	3
ENSGALG00000012037	AT-rich interaction domain 4A [Source:NCBI gene;Acc:423541]	5	55351968	ARID4A	protein_coding														ANKRD13A	1
ENSGALG00000034003	AT-rich interaction domain 4B [Source:NCBI gene;Acc:425840]	3	38241567	ARID4B	protein_coding	ARID4B													ANKRD13B	1
ENSGALG00000039206	AT rich interactive domain 5A (MRF1-like) [Source:NCBI gene;Acc:101749459]	22	2802815	ARID5A	protein_coding	ARID5A													ANKRD13C	1
ENSGALG00000031534	AT-rich interaction domain 5B [Source:NCBI gene;Acc:423661]	6	8297642	ARID5B	protein_coding														ANKRD13D	1
ENSGALG00000001901	ariadne RBR E3 ubiquitin protein ligase 1 [Source:NCBI gene;Acc:415319]	10	1563315	ARIH1	protein_coding														ANKRD16	10
ENSGALG00000006956	ariadne RBR E3 ubiquitin protein ligase 2 [Source:NCBI gene;Acc:416061]	12	11697397	ARIH2	protein_coding														ANKRD17	1
ENSGALG00000011651	ADP ribosylation factor like GTPase 1 [Source:NCBI gene;Acc:417934]	1	47732183	ARL1	protein_coding														ANKRD18A	19.2
ENSGALG00000003360	ADP ribosylation factor like GTPase 10 [Source:NCBI gene;Acc:416229]	13	10418403	ARL10	protein_coding														ANKRD18B	19.1
ENSGALG00000022733	ADP ribosylation factor like GTPase 11 [Source:NCBI gene;Acc:418869]	1	169272625	ARL11	protein_coding	ARL11													ANKRD2	13
ENSGALG00000006636	ADP ribosylation factor like GTPase 13A [Source:HGNC Symbol;Acc:HGNC:31709]	4	5173760	ARL13A	protein_coding	ARL13A													ANKRD20A1	1
ENSGALG00000015412	ADP ribosylation factor like GTPase 13B [Source:NCBI gene;Acc:418431]	1	89700493	ARL13B	protein_coding	ARL13B													ANKRD20A2	12
ENSGALG00000043623	ADP ribosylation factor like GTPase 14 [Source:NCBI gene;Acc:101749876]	9	22196074	ARL14	protein_coding	ARL14													ANKRD20A3	1
ENSGALG00000012139	ADP ribosylation factor like GTPase 14 effector protein [Source:NCBI gene;Acc:421605]	5	4538541	ARL14EP	protein_coding														ANKRD20A4	19.1
ENSGALG00000045370	ADP ribosylation factor like GTPase 14 effector protein like [Source:NCBI gene;Acc:100858213]	Z	72827483	ARL14EPL	protein_coding	ARL14EPL													ANKRD22	12
ENSGALG00000014911	ADP ribosylation factor like GTPase 15 [Source:NCBI gene;Acc:769515]	Z	16203913	ARL15	protein_coding	ARL15													ANKRD23	15.2
ENSGALG00000034102	ADP ribosylation factor like GTPase 2 binding protein [Source:NCBI gene;Acc:426495]	AADN04000941.1	8511	ARL2BP	protein_coding														ANKRD24	1
ENSGALG00000008049	ADP ribosylation factor like GTPase 3 [Source:NCBI gene;Acc:423865]	6	23301878	ARL3	protein_coding	ARL3													ANKRD26	12
ENSGALG00000027757	ADP ribosylation factor like GTPase 4A [Source:NCBI gene;Acc:420589]	2	26855855	ARL4A	protein_coding	ARL4A													ANKRD27	12
ENSGALG00000021021	ADP ribosylation factor like GTPase 4C [Source:NCBI gene;Acc:424026]	7	5719533	ARL4C	protein_coding	ARL4C													ANKRD28	1
ENSGALG00000041099	ADP ribosylation factor like GTPase 5A [Source:NCBI gene;Acc:100857935]	AADN04000639.1	84395	ARL5A	protein_coding	ARL5A													ANKRD29	1
ENSGALG00000008557	ADP ribosylation factor like GTPase 5B [Source:NCBI gene;Acc:420513]	2	19106290	ARL5B	protein_coding														ANKRD30A	19.2
ENSGALG00000019215	ADP ribosylation factor like GTPase 6 [Source:NCBI gene;Acc:418433]	1	91211079	ARL6	protein_coding														ANKRD30B	19.2
ENSGALG00000006780	ADP ribosylation factor like GTPase 6 interacting protein 1 [Source:NCBI gene;Acc:416604]	14	8361228	ARL6IP1	protein_coding														ANKRD30BL	12
ENSGALG00000003682	ADP ribosylation factor like GTPase 6 interacting protein 4 [Source:NCBI gene;Acc:427695]	15	5238153	ARL6IP4	protein_coding	ARL6IP4													ANKRD31	2
ENSGALG00000038904	ADP ribosylation factor like GTPase 6 interacting protein 5 [Source:NCBI gene;Acc:426074]	12	15348518	ARL6IP5	protein_coding														ANKRD33	17
ENSGALG00000000606	ADP ribosylation factor like GTPase 8A [Source:NCBI gene;Acc:421175]	26	344889	ARL8A	protein_coding														ANKRD33B	7
ENSGALG00000008314	ADP ribosylation factor like GTPase 8B [Source:NCBI gene;Acc:416109]	12	18642877	ARL8B	protein_coding	ARL8B													ANKRD34A	12
ENSGALG00000031527	ADP-ribosylation factor-like 8B-like [Source:NCBI gene;Acc:769134]	1	22062046	ARL8BL	protein_coding														ANKRD34B	12
ENSGALG00000026653	ADP ribosylation factor like GTPase 9 [Source:HGNC Symbol;Acc:HGNC:23592]	4	49584046	ARL9	protein_coding	ARL9													ANKRD34C	12
ENSGALG00000036567	armadillo repeat containing 1 [Source:NCBI gene;Acc:429406]	2	115183808	ARMC1	protein_coding														ANKRD35	1
ENSGALG00000015289	armadillo repeat containing 2 [Source:NCBI gene;Acc:421767]	3	67310247	ARMC2	protein_coding	ARMC2													ANKRD36	12
ENSGALG00000007864	armadillo repeat containing 3 [Source:NCBI gene;Acc:420503]	2	17452004	ARMC3	protein_coding	ARMC3													ANKRD36B	19.2
ENSGALG00000007417	armadillo repeat containing 4 [Source:NCBI gene;Acc:420482]	2	15602607	ARMC4	protein_coding	ARMC4													ANKRD36C	7
ENSGALG00000003024	armadillo repeat containing 6 [Source:NCBI gene;Acc:420112]	28	3671339	ARMC6	protein_coding	ARMC6													ANKRD37	12
ENSGALG00000007961	armadillo repeat containing 7 [Source:NCBI gene;Acc:422118]	18	10749358	ARMC7	protein_coding														ANKRD39	1
ENSGALG00000040889	armadillo repeat containing 8 [Source:NCBI gene;Acc:424731]	9	557105	ARMC8	protein_coding														ANKRD40	6
ENSGALG00000007691	armadillo repeat containing 9 [Source:NCBI gene;Acc:424929]	9	15252365	ARMC9	protein_coding	ARMC9													ANKRD42	10
ENSGALG00000020716	chromosome 1 open reading frame 228 [Source:NCBI gene;Acc:101751863]	8	20807974	ARMH1	protein_coding	ARMH1													ANKRD44	1
ENSGALG00000007658	chromosome 6 C10orf76 homolog [Source:NCBI gene;Acc:423850]	6	22534973	ARMH3	protein_coding	ARMH3													ANKRD45	6
ENSGALG00000012089	chromosome 5 C14orf37 homolog [Source:NCBI gene;Acc:423545]	5	55450095	ARMH4	protein_coding	ARMH4													ANKRD46	9
ENSGALG00000026322	acidic residue methyltransferase 1 [Source:NCBI gene;Acc:421637]	3	49045426	ARMT1	protein_coding	ARMT1													ANKRD49	1
ENSGALG00000000751	aryl hydrocarbon receptor nuclear translocator [Source:NCBI gene;Acc:374026]	25	2589833	ARNT	protein_coding														ANKRD50	1
ENSGALG00000006445	aryl hydrocarbon receptor nuclear translocator 2 [Source:NCBI gene;Acc:415481]	10	12413427	ARNT2	protein_coding	ARNT2													ANKRD52	12
ENSGALG00000005378	aryl hydrocarbon receptor nuclear translocator like [Source:NCBI gene;Acc:374115]	5	7560411	ARNTL	protein_coding														ANKRD53	9
ENSGALG00000014096	aryl hydrocarbon receptor nuclear translocator-like 2 [Source:NCBI gene;Acc:373925]	1	68192301	ARNTL2	protein_coding														ANKRD54	4
ENSGALG00000004693	actin related protein 2/3 complex subunit 1A [Source:NCBI gene;Acc:770269]	14	4366716	ARPC1A	protein_coding														ANKRD55	12
ENSGALG00000032588	actin related protein 2/3 complex subunit 1B [Source:NCBI gene;Acc:416490]	14	4384127	ARPC1B	protein_coding														ANKRD6	12
ENSGALG00000011452	actin related protein 2/3 complex subunit 2 [Source:NCBI gene;Acc:429041]	7	22696571	ARPC2	protein_coding	ARPC2													ANKRD60	6
ENSGALG00000003820	actin related protein 2/3 complex subunit 3 [Source:NCBI gene;Acc:416837]	15	5321668	ARPC3	protein_coding														ANKRD61	15.1
ENSGALG00000006691	actin related protein 2/3 complex subunit 4 [Source:NCBI gene;Acc:416051]	12	11506589	ARPC4	protein_coding														ANKRD62	19.1
ENSGALG00000020927	actin related protein 2/3 complex subunit 5 [Source:NCBI gene;Acc:429075]	8	7647635	ARPC5	protein_coding														ANKRD63	18
ENSGALG00000001014	actin related protein 2/3 complex subunit 5 like [Source:NCBI gene;Acc:101752218]	17	10066626	ARPC5L	protein_coding	ARPC5L													ANKRD65	13
ENSGALG00000017370	cAMP regulated phosphoprotein 19 [Source:NCBI gene;Acc:768853]	10	8721261	ARPP19	protein_coding														ANKRD66	12
ENSGALG00000043240	cAMP regulated phosphoprotein 21 [Source:NCBI gene;Acc:428459]	2	45605960	ARPP21	protein_coding	ARPP21													ANKRD7	1
ENSGALG00000004251	arrestin 3 [Source:NCBI gene;Acc:769109]	4	1253552	ARR3	protein_coding														ANKRD9	12
ENSGALG00000033601	arrestin beta 1 [Source:HGNC Symbol;Acc:HGNC:711]	AADN04018475.1	211	ARRB1	protein_coding	ARRB1													ANKS1A	7
ENSGALG00000008475	arrestin domain containing 1 [Source:NCBI gene;Acc:427772]	17	2456073	ARRDC1	protein_coding														ANKS1B	12
ENSGALG00000003527	arrestin domain containing 2 [Source:NCBI gene;Acc:771165]	28	4063103	ARRDC2	protein_coding	ARRDC2													ANKS3	7
ENSGALG00000025915	arrestin domain containing 3 [Source:NCBI gene;Acc:427107]	Z	59332839	ARRDC3	protein_coding	ARRDC3													ANKS4B	12
ENSGALG00000007012	arrestin domain containing 4 [Source:NCBI gene;Acc:415509]	10	16471589	ARRDC4	protein_coding	ARRDC4													ANKS6	9
ENSGALG00000035824	arylsulfatase A [Source:NCBI gene;Acc:426863]	1	106221	ARSA	protein_coding	ARSA													ANKUB1	6
ENSGALG00000004438	arylsulfatase B [Source:NCBI gene;Acc:771459]	Z	22502430	ARSB	protein_coding	ARSB													ANKZF1	2
ENSGALG00000004193	arylsulfatase G [Source:NCBI gene;Acc:771433]	18	7861212	ARSG	protein_coding														ANLN	6
ENSGALG00000016636	arylsulfatase family, member H [Source:NCBI gene;Acc:378798]	1	128491915	ARSH	protein_coding														ANO1	1
ENSGALG00000005616	arylsulfatase family member I [Source:NCBI gene;Acc:427639]	13	13183770	ARSI	protein_coding	ARSI													ANO10	2
ENSGALG00000033286	arylsulfatase family member J [Source:NCBI gene;Acc:101751638]	4	56815153	ARSJ	protein_coding	ARSJ													ANO2	7
ENSGALG00000014672	arylsulfatase family member K [Source:NCBI gene;Acc:427116]	Z	57413321	ARSK	protein_coding														ANO3	1
ENSGALG00000006443	ADP-ribosyltransferase 1 [Source:NCBI gene;Acc:429485]	1	194197429	ART1	protein_coding														ANO4	1
ENSGALG00000011742	ADP-ribosyltransferase 4 (Dombrock blood group) [Source:NCBI gene;Acc:427879]	1	48069970	ART4	protein_coding														ANO5	1
ENSGALG00000027166	GPI-anchored ADP-ribosyltransferase [Source:NCBI gene;Acc:428124]	1	194201565	ART7B	protein_coding														ANO6	1
ENSGALG00000028988	Gallus gallus erythroblast NAD--arginine ADP-ribosyltransferase-like (ART7C), mRNA. [Source:RefSeq mRNA;Acc:NM_001318400]	1	194205316	ART7C	protein_coding														ANO7	1
ENSGALG00000032098	artemin [Source:NCBI gene;Acc:100857910]	8	20406992	ARTN	protein_coding	ARTN													ANO8	2
ENSGALG00000011155	ARV1 homolog, fatty acid homeostasis modulator [Source:NCBI gene;Acc:421546]	3	40721312	ARV1	protein_coding	ARV1													ANO9	12
ENSGALG00000043373	armadillo repeat gene deleted in velocardiofacial syndrome [Source:NCBI gene;Acc:395119]	15	1064142	ARVCF	protein_coding														ANOS1	6
ENSGALG00000042604	aristaless related homeobox [Source:NCBI gene;Acc:107057587]	1	117839213	ARX	protein_coding	ARX													ANP32A	12
ENSGALG00000008133	arsenite methyltransferase [Source:NCBI gene;Acc:423870]	6	23394646	AS3MT	protein_coding	AS3MT													ANP32B	12
ENSGALG00000026364	N-acylsphingosine amidohydrolase (acid ceramidase) 1 [Source:NCBI gene;Acc:422727]	4	63189333	ASAH1	protein_coding														ANP32C	19.2
ENSGALG00000037618	ArfGAP with SH3 domain, ankyrin repeat and PH domain 1 [Source:NCBI gene;Acc:428385]	2	140681764	ASAP1	protein_coding	ASAP1													ANP32D	2
ENSGALG00000016419	ArfGAP with SH3 domain, ankyrin repeat and PH domain 2 [Source:NCBI gene;Acc:768599]	3	96512108	ASAP2	protein_coding	ASAP2													ANP32E	12
ENSGALG00000036949	ArfGAP with SH3 domain, ankyrin repeat and PH domain 3 [Source:NCBI gene;Acc:429809]	23	2183588	ASAP3	protein_coding	ASAP3													ANPEP	1
ENSGALG00000004272	ankyrin repeat and SOCS box containing 1 [Source:NCBI gene;Acc:424030]	7	5973865	ASB1	protein_coding	ASB1													ANTXR1	9
ENSGALG00000032845	ankyrin repeat and SOCS box containing 10 [Source:NCBI gene;Acc:768438]	2	156809	ASB10	protein_coding	ASB10													ANTXR2	12
ENSGALG00000016562	ankyrin repeat and SOCS box containing 11 [Source:NCBI gene;Acc:101749218]	1	122100794	ASB11	protein_coding	ASB11													ANTXRL	17
ENSGALG00000007594	ankyrin repeat and SOCS box containing 12 [Source:NCBI gene;Acc:422313]	4	11706884	ASB12	protein_coding														ANXA1	12
ENSGALG00000008401	ankyrin repeat and SOCS box containing 13 [Source:NCBI gene;Acc:416691]	1	1117558	ASB13	protein_coding														ANXA10	14
ENSGALG00000005537	ankyrin repeat and SOCS box containing 14 [Source:HGNC Symbol;Acc:HGNC:19766]	12	8640635	ASB14	protein_coding	ASB14													ANXA11	1
ENSGALG00000008814	ankyrin repeat and SOCS box containing 15 [Source:NCBI gene;Acc:417752]	1	22292930	ASB15	protein_coding	ASB15													ANXA13	2
ENSGALG00000036446	ankyrin repeat and SOCS box containing 16 [Source:NCBI gene;Acc:107049519]	AADN04001028.1	17570	ASB16	protein_coding	ASB16													ANXA2	1
ENSGALG00000046564	ankyrin repeat and SOCS box containing 18 [Source:NCBI gene;Acc:424022]	7	5172877	ASB18	protein_coding	ASB18													ANXA2R	18
ENSGALG00000010881	ankyrin repeat and SOCS box containing 2 [Source:NCBI gene;Acc:423428]	5	45442600	ASB2	protein_coding	ASB2													ANXA3	1
ENSGALG00000008176	ankyrin repeat and SOCS box containing 3 [Source:NCBI gene;Acc:428545]	3	3040531	ASB3	protein_coding														ANXA4	1
ENSGALG00000010837	ankyrin repeat and SOCS box containing 5 [Source:NCBI gene;Acc:422572]	4	44659402	ASB5	protein_coding	ASB5													ANXA5	12
ENSGALG00000004378	ankyrin repeat and SOCS box containing 6 [Source:NCBI gene;Acc:417194]	17	6111390	ASB6	protein_coding														ANXA6	1
ENSGALG00000007115	ankyrin repeat and SOCS box containing 7 [Source:NCBI gene;Acc:415518]	10	17354180	ASB7	protein_coding														ANXA7	1
ENSGALG00000037396	ankyrin repeat and SOCS box containing 8 [Source:NCBI gene;Acc:426183]	AADN04000745.1	38341	ASB8	protein_coding														ANXA8	1
ENSGALG00000016563	ankyrin repeat and SOCS box containing 9 [Source:NCBI gene;Acc:418625]	1	122126014	ASB9	protein_coding														ANXA8L1	1
ENSGALG00000026019	activating signal cointegrator 1 complex subunit 1 [Source:NCBI gene;Acc:423709]	6	11469738	ASCC1	protein_coding	ASCC1													ANXA9	15.2
ENSGALG00000008059	activating signal cointegrator 1 complex subunit 2 [Source:NCBI gene;Acc:417016]	15	11066501	ASCC2	protein_coding	ASCC2													AOAH	3
ENSGALG00000015465	activating signal cointegrator 1 complex subunit 3 [Source:NCBI gene;Acc:421790]	3	70898793	ASCC3	protein_coding														AOC1	1
ENSGALG00000037082	achaete-scute family bHLH transcription factor 1 [Source:NCBI gene;Acc:386573]	1	55116728	ASCL1	protein_coding														AOC2	1
ENSGALG00000036725	achaete-scute complex homolog 3 (Drosophila) [Source:NCBI gene;Acc:107053378]	5	9567674	ASCL3	protein_coding	ASCL3													AOC3	1
ENSGALG00000014887	anti-silencing function 1A histone chaperone [Source:NCBI gene;Acc:723780]	3	62944793	ASF1A	protein_coding														AOPEP	6
ENSGALG00000014638	ASH1 like histone lysine methyltransferase [Source:NCBI gene;Acc:425064]	25	2206557	ASH1L	protein_coding	ASH1L													AOX1	1
ENSGALG00000003233	ASH2 like histone lysine methyltransferase complex subunit [Source:NCBI gene;Acc:426774]	22	2281515	ASH2L	protein_coding														AP1AR	12
ENSGALG00000034025	acid sensing ion channel subunit 1 [Source:NCBI gene;Acc:426883]	33	296754	ASIC1	protein_coding														AP1B1	1
ENSGALG00000000367	acid sensing ion channel subunit 2 [Source:NCBI gene;Acc:419945]	27	1939764	ASIC2	protein_coding	ASIC2													AP1G1	1
ENSGALG00000011250	acid sensing ion channel subunit family member 4 [Source:NCBI gene;Acc:769191]	7	22207312	ASIC4	protein_coding	ASIC4													AP1G2	1
ENSGALG00000009366	acid sensing ion channel subunit family member 5 [Source:NCBI gene;Acc:428723]	4	21020769	ASIC5	protein_coding	ASIC5													AP1M1	1
ENSGALG00000039101	agouti signaling protein [Source:NCBI gene;Acc:419147]	20	1631068	ASIP	protein_coding														AP1M2	12
ENSGALG00000002558	argininosuccinate lyase 1 [Source:NCBI gene;Acc:396498]	19	4932052	ASL1	protein_coding														AP1S1	1
ENSGALG00000002576	argininosuccinate lyase 2 [Source:NCBI gene;Acc:417545]	19	4919234	ASL2	protein_coding														AP1S2	1
ENSGALG00000016685	acetylserotonin O-methyltransferase [Source:NCBI gene;Acc:396286]	1	129067663	ASMT	protein_coding														AP1S3	1
ENSGALG00000016689	acetylserotonin O-methyltransferase-like [Source:NCBI gene;Acc:769097]	1	129164014	ASMTL	protein_coding	ASMTL													AP2A1	1
ENSGALG00000040782	arsA arsenite transporter, ATP-binding, homolog 1 (bacterial) [Source:NCBI gene;Acc:100859771]	AADN04003444.1	21	ASNA1	protein_coding	ASNA1													AP2A2	1
ENSGALG00000009748	asparagine synthetase (glutamine-hydrolyzing) [Source:NCBI gene;Acc:420574]	2	24690802	ASNS	protein_coding														AP2B1	1
ENSGALG00000041666	asparagine synthetase domain containing 1 [Source:NCBI gene;Acc:423983]	7	318278	ASNSD1	protein_coding														AP2M1	1
ENSGALG00000004669	aspartoacylase [Source:NCBI gene;Acc:417609]	19	6702366	ASPA	protein_coding	ASPA													AP2S1	1
ENSGALG00000011572	asparaginase [Source:NCBI gene;Acc:772201]	5	50712094	ASPG	protein_coding	ASPG													AP3B1	1
ENSGALG00000030112	aspartate beta-hydroxylase [Source:NCBI gene;Acc:421142]	2	113648722	ASPH	protein_coding	ASPH													AP3B2	1
ENSGALG00000023396	aspartate beta-hydroxylase domain containing 2 [Source:NCBI gene;Acc:425447]	15	7185451	ASPHD2	protein_coding	ASPHD2													AP3D1	1
ENSGALG00000032398	abnormal spindle microtubule assembly [Source:NCBI gene;Acc:424354]	8	2613832	ASPM	protein_coding	ASPM													AP3M1	1
ENSGALG00000004722	asporin [Source:NCBI gene;Acc:415954]	12	3382143	ASPN	protein_coding	ASPN													AP3M2	1
ENSGALG00000039172	ASPSCR1, UBX domain containing tether for SLC2A4 [Source:NCBI gene;Acc:417384]	18	5064574	ASPSCR1	protein_coding	ASPSCR1													AP3S1	1
ENSGALG00000015949	asparaginase like 1 [Source:NCBI gene;Acc:421868]	3	82582264	ASRGL1	protein_coding	ASRGL1													AP3S2	1
ENSGALG00000023689	argininosuccinate synthase 1 [Source:NCBI gene;Acc:417185]	17	6346895	ASS1	protein_coding														AP4B1	2
ENSGALG00000037220	astacin like metalloendopeptidase [Source:NCBI gene;Acc:423176]	5	22351047	ASTL	protein_coding														AP4E1	1
ENSGALG00000004472	astrotactin 1 [Source:NCBI gene;Acc:429070]	8	6745964	ASTN1	protein_coding	ASTN1													AP4M1	2
ENSGALG00000007038	astrotactin 2 [Source:NCBI gene;Acc:417242]	17	3724742	ASTN2	protein_coding	ASTN2													AP4S1	2
ENSGALG00000006612	additional sex combs like 1, transcriptional regulator [Source:NCBI gene;Acc:428158]	20	10358970	ASXL1	protein_coding	ASXL1													AP5B1	3
ENSGALG00000016531	additional sex combs like 2, transcriptional regulator [Source:NCBI gene;Acc:421993]	3	105234656	ASXL2	protein_coding														AP5M1	2
ENSGALG00000015196	additional sex combs like 3, transcriptional regulator [Source:NCBI gene;Acc:421102]	2	107248918	ASXL3	protein_coding	ASXL3													AP5S1	9
ENSGALG00000034574	ankyrin repeat, SAM and basic leucine zipper domain containing 1 [Source:NCBI gene;Acc:417768]	1	24658278	ASZ1	protein_coding														AP5Z1	2
ENSGALG00000039054	Gallus gallus NAD--arginine ADP-ribosyltransferase 1 (AT1), mRNA. [Source:RefSeq mRNA;Acc:NM_205113]	1	194845635	AT1	protein_coding														APAF1	1
ENSGALG00000030832	NAD--arginine ADP-ribosyltransferase 2 [Source:NCBI gene;Acc:395661]	AADN04005107.1	12930	AT2	protein_coding														APBA1	6
ENSGALG00000003652	ATPase family, AAA domain containing 1 [Source:NCBI gene;Acc:423676]	6	9626737	ATAD1	protein_coding	ATAD1													APBA2	6
ENSGALG00000034348	ATPase family, AAA domain containing 2 [Source:NCBI gene;Acc:420346]	2	138117754	ATAD2	protein_coding	ATAD2													APBA3	6
ENSGALG00000037872	ATPase family, AAA domain containing 2B [Source:NCBI gene;Acc:421972]	3	104447300	ATAD2B	protein_coding	ATAD2B													APBB1	6
ENSGALG00000003294	ATPase family, AAA domain containing 5 [Source:NCBI gene;Acc:417408]	18	6696138	ATAD5	protein_coding														APBB1IP	4
ENSGALG00000001812	ATCAY, caytaxin [Source:HGNC Symbol;Acc:HGNC:779]	28	1480942	ATCAY	protein_coding	ATCAY													APBB2	6
ENSGALG00000009502	arginyltransferase 1 [Source:NCBI gene;Acc:423936]	6	31045102	ATE1	protein_coding														APBB3	12
ENSGALG00000009287	activating transcription factor 2 [Source:NCBI gene;Acc:395727]	7	16722225	ATF2	protein_coding														APC	6
ENSGALG00000025887	activating transcription factor 3 [Source:NCBI gene;Acc:421369]	3	21874342	ATF3	protein_coding	ATF3													APC2	12
ENSGALG00000012135	activating transcription factor 4 [Source:NCBI gene;Acc:395693]	1	50633582	ATF4	protein_coding														APCDD1	6
ENSGALG00000032278	activating transcription factor 6 [Source:NCBI gene;Acc:424365]	8	3720750	ATF6	protein_coding	ATF6													APCDD1L	6
ENSGALG00000011814	activating transcription factor 7 interacting protein [Source:NCBI gene;Acc:417966]	1	48864006	ATF7IP	protein_coding														APCS	12
ENSGALG00000027714	autophagy related 10 [Source:NCBI gene;Acc:427322]	Z	63371447	ATG10	protein_coding	ATG10													APEH	1
ENSGALG00000042016	autophagy related 101 [Source:NCBI gene;Acc:100859845]	AADN04001839.1	9003	ATG101	protein_coding	ATG101													APELA	12
ENSGALG00000002345	autophagy related 12 [Source:NCBI gene;Acc:427390]	Z	72932224	ATG12	protein_coding	ATG12													APEX1	1
ENSGALG00000008347	autophagy related 13 [Source:NCBI gene;Acc:423192]	5	23485165	ATG13	protein_coding	ATG13													APEX2	2
ENSGALG00000012148	autophagy related 14 [Source:NCBI gene;Acc:428922]	5	56311818	ATG14	protein_coding	ATG14													APH1A	2
ENSGALG00000001619	autophagy related 16 like 1 [Source:NCBI gene;Acc:424746]	9	1162778	ATG16L1	protein_coding	ATG16L1													APH1B	2
ENSGALG00000042088	autophagy related 2B [Source:NCBI gene;Acc:423441]	5	46490362	ATG2B	protein_coding	ATG2B													API5	2
ENSGALG00000015204	autophagy related 3 [Source:NCBI gene;Acc:418369]	1	83574965	ATG3	protein_coding														APIP	1
ENSGALG00000008282	autophagy related 4A cysteine peptidase [Source:NCBI gene;Acc:772074]	4	14154500	ATG4A	protein_coding														APLF	6
ENSGALG00000006298	autophagy related 4B cysteine peptidase [Source:NCBI gene;Acc:404750]	9	4782699	ATG4B	protein_coding														APLN	15.2
ENSGALG00000010985	autophagy related 4C cysteine peptidase [Source:NCBI gene;Acc:424688]	8	27684401	ATG4C	protein_coding	ATG4C													APLNR	12
ENSGALG00000015387	autophagy related 5 [Source:NCBI gene;Acc:421784]	3	68405534	ATG5	protein_coding														APLP1	6
ENSGALG00000004932	autophagy related 7 [Source:NCBI gene;Acc:415961]	12	4379082	ATG7	protein_coding														APLP2	6
ENSGALG00000011649	autophagy related 9A [Source:NCBI gene;Acc:425722]	7	22344495	ATG9A	protein_coding														APMAP	1
ENSGALG00000038330	autophagy related 9B [Source:NCBI gene;Acc:107055991]	AADN04009095.1	5123	ATG9B	protein_coding	ATG9B													APOA1	13
ENSGALG00000003570	5-aminoimidazole-4-carboxamide ribonucleotide formyltransferase/IMP cyclohydrolase [Source:NCBI gene;Acc:396091]	7	4369399	ATIC	protein_coding														APOA2	15.2
ENSGALG00000012339	atlastin GTPase 1 [Source:NCBI gene;Acc:423577]	5	57999534	ATL1	protein_coding	ATL1													APOA4	12
ENSGALG00000037289	atlastin GTPase 2 [Source:NCBI gene;Acc:100859117]	3	16434760	ATL2	protein_coding	ATL2													APOA5	14
ENSGALG00000017159	ATM serine/threonine kinase [Source:NCBI gene;Acc:395401]	1	180285849	ATM	protein_coding														APOB	7
ENSGALG00000040475	ATM interactor [Source:NCBI gene;Acc:426138]	11	15596767	ATMIN	protein_coding	ATMIN													APOBEC1	15.2
ENSGALG00000014554	atrophin 1 [Source:NCBI gene;Acc:427946]	1	77317847	ATN1	protein_coding	ATN1													APOBEC2	12
ENSGALG00000003931	atonal bHLH transcription factor 7 [Source:NCBI gene;Acc:395388]	6	10529789	ATOH7	protein_coding														APOBEC3A	19.2
ENSGALG00000033083	atonal bHLH transcription factor 8 [Source:NCBI gene;Acc:771738]	4	85899147	ATOH8	protein_coding														APOBEC3B	19.2
ENSGALG00000004176	antioxidant 1 copper chaperone [Source:NCBI gene;Acc:770231]	13	12905907	ATOX1	protein_coding														APOBEC3C	19.1
ENSGALG00000043118	ATPase phospholipid transporting 10A (putative) [Source:NCBI gene;Acc:418685]	1	131727335	ATP10A	protein_coding	ATP10A													APOBEC3D	19.2
ENSGALG00000001662	ATPase phospholipid transporting 10B (putative) [Source:NCBI gene;Acc:416159]	13	7701391	ATP10B	protein_coding	ATP10B													APOBEC3F	19.2
ENSGALG00000041644	ATPase phospholipid transporting 11A [Source:NCBI gene;Acc:418749]	1	137769210	ATP11A	protein_coding	ATP11A													APOBEC3G	17
ENSGALG00000008839	ATPase phospholipid transporting 11B (putative) [Source:NCBI gene;Acc:424964]	9	16482709	ATP11B	protein_coding	ATP11B													APOBEC3H	17
ENSGALG00000006623	ATPase phospholipid transporting 11C [Source:NCBI gene;Acc:422254]	4	5119565	ATP11C	protein_coding	ATP11C													APOBEC4	13
ENSGALG00000006469	ATPase H+/K+ transporting non-gastric alpha2 subunit [Source:NCBI gene;Acc:419743]	24	2848179	ATP12A	protein_coding														APOBR	17
ENSGALG00000032815	ATPase 13A1 [Source:NCBI gene;Acc:426090]	AADN04000744.1	17678	ATP13A1	protein_coding	ATP13A1													APOC1	15.2
ENSGALG00000003774	ATPase 13A2 [Source:NCBI gene;Acc:419466]	21	4411149	ATP13A2	protein_coding														APOC2	15.1
ENSGALG00000007075	ATPase 13A3 [Source:NCBI gene;Acc:424898]	9	12873044	ATP13A3	protein_coding	ATP13A3													APOC3	15.2
ENSGALG00000020827	ATPase 13A4 [Source:NCBI gene;Acc:424901]	9	13108724	ATP13A4	protein_coding														APOC4	17
ENSGALG00000007179	ATPase 13A5 [Source:NCBI gene;Acc:424902]	9	13147008	ATP13A5	protein_coding	ATP13A5													APOD	1
ENSGALG00000032247	ATPase Na+/K+ transporting subunit alpha 1 [Source:NCBI gene;Acc:396530]	1	80243655	ATP1A1	protein_coding														APOE	12
ENSGALG00000015233	ATPase Na+/K+ transporting subunit beta 1 [Source:NCBI gene;Acc:396529]	1	83773214	ATP1B1	protein_coding														APOF	12
ENSGALG00000002764	ATPase Na+/K+ transporting subunit beta 3 [Source:NCBI gene;Acc:396549]	9	10307410	ATP1B3	protein_coding														APOH	12
ENSGALG00000008593	ATPase Na+/K+ transporting family member beta 4 [Source:NCBI gene;Acc:422365]	4	16506356	ATP1B4	protein_coding														APOL1	12
ENSGALG00000009747	ATP23 metallopeptidase and ATP synthase assembly factor homolog [Source:NCBI gene;Acc:417812]	1	31441878	ATP23	protein_coding														APOL2	12
ENSGALG00000034680	ATPase sarcoplasmic/endoplasmic reticulum Ca2+ transporting 1 [Source:NCBI gene;Acc:396528]	AADN04007447.1	1253	ATP2A1	protein_coding														APOL3	19.2
ENSGALG00000032287	ATPase sarcoplasmic/endoplasmic reticulum Ca2+ transporting 2 [Source:NCBI gene;Acc:396446]	15	5344147	ATP2A2	protein_coding														APOL4	19.1
ENSGALG00000001564	ATPase sarcoplasmic/endoplasmic reticulum Ca2+ transporting 3 [Source:NCBI gene;Acc:395707]	19	3247312	ATP2A3	protein_coding														APOL5	17
ENSGALG00000030550	ATPase plasma membrane Ca2+ transporting 1 [Source:NCBI gene;Acc:374244]	1	43392905	ATP2B1	protein_coding														APOL6	12
ENSGALG00000030908	ATPase plasma membrane Ca2+ transporting 2 [Source:NCBI gene;Acc:415958]	12	3752214	ATP2B2	protein_coding	ATP2B2													APOLD1	13
ENSGALG00000003601	ATPase plasma membrane Ca2+ transporting 4 [Source:NCBI gene;Acc:419934]	26	5209970	ATP2B4	protein_coding	ATP2B4													APOM	13
ENSGALG00000034340	ATPase secretory pathway Ca2+ transporting 1 [Source:NCBI gene;Acc:428450]	2	41819152	ATP2C1	protein_coding	ATP2C1													APOO	12
ENSGALG00000035743	ATPase secretory pathway Ca2+ transporting 2 [Source:NCBI gene;Acc:100859316]	11	16970803	ATP2C2	protein_coding	ATP2C2													APOOL	12
ENSGALG00000016822	ATPase H+/K+ transporting beta subunit [Source:NCBI gene;Acc:386581]	1	137293763	ATP4B	protein_coding														APOPT1	7
ENSGALG00000006753	ATP synthase, H+ transporting, mitochondrial F1 complex, gamma polypeptide 1 [Source:NCBI gene;Acc:419108]	1	4248371	ATP5C1	protein_coding														APP	6
ENSGALG00000038801	ATP synthase, H+ transporting, mitochondrial F1 complex, beta polypeptide [Source:NCBI gene;Acc:426673]	33	1630552	ATP5F1B	protein_coding														APPBP2	6
ENSGALG00000032875	ATP synthase, H+ transporting, mitochondrial F1 complex, delta subunit [Source:NCBI gene;Acc:771478]	28	3061180	ATP5F1D	protein_coding	ATP5F1D													APPL1	9
ENSGALG00000009286	ATP synthase, H+ transporting, mitochondrial Fo complex subunit C3 (subunit 9) [Source:NCBI gene;Acc:424142]	7	16713222	ATP5G3	protein_coding														APPL2	12
ENSGALG00000015372	ATP synthase, H+ transporting, mitochondrial Fo complex subunit E [Source:NCBI gene;Acc:769146]	Z	53483751	ATP5I	protein_coding														APRG1	19.1
ENSGALG00000038672	ATPase inhibitory factor 1 [Source:NCBI gene;Acc:100857945]	23	1572308	ATP5IF1	protein_coding	ATP5IF1													APRT	1
ENSGALG00000033001	ATP synthase, H+ transporting, mitochondrial Fo complex subunit F2 [Source:NCBI gene;Acc:416495]	14	4414437	ATP5J2	protein_coding														APTX	1
ENSGALG00000001330	ATP synthase, H+ transporting, mitochondrial Fo complex subunit C1 (subunit 9) [Source:NCBI gene;Acc:419992]	27	3706954	ATP5MC1	protein_coding	ATP5MC1													AQP1	1
ENSGALG00000030086	ATP synthase, H+ transporting, mitochondrial Fo complex subunit C2 (subunit 9) [Source:NCBI gene;Acc:100858216]	33	914337	ATP5MC2	protein_coding	ATP5MC2													AQP10	1
ENSGALG00000001452	ATP synthase, H+ transporting, mitochondrial Fo complex subunit B1 [Source:NCBI gene;Acc:419866]	26	3215748	ATP5PB	protein_coding	ATP5PB													AQP11	6
ENSGALG00000007926	ATP synthase, H+ transporting, mitochondrial Fo complex subunit D [Source:NCBI gene;Acc:422115]	18	10720628	ATP5PD	protein_coding	ATP5PD													AQP12A	6
ENSGALG00000015751	ATP synthase, H+ transporting, mitochondrial Fo complex subunit F6 [Source:NCBI gene;Acc:418477]	1	102543808	ATP5PF	protein_coding	ATP5PF													AQP12B	12
ENSGALG00000012287	ATP synthase, H+ transporting, mitochondrial Fo complex subunit s (factor B) [Source:NCBI gene;Acc:423574]	5	57918026	ATP5S	protein_coding														AQP2	1
ENSGALG00000041091	ATP synthase F0 subunit 6 [Source:NCBI gene;Acc:807646]	MT	9240	ATP6	protein_coding														AQP3	1
ENSGALG00000008836	ATPase H+ transporting accessory protein 1 [Source:NCBI gene;Acc:427854]	1	22343252	ATP6AP1	protein_coding														AQP4	1
ENSGALG00000015618	ATPase H+ transporting accessory protein 1 like [Source:HGNC Symbol;Acc:HGNC:28091]	Z	63337660	ATP6AP1L	protein_coding	ATP6AP1L													AQP5	1
ENSGALG00000016241	ATPase H+ transporting accessory protein 2 [Source:NCBI gene;Acc:418573]	1	112273190	ATP6AP2	protein_coding														AQP6	1
ENSGALG00000003256	ATPase H+ transporting V0 subunit a1 [Source:NCBI gene;Acc:395474]	27	5352969	ATP6V0A1	protein_coding														AQP7	3
ENSGALG00000003194	ATPase H+ transporting V0 subunit a2 [Source:NCBI gene;Acc:395473]	15	4955473	ATP6V0A2	protein_coding														AQP8	1
ENSGALG00000040666	ATPase H+ transporting V0 subunit a4 [Source:NCBI gene;Acc:418104]	1	56383284	ATP6V0A4	protein_coding														AQP9	1
ENSGALG00000010091	ATPase H+ transporting V0 subunit b [Source:NCBI gene;Acc:424575]	8	20435484	ATP6V0B	protein_coding														AQR	2
ENSGALG00000009229	ATPase H+ transporting V0 subunit c [Source:NCBI gene;Acc:416753]	14	13928964	ATP6V0C	protein_coding														AR	12
ENSGALG00000002237	ATPase H+ transporting V0 subunit d1 [Source:NCBI gene;Acc:415674]	11	1432057	ATP6V0D1	protein_coding														ARAF	12
ENSGALG00000034294	ATPase H+ transporting V0 subunit d2 [Source:NCBI gene;Acc:420210]	2	123562671	ATP6V0D2	protein_coding														ARAP1	12
ENSGALG00000020754	ATPase H+ transporting V0 subunit e2 [Source:NCBI gene;Acc:769770]	6	22093227	ATP6V0E2	protein_coding														ARAP2	4
ENSGALG00000014800	ATPase H+ transporting V1 subunit A [Source:NCBI gene;Acc:395821]	1	79181779	ATP6V1A	protein_coding														ARAP3	12
ENSGALG00000033663	ATPase H+ transporting V1 subunit B2 [Source:NCBI gene;Acc:395497]	22	1603946	ATP6V1B2	protein_coding														ARC	13
ENSGALG00000034099	ATPase H+ transporting V1 subunit C1 [Source:NCBI gene;Acc:420259]	2	129894934	ATP6V1C1	protein_coding	ATP6V1C1													ARCN1	1
ENSGALG00000016446	ATPase H+ transporting V1 subunit C2 [Source:NCBI gene;Acc:421939]	3	97348635	ATP6V1C2	protein_coding	ATP6V1C2													AREG	14
ENSGALG00000009570	ATPase H+ transporting V1 subunit D [Source:NCBI gene;Acc:423280]	5	28983464	ATP6V1D	protein_coding														AREL1	6
ENSGALG00000013036	ATPase H+ transporting V1 subunit E1 [Source:NCBI gene;Acc:418162]	1	61860171	ATP6V1E1	protein_coding														ARF1	1
ENSGALG00000007190	ATPase H+ transporting V1 subunit G1 [Source:NCBI gene;Acc:417249]	17	3005469	ATP6V1G1	protein_coding														ARF3	1
ENSGALG00000002207	ATPase H+ transporting V1 subunit G3 [Source:NCBI gene;Acc:424349]	8	2118622	ATP6V1G3	protein_coding	ATP6V1G3													ARF4	1
ENSGALG00000013621	ATPase H+ transporting V1 subunit H [Source:NCBI gene;Acc:426199]	2	110590632	ATP6V1H	protein_coding														ARF5	1
ENSGALG00000007902	ATPase copper transporting alpha [Source:HGNC Symbol;Acc:HGNC:869]	4	12963772	ATP7A	protein_coding	ATP7A													ARF6	1
ENSGALG00000017021	ATPase copper transporting beta [Source:NCBI gene;Acc:418879]	1	170322066	ATP7B	protein_coding	ATP7B													ARFGAP1	1
ENSGALG00000032465	ATP synthase F0 subunit 8 [Source:NCBI gene;Acc:807647]	MT	9085	ATP8	protein_coding														ARFGAP2	1
ENSGALG00000014236	ATPase phospholipid transporting 8A1 [Source:NCBI gene;Acc:422776]	4	68573329	ATP8A1	protein_coding	ATP8A1													ARFGAP3	1
ENSGALG00000017106	ATPase phospholipid transporting 8A2 [Source:NCBI gene;Acc:418936]	1	176737697	ATP8A2	protein_coding	ATP8A2													ARFGEF1	1
ENSGALG00000030834	ATPase phospholipid transporting 8B1 [Source:NCBI gene;Acc:426857]	Z	342538	ATP8B1	protein_coding														ARFGEF2	1
ENSGALG00000034501	ATPase phospholipid transporting 8B2 [Source:NCBI gene;Acc:770035]	25	2154551	ATP8B2	protein_coding	ATP8B2													ARFGEF3	6
ENSGALG00000001084	ATPase phospholipid transporting 8B3 [Source:NCBI gene;Acc:428328]	28	2286962	ATP8B3	protein_coding	ATP8B3													ARFIP1	4
ENSGALG00000007912	ATPase phospholipid transporting 9A (putative) [Source:NCBI gene;Acc:419345]	20	13326260	ATP9A	protein_coding	ATP9A													ARFIP2	4
ENSGALG00000010444	ATP synthase mitochondrial F1 complex assembly factor 1 [Source:NCBI gene;Acc:424616]	8	21915975	ATPAF1	protein_coding	ATPAF1													ARFRP1	2
ENSGALG00000004926	ATP synthase mitochondrial F1 complex assembly factor 2 [Source:NCBI gene;Acc:416511]	14	5016429	ATPAF2	protein_coding	ATPAF2													ARG1	1
ENSGALG00000002663	ATR serine/threonine kinase [Source:NCBI gene;Acc:424777]	9	10472558	ATR	protein_coding	ATR													ARG2	1
ENSGALG00000004670	ATR interacting protein [Source:NCBI gene;Acc:415949]	12	3281636	ATRIP	protein_coding														ARGFX	17
ENSGALG00000016034	attractin [Source:NCBI gene;Acc:422946]	4	89786495	ATRN	protein_coding	ATRN													ARGLU1	2
ENSGALG00000009152	attractin like 1 [Source:NCBI gene;Acc:423915]	6	28169763	ATRNL1	protein_coding	ATRNL1													ARHGAP1	3
ENSGALG00000007843	alpha thalassemia/mental retardation syndrome X-linked [Source:NCBI gene;Acc:422331]	4	12860852	ATRX	protein_coding	ATRX													ARHGAP10	12
ENSGALG00000012709	ataxin 1 [Source:NCBI gene;Acc:420843]	2	61772078	ATXN1	protein_coding	ATXN1													ARHGAP11A	6
ENSGALG00000014234	ataxin 10 [Source:NCBI gene;Acc:418245]	1	70660407	ATXN10	protein_coding	ATXN10													ARHGAP11B	9
ENSGALG00000028253	ataxin 1 like [Source:NCBI gene;Acc:427566]	11	19990903	ATXN1L	protein_coding	ATXN1L													ARHGAP12	12
ENSGALG00000004625	ataxin 2 [Source:NCBI gene;Acc:416877]	15	6178126	ATXN2	protein_coding	ATXN2													ARHGAP15	3
ENSGALG00000010766	ataxin 3 [Source:NCBI gene;Acc:378424]	5	44616495	ATXN3	protein_coding														ARHGAP17	3
ENSGALG00000008115	ataxin 7 like 1 [Source:NCBI gene;Acc:427847]	1	14021170	ATXN7L1	protein_coding	ATXN7L1													ARHGAP18	6
ENSGALG00000030899	ataxin 7 like 3 [Source:NCBI gene;Acc:107049520]	AADN04001028.1	16290	ATXN7L3	protein_coding	ATXN7L3													ARHGAP19	6
ENSGALG00000021843	AU RNA binding methylglutaconyl-CoA hydratase [Source:NCBI gene;Acc:427269]	Z	44207218	AUH	protein_coding														ARHGAP20	6
ENSGALG00000030148	ancient ubiquitous protein 1 [Source:NCBI gene;Acc:769206]	KQ759405.1	80836	AUP1	protein_coding	AUP1													ARHGAP21	3
ENSGALG00000007768	aurora kinase A [Source:NCBI gene;Acc:428167]	20	12229605	AURKA	protein_coding	AURKA													ARHGAP22	12
ENSGALG00000001555	aurora kinase A interacting protein 1 [Source:NCBI gene;Acc:419415]	21	2230098	AURKAIP1	protein_coding														ARHGAP23	3
ENSGALG00000001153	autism susceptibility candidate 2 [Source:NCBI gene;Acc:417481]	19	1327382	AUTS2	protein_coding	AUTS2													ARHGAP24	2
ENSGALG00000022815	avian beta-defensin 1 [Source:NCBI gene;Acc:395841]	3	107914855	AvBD1	protein_coding														ARHGAP25	12
ENSGALG00000016667	avian beta-defensin 10 [Source:NCBI gene;Acc:414341]	3	107884725	AvBD10	protein_coding														ARHGAP26	3
ENSGALG00000019846	avian beta-defensin 11 [Source:NCBI gene;Acc:414876]	3	107863811	AvBD11	protein_coding														ARHGAP27	1
ENSGALG00000019847	avian beta-defensin 12 [Source:NCBI gene;Acc:414339]	3	107860150	AvBD12	protein_coding														ARHGAP28	12
ENSGALG00000019848	avian beta-defensin 13 [Source:NCBI gene;Acc:414877]	3	107850580	AvBD13	protein_coding														ARHGAP29	3
ENSGALG00000016669	avian beta-defensin 2 [Source:NCBI gene;Acc:395840]	3	107910925	AvBD2	protein_coding														ARHGAP30	13
ENSGALG00000016670	avian beta-defensin 3 [Source:NCBI gene;Acc:395363]	3	107919467	AvBD3	protein_coding														ARHGAP31	12
ENSGALG00000019843	avian beta-defensin 4 [Source:NCBI gene;Acc:414342]	3	107928539	AvBD4	protein_coding														ARHGAP32	7
ENSGALG00000042193	avian beta-defensin 5 [Source:NCBI gene;Acc:414340]	3	107924843	AvBD5	protein_coding														ARHGAP33	13
ENSGALG00000019844	avian beta-defensin 8 [Source:NCBI gene;Acc:414875]	3	107895577	AvBD8	protein_coding														ARHGAP35	6
ENSGALG00000019845	avian beta-defensin 9 [Source:NCBI gene;Acc:414343]	3	107891531	AvBD9	protein_coding														ARHGAP36	3
ENSGALG00000023622	avidin [Source:NCBI gene;Acc:396260]	Z	9164721	AVD	protein_coding														ARHGAP39	1
ENSGALG00000009642	apoptosis and caspase activation inhibitor [Source:NCBI gene;Acc:395127]	5	30090917	AVEN	protein_coding														ARHGAP4	17
ENSGALG00000041568	AVL9 cell migration associated [Source:NCBI gene;Acc:420750]	2	48244696	AVL9	protein_coding	AVL9													ARHGAP40	12
ENSGALG00000014117	arginine vasopressin [Source:NCBI gene;Acc:396101]	4	89222770	AVP	protein_coding														ARHGAP42	12
ENSGALG00000030319	arginine vasopressin induced 1 [Source:HGNC Symbol;Acc:HGNC:30898]	6	22300953	AVPI1	protein_coding	AVPI1													ARHGAP44	3
ENSGALG00000040567	arginine vasopressin receptor 1A [Source:NCBI gene;Acc:771773]	1	33298676	AVPR1A	protein_coding														ARHGAP45	3
ENSGALG00000000788	arginine vasopressin receptor 1B [Source:NCBI gene;Acc:428263]	26	2366153	AVPR1B	protein_coding														ARHGAP5	6
ENSGALG00000009497	arginine vasopressin receptor 2 [Source:NCBI gene;Acc:427860]	1	28505731	AVPR2	protein_coding														ARHGAP6	3
ENSGALG00000028039	avidin related protein 2 [Source:NCBI gene;Acc:395367]	Z	9149077	AVR2	protein_coding														ARHGAP8	14
ENSGALG00000004367	Gallus gallus acyl-CoA wax alcohol acyltransferase 1 (AWAT1), mRNA. [Source:RefSeq mRNA;Acc:NM_001318429]	4	1232638	AWAT1	protein_coding														ARHGAP9	12
ENSGALG00000004173	axonemal dynein light chain domain containing 1 [Source:NCBI gene;Acc:100858527]	8	6158567	AXDND1	protein_coding	AXDND1													ARHGDIA	1
ENSGALG00000029402	axin 1 [Source:NCBI gene;Acc:395786]	14	12212172	AXIN1	protein_coding														ARHGDIB	1
ENSGALG00000039200	axin 2 [Source:NCBI gene;Acc:395152]	18	7687437	AXIN2	protein_coding														ARHGDIG	1
ENSGALG00000011428	5-azacytidine induced 2 [Source:NCBI gene;Acc:420660]	2	38973380	AZI2	protein_coding	AZI2													ARHGEF1	12
ENSGALG00000029295	antizyme inhibitor 1 [Source:NCBI gene;Acc:420254]	2	129840394	AZIN1	protein_coding														ARHGEF10	6
ENSGALG00000003614	arginine decarboxylase [Source:NCBI gene;Acc:428228]	23	5344811	AZIN2	protein_coding														ARHGEF10L	7
ENSGALG00000002160	beta-2-microglobulin [Source:NCBI gene;Acc:414830]	10	1254940	B2M	protein_coding	B2M													ARHGEF11	3
ENSGALG00000013952	beta-1,3-N-acetylgalactosaminyltransferase 2 [Source:NCBI gene;Acc:430770]	3	38173330	B3GALNT2	protein_coding	B3GALNT2													ARHGEF12	12
ENSGALG00000010931	beta-1,3-galactosyltransferase 1 [Source:NCBI gene;Acc:429027]	7	19285479	B3GALT1	protein_coding	B3GALT1													ARHGEF15	12
ENSGALG00000002477	beta-1,3-galactosyltransferase 2 [Source:NCBI gene;Acc:769122]	8	3440310	B3GALT2	protein_coding	B3GALT2													ARHGEF16	12
ENSGALG00000016128	beta-1,3-galactosyltransferase 5 [Source:NCBI gene;Acc:427985]	1	108079422	B3GALT5	protein_coding	B3GALT5													ARHGEF17	6
ENSGALG00000001611	beta-1,3-glucuronyltransferase 1 [Source:NCBI gene;Acc:373949]	24	2590102	B3GAT1	protein_coding														ARHGEF18	3
ENSGALG00000015075	beta-1,3-glucuronyltransferase 1-like [Source:NCBI gene;Acc:408180]	1	80638660	B3GAT1L	protein_coding														ARHGEF19	12
ENSGALG00000031590	beta-1,3-glucuronyltransferase 2 [Source:NCBI gene;Acc:428638]	3	82815250	B3GAT2	protein_coding														ARHGEF2	12
ENSGALG00000017076	beta 3-glucosyltransferase [Source:NCBI gene;Acc:428075]	1	174956251	B3GLCT	protein_coding	B3GLCT													ARHGEF25	7
ENSGALG00000008930	UDP-GlcNAc:betaGal beta-1,3-N-acetylglucosaminyltransferase 2 [Source:NCBI gene;Acc:421286]	3	9067300	B3GNT2	protein_coding														ARHGEF26	12
ENSGALG00000028803	UDP-GlcNAc:betaGal beta-1,3-N-acetylglucosaminyltransferase 4 [Source:HGNC Symbol;Acc:HGNC:15683]	15	5834814	B3GNT4	protein_coding	B3GNT4													ARHGEF28	6
ENSGALG00000032526	UDP-GlcNAc:betaGal beta-1,3-N-acetylglucosaminyltransferase 5 [Source:NCBI gene;Acc:424960]	9	16350056	B3GNT5	protein_coding														ARHGEF3	12
ENSGALG00000007701	UDP-GlcNAc:betaGal beta-1,3-N-acetylglucosaminyltransferase 7 [Source:HGNC Symbol;Acc:HGNC:18811]	9	15318557	B3GNT7	protein_coding	B3GNT7													ARHGEF33	18
ENSGALG00000021345	UDP-GlcNAc:betaGal beta-1,3-N-acetylglucosaminyltransferase 9 [Source:NCBI gene;Acc:427539]	11	2493393	B3GNT9	protein_coding	B3GNT9													ARHGEF35	15.2
ENSGALG00000021553	UDP-GlcNAc:betaGal beta-1,3-N-acetylglucosaminyltransferase-like [Source:NCBI gene;Acc:417126]	17	8755217	B3GNTL	protein_coding														ARHGEF37	3
ENSGALG00000001433	UDP-GlcNAc:betaGal beta-1,3-N-acetylglucosaminyltransferase-like 1 [Source:NCBI gene;Acc:417333]	18	3160548	B3GNTL1	protein_coding	B3GNTL1													ARHGEF38	10
ENSGALG00000012988	beta-1,4-N-acetyl-galactosaminyltransferase 3 [Source:NCBI gene;Acc:418150]	1	60369118	B4GALNT3	protein_coding	B4GALNT3													ARHGEF39	12
ENSGALG00000004250	beta-1,4-N-acetyl-galactosaminyltransferase 4 [Source:NCBI gene;Acc:770601]	5	1529587	B4GALNT4	protein_coding	B4GALNT4													ARHGEF4	6
ENSGALG00000002022	beta-1,4-galactosyltransferase 1 [Source:NCBI gene;Acc:396121]	Z	70633213	B4GALT1	protein_coding														ARHGEF40	15.2
ENSGALG00000010094	beta-1,4-galactosyltransferase 2 [Source:NCBI gene;Acc:396122]	8	20256330	B4GALT2	protein_coding														ARHGEF5	4
ENSGALG00000015069	beta-1,4-galactosyltransferase 4 [Source:NCBI gene;Acc:418341]	1	80596007	B4GALT4	protein_coding	B4GALT4													ARHGEF6	7
ENSGALG00000015151	beta-1,4-galactosyltransferase 6 [Source:NCBI gene;Acc:421092]	2	106483864	B4GALT6	protein_coding														ARHGEF7	12
ENSGALG00000032145	beta-1,4-galactosyltransferase 7 [Source:NCBI gene;Acc:416359]	13	10098027	B4GALT7	protein_coding														ARHGEF9	12
ENSGALG00000005096	B9 domain containing 1 [Source:NCBI gene;Acc:416525]	14	5257917	B9D1	protein_coding	B9D1													ARID1A	7
ENSGALG00000045617	brain and acute leukemia, cytoplasmic [Source:NCBI gene;Acc:420261]	2	129934284	BAALC	protein_coding	BAALC													ARID1B	7
ENSGALG00000040619	bile acid-CoA:amino acid N-acyltransferase [Source:NCBI gene;Acc:769879]	AADN04000990.1	22400	BAAT	protein_coding	BAAT													ARID2	3
ENSGALG00000007298	beta-secretase 1 [Source:NCBI gene;Acc:419768]	24	5238005	BACE1	protein_coding	BACE1													ARID3A	12
ENSGALG00000034932	beta-site APP-cleaving enzyme 2 [Source:NCBI gene;Acc:418526]	1	108844363	BACE2	protein_coding	BACE2													ARID3B	12
ENSGALG00000015828	BTB domain and CNC homolog 1 [Source:NCBI gene;Acc:418488]	1	104102312	BACH1	protein_coding	BACH1													ARID3C	6
ENSGALG00000015605	BTB domain and CNC homolog 2 [Source:NCBI gene;Acc:421809]	3	75635314	BACH2	protein_coding	BACH2													ARID4A	6
ENSGALG00000013157	BCL2 associated athanogene 1 [Source:NCBI gene;Acc:420967]	2	85906463	BAG1	protein_coding														ARID4B	7
ENSGALG00000009433	BCL2 associated athanogene 3 [Source:NCBI gene;Acc:423931]	6	30302056	BAG3	protein_coding	BAG3													ARID5A	15.2
ENSGALG00000003254	BCL2 associated athanogene 4 [Source:NCBI gene;Acc:426776]	22	2295195	BAG4	protein_coding	BAG4													ARID5B	6
ENSGALG00000031062	BCL2 associated athanogene 5 [Source:NCBI gene;Acc:423482]	5	50484678	BAG5	protein_coding														ARIH1	1
ENSGALG00000040308	BAH domain and coiled-coil containing 1 [Source:NCBI gene;Acc:776014]	18	9287316	BAHCC1	protein_coding	BAHCC1													ARIH2	6
ENSGALG00000033675	bromo adjacent homology domain containing 1 [Source:NCBI gene;Acc:423010]	5	808383	BAHD1	protein_coding														ARIH2OS	19.2
ENSGALG00000042538	BAI1 associated protein 2 [Source:NCBI gene;Acc:422077]	18	9392580	BAIAP2	protein_coding	BAIAP2													ARL1	1
ENSGALG00000003548	BAI1 associated protein 2 like 1 [Source:NCBI gene;Acc:416437]	14	1148771	BAIAP2L1	protein_coding														ARL10	9
ENSGALG00000012285	BAI1 associated protein 2 like 2 [Source:NCBI gene;Acc:418029]	1	51034057	BAIAP2L2	protein_coding	BAIAP2L2													ARL11	12
ENSGALG00000031493	BCL2 antagonist/killer 1 [Source:NCBI gene;Acc:419912]	26	4677808	BAK1	protein_coding														ARL13A	1
ENSGALG00000040993	BMP and activin membrane bound inhibitor [Source:NCBI gene;Acc:428413]	2	15317843	BAMBI	protein_coding														ARL13B	1
ENSGALG00000031723	barrier to autointegration factor 1 [Source:NCBI gene;Acc:777489]	AADN04006967.1	7954	BANF1	protein_coding	BANF1													ARL14	12
ENSGALG00000012292	B-cell scaffold protein with ankyrin repeats 1 [Source:NCBI gene;Acc:422711]	4	60976048	BANK1	protein_coding	BANK1													ARL14EP	6
ENSGALG00000005872	BTG3 associated nuclear protein [Source:NCBI gene;Acc:415834]	11	18243649	BANP	protein_coding														ARL14EPL	7
ENSGALG00000004366	BRCA1 associated protein 1 [Source:NCBI gene;Acc:415944]	12	3100374	BAP1	protein_coding														ARL15	6
ENSGALG00000003484	BRCA1 associated RING domain 1 [Source:NCBI gene;Acc:424010]	7	4211635	BARD1	protein_coding														ARL16	1
ENSGALG00000043217	BarH like homeobox 1 [Source:NCBI gene;Acc:429598]	17	7059805	BARHL1	protein_coding	BARHL1													ARL17A	19.2
ENSGALG00000040069	BarH like homeobox 2 [Source:NCBI gene;Acc:107053959]	8	14758450	BARHL2	protein_coding	BARHL2													ARL17B	19.2
ENSGALG00000035557	BARX homeobox 1 [Source:NCBI gene;Acc:374017]	12	6139852	BARX1	protein_coding														ARL2	1
ENSGALG00000029382	BARX homeobox 2 [Source:NCBI gene;Acc:395714]	24	1345215	BARX2	protein_coding														ARL2BP	1
ENSGALG00000012952	brain abundant membrane attached signal protein 1 [Source:NCBI gene;Acc:373905]	2	75579535	BASP1	protein_coding														ARL3	1
ENSGALG00000010323	basic leucine zipper ATF-like transcription factor [Source:NCBI gene;Acc:423364]	5	38322143	BATF	protein_coding	BATF													ARL4A	1
ENSGALG00000035516	basic leucine zipper ATF-like transcription factor 3 [Source:NCBI gene;Acc:421368]	3	21845131	BATF3	protein_coding	BATF3													ARL4C	6
ENSGALG00000029408	bromodomain adjacent to zinc finger domain 1B [Source:NCBI gene;Acc:427819]	19	212309	BAZ1B	protein_coding	BAZ1B													ARL4D	12
ENSGALG00000029588	bromodomain adjacent to zinc finger domain 2A [Source:NCBI gene;Acc:101747779]	33	1634536	BAZ2A	protein_coding	BAZ2A													ARL5A	1
ENSGALG00000012579	bromodomain adjacent to zinc finger domain 2B [Source:NCBI gene;Acc:395400]	7	36743535	BAZ2B	protein_coding														ARL5B	1
ENSGALG00000037714	BBSome interacting protein 1 [Source:NCBI gene;Acc:100858359]	6	26171029	BBIP1	protein_coding														ARL5C	1
ENSGALG00000045856	basal body orientation factor 1 [Source:NCBI gene;Acc:423344]	5	37767344	BBOF1	protein_coding	BBOF1													ARL6	1
ENSGALG00000013297	gamma-butyrobetaine hydroxylase 1 [Source:NCBI gene;Acc:426932]	5	3484747	BBOX1	protein_coding	BBOX1													ARL6IP1	7
ENSGALG00000033769	Bardet-Biedl syndrome 10 [Source:NCBI gene;Acc:417865]	1	38032888	BBS10	protein_coding	BBS10													ARL6IP4	3
ENSGALG00000042415	Bardet-Biedl syndrome 2 [Source:NCBI gene;Acc:415694]	11	2188618	BBS2	protein_coding														ARL6IP5	6
ENSGALG00000001798	Bardet-Biedl syndrome 4 [Source:NCBI gene;Acc:415318]	10	1612983	BBS4	protein_coding														ARL6IP6	15.2
ENSGALG00000009846	Bardet-Biedl syndrome 5 [Source:NCBI gene;Acc:424165]	7	18767424	BBS5	protein_coding														ARL8A	1
ENSGALG00000011880	Bardet-Biedl syndrome 7 [Source:NCBI gene;Acc:771481]	4	54275609	BBS7	protein_coding	BBS7													ARL8B	1
ENSGALG00000015353	BBX, HMG-box containing [Source:NCBI gene;Acc:418407]	1	87305099	BBX	protein_coding	BBX													ARL9	12
ENSGALG00000045469	brevican [Source:NCBI gene;Acc:425976]	25	1478428	BCAN	protein_coding	BCAN													ARMC1	3
ENSGALG00000008009	B-cell receptor associated protein 29 [Source:NCBI gene;Acc:417702]	1	14768856	BCAP29	protein_coding														ARMC10	6
ENSGALG00000042895	BCAR1, Cas family scaffolding protein [Source:NCBI gene;Acc:415691]	11	2033491	BCAR1	protein_coding	BCAR1													ARMC12	15.1
ENSGALG00000007796	breast carcinoma amplified sequence 1 [Source:NCBI gene;Acc:419338]	20	12593355	BCAS1	protein_coding	BCAS1													ARMC2	4
ENSGALG00000002002	breast carcinoma amplified sequence 2 [Source:NCBI gene;Acc:419884]	26	3869908	BCAS2	protein_coding														ARMC3	1
ENSGALG00000005295	BCAS3, microtubule associated cell migration factor [Source:NCBI gene;Acc:417643]	19	7659287	BCAS3	protein_coding	BCAS3													ARMC4	1
ENSGALG00000013177	branched chain amino acid transaminase 1 [Source:NCBI gene;Acc:418193]	1	65432216	BCAT1	protein_coding	BCAT1													ARMC5	6
ENSGALG00000006617	BRCA2 and CDKN1A interacting protein [Source:NCBI gene;Acc:426225]	6	32571769	BCCIP	protein_coding	BCCIP													ARMC6	2
ENSGALG00000043400	BCDIN3 domain containing RNA methyltransferase [Source:NCBI gene;Acc:431303]	33	1411893	BCDIN3D	protein_coding	BCDIN3D													ARMC7	2
ENSGALG00000034860	butyrylcholinesterase [Source:NCBI gene;Acc:395358]	9	21061419	BCHE	protein_coding														ARMC8	2
ENSGALG00000040702	branched chain keto acid dehydrogenase E1, beta polypeptide [Source:NCBI gene;Acc:395375]	3	79329300	BCKDHB	protein_coding														ARMC9	1
ENSGALG00000028935	B-cell CLL/lymphoma 10 [Source:NCBI gene;Acc:424528]	8	16349746	BCL10	protein_coding														ARMCX1	17
ENSGALG00000034048	B-cell CLL/lymphoma 11A [Source:NCBI gene;Acc:421199]	3	1854198	BCL11A	protein_coding														ARMCX2	17
ENSGALG00000031862	B-cell CLL/lymphoma 11B [Source:NCBI gene;Acc:423444]	5	47865611	BCL11B	protein_coding	BCL11B													ARMCX3	17
ENSGALG00000012885	BCL2, apoptosis regulator [Source:NCBI gene;Acc:396282]	2	68102902	BCL2	protein_coding														ARMCX4	19.1
ENSGALG00000006511	BCL2 related protein A1 [Source:NCBI gene;Acc:395673]	10	12637320	BCL2A1	protein_coding														ARMCX5	17
ENSGALG00000006211	BCL2 like 1 [Source:NCBI gene;Acc:373954]	20	10217327	BCL2L1	protein_coding														ARMCX6	12
ENSGALG00000030871	BCL2 like 10 [Source:NCBI gene;Acc:395193]	10	8889124	BCL2L10	protein_coding														ARMS2	19.2
ENSGALG00000013037	BCL2 like 13 [Source:NCBI gene;Acc:418163]	1	61870544	BCL2L13	protein_coding	BCL2L13													ARMT1	1
ENSGALG00000011544	BCL2 like 14 [Source:NCBI gene;Acc:419096]	1	71724526	BCL2L14	protein_coding	BCL2L14													ARNT	6
ENSGALG00000007357	B-cell CLL/lymphoma 6 [Source:NCBI gene;Acc:424912]	9	14830574	BCL6	protein_coding														ARNT2	6
ENSGALG00000004379	BCL tumor suppressor 7A [Source:NCBI gene;Acc:416856]	15	5751928	BCL7A	protein_coding	BCL7A													ARNTL	6
ENSGALG00000036647	BCL tumor suppressor 7B [Source:NCBI gene;Acc:100857890]	19	161387	BCL7B	protein_coding	BCL7B													ARNTL2	6
ENSGALG00000037655	B-cell CLL/lymphoma 9 [Source:NCBI gene;Acc:418456]	1	92375565	BCL9	protein_coding	BCL9													ARPC1A	1
ENSGALG00000007685	B-cell CLL/lymphoma 9-like [Source:NCBI gene;Acc:419785]	24	5578946	BCL9L	protein_coding	BCL9L													ARPC1B	1
ENSGALG00000013935	BCL2-associated transcription factor 1 [Source:NCBI gene;Acc:100858086]	3	55388152	BCLAF1	protein_coding	BCLAF1													ARPC2	1
ENSGALG00000016418	chromosome X open reading frame 23 [Source:NCBI gene;Acc:100858121]	1	119952518	BCLAF3	protein_coding	BCLAF3													ARPC3	1
ENSGALG00000005408	beta-carotene oxygenase 1 [Source:NCBI gene;Acc:395346]	11	15677760	BCO1	protein_coding														ARPC4	1
ENSGALG00000007868	beta-carotene oxygenase 2 [Source:NCBI gene;Acc:419792]	24	6110301	BCO2	protein_coding	BCO2													ARPC4-TTLL3	3
ENSGALG00000003976	BCL6 corepressor-like 1 [Source:NCBI gene;Acc:428687]	4	1600734	BCORL1	protein_coding	BCORL1													ARPC5	1
ENSGALG00000006695	BCR, RhoGEF and GTPase activating protein [Source:NCBI gene;Acc:416952]	15	8625525	BCR	protein_coding	BCR													ARPC5L	1
ENSGALG00000011386	BCS1 homolog, ubiquinol-cytochrome c reductase complex chaperone [Source:NCBI gene;Acc:424212]	7	22592086	BCS1L	protein_coding														ARPIN	3
ENSGALG00000016668	avian beta-defensin 7 [Source:NCBI gene;Acc:407777]	3	107900662	BD7	protein_coding														ARPP19	3
ENSGALG00000006947	3-hydroxybutyrate dehydrogenase, type 1 A [Source:NCBI gene;Acc:424891]	9	12665620	BDH1A	protein_coding														ARPP21	2
ENSGALG00000012338	3-hydroxybutyrate dehydrogenase, type 2 [Source:NCBI gene;Acc:422715]	4	61363428	BDH2	protein_coding	BDH2													ARR3	4
ENSGALG00000020386	bradykinin receptor B1 [Source:NCBI gene;Acc:772372]	5	46461641	BDKRB1	protein_coding														ARRB1	4
ENSGALG00000011080	bradykinin receptor B2 [Source:NCBI gene;Acc:428906]	5	46454378	BDKRB2	protein_coding														ARRB2	4
ENSGALG00000012163	brain derived neurotrophic factor [Source:NCBI gene;Acc:396186]	5	3715527	BDNF	protein_coding														ARRDC1	12
ENSGALG00000005266	brain expressed, associated with NEDD4, 1 [Source:NCBI gene;Acc:415796]	11	11619893	BEAN1	protein_coding														ARRDC2	12
ENSGALG00000002973	beclin 1 [Source:NCBI gene;Acc:420018]	27	5478574	BECN1	protein_coding														ARRDC3	7
ENSGALG00000011236	brain enriched guanylate kinase associated [Source:NCBI gene;Acc:428909]	5	48744092	BEGAIN	protein_coding	BEGAIN													ARRDC4	13
ENSGALG00000015314	BEN domain containing 3 [Source:NCBI gene;Acc:421778]	3	68143484	BEND3	protein_coding	BEND3													ARRDC5	17
ENSGALG00000010505	ATP/GTP binding protein like 4 [Source:NCBI gene;Acc:772083]	8	23084517	BEND5	protein_coding	BEND5													ARSA	1
ENSGALG00000016283	BEN domain containing 6 [Source:NCBI gene;Acc:775985]	3	87150129	BEND6	protein_coding	BEND6													ARSB	1
ENSGALG00000006682	BEN domain containing 7 [Source:NCBI gene;Acc:419037]	1	6790345	BEND7	protein_coding														ARSD	1
ENSGALG00000007217	bestrophin 1 [Source:NCBI gene;Acc:423124]	5	16823643	BEST1	protein_coding	BEST1													ARSE	1
ENSGALG00000010029	bestrophin 3 [Source:NCBI gene;Acc:417849]	1	35534379	BEST3	protein_coding														ARSF	1
ENSGALG00000043605	bestrophin 4 [Source:NCBI gene;Acc:771694]	8	20844355	BEST4	protein_coding														ARSG	4
ENSGALG00000024485	Bet1 golgi vesicular membrane trafficking protein [Source:NCBI gene;Acc:420563]	2	23421226	BET1	protein_coding														ARSH	1
ENSGALG00000004172	Bet1 golgi vesicular membrane trafficking protein like [Source:NCBI gene;Acc:422985]	5	1599696	BET1L	protein_coding														ARSI	1
ENSGALG00000033932	MHC BF1 class I [Source:NCBI gene;Acc:693260]	16	87661	BF1	protein_coding														ARSJ	1
ENSGALG00000041380	Major histocompatibility complex class I antigen BF2 [Source:NCBI gene;Acc:425389]	16	73915	BF2	protein_coding														ARSK	1
ENSGALG00000003111	bifunctional apoptosis regulator [Source:NCBI gene;Acc:416424]	14	832254	BFAR	protein_coding	BFAR													ART1	12
ENSGALG00000008735	beaded filament structural protein 1 [Source:NCBI gene;Acc:396056]	3	11489065	BFSP1	protein_coding														ART3	15.2
ENSGALG00000034585	beaded filament structural protein 2 [Source:NCBI gene;Acc:396141]	2	42762444	BFSP2	protein_coding														ART4	14
ENSGALG00000026396	BG-like antigen 1 [Source:NCBI gene;Acc:426940]	16	128570	BG1	protein_coding														ART5	12
ENSGALG00000029494	bone gamma-carboxyglutamate protein [Source:NCBI gene;Acc:396348]	25	594	BGLAP	protein_coding														ARTN	12
ENSGALG00000040249	basic helix-loop-helix family member e22 [Source:NCBI gene;Acc:395164]	2	114781680	BHLHE22	protein_coding														ARV1	2
ENSGALG00000005718	basic helix-loop-helix family member e23 [Source:NCBI gene;Acc:395165]	20	8677346	BHLHE23	protein_coding														ARVCF	6
ENSGALG00000008308	basic helix-loop-helix family member e40 [Source:NCBI gene;Acc:416108]	12	18624949	BHLHE40	protein_coding														ARX	7
ENSGALG00000041414	basic helix-loop-helix family member e41 [Source:NCBI gene;Acc:101750689]	1	67641436	BHLHE41	protein_coding	BHLHE41													AS3MT	1
ENSGALG00000036095	BicC family RNA binding protein 1 [Source:NCBI gene;Acc:423604]	6	762212	BICC1	protein_coding														ASAH1	4
ENSGALG00000012934	BICD cargo adaptor 1 [Source:NCBI gene;Acc:427919]	1	59164015	BICD1	protein_coding	BICD1													ASAH2	1
ENSGALG00000005249	BICD cargo adaptor 2 [Source:NCBI gene;Acc:415990]	12	6826774	BICD2	protein_coding	BICD2													ASAH2B	17
ENSGALG00000007319	BICD family like cargo adaptor 1 [Source:NCBI gene;Acc:770422]	15	9549185	BICDL1	protein_coding	BICDL1													ASAP1	1
ENSGALG00000009911	GLTSCR1 like [Source:NCBI gene;Acc:428568]	3	23119921	BICRAL	protein_coding	BICRAL													ASAP2	1
ENSGALG00000013039	BH3 interacting domain death agonist [Source:NCBI gene;Acc:395236]	1	61913394	BID	protein_coding														ASAP3	1
ENSGALG00000014164	BCL2 interacting killer [Source:NCBI gene;Acc:776149]	1	68563259	BIK	protein_coding														ASB1	7
ENSGALG00000011541	bridging integrator 1 [Source:NCBI gene;Acc:424228]	7	23809924	BIN1	protein_coding														ASB10	12
ENSGALG00000037929	bridging integrator 2 [Source:NCBI gene;Acc:777552]	33	1556563	BIN2	protein_coding														ASB11	14
ENSGALG00000017186	baculoviral IAP repeat containing 2 [Source:NCBI gene;Acc:374012]	1	182634266	BIRC2	protein_coding														ASB12	12
ENSGALG00000008713	baculoviral IAP repeat containing 5 [Source:NCBI gene;Acc:374078]	3	15427651	BIRC5	protein_coding														ASB13	12
ENSGALG00000010541	baculoviral IAP repeat containing 6 [Source:NCBI gene;Acc:421463]	3	31572475	BIRC6	protein_coding	BIRC6													ASB14	12
ENSGALG00000005762	baculoviral IAP repeat containing 7 [Source:NCBI gene;Acc:419239]	20	8912703	BIRC7	protein_coding	BIRC7													ASB15	12
ENSGALG00000016861	basic, immunoglobulin-like variable motif containing [Source:NCBI gene;Acc:374099]	1	142772651	BIVM	protein_coding														ASB16	12
ENSGALG00000032838	beta-keratin related protein [Source:NCBI gene;Acc:395651]	AADN04003576.1	2156	BKJ	protein_coding														ASB17	15.1
ENSGALG00000000141	Major histocompatibility complex class II beta chain BLB1 [Source:NCBI gene;Acc:693256]	16	116646	BLB1	protein_coding														ASB18	9
ENSGALG00000030940	Gallus gallus Major histocompatibility complex class II beta chain BLB2, (similar to HLA class II, D beta chain) (BLB2), mRNA. [Source:RefSeq mRNA;Acc:NM_001318995]	16	109677	BLB2	protein_coding														ASB2	10
ENSGALG00000027126	bladder cancer associated protein [Source:NCBI gene;Acc:100857695]	20	5232373	BLCAP	protein_coding														ASB3	12
ENSGALG00000028659	C-type lectin-like receptor 1 [Source:NCBI gene;Acc:404776]	16	118833	BLEC1	protein_coding														ASB4	12
ENSGALG00000000136	C-type lectin-like receptor 2 [Source:NCBI gene;Acc:693259]	16	122774	BLEC2	protein_coding														ASB5	12
ENSGALG00000031092	c-type lectin-like receptor 3 [Source:NCBI gene;Acc:100858780]	16	238280	BLEC3	protein_coding														ASB6	12
ENSGALG00000016661	BLK proto-oncogene, Src family tyrosine kinase [Source:NCBI gene;Acc:422035]	3	107708021	BLK	protein_coding	BLK													ASB7	9
ENSGALG00000008256	Bloom syndrome RecQ like helicase [Source:NCBI gene;Acc:415577]	10	19933508	BLM	protein_coding														ASB8	7
ENSGALG00000004259	bleomycin hydrolase [Source:NCBI gene;Acc:395996]	19	6224236	BLMH	protein_coding														ASB9	12
ENSGALG00000006973	B-cell linker [Source:NCBI gene;Acc:395733]	6	21081986	BLNK	protein_coding														ASCC1	2
ENSGALG00000005794	biogenesis of lysosomal organelles complex 1 subunit 2 [Source:NCBI gene;Acc:423768]	6	17562682	BLOC1S2	protein_coding														ASCC2	2
ENSGALG00000012782	biogenesis of lysosomal organelles complex 1 subunit 5 [Source:NCBI gene;Acc:420866]	2	64526717	BLOC1S5	protein_coding														ASCC3	1
ENSGALG00000040735	biogenesis of lysosomal organelles complex 1 subunit 6 [Source:NCBI gene;Acc:415447]	10	10695134	BLOC1S6	protein_coding														ASCL1	7
ENSGALG00000031786	biliverdin reductase A [Source:NCBI gene;Acc:420776]	2	51764995	BLVRA	protein_coding	BLVRA													ASCL2	7
ENSGALG00000015225	basic leucine zipper nuclear factor 1 [Source:NCBI gene;Acc:418371]	1	83677123	BLZF1	protein_coding	BLZF1													ASCL3	7
ENSGALG00000014537	Bcl2 modifying factor [Source:NCBI gene;Acc:769140]	5	29410988	BMF	protein_coding														ASCL4	6
ENSGALG00000041267	BMI1 proto-oncogene, polycomb ring finger [Source:NCBI gene;Acc:493647]	2	17748562	BMI1	protein_coding														ASCL5	19.1
ENSGALG00000000120	bone morphogenetic protein 10 [Source:NCBI gene;Acc:395177]	22	284593	BMP10	protein_coding														ASF1A	1
ENSGALG00000004742	bone morphogenetic protein 15 [Source:NCBI gene;Acc:428697]	4	1874383	BMP15	protein_coding														ASF1B	1
ENSGALG00000029301	bone morphogenetic protein 2 [Source:NCBI gene;Acc:378779]	3	15110369	BMP2	protein_coding														ASGR1	17
ENSGALG00000010885	BMP2 inducible kinase [Source:NCBI gene;Acc:422578]	4	45191555	BMP2K	protein_coding	BMP2K													ASGR2	17
ENSGALG00000035052	bone morphogenetic protein 3 [Source:NCBI gene;Acc:422581]	4	45776069	BMP3	protein_coding														ASH1L	12
ENSGALG00000012429	bone morphogenetic protein 4 [Source:NCBI gene;Acc:396165]	5	58698105	BMP4	protein_coding														ASH2L	2
ENSGALG00000016293	bone morphogenetic protein 5 [Source:NCBI gene;Acc:396053]	3	87685181	BMP5	protein_coding														ASIC1	6
ENSGALG00000012787	bone morphogenetic protein 6 [Source:NCBI gene;Acc:420868]	2	64587752	BMP6	protein_coding	BMP6													ASIC2	6
ENSGALG00000007668	bone morphogenetic protein 7 [Source:NCBI gene;Acc:395494]	20	11891443	BMP7	protein_coding	BMP7													ASIC3	6
ENSGALG00000029811	BMP binding endothelial regulator [Source:NCBI gene;Acc:420744]	2	47688331	BMPER	protein_coding														ASIC4	6
ENSGALG00000002003	bone morphogenetic protein receptor type 1A [Source:NCBI gene;Acc:396308]	6	2497710	BMPR1A	protein_coding														ASIC5	7
ENSGALG00000012216	bone morphogenetic protein receptor type 1B [Source:NCBI gene;Acc:396030]	4	58732964	BMPR1B	protein_coding														ASIP	12
ENSGALG00000008459	bone morphogenetic protein receptor type 2 [Source:NCBI gene;Acc:374147]	7	11874180	BMPR2	protein_coding														ASL	1
ENSGALG00000002624	BMS1, ribosome biogenesis factor [Source:NCBI gene;Acc:423633]	6	5071454	BMS1	protein_coding														ASMT	1
ENSGALG00000009440	base methyltransferase of 25S rRNA 2 homolog [Source:NCBI gene;Acc:417776]	1	26768477	BMT2	protein_coding														ASMTL	1
ENSGALG00000016557	BMX non-receptor tyrosine kinase [Source:NCBI gene;Acc:428003]	1	121963490	BMX	protein_coding	BMX													ASNA1	1
ENSGALG00000006041	basonuclin 1 [Source:NCBI gene;Acc:427504]	10	11295144	BNC1	protein_coding	BNC1													ASNS	1
ENSGALG00000015101	basonuclin 2 [Source:NCBI gene;Acc:431604]	Z	32351223	BNC2	protein_coding	BNC2													ASNSD1	1
ENSGALG00000002882	BCL2 interacting protein 1 [Source:NCBI gene;Acc:416207]	13	9179299	BNIP1	protein_coding	BNIP1													ASPA	1
ENSGALG00000003788	BCL2 interacting protein 2 [Source:NCBI gene;Acc:415379]	10	5315236	BNIP2	protein_coding	BNIP2													ASPDH	6
ENSGALG00000010476	BCL2 interacting protein 3 [Source:NCBI gene;Acc:423971]	6	34844510	BNIP3	protein_coding	BNIP3													ASPG	1
ENSGALG00000043405	BCL2 interacting protein 3 like [Source:NCBI gene;Acc:419522]	22	531919	BNIP3L	protein_coding														ASPH	1
ENSGALG00000015152	BOC cell adhesion associated, oncogene regulated [Source:NCBI gene;Acc:418361]	1	83273631	BOC	protein_coding	BOC													ASPHD1	1
ENSGALG00000026470	biorientation of chromosomes in cell division 1 like 1 [Source:NCBI gene;Acc:422838]	4	77944595	BOD1L1	protein_coding	BOD1L1													ASPHD2	1
ENSGALG00000005772	BOK, BCL2 family apoptosis regulator [Source:NCBI gene;Acc:395445]	9	5088178	BOK	protein_coding														ASPM	2
ENSGALG00000036160	boule homolog, RNA binding protein [Source:NCBI gene;Acc:424061]	7	10311922	BOLL	protein_coding	BOLL													ASPN	12
ENSGALG00000016931	bora, aurora kinase A activator [Source:NCBI gene;Acc:769298]	1	156259760	BORA	protein_coding														ASPRV1	13
ENSGALG00000040393	BLOC-1 related complex subunit 5 [Source:NCBI gene;Acc:426116]	1	71899126	BORCS5	protein_coding														ASPSCR1	2
ENSGALG00000028145	BLOC-1 related complex subunit 6 [Source:NCBI gene;Acc:101749651]	3	76105664	BORCS6	protein_coding	BORCS6													ASRGL1	1
ENSGALG00000008124	BLOC-1 related complex subunit 7 [Source:NCBI gene;Acc:423869]	6	23391088	BORCS7	protein_coding														ASS1	1
ENSGALG00000014581	BLOC-1 related complex subunit 8 [Source:NCBI gene;Acc:426622]	28	3587092	BORCS8	protein_coding														ASTE1	6
ENSGALG00000013069	bisphosphoglycerate mutase [Source:NCBI gene;Acc:418172]	1	62239536	BPGM	protein_coding														ASTL	6
ENSGALG00000029659	biphenyl hydrolase like [Source:NCBI gene;Acc:420885]	2	66518737	BPHL	protein_coding	BPHL													ASTN1	9
ENSGALG00000006666	BPI fold containing family B member 2 [Source:NCBI gene;Acc:395882]	20	10498385	BPIFB2	protein_coding														ASTN2	9
ENSGALG00000006662	BPI fold containing family B member 3 [Source:NCBI gene;Acc:419289]	20	10489102	BPIFB3	protein_coding														ASXL1	12
ENSGALG00000006679	BPI fold containing family B, member 4 [Source:NCBI gene;Acc:428160]	20	10519797	BPIFB4	protein_coding	BPIFB4													ASXL2	12
ENSGALG00000006674	BPI fold containing family B member 6 [Source:NCBI gene;Acc:107049084]	20	10504870	BPIFB6	protein_coding	BPIFB6													ASXL3	15.2
ENSGALG00000009576	3'(2'), 5'-bisphosphate nucleotidase 1 [Source:NCBI gene;Acc:421347]	3	18827463	BPNT1	protein_coding														ASZ1	6
ENSGALG00000038222	bromodomain PHD finger transcription factor [Source:NCBI gene;Acc:100858895]	18	7073216	BPTF	protein_coding	BPTF													ATAD1	1
ENSGALG00000012865	B-Raf proto-oncogene, serine/threonine kinase [Source:NCBI gene;Acc:396239]	1	56983387	BRAF	protein_coding														ATAD2	1
ENSGALG00000004650	BRCA1 associated protein [Source:NCBI gene;Acc:772041]	15	6237578	BRAP	protein_coding														ATAD2B	1
ENSGALG00000002781	BRCA1, DNA repair associated [Source:NCBI gene;Acc:373983]	27	5573536	BRCA1	protein_coding														ATAD3A	2
ENSGALG00000017073	BRCA2, DNA repair associated [Source:NCBI gene;Acc:374139]	1	174560560	BRCA2	protein_coding														ATAD3B	2
ENSGALG00000005383	BRCA1/BRCA2-containing complex subunit 3 [Source:NCBI gene;Acc:422201]	4	2200027	BRCC3	protein_coding	BRCC3													ATAD3C	2
ENSGALG00000029379	bromodomain containing 1 [Source:NCBI gene;Acc:417731]	1	18747413	BRD1	protein_coding														ATAD5	1
ENSGALG00000000156	bromodomain containing 2 [Source:NCBI gene;Acc:417049]	16	102514	BRD2	protein_coding														ATAT1	1
ENSGALG00000002682	bromodomain containing 3 [Source:NCBI gene;Acc:427757]	17	7634707	BRD3	protein_coding	BRD3													ATCAY	12
ENSGALG00000034725	bromodomain containing 4-like [Source:NCBI gene;Acc:100859056]	AADN04000659.1	5286	BRD4	protein_coding	BRD4													ATE1	2
ENSGALG00000003786	bromodomain containing 7 [Source:NCBI gene;Acc:415730]	11	6630401	BRD7	protein_coding														ATF1	12
ENSGALG00000037646	bromodomain containing 8 [Source:NCBI gene;Acc:416219]	13	10065289	BRD8	protein_coding														ATF2	3
ENSGALG00000006031	bromodomain testis associated [Source:NCBI gene;Acc:424506]	8	14345658	BRDT	protein_coding	BRDT													ATF3	12
ENSGALG00000010039	brain and reproductive organ-expressed (TNFRSF1A modulator) [Source:NCBI gene;Acc:421417]	3	27486112	BRE	protein_coding														ATF4	12
ENSGALG00000011705	BRF1, RNA polymerase III transcription initiation factor 90 kDa subunit [Source:NCBI gene;Acc:423503]	5	52749257	BRF1	protein_coding	BRF1													ATF5	7
ENSGALG00000003124	BRF2, RNA polymerase III transcription initiation factor subunit [Source:NCBI gene;Acc:426772]	22	2238252	BRF2	protein_coding	BRF2													ATF6	12
ENSGALG00000041914	brain protein I3 [Source:HGNC Symbol;Acc:HGNC:1109]	14	1137304	BRI3	protein_coding	BRI3													ATF6B	6
ENSGALG00000002913	BRI3 binding protein [Source:NCBI gene;Acc:416812]	15	4518239	BRI3BP	protein_coding														ATF7	3
ENSGALG00000006997	BMP/retinoic acid inducible neural specific 1 [Source:NCBI gene;Acc:395098]	17	4502517	BRINP1	protein_coding														ATF7IP	7
ENSGALG00000004448	BMP/retinoic acid inducible neural specific 2 [Source:NCBI gene;Acc:424433]	8	6734402	BRINP2	protein_coding	BRINP2													ATF7IP2	12
ENSGALG00000033407	BMP/retinoic acid inducible neural specific 3 [Source:NCBI gene;Acc:429077]	8	8277167	BRINP3	protein_coding	BRINP3													ATG10	2
ENSGALG00000005279	BRCA1 interacting protein C-terminal helicase 1 [Source:NCBI gene;Acc:417642]	19	7494633	BRIP1	protein_coding														ATG101	2
ENSGALG00000003373	BRX1, biogenesis of ribosomes [Source:NCBI gene;Acc:427433]	Z	10563582	BRIX1	protein_coding														ATG12	2
ENSGALG00000038941	BRICK1, SCAR/WAVE actin nucleating complex subunit [Source:NCBI gene;Acc:107054369]	12	2736852	BRK1	protein_coding	BRK1													ATG13	7
ENSGALG00000010093	breast cancer metastasis-suppressor 1-like [Source:NCBI gene;Acc:423328]	5	36396570	BRMS1L	protein_coding														ATG14	6
ENSGALG00000009413	BRO1 domain and CAAX motif containing [Source:NCBI gene;Acc:421334]	3	18004998	BROX	protein_coding	BROX													ATG16L1	1
ENSGALG00000033529	bromodomain and PHD finger containing 1 [Source:NCBI gene;Acc:427590]	12	11486636	BRPF1	protein_coding														ATG16L2	1
ENSGALG00000000776	bromodomain and PHD finger containing 3 [Source:HGNC Symbol;Acc:HGNC:14256]	26	188925	BRPF3	protein_coding	BRPF3													ATG2A	3
ENSGALG00000006406	bombesin receptor subtype 3 [Source:NCBI gene;Acc:378927]	4	4348873	BRS3	protein_coding														ATG2B	3
ENSGALG00000006681	BR serine/threonine kinase 2 [Source:NCBI gene;Acc:423098]	5	14330182	BRSK2	protein_coding														ATG3	1
ENSGALG00000016065	bromodomain and WD repeat domain containing 1 [Source:NCBI gene;Acc:418521]	1	107943223	BRWD1	protein_coding	BRWD1													ATG4A	1
ENSGALG00000007151	bromodomain and WD repeat domain containing 3 [Source:NCBI gene;Acc:422281]	4	9450043	BRWD3	protein_coding	BRWD3													ATG4B	1
ENSGALG00000003405	BSD domain containing 1 [Source:NCBI gene;Acc:419658]	23	5206054	BSDC1	protein_coding														ATG4C	1
ENSGALG00000001328	basigin (Ok blood group) [Source:NCBI gene;Acc:770363]	28	2698084	BSG	protein_coding														ATG4D	1
ENSGALG00000043998	Bartter syndrome, infantile, with sensorineural deafness (Barttin) [Source:NCBI gene;Acc:107054005]	8	25354681	BSND	protein_coding	BSND													ATG5	2
ENSGALG00000008861	B-box and SPRY domain containing [Source:NCBI gene;Acc:417272]	17	1948741	BSPRY	protein_coding	BSPRY													ATG7	1
ENSGALG00000014509	bone marrow stromal cell antigen 1 [Source:NCBI gene;Acc:422828]	4	77208280	BST1	protein_coding														ATG9A	1
ENSGALG00000006515	brain specific homeobox [Source:NCBI gene;Acc:395183]	24	3098292	BSX	protein_coding														ATG9B	1
ENSGALG00000030598	B-TFIID TATA-box binding protein associated factor 1 [Source:NCBI gene;Acc:423817]	6	20942394	BTAF1	protein_coding	BTAF1													ATIC	1
ENSGALG00000006020	BTB domain containing 1 [Source:NCBI gene;Acc:415461]	10	11192901	BTBD1	protein_coding														ATL1	2
ENSGALG00000005369	BTB domain containing 10 [Source:NCBI gene;Acc:423029]	5	7534735	BTBD10	protein_coding														ATL2	2
ENSGALG00000039595	BTB domain containing 11 [Source:NCBI gene;Acc:771493]	1	53427816	BTBD11	protein_coding	BTBD11													ATL3	2
ENSGALG00000023359	BTB domain containing 17 [Source:NCBI gene;Acc:427813]	18	9214742	BTBD17	protein_coding	BTBD17													ATM	1
ENSGALG00000028978	BTB domain containing 19 [Source:NCBI gene;Acc:100858105]	8	20861919	BTBD19	protein_coding	BTBD19													ATMIN	12
ENSGALG00000001019	BTB domain containing 2 [Source:NCBI gene;Acc:420080]	28	2143380	BTBD2	protein_coding	BTBD2													ATN1	13
ENSGALG00000009028	BTB domain containing 3 [Source:NCBI gene;Acc:427688]	3	13082203	BTBD3	protein_coding	BTBD3													ATOH1	6
ENSGALG00000033813	BTB domain containing 6 [Source:NCBI gene;Acc:101752037]	5	52829868	BTBD6	protein_coding	BTBD6													ATOH7	12
ENSGALG00000005977	BTB domain containing 8 [Source:HGNC Symbol;Acc:HGNC:21019]	8	14285091	BTBD8	protein_coding	BTBD8													ATOH8	6
ENSGALG00000010131	BTB domain containing 9 [Source:NCBI gene;Acc:421429]	3	29594124	BTBD9	protein_coding														ATOX1	3
ENSGALG00000028608	betacellulin [Source:NCBI gene;Acc:448833]	4	34879240	BTC	protein_coding														ATP10A	2
ENSGALG00000011216	biotinidase [Source:NCBI gene;Acc:420639]	2	34089580	BTD	protein_coding														ATP10B	2
ENSGALG00000010570	basic transcription factor 3 like 4 [Source:NCBI gene;Acc:424638]	8	24338651	BTF3L4	protein_coding														ATP10D	2
ENSGALG00000011276	BTG anti-proliferation factor 1 [Source:NCBI gene;Acc:396295]	1	44398383	BTG1	protein_coding														ATP11A	12
ENSGALG00000026858	BTG anti-proliferation factor 2 [Source:NCBI gene;Acc:419932]	26	5123258	BTG2	protein_coding	BTG2													ATP11AUN	19.2
ENSGALG00000007618	BTG anti-proliferation factor 4 [Source:NCBI gene;Acc:419781]	24	5533745	BTG4	protein_coding														ATP11B	4
ENSGALG00000004958	Bruton tyrosine kinase [Source:NCBI gene;Acc:374075]	4	2042911	BTK	protein_coding														ATP11C	1
ENSGALG00000000589	butyrophilin subfamily 1 member A1 [Source:NCBI gene;Acc:420061]	28	790661	BTN1A1	protein_coding														ATP12A	1
ENSGALG00000007820	beta-transducin repeat containing E3 ubiquitin protein ligase [Source:NCBI gene;Acc:423854]	6	22831879	BTRC	protein_coding	BTRC													ATP13A1	1
ENSGALG00000008233	BUB1 mitotic checkpoint serine/threonine kinase [Source:NCBI gene;Acc:421226]	3	3107192	BUB1	protein_coding														ATP13A2	2
ENSGALG00000036892	BUB1 mitotic checkpoint serine/threonine kinase B [Source:NCBI gene;Acc:378922]	5	558497	BUB1B	protein_coding														ATP13A3	2
ENSGALG00000009681	BUB3, mitotic checkpoint protein [Source:NCBI gene;Acc:423949]	6	31536692	BUB3	protein_coding														ATP13A4	2
ENSGALG00000025882	BUD13 homolog [Source:NCBI gene;Acc:428248]	24	5093021	BUD13	protein_coding														ATP13A5	14
ENSGALG00000004705	BUD31 homolog [Source:NCBI gene;Acc:416492]	14	4399144	BUD31	protein_coding	BUD31													ATP1A1	1
ENSGALG00000015410	blood vessel epicardial substance [Source:NCBI gene;Acc:408032]	3	69051906	BVES	protein_coding														ATP1A2	1
ENSGALG00000003467	bystin like [Source:NCBI gene;Acc:419927]	26	5026787	BYSL	protein_coding	BYSL													ATP1A3	1
ENSGALG00000027546	B-locus zinc finger protein 1 [Source:NCBI gene;Acc:396247]	16	216607	BZFP1	protein_coding														ATP1A4	1
ENSGALG00000008220	basic leucine zipper and W2 domains 1 [Source:NCBI gene;Acc:424073]	7	11337369	BZW1	protein_coding														ATP1B1	6
ENSGALG00000010809	basic leucine zipper and W2 domains 2 [Source:NCBI gene;Acc:420594]	2	28540481	BZW2	protein_coding														ATP1B2	6
ENSGALG00000001716	chromosome 10 open reading frame, human C15orf59 [Source:NCBI gene;Acc:415313]	10	2199547	C10H15ORF59	protein_coding														ATP1B3	6
ENSGALG00000027353	chromosome 6 open reading frame, human C10orf71 [Source:NCBI gene;Acc:423784]	6	18673770	C10orf71	protein_coding	C10orf71													ATP1B4	12
ENSGALG00000000011	chromosome 6 open reading frame, human C10orf88 [Source:NCBI gene;Acc:427084]	6	31441001	C10orf88	protein_coding	C10orf88													ATP23	2
ENSGALG00000003183	chromosome 11 open reading frame, human C16orf70 [Source:NCBI gene;Acc:415699]	11	2452598	C11H16orf70	protein_coding														ATP2A1	1
ENSGALG00000017363	chromosome 11 open reading frame, human C16orf87 [Source:NCBI gene;Acc:415747]	11	7889806	C11H16ORF87	protein_coding														ATP2A2	1
ENSGALG00000004480	chromosome 11 C19orf12 homolog [Source:NCBI gene;Acc:415757]	11	8519434	C11H19orf12	protein_coding														ATP2A3	1
ENSGALG00000007950	chromosome 24 C11orf1 homolog [Source:NCBI gene;Acc:419799]	24	6217278	C11orf1	protein_coding	C11orf1													ATP2B1	1
ENSGALG00000044914	chromosome 5 C11orf16 homolog [Source:NCBI gene;Acc:423053]	5	9571335	C11orf16	protein_coding	C11orf16													ATP2B2	1
ENSGALG00000008255	chromosome 5 C11orf49 homolog [Source:NCBI gene;Acc:423188]	5	23204929	C11orf49	protein_coding	C11orf49													ATP2B3	1
ENSGALG00000032467	chromosome 24 open reading frame, human C11orf52 [Source:NCBI gene;Acc:770939]	24	6200315	C11orf52	protein_coding	C11orf52													ATP2B4	1
ENSGALG00000017155	chromosome 11 open reading frame 87 [Source:HGNC Symbol;Acc:HGNC:33788]	1	179921189	C11orf87	protein_coding	C11orf87													ATP2C1	1
ENSGALG00000044645	chromosome 11 open reading frame 91 [Source:NCBI gene;Acc:768497]	5	6790711	C11orf91	protein_coding	C11orf91													ATP2C2	1
ENSGALG00000037688	chromosome 33 C12orf10 homolog [Source:NCBI gene;Acc:426187]	AADN04000776.1	47638	C12orf10	protein_coding	C12orf10													ATP4A	1
ENSGALG00000011168	chromosome 1 C12orf29 homolog [Source:NCBI gene;Acc:417886]	1	42795854	C12orf29	protein_coding	C12orf29													ATP4B	6
ENSGALG00000017289	chromosome 1 open reading frame, human C12orf4 [Source:NCBI gene;Acc:419041]	1	73124893	C12orf4	protein_coding	C12orf4													ATP5A1	1
ENSGALG00000006965	chromosome 15 C12orf43 homolog [Source:NCBI gene;Acc:416966]	15	9145291	C12orf43	protein_coding	C12orf43													ATP5B	1
ENSGALG00000012694	chromosome 1 open reading frame, human C12orf45 [Source:NCBI gene;Acc:418079]	1	54370469	C12orf45	protein_coding	C12orf45													ATP5C1	1
ENSGALG00000045093	chromosome 1 C12orf50 homolog [Source:NCBI gene;Acc:417885]	1	42783312	C12orf50	protein_coding	C12orf50													ATP5D	1
ENSGALG00000027682	chromosome 1 open reading frame, human C12orf66 [Source:NCBI gene;Acc:417822]	1	33594888	C12orf66	protein_coding	C12orf66													ATP5E	15.1
ENSGALG00000026311	chromosome 12 open reading frame 75 [Source:NCBI gene;Acc:771624]	1	54229629	C12orf75	protein_coding														ATP5F1	3
ENSGALG00000006506	chromosome 13 C5orf15 homolog [Source:NCBI gene;Acc:416321]	13	16135901	C13H5orf15	protein_coding														ATP5G1	1
ENSGALG00000030649	uncharacterized LOC101748311 [Source:NCBI gene;Acc:101748311]	1	169989919	C13orf42	protein_coding	C13orf42													ATP5G2	1
ENSGALG00000006456	chromosome 14 C16orf45 homolog [Source:NCBI gene;Acc:416594]	14	7521315	C14H16orf45	protein_coding														ATP5G3	1
ENSGALG00000038596	chromosome 14 open reading frame 132 [Source:HGNC Symbol;Acc:HGNC:20346]	5	46372741	C14orf132	protein_coding	C14orf132													ATP5H	2
ENSGALG00000037017	chromosome 14 open reading frame 2 [Source:NCBI gene;Acc:772187]	5	50646303	C14orf2	protein_coding														ATP5I	7
ENSGALG00000036504	chromosome 5 open reading frame, human C14orf39 [Source:NCBI gene;Acc:423524]	5	54521949	C14orf39	protein_coding	C14orf39													ATP5J	6
ENSGALG00000031821	chromosome 15 C12orf49 homolog [Source:NCBI gene;Acc:417026]	15	11504654	C15H12orf49	protein_coding														ATP5J2	7
ENSGALG00000029390	chromosome 15 open reading frame, human C12orf65 [Source:NCBI gene;Acc:416827]	15	5097210	C15H12ORF65	protein_coding														ATP5L	4
ENSGALG00000026607	chromosome 15 open reading frame 40 [Source:HGNC Symbol;Acc:HGNC:28443]	10	11188680	C15orf40	protein_coding	C15orf40													ATP5L2	4
ENSGALG00000046532	chromosome 15 open reading frame 48 [Source:HGNC Symbol;Acc:HGNC:29898]	10	10666581	C15orf48	protein_coding	C15orf48													ATP5MF-PTCD1	7
ENSGALG00000028141	chromosome 15 open reading frame 61 [Source:NCBI gene;Acc:101747767]	10	18959625	C15orf61	protein_coding														ATP5O	1
ENSGALG00000040929	chromosome 5 open reading frame, human C15orf62 [Source:NCBI gene;Acc:770534]	5	970577	C15orf62	protein_coding	C15orf62													ATP5S	7
ENSGALG00000007291	chromosome 16 open reading frame 72 [Source:HGNC Symbol;Acc:HGNC:30103]	14	9913060	C16orf72	protein_coding	C16orf72													ATP6AP1	6
ENSGALG00000004783	chromosome 17 C9orf16 homolog [Source:NCBI gene;Acc:417215]	17	5637888	C17H9orf16	protein_coding														ATP6AP1L	3
ENSGALG00000035414	zinc finger protein 862-like [Source:NCBI gene;Acc:420030]	27	5195302	C17orf113	protein_coding	C17orf113													ATP6AP2	6
ENSGALG00000003590	chromosome 18 C17orf58 homolog [Source:NCBI gene;Acc:417421]	18	7060623	C17orf58	protein_coding	C17orf58													ATP6V0A1	1
ENSGALG00000003434	chromosome 18 C17orf75 homolog [Source:NCBI gene;Acc:417412]	18	6801943	C17orf75	protein_coding	C17orf75													ATP6V0A2	1
ENSGALG00000024428	chromosome 18 open reading frame, human C17orf67 [Source:NCBI gene;Acc:417400]	18	6330246	C18H17ORF67	protein_coding														ATP6V0A4	1
ENSGALG00000013131	chromosome 2 open reading frame, human C18orf21 [Source:NCBI gene;Acc:420954]	2	83841416	C18orf21	protein_coding	C18orf21													ATP6V0B	1
ENSGALG00000042000	chromosome Z open reading frame, human C18orf32 [Source:NCBI gene;Acc:426844]	Z	1081841	C18orf32	protein_coding	C18orf32													ATP6V0C	1
ENSGALG00000044510	chromosome 18 open reading frame 63 [Source:NCBI gene;Acc:421015]	2	92226911	C18orf63	protein_coding	C18orf63													ATP6V0D1	1
ENSGALG00000029614	chromosome 19 open reading frame 24 [Source:NCBI gene;Acc:101748529]	28	3108656	C19orf24	protein_coding	C19orf24													ATP6V0D2	1
ENSGALG00000026847	chromosome 19 open reading frame 70 [Source:NCBI gene;Acc:100858091]	28	1332157	C19orf70	protein_coding	C19orf70													ATP6V0E1	7
ENSGALG00000008765	C1D nuclear receptor corepressor [Source:NCBI gene;Acc:421267]	3	11233265	C1D	protein_coding														ATP6V0E2	12
ENSGALG00000009752	core 1 synthase, glycoprotein-N-acetylgalactosamine 3-beta-galactosyltransferase 1 [Source:NCBI gene;Acc:420575]	2	24717102	C1GALT1	protein_coding														ATP6V1A	1
ENSGALG00000008513	C1GALT1 specific chaperone 1 [Source:NCBI gene;Acc:422362]	4	16447427	C1GALT1C1	protein_coding														ATP6V1B1	1
ENSGALG00000017219	chromosome 1 open reading frame, human C11orf54 [Source:NCBI gene;Acc:419001]	1	185861462	C1H11ORF54	protein_coding														ATP6V1B2	1
ENSGALG00000017189	chromosome 1 open reading frame, human C11orf70 [Source:NCBI gene;Acc:418985]	1	182765820	C1H11ORF70	protein_coding														ATP6V1C1	1
ENSGALG00000014555	chromosome 1 open reading frame, human C12orf57 [Source:NCBI gene;Acc:771099]	1	77325963	C1H12ORF57	protein_coding														ATP6V1C2	1
ENSGALG00000030933	chromosome 1 open reading frame, human C12orf73 [Source:NCBI gene;Acc:772057]	1	54754183	C1H12ORF73	protein_coding														ATP6V1D	1
ENSGALG00000019171	chromosome 1 open reading frame, human C21orf33 [Source:NCBI gene;Acc:418552]	1	110334367	C1H21ORF33	protein_coding														ATP6V1E1	1
ENSGALG00000037962	chromosome 1 open reading frame, human C21orf59 [Source:NCBI gene;Acc:418497]	1	104998580	C1H21ORF59	protein_coding														ATP6V1E2	1
ENSGALG00000028290	chromosome 1 open reading frame, human C21orf91 [Source:NCBI gene;Acc:395489]	1	99381867	C1H21ORF91	protein_coding														ATP6V1F	1
ENSGALG00000016796	chromosome 1 open reading frame, human C2orf49 [Source:NCBI gene;Acc:418725]	1	135215430	C1H2ORF49	protein_coding														ATP6V1G1	1
ENSGALG00000045165	chromosome 23 open reading frame, human C1orf109 [Source:NCBI gene;Acc:419612]	23	3665108	C1orf109	protein_coding	C1orf109													ATP6V1G2	15.2
ENSGALG00000032743	chromosome 8 open reading frame, human C1orf112 [Source:NCBI gene;Acc:424399]	8	5086919	C1orf112	protein_coding	C1orf112													ATP6V1G3	1
ENSGALG00000034303	chromosome 3 open reading frame, human C1orf115 [Source:NCBI gene;Acc:421341]	3	18652638	C1orf115	protein_coding	C1orf115													ATP6V1H	1
ENSGALG00000001091	chromosome 26 C1orf116 homolog [Source:NCBI gene;Acc:419849]	26	2605227	C1orf116	protein_coding	C1orf116													ATP7A	1
ENSGALG00000026516	chromosome 8 C1orf123 homolog [Source:NCBI gene;Acc:424650]	8	24720213	C1orf123	protein_coding	C1orf123													ATP7B	1
ENSGALG00000019570	chromosome 1 open reading frame 145 [Source:NCBI gene;Acc:770433]	2	63244367	C1orf145	protein_coding														ATP8A1	1
ENSGALG00000004102	chromosome 1 open reading frame 158 [Source:NCBI gene;Acc:395744]	21	5253737	C1orf158	protein_coding														ATP8A2	1
ENSGALG00000027363	chromosome 21 C1orf159 homolog [Source:NCBI gene;Acc:419427]	21	2642929	C1orf159	protein_coding	C1orf159													ATP8B1	12
ENSGALG00000000975	chromosome 21 C1orf174 homolog [Source:NCBI gene;Acc:419378]	21	898339	C1orf174	protein_coding	C1orf174													ATP8B2	1
ENSGALG00000026600	chromosome 3 open reading frame, human C1orf198 [Source:NCBI gene;Acc:768787]	3	40659667	C1orf198	protein_coding	C1orf198													ATP8B3	14
ENSGALG00000020922	chromosome 8 open reading frame, human C1orf21 [Source:NCBI gene;Acc:424449]	8	7861351	C1orf21	protein_coding	C1orf21													ATP8B4	1
ENSGALG00000002353	chromosome 23 C1orf216 homolog [Source:NCBI gene;Acc:770397]	23	4262381	C1orf216	protein_coding	C1orf216													ATP9A	1
ENSGALG00000004800	chromosome 1 open reading frame 50 [Source:HGNC Symbol;Acc:HGNC:28795]	21	6382557	C1orf50	protein_coding	C1orf50													ATP9B	1
ENSGALG00000001378	chromosome 26 C1orf74 homolog [Source:NCBI gene;Acc:771943]	26	3165104	C1orf74	protein_coding	C1orf74													ATPAF1	2
ENSGALG00000021569	complement C1q A chain [Source:NCBI gene;Acc:419504]	21	6088915	C1QA	protein_coding	C1QA													ATPAF2	1
ENSGALG00000004771	complement C1q B chain [Source:NCBI gene;Acc:428197]	21	6083120	C1QB	protein_coding	C1QB													ATPIF1	6
ENSGALG00000001654	complement C1q binding protein [Source:NCBI gene;Acc:395538]	19	3403634	C1QBP	protein_coding	C1QBP													ATR	1
ENSGALG00000029669	complement C1q C chain [Source:NCBI gene;Acc:419503]	21	6086545	C1QC	protein_coding	C1QC													ATRAID	10
ENSGALG00000028031	complement C1q like 1 [Source:NCBI gene;Acc:430993]	27	1479940	C1QL1	protein_coding	C1QL1													ATRIP	6
ENSGALG00000040992	complement component 1, q subcomponent-like 2 [Source:NCBI gene;Acc:107053871]	7	28589901	C1QL2	protein_coding	C1QL2													ATRN	6
ENSGALG00000032554	complement C1q like 3 [Source:NCBI gene;Acc:771966]	2	20148462	C1QL3	protein_coding	C1QL3													ATRNL1	6
ENSGALG00000043798	complement C1q like 4 [Source:NCBI gene;Acc:100859113]	AADN04000737.1	52017	C1QL4	protein_coding	C1QL4													ATRX	6
ENSGALG00000001857	family with sequence similarity 132 member A [Source:NCBI gene;Acc:419422]	21	2472220	C1QTNF12	protein_coding	C1QTNF12													ATXN1	12
ENSGALG00000027232	C1q and tumor necrosis factor related protein 2 [Source:NCBI gene;Acc:416156]	13	7837678	C1QTNF2	protein_coding														ATXN10	2
ENSGALG00000008080	C1q and tumor necrosis factor related protein 4 [Source:NCBI gene;Acc:428863]	5	22762420	C1QTNF4	protein_coding	C1QTNF4													ATXN1L	15.1
ENSGALG00000006758	C1q and tumor necrosis factor related protein 5 [Source:NCBI gene;Acc:769989]	24	4193220	C1QTNF5	protein_coding	C1QTNF5													ATXN2	2
ENSGALG00000014515	C1q and tumor necrosis factor related protein 7 [Source:NCBI gene;Acc:422831]	4	77315528	C1QTNF7	protein_coding	C1QTNF7													ATXN2L	1
ENSGALG00000014603	complement C1s [Source:NCBI gene;Acc:418294]	1	77379603	C1S	protein_coding														ATXN3	2
ENSGALG00000035721	complement C2 [Source:NCBI gene;Acc:419574]	23	1796430	C2	protein_coding	C2													ATXN3L	2
ENSGALG00000001054	chromosome 20 open reading frame, human C20orf24 [Source:NCBI gene;Acc:768550]	20	497110	C20H20ORF24	protein_coding														ATXN7	12
ENSGALG00000045441	chromosome 20 open reading frame 27 [Source:HGNC Symbol;Acc:HGNC:15873]	AADN04002702.1	3274	C20orf27	protein_coding	C20orf27													ATXN7L1	13
ENSGALG00000027484	chromosome 20 open reading frame, human C20orf85 [Source:NCBI gene;Acc:419321]	20	11480791	C20orf85	protein_coding	C20orf85													ATXN7L2	12
ENSGALG00000006203	chromosome 20 C20orf96 homolog [Source:NCBI gene;Acc:419273]	20	10177134	C20orf96	protein_coding	C20orf96													ATXN7L3	6
ENSGALG00000040059	chromosome 1 open reading frame, human C21orf62 [Source:NCBI gene;Acc:418501]	1	105102339	C21orf62	protein_coding	C21orf62													ATXN7L3B	15.1
ENSGALG00000013881	chromosome 22 open reading frame, human C2orf42 [Source:NCBI gene;Acc:426298]	22	3557025	C22H2ORF42	protein_coding														ATXN8	3
ENSGALG00000012293	chromosome 1 C22orf23 homolog [Source:NCBI gene;Acc:418031]	1	51105368	C22orf23	protein_coding	C22orf23													AUH	1
ENSGALG00000044654	chromosome 22 open reading frame 39 [Source:NCBI gene;Acc:101751757]	15	664843	C22orf39	protein_coding	C22orf39													AUNIP	15.2
ENSGALG00000034258	chromosome 25 open reading frame, human C1orf43 [Source:NCBI gene;Acc:430589]	25	2122986	C25H1ORF43	protein_coding														AUP1	3
ENSGALG00000041792	chromosome 26 C6orf106 homolog [Source:NCBI gene;Acc:419902]	26	4312154	C26H6orf106	protein_coding														AURKA	1
ENSGALG00000002881	chromosome 26 open reading frame, human C6orf125 [Source:NCBI gene;Acc:419909]	26	4615588	C26H6ORF125	protein_coding														AURKAIP1	12
ENSGALG00000000551	chromosome 26 C6orf89 homolog [Source:NCBI gene;Acc:419817]	26	1608779	C26H6orf89	protein_coding														AURKB	1
ENSGALG00000016148	C2 calcium dependent domain containing 2 [Source:NCBI gene;Acc:418532]	1	109107584	C2CD2	protein_coding	C2CD2													AURKC	1
ENSGALG00000034014	C2CD2 like [Source:NCBI gene;Acc:428233]	24	2734	C2CD2L	protein_coding														AUTS2	12
ENSGALG00000017314	C2 calcium dependent domain containing 3 [Source:NCBI gene;Acc:419059]	1	195778483	C2CD3	protein_coding	C2CD3													AVEN	6
ENSGALG00000001273	C2 calcium dependent domain containing 4C [Source:NCBI gene;Acc:428334]	28	2655668	C2CD4C	protein_coding	C2CD4C													AVIL	2
ENSGALG00000013210	C2 calcium dependent domain containing 5 [Source:NCBI gene;Acc:418197]	1	66556785	C2CD5	protein_coding	C2CD5													AVL9	1
ENSGALG00000012721	chromosome 2 C6orf52 homolog [Source:NCBI gene;Acc:420849]	2	62287918	C2H6orf52	protein_coding														AVP	12
ENSGALG00000039536	chromosome 2 open reading frame, human C8orf22 [Source:NCBI gene;Acc:425711]	2	108833160	C2H8ORF22	protein_coding														AVPI1	13
ENSGALG00000043690	chromosome 1 open reading frame, human C2orf40 [Source:NCBI gene;Acc:771055]	1	135506245	C2orf40	protein_coding	C2orf40													AVPR1A	7
ENSGALG00000046449	chromosome 2 open reading frame 50 [Source:NCBI gene;Acc:100859666]	3	97601213	C2orf50	protein_coding	C2orf50													AVPR1B	6
ENSGALG00000043322	chromosome 7 open reading frame, human C2orf66 [Source:NCBI gene;Acc:424053]	7	10030005	C2orf66	protein_coding	C2orf66													AVPR2	12
ENSGALG00000045407	chromosome 3 open reading frame, human C2orf70 [Source:NCBI gene;Acc:422006]	3	105704408	C2orf70	protein_coding	C2orf70													AWAT1	1
ENSGALG00000009007	chromosome 2 open reading frame 71 [Source:NCBI gene;Acc:101748653]	3	8534966	C2orf71	protein_coding	C2orf71													AWAT2	1
ENSGALG00000033017	chromosome 2 open reading frame 88 [Source:NCBI gene;Acc:100857703]	7	192383	C2orf88	protein_coding														AXDND1	6
ENSGALG00000030038	complement component 3 [Source:NCBI gene;Acc:396370]	AADN04001210.1	6888	C3	protein_coding														AXIN1	6
ENSGALG00000013218	complement C3a receptor 1 [Source:NCBI gene;Acc:418198]	1	66846831	C3AR1	protein_coding														AXIN2	12
ENSGALG00000009219	Gallus gallus chromosome 3 C1orf95 homolog (C3H1orf95), mRNA. [Source:RefSeq mRNA;Acc:NM_001277538]	3	16956960	C3H1orf95	protein_coding														AXL	12
ENSGALG00000011193	chromosome 3 C6orf120 homolog [Source:NCBI gene;Acc:421557]	3	41289363	C3H6orf120	protein_coding														AZGP1	15.2
ENSGALG00000015316	chromosome 3 open reading frame, human C6orf203 [Source:NCBI gene;Acc:421779]	3	68158515	C3H6ORF203	protein_coding														AZI2	12
ENSGALG00000007182	chromosome 12 C3orf14 homolog [Source:NCBI gene;Acc:416073]	12	13146916	C3orf14	protein_coding	C3orf14													AZIN1	1
ENSGALG00000002240	chromosome 12 C3orf18 homolog [Source:NCBI gene;Acc:415914]	12	1772019	C3orf18	protein_coding	C3orf18													AZIN2	1
ENSGALG00000026293	chromosome 3 open reading frame 33 [Source:NCBI gene;Acc:100859600]	9	23065441	C3orf33	protein_coding	C3orf33													AZU1	19.1
ENSGALG00000015402	chromosome 1 open reading frame, human C3orf38 [Source:NCBI gene;Acc:418429]	1	88820570	C3orf38	protein_coding	C3orf38													B2M	12
ENSGALG00000002347	chromosome 9 C3orf58 homolog [Source:NCBI gene;Acc:424771]	9	10928331	C3orf58	protein_coding	C3orf58													B3GALNT1	7
ENSGALG00000041631	chromosome 3 open reading frame 70 [Source:NCBI gene;Acc:424878]	9	3520676	C3orf70	protein_coding	C3orf70													B3GALNT2	9
ENSGALG00000032231	complement 4 [Source:NCBI gene;Acc:426611]	16	58543	C4	protein_coding														B3GALT1	2
ENSGALG00000001175	complement component 4 binding protein, alpha [Source:NCBI gene;Acc:395384]	26	2686743	C4BPA	protein_coding														B3GALT2	12
ENSGALG00000027885	chromosome 4 open reading frame 19 [Source:HGNC Symbol;Acc:HGNC:25618]	4	70320126	C4orf19	protein_coding	C4orf19													B3GALT4	12
ENSGALG00000010108	chromosome 4 C4orf33 homolog [Source:NCBI gene;Acc:422485]	4	34283512	C4orf33	protein_coding	C4orf33													B3GALT5	2
ENSGALG00000009432	chromosome 4 open reading frame, human C4orf46 [Source:NCBI gene;Acc:107053203]	4	22075388	C4orf46	protein_coding	C4orf46													B3GALT6	4
ENSGALG00000013287	chromosome 4 open reading frame, human C4orf47 [Source:NCBI gene;Acc:422718]	4	61426155	C4orf47	protein_coding	C4orf47													B3GAT1	2
ENSGALG00000024486	uncharacterized LOC422894 [Source:NCBI gene;Acc:422894]	4	83702035	C4orf48	protein_coding	C4orf48													B3GAT2	2
ENSGALG00000001565	complement component 5 [Source:NCBI gene;Acc:417122]	17	8801959	C5	protein_coding	C5													B3GAT3	2
ENSGALG00000006077	chromosome 5 C11orf58 homolog [Source:NCBI gene;Acc:395520]	5	11543973	C5H11orf58	protein_coding														B3GLCT	2
ENSGALG00000007941	chromosome 5 C11orf74 homolog [Source:NCBI gene;Acc:423166]	5	19521772	C5H11orf74	protein_coding														B3GNT2	12
ENSGALG00000042103	chromosome 5 open reading frame, human C11orf96 [Source:NCBI gene;Acc:770209]	5	21670426	C5H11ORF96	protein_coding														B3GNT3	12
ENSGALG00000012379	chromosome 5 C14orf166 homolog [Source:NCBI gene;Acc:396326]	5	58218690	C5H14orf166	protein_coding														B3GNT4	13
ENSGALG00000020454	chromosome 5 open reading frame, human C14orf169 [Source:NCBI gene;Acc:423249]	5	26192258	C5H14ORF169	protein_coding														B3GNT5	12
ENSGALG00000009801	chromosome 5 C15orf41 homolog [Source:NCBI gene;Acc:423293]	5	31454003	C5H15orf41	protein_coding														B3GNT6	17
ENSGALG00000029332	chromosome 5 C15orf57 homolog [Source:NCBI gene;Acc:423009]	5	860498	C5H15orf57	protein_coding														B3GNT7	12
[truncated: 18,271 more rows]

## Sheet: for PIVOT
Chromosome/scaffold name	Gene name					HGNC	modal value		Chromosome/scaffold name
[truncated: 19,647 more rows]

[truncated: 3 more sheets: curated pivot, PIVOT  for MADs, MAD calculations]
