# Supplementary material for: During evolution from the earliest tetrapoda, newly-recruited genes are increasingly paralogues of existing genes and distribute non-randomly among the chromosomes
Source: BMC Genomics. 2021 Nov 4;22:794. doi: 10.1186/s12864-021-08066-3 (PMC8570013; doi:10.1186/s12864-021-08066-3)
Supplement: Supplementary file 1 — Additional file 1. . [file 12864_2021_8066_MOESM1_ESM.zip › TABLE S9_Fish Danio rario_FULL PIVOT.xlsx]

## Sheet: INTRODUCTION
This file goes through the steps
of the MAD calculations, using the data for the full genome.
The MAD calculations are performed excluding the X and Y chromosomes.
Also included in the file are the Spearman rank order results for the corelations between succesive phylostrata.

## Sheet: DIRECT FROM BIOMART
Gene stable ID	Gene name	Gene type	Gene description	Chromosome/scaffold name	Gene start (bp)	HGNC symbol
ENSDARG00000097503	si:ch73-288o11.5	protein_coding	si:ch73-288o11.5 [Source:ZFIN;Acc:ZDB-GENE-131121-416]	17	20605013
ENSDARG00000104512	BX936284.1	lincRNA		3	20913310
ENSDARG00000089622	fgd5b	protein_coding	FYVE, RhoGEF and PH domain containing 5b [Source:ZFIN;Acc:ZDB-GENE-130925-3]	6	40482330
ENSDARG00000093926	CR855277.3	lincRNA		16	22022533
ENSDARG00000093957	si:dkey-251i10.2	protein_coding	si:dkey-251i10.2 [Source:ZFIN;Acc:ZDB-GENE-050506-102]	5	67463027
ENSDARG00000096908	si:ch73-185c24.2	protein_coding	si:ch73-185c24.2 [Source:ZFIN;Acc:ZDB-GENE-131121-189]	6	34028532
ENSDARG00000042370	ptafr	protein_coding	platelet-activating factor receptor [Source:ZFIN;Acc:ZDB-GENE-131127-236]	17	27971144
ENSDARG00000097746	si:rp71-77l1.1	protein_coding	si:rp71-77l1.1 [Source:ZFIN;Acc:ZDB-GENE-131121-141]	16	45087810
ENSDARG00000078991	si:ch211-195e19.1	protein_coding	si:ch211-195e19.1 [Source:ZFIN;Acc:ZDB-GENE-141216-110]	13	11674764
ENSDARG00000101567	guca1e	protein_coding	guanylate cyclase activator 1e [Source:ZFIN;Acc:ZDB-GENE-040426-1577]	22	1092479
ENSDARG00000093686	si:rp71-36a1.2	protein_coding	si:rp71-36a1.2 [Source:ZFIN;Acc:ZDB-GENE-050208-646]	22	5923190
ENSDARG00000063341	si:ch211-284b7.3	protein_coding	si:ch211-284b7.3 [Source:ZFIN;Acc:ZDB-GENE-061207-34]	2	6042039
ENSDARG00000102845	dclk2b	protein_coding	doublecortin-like kinase 2b [Source:ZFIN;Acc:ZDB-GENE-110411-1]	23	45611649
ENSDARG00000090836	si:ch211-191d2.2	protein_coding	si:ch211-191d2.2 [Source:ZFIN;Acc:ZDB-GENE-110407-3]	20	23657860
ENSDARG00000036510	ccnt2b	protein_coding	cyclin T2b [Source:ZFIN;Acc:ZDB-GENE-030131-183]	22	12161738
ENSDARG00000063150	nrxn2b	protein_coding	neurexin 2b [Source:ZFIN;Acc:ZDB-GENE-070206-7]	7	528593
ENSDARG00000027088	ptgdsb.1	protein_coding	prostaglandin D2 synthase b, tandem duplicate 1 [Source:ZFIN;Acc:ZDB-GENE-030131-8436]	24	17027310
ENSDARG00000039365	cuedc2	protein_coding	CUE domain containing 2 [Source:ZFIN;Acc:ZDB-GENE-030131-6283]	13	29925397
ENSDARG00000100083	sugt1	protein_coding	SGT1 homolog, MIS12 kinetochore complex assembly cochaperone [Source:ZFIN;Acc:ZDB-GENE-041114-56]	1	27977297
ENSDARG00000092020	CR855277.1	antisense		16	22061003
ENSDARG00000087979	CT573433.1	antisense	beta-1,3-galactosyltransferase 2-like [Source:NCBI gene;Acc:101882239]	2	11976261
ENSDARG00000058593	sri	protein_coding	sorcin [Source:ZFIN;Acc:ZDB-GENE-040426-1356]	16	7242610
ENSDARG00000101917	pmfbp1	protein_coding	polyamine modulated factor 1 binding protein 1 [Source:ZFIN;Acc:ZDB-GENE-131127-619]	7	67817256
ENSDARG00000095756	si:ch211-190k17.19	protein_coding	si:ch211-190k17.19 [Source:ZFIN;Acc:ZDB-GENE-070912-167]	2	49799470
ENSDARG00000012016	hpgd	protein_coding	15-hydroxyprostaglandin dehydrogenase [Source:ZFIN;Acc:ZDB-GENE-080728-2]	1	38398696
ENSDARG00000020201	cdc73	protein_coding	cell division cycle 73, Paf1/RNA polymerase II complex component, homolog (S. cerevisiae) [Source:ZFIN;Acc:ZDB-GENE-040426-1309]	2	11946554
ENSDARG00000012892	ammecr1	protein_coding	Alport syndrome, mental retardation, midface hypoplasia and elliptocytosis chromosomal region gene 1 homolog (human) [Source:ZFIN;Acc:ZDB-GENE-040426-1533]	21	44709280
ENSDARG00000068100	fam19a5l	protein_coding	family with sequence similarity 19 (chemokine (C-C motif)-like), member A5-like [Source:ZFIN;Acc:ZDB-GENE-050419-194]	8	10561922
ENSDARG00000101700	si:ch1073-181h11.1	protein_coding	si:ch1073-181h11.1 [Source:ZFIN;Acc:ZDB-GENE-081104-73]	22	1110855
ENSDARG00000089794	si:dkeyp-101e12.1	protein_coding	si:dkeyp-101e12.1 [Source:ZFIN;Acc:ZDB-GENE-091113-32]	24	7153628
ENSDARG00000057536	crygm2a	protein_coding	crystallin, gamma M2a [Source:ZFIN;Acc:ZDB-GENE-050516-9]	9	22075528
ENSDARG00000088699	pdzd8	protein_coding	PDZ domain containing 8 [Source:ZFIN;Acc:ZDB-GENE-110310-2]	17	23820450
ENSDARG00000086623	vav3a	protein_coding	vav 3 guanine nucleotide exchange factor a [Source:ZFIN;Acc:ZDB-GENE-091204-266]	24	29563767
ENSDARG00000054162	nfatc4	protein_coding	nuclear factor of activated T cells 4 [Source:ZFIN;Acc:ZDB-GENE-070912-659]	2	37775655
ENSDARG00000093469	znf653	protein_coding	zinc finger protein 653 [Source:ZFIN;Acc:ZDB-GENE-071116-3]	3	14571813
ENSDARG00000008788	camk1gb	protein_coding	calcium/calmodulin-dependent protein kinase IGb [Source:ZFIN;Acc:ZDB-GENE-040426-1694]	23	39558508
ENSDARG00000007671	ghrb	protein_coding	growth hormone receptor b [Source:ZFIN;Acc:ZDB-GENE-071119-4]	21	20742876
ENSDARG00000105628	BX927082.2	transcribed_unprocessed_pseudogene		7	29502874
ENSDARG00000079187	tbx19	protein_coding	T-box 19 [Source:ZFIN;Acc:ZDB-GENE-110411-5]	6	9204099
ENSDARG00000093671	BX001030.1	unprocessed_pseudogene		24	38098896
ENSDARG00000013174	nkd3	protein_coding	naked cuticle homolog 3 [Source:ZFIN;Acc:ZDB-GENE-060503-63]	19	44009473
ENSDARG00000014806	hacd2	protein_coding	3-hydroxyacyl-CoA dehydratase 2 [Source:ZFIN;Acc:ZDB-GENE-030131-6053]	9	38029475
ENSDARG00000105510	CU466278.2	antisense		16	7227584
ENSDARG00000097931	BX323557.1	lincRNA		5	28282449
ENSDARG00000078271	si:ch211-57m13.8	protein_coding	si:ch211-57m13.8 [Source:ZFIN;Acc:ZDB-GENE-110411-238]	10	6697369
ENSDARG00000030945	si:ch211-259g3.4	protein_coding	si:ch211-259g3.4 [Source:ZFIN;Acc:ZDB-GENE-030131-8118]	15	16122984
ENSDARG00000028259	aldh3a2a	protein_coding	aldehyde dehydrogenase 3 family, member A2a [Source:ZFIN;Acc:ZDB-GENE-040718-74]	15	20830146
ENSDARG00000013203	si:ch211-1f22.1	protein_coding	si:ch211-1f22.1 [Source:ZFIN;Acc:ZDB-GENE-121214-79]	1	56943492
ENSDARG00000011196	dnajc11a	protein_coding	DnaJ (Hsp40) homolog, subfamily C, member 11a [Source:ZFIN;Acc:ZDB-GENE-030131-1673]	23	30707837
ENSDARG00000097033	CU466278.1	antisense		16	7226676
ENSDARG00000011743	pigo	protein_coding	phosphatidylinositol glycan anchor biosynthesis, class O [Source:ZFIN;Acc:ZDB-GENE-091204-80]	10	17747880
ENSDARG00000077717	rpl29	protein_coding	ribosomal protein L29 [Source:ZFIN;Acc:ZDB-GENE-040801-167]	11	1396170
ENSDARG00000043673	si:dkey-174m14.3	protein_coding	si:dkey-174m14.3 [Source:ZFIN;Acc:ZDB-GENE-030131-8158]	20	9355912
ENSDARG00000024116	vamp8	protein_coding	vesicle-associated membrane protein 8 (endobrevin) [Source:ZFIN;Acc:ZDB-GENE-030131-5215]	5	28271412
ENSDARG00000058597	nt5c3a	protein_coding	5'-nucleotidase, cytosolic IIIA [Source:ZFIN;Acc:ZDB-GENE-030131-439]	16	7214005
ENSDARG00000021899	b4galt7	protein_coding	xylosylprotein beta 1,4-galactosyltransferase, polypeptide 7 (galactosyltransferase I) [Source:ZFIN;Acc:ZDB-GENE-040727-3]	14	26379484
ENSDARG00000103202	CR383668.1	lincRNA		4	30402837
ENSDARG00000077368	slc30a6	protein_coding	solute carrier family 30 (zinc transporter), member 6 [Source:ZFIN;Acc:ZDB-GENE-040426-1838]	13	269822
ENSDARG00000008380	brd7	protein_coding	bromodomain containing 7 [Source:ZFIN;Acc:ZDB-GENE-040426-2687]	7	37742299
ENSDARG00000044956	zgc:114123	protein_coding	zgc:114123 [Source:ZFIN;Acc:ZDB-GENE-050913-53]	23	2728095
ENSDARG00000079632	si:dkey-28b4.7	protein_coding	si:dkey-28b4.7 [Source:ZFIN;Acc:ZDB-GENE-050506-118]	1	44707054
ENSDARG00000092802	BX957328.1	processed_transcript	uncharacterized LOC101883797 [Source:NCBI gene;Acc:101883797]	9	18605460
ENSDARG00000022045	map1ab	protein_coding	microtubule-associated protein 1Ab [Source:ZFIN;Acc:ZDB-GENE-100426-3]	25	19356587
ENSDARG00000058231	nt5c2b	protein_coding	5'-nucleotidase, cytosolic IIb [Source:ZFIN;Acc:ZDB-GENE-061013-522]	1	31809173
ENSDARG00000004953	mxb	protein_coding	myxovirus (influenza) resistance B [Source:ZFIN;Acc:ZDB-GENE-030721-6]	1	7574351
ENSDARG00000074552	ndufs7	protein_coding	NADH dehydrogenase (ubiquinone) Fe-S protein 7, (NADH-coenzyme Q reductase) [Source:ZFIN;Acc:ZDB-GENE-041111-261]	11	5842632
ENSDARG00000038009	CT573429.1	antisense	GTPase IMAP family member 4-like [Source:NCBI gene;Acc:798736]	3	29664357
ENSDARG00000037429	tll1	protein_coding	tolloid-like 1 [Source:ZFIN;Acc:ZDB-GENE-041020-1]	1	20733102
ENSDARG00000044875	crygm2e	protein_coding	crystallin, gamma M2e [Source:ZFIN;Acc:ZDB-GENE-081105-116]	9	22080122
ENSDARG00000013251	hsf4	protein_coding	heat shock transcription factor 4 [Source:ZFIN;Acc:ZDB-GENE-050306-18]	18	22739732
ENSDARG00000009885	sult3st1	protein_coding	sulfotransferase family 3, cytosolic sulfotransferase 1 [Source:ZFIN;Acc:ZDB-GENE-061207-52]	3	29655677
ENSDARG00000078954	rxrba	protein_coding	retinoid x receptor, beta a [Source:ZFIN;Acc:ZDB-GENE-980526-436]	19	7249041
ENSDARG00000027602	lrfn1	protein_coding	leucine rich repeat and fibronectin type III domain containing 1 [Source:ZFIN;Acc:ZDB-GENE-040426-1227]	15	45994123
ENSDARG00000100594	sez6l	protein_coding	seizure related 6 homolog (mouse)-like [Source:ZFIN;Acc:ZDB-GENE-091204-162]	10	44581378
ENSDARG00000096666	si:ch211-1f22.2	protein_coding	si:ch211-1f22.2 [Source:ZFIN;Acc:ZDB-GENE-121214-149]	1	56950797
ENSDARG00000041203	drap1	protein_coding	DR1-associated protein 1 (negative cofactor 2 alpha) [Source:ZFIN;Acc:ZDB-GENE-030131-400]	7	742517
ENSDARG00000103484	si:ch211-215k15.5	protein_coding	si:ch211-215k15.5 [Source:ZFIN;Acc:ZDB-GENE-041111-115]	16	42471455
ENSDARG00000076213	DOCK4 (1 of many)	protein_coding	si:dkey-81e3.1 [Source:ZFIN;Acc:ZDB-GENE-120703-34]	25	21517551	DOCK4 (1 of many)
ENSDARG00000056498	crp	protein_coding	c-reactive protein, pentraxin-related [Source:ZFIN;Acc:ZDB-GENE-060901-6]	24	38109799
ENSDARG00000005775	scn8aa	protein_coding	sodium channel, voltage gated, type VIII, alpha subunit a [Source:ZFIN;Acc:ZDB-GENE-000828-1]	23	27251626
ENSDARG00000102705	otud6b	protein_coding	OTU domain containing 6B [Source:ZFIN;Acc:ZDB-GENE-040426-974]	19	33836439
ENSDARG00000015015	tspan18b	protein_coding	tetraspanin 18b [Source:ZFIN;Acc:ZDB-GENE-040718-137]	18	27732285
ENSDARG00000057460	crygm2d13	protein_coding	crystallin, gamma M2d13 [Source:ZFIN;Acc:ZDB-GENE-040718-105]	9	22091161
ENSDARG00000007601	zmynd8	protein_coding	zinc finger, MYND-type containing 8 [Source:ZFIN;Acc:ZDB-GENE-041119-1]	11	18560667
ENSDARG00000101083	olfcg2	protein_coding	olfactory receptor C family, g2 [Source:ZFIN;Acc:ZDB-GENE-060503-253]	18	32916351
ENSDARG00000098237	fbn2b	protein_coding	fibrillin 2b [Source:ZFIN;Acc:ZDB-GENE-090112-3]	22	4524367
ENSDARG00000044808	slc4a4b	protein_coding	solute carrier family 4 (sodium bicarbonate cotransporter), member 4b [Source:ZFIN;Acc:ZDB-GENE-091030-1]	21	5993188
ENSDARG00000036994	tbc1d16	protein_coding	TBC1 domain family, member 16 [Source:ZFIN;Acc:ZDB-GENE-041010-179]	3	18437397
ENSDARG00000073707	cnksr2b	protein_coding	connector enhancer of kinase suppressor of Ras 2b [Source:ZFIN;Acc:ZDB-GENE-030131-8048]	21	25421368
ENSDARG00000098937	si:ch73-315f9.2	protein_coding	si:ch73-315f9.2 [Source:ZFIN;Acc:ZDB-GENE-131121-517]	7	67845942
ENSDARG00000097332	CU571161.1	lincRNA		15	46198434
ENSDARG00000041429	ints14	protein_coding	integrator complex subunit 14 [Source:ZFIN;Acc:ZDB-GENE-030131-5804]	18	18995247
ENSDARG00000063347	hrc	protein_coding	histidine rich calcium binding protein [Source:ZFIN;Acc:ZDB-GENE-041008-189]	12	4396308
ENSDARG00000021220	hmgcl	protein_coding	3-hydroxymethyl-3-methylglutaryl-CoA lyase [Source:ZFIN;Acc:ZDB-GENE-040426-958]	17	24855384
ENSDARG00000059855	wdr66	protein_coding	WD repeat domain 66 [Source:ZFIN;Acc:ZDB-GENE-060526-328]	5	41774366
ENSDARG00000055610	exoc2	protein_coding	exocyst complex component 2 [Source:ZFIN;Acc:ZDB-GENE-040426-1160]	20	26572456
ENSDARG00000040180	slc35a1	protein_coding	solute carrier family 35 (CMP-sialic acid transporter), member A1 [Source:ZFIN;Acc:ZDB-GENE-080716-17]	20	2669017
ENSDARG00000096619	si:ch211-1f22.10	protein_coding	si:ch211-1f22.10 [Source:ZFIN;Acc:ZDB-GENE-121214-82]	1	56955349
ENSDARG00000097973	si:ch1073-190k2.1	protein_coding	si:ch1073-190k2.1 [Source:ZFIN;Acc:ZDB-GENE-131127-449]	15	46313082
ENSDARG00000095730	si:ch211-234p6.9	protein_coding	si:ch211-234p6.9 [Source:ZFIN;Acc:ZDB-GENE-060503-33]	24	38121403
ENSDARG00000057013	cadm3	protein_coding	cell adhesion molecule 3 [Source:ZFIN;Acc:ZDB-GENE-060512-196]	2	44049081
ENSDARG00000103130	BX571960.1	TEC		3	29654961
ENSDARG00000053344	adgrd1	protein_coding	adhesion G protein-coupled receptor D1 [Source:ZFIN;Acc:ZDB-GENE-041212-24]	8	43814821
ENSDARG00000093448	mpc1	protein_coding	mitochondrial pyruvate carrier 1 [Source:ZFIN;Acc:ZDB-GENE-040718-94]	13	281214
ENSDARG00000092444	BX088710.1	processed_transcript		18	22739732
ENSDARG00000045299	vmo1b	protein_coding	vitelline membrane outer layer 1 homolog b [Source:ZFIN;Acc:ZDB-GENE-120215-131]	21	1618181
ENSDARG00000018066	ptchd1	protein_coding	patched domain containing 1 [Source:ZFIN;Acc:ZDB-GENE-061220-1]	24	25347503
ENSDARG00000088316	LRRC69	protein_coding	si:ch73-302o18.2 [Source:ZFIN;Acc:ZDB-GENE-120215-213]	19	33828976	LRRC69
ENSDARG00000099770	CU104782.1	lincRNA		22	14275823
ENSDARG00000099499	ndufa4l	protein_coding	NADH dehydrogenase (ubiquinone) 1 alpha subcomplex 4, like [Source:ZFIN;Acc:ZDB-GENE-040426-2756]	3	20947560
ENSDARG00000090624	CABZ01061741.1	protein_coding		7	72882446
ENSDARG00000028088	galk1	protein_coding	galactokinase 1 [Source:ZFIN;Acc:ZDB-GENE-041010-79]	12	33790121
ENSDARG00000009657	fgfr1op2	protein_coding	FGFR1 oncogene partner 2 [Source:ZFIN;Acc:ZDB-GENE-030131-7451]	4	1722899
ENSDARG00000030335	zc3h10	protein_coding	zinc finger CCCH-type containing 10 [Source:ZFIN;Acc:ZDB-GENE-040426-2359]	6	52242139
ENSDARG00000096465	FP103106.1	antisense		24	25333832
ENSDARG00000019406	zgc:63470	protein_coding	zgc:63470 [Source:ZFIN;Acc:ZDB-GENE-040426-1126]	7	756942
ENSDARG00000096472	AL845295.2	processed_transcript		4	40758511
ENSDARG00000096156	si:dkey-21h14.12	protein_coding	si:dkey-21h14.12 [Source:ZFIN;Acc:ZDB-GENE-110913-1]	4	11099041
ENSDARG00000031283	vamp1	protein_coding	vesicle-associated membrane protein 1 [Source:ZFIN;Acc:ZDB-GENE-040426-2725]	19	9460432
ENSDARG00000077996	cdh24b	protein_coding	cadherin 24, type 2b [Source:ZFIN;Acc:ZDB-GENE-081104-50]	2	38554260
ENSDARG00000040465	irf2	protein_coding	interferon regulatory factor 2 [Source:ZFIN;Acc:ZDB-GENE-041212-38]	14	4084120
ENSDARG00000043912	mei4	protein_coding	meiosis-specific, MEI4 homolog (S. cerevisiae) [Source:ZFIN;Acc:ZDB-GENE-040724-211]	20	812012
ENSDARG00000069827	crygm2d8	protein_coding	crystallin, gamma M2d8 [Source:ZFIN;Acc:ZDB-GENE-040718-321]	9	22098575
ENSDARG00000017905	casp3a	protein_coding	caspase 3, apoptosis-related cysteine peptidase a [Source:ZFIN;Acc:ZDB-GENE-011210-1]	1	17527342
ENSDARG00000076160	si:dkey-285e18.2	protein_coding	si:dkey-285e18.2 [Source:ZFIN;Acc:ZDB-GENE-120703-43]	4	40835393
ENSDARG00000089645	si:ch1073-406l10.2	protein_coding	si:ch1073-406l10.2 [Source:ZFIN;Acc:ZDB-GENE-141212-315]	24	33288455
ENSDARG00000071457	crp6	protein_coding	C-reactive protein 6 [Source:ZFIN;Acc:ZDB-GENE-060503-881]	24	38130604
ENSDARG00000088571	soga3a	protein_coding	SOGA family member 3a [Source:ZFIN;Acc:ZDB-GENE-100921-84]	16	5196226
ENSDARG00000061194	hectd2	protein_coding	HECT domain containing 2 [Source:ZFIN;Acc:ZDB-GENE-100405-3]	12	16332416
ENSDARG00000042807	slc16a4	protein_coding	solute carrier family 16, member 4 [Source:ZFIN;Acc:ZDB-GENE-070112-602]	8	24745041
ENSDARG00000061864	hdlbpb	protein_coding	high density lipoprotein binding protein b [Source:ZFIN;Acc:ZDB-GENE-030131-6822]	12	22404108
ENSDARG00000094524	si:ch211-1f22.11	protein_coding	si:ch211-1f22.11 [Source:ZFIN;Acc:ZDB-GENE-121214-66]	1	56972616
ENSDARG00000076499	usp53b	protein_coding	ubiquitin specific peptidase 53b [Source:ZFIN;Acc:ZDB-GENE-090312-168]	1	25886437
ENSDARG00000023053	fam129ab	protein_coding	family with sequence similarity 129, member Ab [Source:ZFIN;Acc:ZDB-GENE-070912-688]	2	23295415
ENSDARG00000095946	si:ch73-341k19.1	protein_coding	si:ch73-341k19.1 [Source:ZFIN;Acc:ZDB-GENE-110411-201]	16	7202082
ENSDARG00000105068	SMIM22	protein_coding	si:ch1073-443f11.2 [Source:ZFIN;Acc:ZDB-GENE-120215-185]	3	36424055	SMIM22
ENSDARG00000068515	chs1	protein_coding	chitin synthase 1 [Source:ZFIN;Acc:ZDB-GENE-030131-1188]	13	285874
ENSDARG00000102297	CU929307.1	antisense		24	33291541
ENSDARG00000056065	mov10b.2	protein_coding	Moloney leukemia virus 10b, tandem duplicate 2 [Source:ZFIN;Acc:ZDB-GENE-060526-371]	8	27630692
ENSDARG00000090889	si:ch211-132p1.3	protein_coding	si:ch211-132p1.3 [Source:ZFIN;Acc:ZDB-GENE-130530-1010]	14	36886950
ENSDARG00000031420	wt1a	protein_coding	wilms tumor 1a [Source:ZFIN;Acc:ZDB-GENE-980526-558]	25	15178225
ENSDARG00000071037	pex13	protein_coding	peroxisomal biogenesis factor 13 [Source:ZFIN;Acc:ZDB-GENE-040426-1544]	17	23926796
ENSDARG00000095879	wdr46	protein_coding	WD repeat domain 46 [Source:ZFIN;Acc:ZDB-GENE-040426-1264]	8	53080515
ENSDARG00000070127	nfxl1	protein_coding	nuclear transcription factor, X-box binding-like 1 [Source:ZFIN;Acc:ZDB-GENE-110411-178]	23	43870886
ENSDARG00000074056	kctd1	protein_coding	potassium channel tetramerization domain containing 1 [Source:ZFIN;Acc:ZDB-GENE-040724-194]	20	18209895
ENSDARG00000063311	soga3a	protein_coding	SOGA family member 3a [Source:ZFIN;Acc:ZDB-GENE-100921-84]	16	5184402
ENSDARG00000033466	tagln2	protein_coding	transgelin 2 [Source:ZFIN;Acc:ZDB-GENE-020802-2]	5	37087583
ENSDARG00000030156	naglu	protein_coding	N-acetylglucosaminidase, alpha [Source:ZFIN;Acc:ZDB-GENE-100726-2]	24	36303637
ENSDARG00000038359	enosf1	protein_coding	enolase superfamily member 1 [Source:ZFIN;Acc:ZDB-GENE-060929-780]	7	57108823
ENSDARG00000061187	cbx5	protein_coding	chromobox homolog 5 (HP1 alpha homolog, Drosophila) [Source:ZFIN;Acc:ZDB-GENE-030131-5553]	23	36297221
ENSDARG00000039501	ugt2a6	protein_coding	UDP glucuronosyltransferase 2 family, polypeptide A6 [Source:ZFIN;Acc:ZDB-GENE-081104-3]	5	69856153
ENSDARG00000075456	pik3ca	protein_coding	phosphatidylinositol-4,5-bisphosphate 3-kinase, catalytic subunit alpha [Source:ZFIN;Acc:ZDB-GENE-130409-1]	11	34488869
ENSDARG00000035427	surf6	protein_coding	surfeit 6 [Source:ZFIN;Acc:ZDB-GENE-040426-1333]	5	33275150
ENSDARG00000097245	soga3a	protein_coding	SOGA family member 3a [Source:ZFIN;Acc:ZDB-GENE-100921-84]	16	5184402
ENSDARG00000117163	znf1114	protein_coding	zinc finger protein 1114 [Source:ZFIN;Acc:ZDB-GENE-110914-54]	4	30409750
ENSDARG00000005616	bfb	protein_coding	complement component bfb [Source:ZFIN;Acc:ZDB-GENE-990415-34]	21	27437867
ENSDARG00000062146	larp4b	protein_coding	La ribonucleoprotein domain family, member 4B [Source:ZFIN;Acc:ZDB-GENE-061027-39]	24	26997798
ENSDARG00000087835	si:ch211-113p18.3	protein_coding	si:ch211-113p18.3 [Source:ZFIN;Acc:ZDB-GENE-030131-4983]	15	8314932
ENSDARG00000056680	stc2a	protein_coding	stanniocalcin 2a [Source:ZFIN;Acc:ZDB-GENE-041008-14]	14	24215046
ENSDARG00000012341	capn9	protein_coding	calpain 9 [Source:ZFIN;Acc:ZDB-GENE-010724-2]	1	53881844
ENSDARG00000053194	pdzd11	protein_coding	PDZ domain containing 11 [Source:ZFIN;Acc:ZDB-GENE-040426-2544]	14	33264303
ENSDARG00000103883	si:ch1073-181h11.2	protein_coding	si:ch1073-181h11.2 [Source:ZFIN;Acc:ZDB-GENE-081031-58]	22	1123110
ENSDARG00000095704	si:dkey-4c15.13	protein_coding	si:dkey-4c15.13 [Source:ZFIN;Acc:ZDB-GENE-030131-2023]	22	2364835
ENSDARG00000008457	faah2a	protein_coding	fatty acid amide hydrolase 2a [Source:ZFIN;Acc:ZDB-GENE-040718-453]	1	40237276
ENSDARG00000097406	si:dkey-81e3.2	protein_coding	si:dkey-81e3.2 [Source:ZFIN;Acc:ZDB-GENE-131119-24]	25	21517551
ENSDARG00000036215	lcp2b	protein_coding	lymphocyte cytosolic protein 2b [Source:ZFIN;Acc:ZDB-GENE-081107-21]	14	34501245
ENSDARG00000002508	ankrd33ab	protein_coding	ankyrin repeat domain 33Ab [Source:ZFIN;Acc:ZDB-GENE-100729-1]	6	39279104
ENSDARG00000102585	fam160a1b	protein_coding	family with sequence similarity 160, member A1b [Source:ZFIN;Acc:ZDB-GENE-110411-10]	23	45668597
ENSDARG00000096187	si:dkey-21h14.10	protein_coding	si:dkey-21h14.10 [Source:ZFIN;Acc:ZDB-GENE-110913-2]	4	11112580
ENSDARG00000105171	AL935303.1	processed_transcript		22	23969080
ENSDARG00000025346	znf277	protein_coding	zinc finger protein 277 [Source:ZFIN;Acc:ZDB-GENE-040426-1633]	25	21716263
ENSDARG00000059354	glmp	protein_coding	glycosylated lysosomal membrane protein [Source:ZFIN;Acc:ZDB-GENE-040912-142]	19	798589
ENSDARG00000070959	si:ch211-288g17.3	protein_coding	si:ch211-288g17.3 [Source:ZFIN;Acc:ZDB-GENE-030131-461]	19	9455218
ENSDARG00000086425	prpf3	protein_coding	PRP3 pre-mRNA processing factor 3 homolog (yeast) [Source:ZFIN;Acc:ZDB-GENE-040823-3]	16	9433738
ENSDARG00000090194	lamtor5	protein_coding	late endosomal/lysosomal adaptor, MAPK and MTOR activator 5 [Source:ZFIN;Acc:ZDB-GENE-110411-193]	8	24730120
ENSDARG00000094410	si:dkey-4c15.14	processed_transcript	si:dkey-4c15.14 [Source:ZFIN;Acc:ZDB-GENE-050420-79]	22	2368904
ENSDARG00000062562	egln2	protein_coding	egl-9 family hypoxia-inducible factor 2 [Source:ZFIN;Acc:ZDB-GENE-060503-757]	15	8335600
ENSDARG00000075556	luzp1	protein_coding	leucine zipper protein 1 [Source:ZFIN;Acc:ZDB-GENE-060810-90]	17	28005763
ENSDARG00000033227	lect2l	protein_coding	leukocyte cell-derived chemotaxin 2 like [Source:ZFIN;Acc:ZDB-GENE-070127-4]	14	36885524
ENSDARG00000076014	ERC1	protein_coding	si:dkey-222l13.1 [Source:ZFIN;Acc:ZDB-GENE-110411-39]	4	8213063	ERC1
ENSDARG00000026871	uchl1	protein_coding	ubiquitin carboxyl-terminal esterase L1 (ubiquitin thiolesterase) [Source:ZFIN;Acc:ZDB-GENE-030131-3844]	1	22647756
ENSDARG00000099304	si:ch211-51f19.1	protein_coding	si:ch211-51f19.1 [Source:ZFIN;Acc:ZDB-GENE-141216-485]	14	7305686
ENSDARG00000088885	si:ch1073-340i21.3	protein_coding	si:ch1073-340i21.3 [Source:ZFIN;Acc:ZDB-GENE-030131-199]	15	46329149
ENSDARG00000023645	kyat1	protein_coding	kynurenine aminotransferase 1 [Source:ZFIN;Acc:ZDB-GENE-040426-2676]	5	33264842
ENSDARG00000094425	si:ch211-222m18.4	protein_coding	si:ch211-222m18.4 [Source:ZFIN;Acc:ZDB-GENE-050419-64]	18	27821856
ENSDARG00000094886	si:dkey-266f7.5	protein_coding	si:dkey-266f7.5 [Source:ZFIN;Acc:ZDB-GENE-070705-437]	19	7938121
ENSDARG00000101009	cited4b	protein_coding	Cbp/p300-interacting transactivator, with Glu/Asp-rich carboxy-terminal domain, 4b [Source:ZFIN;Acc:ZDB-GENE-030425-5]	16	35535171
ENSDARG00000086327	srrm4	protein_coding	serine/arginine repetitive matrix 4 [Source:ZFIN;Acc:ZDB-GENE-050208-34]	5	15667874
ENSDARG00000103738	FP085399.2	processed_transcript	dispanin subfamily A member 2b-like [Source:NCBI gene;Acc:100149761]	16	45104613
ENSDARG00000016038	hacd3	protein_coding	3-hydroxyacyl-CoA dehydratase 3 [Source:ZFIN;Acc:ZDB-GENE-040426-1200]	18	18982077
ENSDARG00000098876	si:dkey-199m13.5	protein_coding	si:dkey-199m13.5 [Source:ZFIN;Acc:ZDB-GENE-110913-174]	4	30428468
ENSDARG00000061120	slc43a2b	protein_coding	solute carrier family 43 (amino acid system L transporter), member 2b [Source:ZFIN;Acc:ZDB-GENE-041212-6]	10	24371921
ENSDARG00000002582	tbx15	protein_coding	T-box 15 [Source:ZFIN;Acc:ZDB-GENE-020529-1]	9	21030930
ENSDARG00000031930	erc1b	protein_coding	ELKS/RAB6-interacting/CAST family member 1b [Source:ZFIN;Acc:ZDB-GENE-041210-51]	4	8376362
ENSDARG00000105500	BX000524.2	unprocessed_pseudogene		7	5676779
ENSDARG00000103941	FP085399.3	processed_transcript		16	45130921
ENSDARG00000060008	hhipl2	protein_coding	HHIP-like 2 [Source:ZFIN;Acc:ZDB-GENE-131120-145]	17	45501378
ENSDARG00000044924	gdf11	protein_coding	growth differentiation factor 11 [Source:ZFIN;Acc:ZDB-GENE-040427-2]	11	15613218
ENSDARG00000021163	thrb	protein_coding	thyroid hormone receptor beta [Source:ZFIN;Acc:ZDB-GENE-990415-268]	19	17514631
ENSDARG00000071487	zgc:152948	protein_coding	zgc:152948 [Source:ZFIN;Acc:ZDB-GENE-060929-364]	21	1629722
ENSDARG00000104882	FP085399.5	processed_transcript		16	45140858
ENSDARG00000028066	diras1a	protein_coding	DIRAS family, GTP-binding RAS-like 1a [Source:ZFIN;Acc:ZDB-GENE-030131-5788]	11	7324704
ENSDARG00000005544	btbd3a	protein_coding	BTB (POZ) domain containing 3a [Source:ZFIN;Acc:ZDB-GENE-090312-7]	1	51191049
ENSDARG00000093833	si:ch73-382f3.1	protein_coding	si:ch73-382f3.1 [Source:ZFIN;Acc:ZDB-GENE-030131-9513]	2	27386617
ENSDARG00000102061	b3galt2	protein_coding	UDP-Gal:betaGlcNAc beta 1,3-galactosyltransferase, polypeptide 2 [Source:ZFIN;Acc:ZDB-GENE-040426-2078]	22	24157807
ENSDARG00000030804	fam120b	protein_coding	family with sequence similarity 120B [Source:ZFIN;Acc:ZDB-GENE-040801-119]	13	6086730
ENSDARG00000013252	tmc5	protein_coding	transmembrane channel like 5 [Source:ZFIN;Acc:ZDB-GENE-120411-6]	3	26734162
ENSDARG00000062326	hmgn7	protein_coding	high mobility group nucleosomal binding domain 7 [Source:ZFIN;Acc:ZDB-GENE-061215-23]	5	22969635
ENSDARG00000070868	cfap126	protein_coding	cilia and flagella associated protein 126 [Source:ZFIN;Acc:ZDB-GENE-060825-357]	23	19977120
ENSDARG00000092813	fndc7rs4	protein_coding	fibronectin type III domain containing 7, related sequence 4 [Source:ZFIN;Acc:ZDB-GENE-070912-648]	2	45643122
ENSDARG00000053884	med13a	protein_coding	mediator complex subunit 13a [Source:ZFIN;Acc:ZDB-GENE-070627-13]	10	28029578
ENSDARG00000112474	CU927887.1	lincRNA		24	21368211
ENSDARG00000069504	si:dkey-88e18.2	protein_coding	si:dkey-88e18.2 [Source:ZFIN;Acc:ZDB-GENE-110411-159]	18	7073130
ENSDARG00000025554	wdr83os	protein_coding	WD repeat domain 83 opposite strand [Source:ZFIN;Acc:ZDB-GENE-040426-1674]	11	30744266
ENSDARG00000068792	BX324132.1	processed_transcript		8	24717002
ENSDARG00000013492	zbtb34	protein_coding	zinc finger and BTB domain containing 34 [Source:ZFIN;Acc:ZDB-GENE-050624-2]	8	33132502
ENSDARG00000103118	cib1	protein_coding	calcium and integrin binding 1 (calmyrin) [Source:ZFIN;Acc:ZDB-GENE-050417-170]	25	3224085
ENSDARG00000092267	CR788230.1	unprocessed_pseudogene		2	26286465
ENSDARG00000079727	selenop2	protein_coding	selenoprotein P2 [Source:ZFIN;Acc:ZDB-GENE-030311-2]	2	27394798
ENSDARG00000070487	zgc:110783	protein_coding	zgc:110783 [Source:ZFIN;Acc:ZDB-GENE-050327-95]	17	45472608
ENSDARG00000105631	si:cabz01076231.1	protein_coding	si:cabz01076231.1 [Source:ZFIN;Acc:ZDB-GENE-160728-151]	7	808916
ENSDARG00000069826	crygm2d15	protein_coding	crystallin, gamma M2d15 [Source:ZFIN;Acc:ZDB-GENE-040718-322]	9	22116600
ENSDARG00000073948	prok1	protein_coding	prokineticin 1 [Source:ZFIN;Acc:ZDB-GENE-070928-34]	8	24714733
ENSDARG00000062965	fam45a	protein_coding	family with sequence similarity 45, member A [Source:ZFIN;Acc:ZDB-GENE-030131-3548]	13	9819194
ENSDARG00000040321	rx2	protein_coding	retinal homeobox gene 2 [Source:ZFIN;Acc:ZDB-GENE-990415-237]	2	55833425
ENSDARG00000005462	kif4	protein_coding	kinesin family member 4 [Source:ZFIN;Acc:ZDB-GENE-040426-1545]	21	44735181
ENSDARG00000096528	si:ch73-236c18.9	protein_coding	si:ch73-236c18.9 [Source:ZFIN;Acc:ZDB-GENE-121214-125]	1	58608978
ENSDARG00000070467	lactbl1b	protein_coding	lactamase, beta-like 1b [Source:ZFIN;Acc:ZDB-GENE-061207-53]	11	28127199
ENSDARG00000035821	si:ch211-173p18.3	protein_coding	si:ch211-173p18.3 [Source:ZFIN;Acc:ZDB-GENE-060503-672]	19	40115977
ENSDARG00000039959	gdnfa	protein_coding	glial cell derived neurotrophic factor a [Source:ZFIN;Acc:ZDB-GENE-010226-1]	10	1396940
ENSDARG00000096256	BX548060.1	sense_intronic		18	19025989
ENSDARG00000039123	trim9	protein_coding	tripartite motif containing 9 [Source:ZFIN;Acc:ZDB-GENE-030131-8043]	13	36868365
ENSDARG00000075156	tbc1d4	protein_coding	TBC1 domain family, member 4 [Source:ZFIN;Acc:ZDB-GENE-030131-9881]	9	30585552
ENSDARG00000022160	ttc23	protein_coding	tetratricopeptide repeat domain 23 [Source:ZFIN;Acc:ZDB-GENE-050419-126]	18	20825375
ENSDARG00000037473	cd79a	protein_coding	CD79a molecule, immunoglobulin-associated alpha [Source:ZFIN;Acc:ZDB-GENE-100922-201]	16	26132951
ENSDARG00000088867	si:ch211-135n15.1	protein_coding	si:ch211-135n15.1 [Source:ZFIN;Acc:ZDB-GENE-131127-408]	16	42477155
ENSDARG00000007169	itgb1bp1	protein_coding	integrin beta 1 binding protein 1 [Source:ZFIN;Acc:ZDB-GENE-051113-264]	17	35225614
ENSDARG00000041431	slc24a1	protein_coding	solute carrier family 24 (sodium/potassium/calcium exchanger), member 1 [Source:ZFIN;Acc:ZDB-GENE-060503-191]	18	19006063
ENSDARG00000074617	wfs1b	protein_coding	Wolfram syndrome 1b (wolframin) [Source:ZFIN;Acc:ZDB-GENE-050809-19]	14	17329895
ENSDARG00000037537	ccnq	protein_coding	cyclin Q [Source:ZFIN;Acc:ZDB-GENE-050522-495]	23	19968956
ENSDARG00000061644	ensab	protein_coding	endosulfine alpha b [Source:ZFIN;Acc:ZDB-GENE-060526-294]	16	29555801
ENSDARG00000035648	irx4a	protein_coding	iroquois homeobox 4a [Source:ZFIN;Acc:ZDB-GENE-040426-1825]	16	378766
ENSDARG00000096435	AL845295.1	processed_transcript		4	40839314
ENSDARG00000078592	nomo	protein_coding	nodal modulator [Source:ZFIN;Acc:ZDB-GENE-040826-3]	6	16673793
ENSDARG00000045567	phpt1	protein_coding	phosphohistidine phosphatase 1 [Source:ZFIN;Acc:ZDB-GENE-040801-85]	21	14806342
ENSDARG00000055837	arhgef1b	protein_coding	Rho guanine nucleotide exchange factor (GEF) 1b [Source:ZFIN;Acc:ZDB-GENE-060616-136]	16	26140895
ENSDARG00000104854	olfcg3	protein_coding	olfactory receptor C family, g3 [Source:ZFIN;Acc:ZDB-GENE-060503-159]	18	32950480
ENSDARG00000044298	phax	protein_coding	phosphorylated adaptor for RNA export [Source:ZFIN;Acc:ZDB-GENE-040822-42]	10	16029260
ENSDARG00000040254	hormad1	protein_coding	HORMA domain containing 1 [Source:ZFIN;Acc:ZDB-GENE-040718-49]	16	29551023
ENSDARG00000093755	FP101875.1	antisense		19	7242117
ENSDARG00000008678	snx3	protein_coding	sorting nexin 3 [Source:ZFIN;Acc:ZDB-GENE-030131-921]	20	32406011
ENSDARG00000103471	si:dkey-199m13.4	protein_coding	si:dkey-199m13.4 [Source:ZFIN;Acc:ZDB-GENE-110913-41]	4	30454496
ENSDARG00000035507	ddx31	protein_coding	DEAD (Asp-Glu-Ala-Asp) box polypeptide 31 [Source:ZFIN;Acc:ZDB-GENE-030131-3973]	5	29714786
ENSDARG00000068716	cuedc1a	protein_coding	CUE domain containing 1a [Source:ZFIN;Acc:ZDB-GENE-061027-344]	10	37137464
ENSDARG00000042520	si:dkey-251i10.3	protein_coding	si:dkey-251i10.3 [Source:ZFIN;Acc:ZDB-GENE-060526-271]	5	67474119
ENSDARG00000101300	ssna1	protein_coding	Sjogren syndrome nuclear autoantigen 1 [Source:ZFIN;Acc:ZDB-GENE-081104-255]	5	54545432
ENSDARG00000073870	gdpd2	protein_coding	glycerophosphodiester phosphodiesterase domain containing 2 [Source:ZFIN;Acc:ZDB-GENE-081107-62]	14	33219370
ENSDARG00000105582	CT027807.1	processed_pseudogene		7	18247037
ENSDARG00000105269	si:ch73-338d8.5	protein_coding	si:ch73-338d8.5 [Source:ZFIN;Acc:ZDB-GENE-141212-126]	22	14304677
ENSDARG00000087032	rbbp8l	protein_coding	retinoblastoma binding protein 8-like [Source:ZFIN;Acc:ZDB-GENE-030131-3078]	23	7471072
ENSDARG00000091799	si:ch211-266k22.6	protein_coding	si:ch211-266k22.6 [Source:ZFIN;Acc:ZDB-GENE-120215-250]	11	1403741
ENSDARG00000058022	ormdl2	protein_coding	ORMDL sphingolipid biosynthesis regulator 2 [Source:ZFIN;Acc:ZDB-GENE-060331-113]	23	31962383
ENSDARG00000038863	babam2	protein_coding	BRISC and BRCA1 A complex member 2 [Source:ZFIN;Acc:ZDB-GENE-050417-299]	17	41081512
ENSDARG00000095199	AL732515.1	processed_transcript		23	16744782
ENSDARG00000070013	dmrt2b	protein_coding	doublesex and mab-3 related transcription factor 2b [Source:ZFIN;Acc:ZDB-GENE-080813-1]	6	34213971
ENSDARG00000035540	brwd3	protein_coding	bromodomain and WD repeat domain containing 3 [Source:ZFIN;Acc:ZDB-GENE-100921-43]	5	22974019
ENSDARG00000091954	si:dkeyp-122a9.1	protein_coding	si:dkeyp-122a9.1 [Source:ZFIN;Acc:ZDB-GENE-060503-651]	22	14338178
ENSDARG00000012987	gpia	protein_coding	glucose-6-phosphate isomerase a [Source:ZFIN;Acc:ZDB-GENE-020513-2]	25	35913614
ENSDARG00000097536	CR848844.1	lincRNA		15	18789111
ENSDARG00000056757	slc39a8	protein_coding	solute carrier family 39 (zinc transporter), member 8 [Source:ZFIN;Acc:ZDB-GENE-050419-124]	13	11690277
ENSDARG00000062111	rxfp3.3a2	protein_coding	relaxin family peptide receptor 3.3a2 [Source:ZFIN;Acc:ZDB-GENE-121030-2]	7	57341805
ENSDARG00000023479	lrp13	protein_coding	low-density lipoprotein receptor related-protein 13 [Source:ZFIN;Acc:ZDB-GENE-130729-1]	5	9179578
ENSDARG00000071074	rccd1	protein_coding	RCC1 domain containing 1 [Source:ZFIN;Acc:ZDB-GENE-030131-3552]	25	3217419
ENSDARG00000019207	abo	protein_coding	ABO blood group (transferase A, alpha 1-3-N-acetylgalactosaminyltransferase; transferase B, alpha 1-3-galactosyltransferase) [Source:ZFIN;Acc:ZDB-GENE-081104-23]	5	25025053
ENSDARG00000093116	si:dkeyp-122a9.2	protein_coding	si:dkeyp-122a9.2 [Source:ZFIN;Acc:ZDB-GENE-060503-745]	22	14350839
ENSDARG00000101345	CU468723.1	antisense		7	68365760
ENSDARG00000099773	olfcg4	protein_coding	olfactory receptor C family, g4 [Source:ZFIN;Acc:ZDB-GENE-060503-66]	18	32979166
ENSDARG00000097155	GDPGP1	protein_coding	zgc:153343 [Source:ZFIN;Acc:ZDB-GENE-060929-280]	25	8623709	GDPGP1
ENSDARG00000103713	cd248a	protein_coding	CD248 molecule, endosialin a [Source:ZFIN;Acc:ZDB-GENE-030131-2084]	7	18364176
ENSDARG00000032577	clcn6	protein_coding	chloride channel 6 [Source:ZFIN;Acc:ZDB-GENE-030131-2056]	8	48629495
ENSDARG00000103057	zfhx3	protein_coding	zinc finger homeobox 3 [Source:ZFIN;Acc:ZDB-GENE-030131-7577]	7	68214935
ENSDARG00000102239	CR559945.1	lincRNA		13	11700107
ENSDARG00000093665	si:dkey-285e18.5	protein_coding	si:dkey-285e18.5 [Source:ZFIN;Acc:ZDB-GENE-120703-44]	4	40846483
ENSDARG00000075795	nol7	protein_coding	nucleolar protein 7 [Source:ZFIN;Acc:ZDB-GENE-030131-9100]	2	31830183
ENSDARG00000077686	aak1b	protein_coding	AP2 associated kinase 1b [Source:ZFIN;Acc:ZDB-GENE-091118-25]	10	41060739
ENSDARG00000060062	lrrc74a	protein_coding	leucine rich repeat containing 74A [Source:ZFIN;Acc:ZDB-GENE-131127-263]	17	52600506
ENSDARG00000092640	BX571701.2	processed_transcript		13	2851139
ENSDARG00000089202	nkl.3	protein_coding	NK-lysin tandem duplicate 3 [Source:ZFIN;Acc:ZDB-GENE-131127-147]	17	8879812
ENSDARG00000038543	wdr48b	protein_coding	WD repeat domain 48b [Source:ZFIN;Acc:ZDB-GENE-030131-6622]	2	49805892
ENSDARG00000062801	erfl3	protein_coding	Ets2 repressor factor like 3 [Source:ZFIN;Acc:ZDB-GENE-090529-4]	16	11029762
ENSDARG00000088741	BX322530.1	lincRNA		16	14093781
ENSDARG00000045832	cart2	protein_coding	cocaine- and amphetamine-regulated transcript 2 [Source:ZFIN;Acc:ZDB-GENE-050417-23]	25	19441920
ENSDARG00000101845	FP016142.5	lincRNA		11	15775452
ENSDARG00000096757	si:ch73-205h11.1	protein_coding	si:ch73-205h11.1 [Source:ZFIN;Acc:ZDB-GENE-130603-92]	12	31537604
ENSDARG00000098144	si:dkey-285e18.6	protein_coding	si:dkey-285e18.6 [Source:ZFIN;Acc:ZDB-GENE-120709-86]	4	40858450
ENSDARG00000052088	cxcr1	protein_coding	chemokine (C-X-C motif) receptor 1 [Source:ZFIN;Acc:ZDB-GENE-070302-4]	9	48085039
ENSDARG00000020618	gatd3a	protein_coding	glutamine amidotransferase like class 1 domain containing 3A [Source:ZFIN;Acc:ZDB-GENE-050417-147]	9	32797816
ENSDARG00000045308	pola1	protein_coding	polymerase (DNA directed), alpha 1 [Source:ZFIN;Acc:ZDB-GENE-030114-9]	24	23840821
ENSDARG00000093658	tm7sf3	protein_coding	transmembrane 7 superfamily member 3 [Source:ZFIN;Acc:ZDB-GENE-030131-1770]	4	1732825
ENSDARG00000063451	ccdc13	protein_coding	coiled-coil domain containing 13 [Source:ZFIN;Acc:ZDB-GENE-061207-11]	2	2181709
ENSDARG00000097266	AL954322.3	processed_transcript		15	27303279
ENSDARG00000104807	si:ch73-221f6.3	protein_coding	si:ch73-221f6.3 [Source:ZFIN;Acc:ZDB-GENE-121214-21]	1	58613972
ENSDARG00000054975	cxcr2	protein_coding	chemokine (C-X-C motif) receptor 2 [Source:ZFIN;Acc:ZDB-GENE-100414-1]	9	48108174
ENSDARG00000077728	supv3l1	protein_coding	SUV3-like helicase [Source:ZFIN;Acc:ZDB-GENE-030131-2838]	13	23037585
ENSDARG00000094125	or103-2	protein_coding	odorant receptor, family C, subfamily 103, member 2 [Source:ZFIN;Acc:ZDB-GENE-010308-8]	15	31435957
ENSDARG00000102454	FP016142.6	lincRNA		11	15776072
ENSDARG00000095324	galnt8b.2	protein_coding	polypeptide N-acetylgalactosaminyltransferase 8b, tandem duplicate 2 [Source:ZFIN;Acc:ZDB-GENE-041210-84]	4	5215950
ENSDARG00000098510	zgc:174650	protein_coding	zgc:174650 [Source:ZFIN;Acc:ZDB-GENE-080219-10]	4	40880433
ENSDARG00000030656	2003-09-01	protein_coding	septin 3 [Source:ZFIN;Acc:ZDB-GENE-050522-375]	1	45616067
ENSDARG00000011897	tsg101b	protein_coding	tumor susceptibility 101b [Source:ZFIN;Acc:ZDB-GENE-130530-542]	7	49619375
ENSDARG00000055781	ptger3	protein_coding	prostaglandin E receptor 3 (subtype EP3) [Source:ZFIN;Acc:ZDB-GENE-120508-5]	6	37308716
ENSDARG00000092249	irgf2	protein_coding	immunity-related GTPase family, f2 [Source:ZFIN;Acc:ZDB-GENE-060503-460]	19	23308419
ENSDARG00000014954	snx33	protein_coding	sorting nexin 33 [Source:ZFIN;Acc:ZDB-GENE-041111-209]	25	6451038
ENSDARG00000090697	eif3ea	protein_coding	eukaryotic translation initiation factor 3, subunit E, a [Source:ZFIN;Acc:ZDB-GENE-030131-3827]	16	38556836
ENSDARG00000074387	alkal1	protein_coding	ALK and LTK ligand 1 [Source:ZFIN;Acc:ZDB-GENE-110411-243]	8	18460807
ENSDARG00000043492	irf1a	protein_coding	interferon regulatory factor 1a [Source:ZFIN;Acc:ZDB-GENE-060421-4031]	13	311380
ENSDARG00000101102	tprn	protein_coding	taperin [Source:ZFIN;Acc:ZDB-GENE-081104-254]	5	54501105
ENSDARG00000028976	pus3	protein_coding	pseudouridylate synthase 3 [Source:ZFIN;Acc:ZDB-GENE-030131-9433]	24	36317544
ENSDARG00000070074	lrp8	protein_coding	low density lipoprotein receptor-related protein 8, apolipoprotein e receptor [Source:ZFIN;Acc:ZDB-GENE-050506-134]	6	34511886
ENSDARG00000005318	stam2	protein_coding	signal transducing adaptor molecule (SH3 domain and ITAM motif) 2 [Source:ZFIN;Acc:ZDB-GENE-041114-64]	9	38043337
ENSDARG00000062472	sin3b	protein_coding	SIN3 transcription regulator family member B [Source:ZFIN;Acc:ZDB-GENE-030131-8264]	8	14211746
ENSDARG00000094710	si:dkey-79i2.4	protein_coding	si:dkey-79i2.4 [Source:ZFIN;Acc:ZDB-GENE-060503-553]	19	23300120
ENSDARG00000097607	BX324166.1	processed_transcript		6	37334559
ENSDARG00000071662	si:rp71-36a1.3	protein_coding	si:rp71-36a1.3 [Source:ZFIN;Acc:ZDB-GENE-050208-566]	22	5940398
ENSDARG00000094025	si:dkey-237j10.2	protein_coding	si:dkey-237j10.2 [Source:ZFIN;Acc:ZDB-GENE-100922-206]	5	22956894
ENSDARG00000003592	surf1	protein_coding	surfeit 1 [Source:ZFIN;Acc:ZDB-GENE-041108-2]	5	33281105
ENSDARG00000037861	slc2a3b	protein_coding	solute carrier family 2 (facilitated glucose transporter), member 3b [Source:ZFIN;Acc:ZDB-GENE-121031-5]	16	12474861
ENSDARG00000078162	pimr208	protein_coding	Pim proto-oncogene, serine/threonine kinase, related 208 [Source:ZFIN;Acc:ZDB-GENE-110914-62]	16	9495583
ENSDARG00000078618	inpp5kb	protein_coding	inositol polyphosphate-5-phosphatase Kb [Source:ZFIN;Acc:ZDB-GENE-100408-3]	10	24302433
ENSDARG00000090730	cfbl	protein_coding	complement factor b-like [Source:ZFIN;Acc:ZDB-GENE-030131-2319]	21	27448856
ENSDARG00000070958	pex6	protein_coding	peroxisomal biogenesis factor 6 [Source:ZFIN;Acc:ZDB-GENE-081104-252]	22	38001162
ENSDARG00000069649	tmem160	protein_coding	transmembrane protein 160 [Source:ZFIN;Acc:ZDB-GENE-060503-851]	15	8394819
ENSDARG00000070774	irgf1	protein_coding	immunity-related GTPase family, f1 [Source:ZFIN;Acc:ZDB-GENE-051212-5]	19	23296616
ENSDARG00000101591	CU695215.1	processed_transcript		19	47574615
ENSDARG00000019877	rbks	protein_coding	ribokinase [Source:ZFIN;Acc:ZDB-GENE-040625-112]	17	40999835
ENSDARG00000099439	serp1	protein_coding	stress-associated endoplasmic reticulum protein 1 [Source:ZFIN;Acc:ZDB-GENE-030131-8741]	18	3572314
ENSDARG00000076248	ppp1r3db	protein_coding	protein phosphatase 1, regulatory subunit 3Db [Source:ZFIN;Acc:ZDB-GENE-110201-1]	11	1409622
ENSDARG00000079857	si:ch211-189k9.2	protein_coding	si:ch211-189k9.2 [Source:ZFIN;Acc:ZDB-GENE-100405-5]	17	23937262
ENSDARG00000054570	smg1	protein_coding	SMG1 phosphatidylinositol 3-kinase-related kinase [Source:ZFIN;Acc:ZDB-GENE-061013-767]	3	31118026
ENSDARG00000104654	leap2	protein_coding	liver-expressed antimicrobial peptide 2 [Source:ZFIN;Acc:ZDB-GENE-081022-131]	7	51752239
ENSDARG00000078475	klhl23	protein_coding	kelch-like family member 23 [Source:ZFIN;Acc:ZDB-GENE-081104-458]	9	48134394
ENSDARG00000031387	cers4a	protein_coding	ceramide synthase 4a [Source:ZFIN;Acc:ZDB-GENE-020808-1]	22	4707663
ENSDARG00000011537	ugt2a5	protein_coding	UDP glucuronosyltransferase 2 family, polypeptide A5 [Source:ZFIN;Acc:ZDB-GENE-060929-796]	5	69868911
ENSDARG00000093569	bckdhbl	protein_coding	branched chain keto acid dehydrogenase E1, beta polypeptide, like [Source:ZFIN;Acc:ZDB-GENE-060830-1]	3	16240984
ENSDARG00000093845	si:ch211-1f22.12	protein_coding	si:ch211-1f22.12 [Source:ZFIN;Acc:ZDB-GENE-121214-103]	1	56992262
ENSDARG00000068893	klhl23	protein_coding	kelch-like family member 23 [Source:ZFIN;Acc:ZDB-GENE-081104-458]	9	48123002
ENSDARG00000038213	slc35b1	protein_coding	solute carrier family 35, member B1 [Source:ZFIN;Acc:ZDB-GENE-040912-148]	3	20963162
ENSDARG00000104398	si:ch73-343g19.4	protein_coding	si:ch73-343g19.4 [Source:ZFIN;Acc:ZDB-GENE-100922-108]	16	45149355
ENSDARG00000078814	si:dkey-34m19.3	protein_coding	si:dkey-34m19.3 [Source:ZFIN;Acc:ZDB-GENE-030131-2206]	6	10700996
ENSDARG00000101145	lipeb	protein_coding	lipase, hormone-sensitive b [Source:ZFIN;Acc:ZDB-GENE-100921-71]	16	26081481
ENSDARG00000018006	vrk1	protein_coding	vaccinia related kinase 1 [Source:ZFIN;Acc:ZDB-GENE-040426-2709]	17	18773961
ENSDARG00000058470	mapk13	protein_coding	mitogen-activated protein kinase 13 [Source:ZFIN;Acc:ZDB-GENE-041111-17]	8	10823069
ENSDARG00000067794	cabz01076234.2	protein_coding	cabz01076234.2 [Source:ZFIN;Acc:ZDB-GENE-160727-2]	7	828289
ENSDARG00000105714	CABZ01083442.1	protein_coding	si:cabz01083442.1 [Source:NCBI gene;Acc:101883419]	7	73295890
ENSDARG00000096663	si:dkey-249p7.4	protein_coding	si:dkey-249p7.4 [Source:ZFIN;Acc:ZDB-GENE-121214-270]	20	13956106
ENSDARG00000053630	si:dkey-182o15.5	protein_coding	si:dkey-182o15.5 [Source:ZFIN;Acc:ZDB-GENE-160728-6]	7	29509255
ENSDARG00000069619	atf7ip	protein_coding	activating transcription factor 7 interacting protein [Source:ZFIN;Acc:ZDB-GENE-061103-178]	1	45570059
ENSDARG00000095908	sat1a.2	protein_coding	spermidine/spermine N1-acetyltransferase 1a, duplicate 2 [Source:ZFIN;Acc:ZDB-GENE-040704-4]	5	4366431
ENSDARG00000019307	dusp5	protein_coding	dual specificity phosphatase 5 [Source:ZFIN;Acc:ZDB-GENE-010625-1]	22	29911326
ENSDARG00000068678	iqcg	protein_coding	IQ motif containing G [Source:ZFIN;Acc:ZDB-GENE-050419-109]	18	27843776
ENSDARG00000073750	crygm2d9	protein_coding	crystallin, gamma M2d9 [Source:ZFIN;Acc:ZDB-GENE-081105-81]	9	22120874
ENSDARG00000060771	map7d3	protein_coding	MAP7 domain containing 3 [Source:ZFIN;Acc:ZDB-GENE-121129-3]	14	31668510
ENSDARG00000060282	rnf121	protein_coding	ring finger protein 121 [Source:ZFIN;Acc:ZDB-GENE-050809-3]	21	44773237
ENSDARG00000036546	pdxkb	protein_coding	pyridoxal (pyridoxine, vitamin B6) kinase b [Source:ZFIN;Acc:ZDB-GENE-030616-521]	1	46888033
ENSDARG00000102296	zgc:175177	protein_coding	zgc:175177 [Source:ZFIN;Acc:ZDB-GENE-080303-30]	7	854237
ENSDARG00000098403	CR925723.1	processed_transcript		6	19137841
ENSDARG00000096872	CU467963.1	antisense		10	24316853
ENSDARG00000062427	clcn2a	protein_coding	chloride channel, voltage-sensitive 2a [Source:ZFIN;Acc:ZDB-GENE-070705-19]	2	16885285
ENSDARG00000092118	BX571701.1	processed_transcript		13	2854325
ENSDARG00000105069	CR925723.3	processed_transcript		6	19146424
ENSDARG00000004372	fmnl3	protein_coding	formin-like 3 [Source:ZFIN;Acc:ZDB-GENE-030131-1571]	23	25354856
ENSDARG00000044091	pitpnab	protein_coding	phosphatidylinositol transfer protein, alpha b [Source:ZFIN;Acc:ZDB-GENE-110408-51]	10	24323751
ENSDARG00000075826	msh4	protein_coding	mutS homolog 4 [Source:ZFIN;Acc:ZDB-GENE-131121-643]	17	43889371
ENSDARG00000022350	nek1	protein_coding	NIMA-related kinase 1 [Source:ZFIN;Acc:ZDB-GENE-040730-1]	20	23670494
ENSDARG00000053480	aqp9b	protein_coding	aquaporin 9b [Source:ZFIN;Acc:ZDB-GENE-070911-1]	7	30371893
ENSDARG00000042063	si:ch211-145c1.1	protein_coding	si:ch211-145c1.1 [Source:ZFIN;Acc:ZDB-GENE-070912-81]	9	8288268
ENSDARG00000063626	ddx21	protein_coding	DEAD (Asp-Glu-Ala-Asp) box helicase 21 [Source:ZFIN;Acc:ZDB-GENE-031113-10]	13	319575
ENSDARG00000054319	oxct1b	protein_coding	3-oxoacid CoA transferase 1b [Source:ZFIN;Acc:ZDB-GENE-060929-212]	21	20771082
ENSDARG00000099216	atp8b2	protein_coding	ATPase phospholipid transporting 8B2 [Source:ZFIN;Acc:ZDB-GENE-030131-2474]	16	22236961
ENSDARG00000101654	si:ch211-188c18.1	protein_coding	si:ch211-188c18.1 [Source:ZFIN;Acc:ZDB-GENE-060503-296]	6	19163923
ENSDARG00000059781	atcayb	protein_coding	ataxia, cerebellar, Cayman type b [Source:ZFIN;Acc:ZDB-GENE-070912-220]	2	55914699
ENSDARG00000078227	cspg4	protein_coding	chondroitin sulfate proteoglycan 4 [Source:ZFIN;Acc:ZDB-GENE-050519-1]	25	6507141
ENSDARG00000105738	BX005319.1	TEC		7	41459653
ENSDARG00000041830	tsn	protein_coding	translin [Source:ZFIN;Acc:ZDB-GENE-030131-6039]	9	22929675
ENSDARG00000100747	si:ch211-103a14.5	protein_coding	si:ch211-103a14.5 [Source:ZFIN;Acc:ZDB-GENE-091204-414]	22	1137997
ENSDARG00000105657	si:cabz01080528.1	protein_coding	si:cabz01080528.1 [Source:ZFIN;Acc:ZDB-GENE-160728-36]	7	864492
ENSDARG00000019969	smarcd3b	protein_coding	SWI/SNF related, matrix associated, actin dependent regulator of chromatin, subfamily d, member 3b [Source:ZFIN;Acc:ZDB-GENE-080509-2]	7	41436488
ENSDARG00000025285	panx1a	protein_coding	pannexin 1a [Source:ZFIN;Acc:ZDB-GENE-040426-766]	15	2475894
ENSDARG00000012140	ccnl1b	protein_coding	cyclin L1b [Source:ZFIN;Acc:ZDB-GENE-030131-4813]	2	36664173
ENSDARG00000021336	pax4	protein_coding	paired box 4 [Source:ZFIN;Acc:ZDB-GENE-041210-244]	4	19700308
ENSDARG00000002394	ugt5d1	protein_coding	UDP glucuronosyltransferase 5 family, polypeptide D1 [Source:ZFIN;Acc:ZDB-GENE-091118-36]	10	25726694
ENSDARG00000067925	sstr1b	protein_coding	somatostatin receptor 1b [Source:ZFIN;Acc:ZDB-GENE-120410-2]	7	18412621
ENSDARG00000039351	ccl19b	protein_coding	chemokine (C-C motif) ligand 19b [Source:ZFIN;Acc:ZDB-GENE-091204-19]	10	17776981
ENSDARG00000068303	zgc:171509	protein_coding	zgc:171509 [Source:ZFIN;Acc:ZDB-GENE-080219-48]	18	39060687
ENSDARG00000038235	pkdccb	protein_coding	protein kinase domain containing, cytoplasmic b [Source:ZFIN;Acc:ZDB-GENE-130530-599]	17	31151215
ENSDARG00000100296	pja2	protein_coding	praja ring finger ubiquitin ligase 2 [Source:ZFIN;Acc:ZDB-GENE-060526-337]	5	57210237
ENSDARG00000069817	crygm2d17	protein_coding	crystallin, gamma M2d17 [Source:ZFIN;Acc:ZDB-GENE-070720-9]	9	22127117
ENSDARG00000100944	glrx2	protein_coding	glutaredoxin 2 [Source:ZFIN;Acc:ZDB-GENE-040718-101]	22	24214665
ENSDARG00000005010	si:dkeyp-2e4.8	protein_coding	si:dkeyp-2e4.8 [Source:ZFIN;Acc:ZDB-GENE-061207-81]	13	44818447
ENSDARG00000071558	fblim1	protein_coding	filamin binding LIM protein 1 [Source:ZFIN;Acc:ZDB-GENE-061013-662]	22	158112
ENSDARG00000105532	znf16l	protein_coding	zinc finger protein 16 like [Source:ZFIN;Acc:ZDB-GENE-160728-135]	7	18462242
ENSDARG00000096990	si:ch1073-340i21.2	protein_coding	si:ch1073-340i21.2 [Source:ZFIN;Acc:ZDB-GENE-131121-430]	15	46344655
ENSDARG00000094646	dyrk2	protein_coding	dual-specificity tyrosine-(Y)-phosphorylation regulated kinase 2 [Source:ZFIN;Acc:ZDB-GENE-030131-2804]	4	13449775
ENSDARG00000068365	lmx1bb	protein_coding	LIM homeobox transcription factor 1, beta b [Source:ZFIN;Acc:ZDB-GENE-050114-2]	8	33258580
ENSDARG00000062752	mfap3l	protein_coding	microfibril associated protein 3 like [Source:ZFIN;Acc:ZDB-GENE-111229-2]	7	7662195
ENSDARG00000016674	si:ch73-166o21.1	protein_coding	si:ch73-166o21.1 [Source:ZFIN;Acc:ZDB-GENE-131120-76]	3	823084
ENSDARG00000009208	prkcda	protein_coding	protein kinase C, delta a [Source:ZFIN;Acc:ZDB-GENE-030131-6503]	6	40523370
ENSDARG00000060564	slc25a21	protein_coding	solute carrier family 25 (mitochondrial oxoadipate carrier), member 21 [Source:ZFIN;Acc:ZDB-GENE-060929-664]	17	38030327
ENSDARG00000028804	ankrd9	protein_coding	ankyrin repeat domain 9 [Source:ZFIN;Acc:ZDB-GENE-041114-3]	17	29276544
ENSDARG00000105782	CABZ01081777.1	protein_coding	si:cabz01081777.1 [Source:NCBI gene;Acc:100331748]	7	73308566
ENSDARG00000011410	aadat	protein_coding	aminoadipate aminotransferase [Source:ZFIN;Acc:ZDB-GENE-111229-1]	7	7675685
ENSDARG00000011801	wars2	protein_coding	tryptophanyl tRNA synthetase 2, mitochondrial [Source:ZFIN;Acc:ZDB-GENE-050306-26]	9	21072359
ENSDARG00000055874	cpe	protein_coding	carboxypeptidase E [Source:ZFIN;Acc:ZDB-GENE-090313-68]	1	20839482
ENSDARG00000059235	zgc:113274	protein_coding	zgc:113274 [Source:ZFIN;Acc:ZDB-GENE-050508-2]	10	5135842
ENSDARG00000103643	unc45a	protein_coding	unc-45 myosin chaperone A [Source:ZFIN;Acc:ZDB-GENE-050417-158]	25	8627748
ENSDARG00000096623	si:ch211-1f22.13	protein_coding	si:ch211-1f22.13 [Source:ZFIN;Acc:ZDB-GENE-121214-68]	1	57004178
ENSDARG00000097635	wu:fb18f06	protein_coding	wu:fb18f06 [Source:ZFIN;Acc:ZDB-GENE-030131-261]	15	46356879
ENSDARG00000028912	si:dkey-10h3.2	protein_coding	si:dkey-10h3.2 [Source:ZFIN;Acc:ZDB-GENE-060503-142]	7	5699624
ENSDARG00000058379	otpb	protein_coding	orthopedia homeobox b [Source:ZFIN;Acc:ZDB-GENE-990708-7]	5	51615025
ENSDARG00000032098	c8g	protein_coding	complement component 8, gamma polypeptide [Source:ZFIN;Acc:ZDB-GENE-040426-1898]	24	17031129
ENSDARG00000093805	ccdc73	protein_coding	coiled-coil domain containing 73 [Source:ZFIN;Acc:ZDB-GENE-080812-3]	25	15242410
ENSDARG00000075629	si:dkey-197i20.6	protein_coding	si:dkey-197i20.6 [Source:ZFIN;Acc:ZDB-GENE-131127-557]	11	7350926
ENSDARG00000057107	si:ch73-383g2.1	protein_coding	si:ch73-383g2.1 [Source:ZFIN;Acc:ZDB-GENE-131121-54]	24	29622345
ENSDARG00000040258	si:ch73-340m8.2	protein_coding	si:ch73-340m8.2 [Source:ZFIN;Acc:ZDB-GENE-110411-209]	17	5829851
ENSDARG00000037246	pimr212	protein_coding	Pim proto-oncogene, serine/threonine kinase, related 212 [Source:ZFIN;Acc:ZDB-GENE-070424-268]	14	26395314
ENSDARG00000116164	crygm2d8	protein_coding	crystallin, gamma M2d8 [Source:ZFIN;Acc:ZDB-GENE-040718-321]	9	22134731
ENSDARG00000031600	rd3	protein_coding	retinal degeneration 3 [Source:ZFIN;Acc:ZDB-GENE-040724-103]	20	13969414
ENSDARG00000014101	pyroxd2	protein_coding	pyridine nucleotide-disulphide oxidoreductase domain 2 [Source:ZFIN;Acc:ZDB-GENE-050506-147]	13	40284872
ENSDARG00000102643	chmp1a	protein_coding	charged multivesicular body protein 1A [Source:ZFIN;Acc:ZDB-GENE-040426-1474]	25	37435335
ENSDARG00000062096	pm20d1.2	protein_coding	peptidase M20 domain containing 1, tandem duplicate 2 [Source:ZFIN;Acc:ZDB-GENE-061013-637]	23	17993791
ENSDARG00000012944	myhz2	protein_coding	myosin, heavy polypeptide 2, fast muscle specific [Source:ZFIN;Acc:ZDB-GENE-020604-1]	5	32206378
ENSDARG00000025949	irak1	protein_coding	interleukin-1 receptor-associated kinase 1 [Source:ZFIN;Acc:ZDB-GENE-071116-5]	8	7571095
ENSDARG00000071460	si:ch211-234p6.5	protein_coding	si:ch211-234p6.5 [Source:ZFIN;Acc:ZDB-GENE-060503-692]	24	38155830
ENSDARG00000101561	dbt	protein_coding	dihydrolipoamide branched chain transacylase E2 [Source:ZFIN;Acc:ZDB-GENE-050320-85]	22	16293071
ENSDARG00000071456	crp7	protein_coding	C-reactive protein 7 [Source:ZFIN;Acc:ZDB-GENE-070822-13]	24	38137473
ENSDARG00000015876	npas1	protein_coding	neuronal PAS domain protein 1 [Source:ZFIN;Acc:ZDB-GENE-060503-934]	15	8424711
ENSDARG00000103589	gata6	protein_coding	GATA binding protein 6 [Source:ZFIN;Acc:ZDB-GENE-000622-1]	2	4207209
ENSDARG00000097763	CT573392.1	antisense		25	24250161
ENSDARG00000044034	tmem86a	protein_coding	transmembrane protein 86A [Source:ZFIN;Acc:ZDB-GENE-050320-81]	25	24250247
ENSDARG00000053101	prpf38b	protein_coding	pre-mRNA processing factor 38B [Source:ZFIN;Acc:ZDB-GENE-040426-2878]	2	45655294
ENSDARG00000063158	CABZ01081780.1	protein_coding	sodium/potassium/calcium exchanger 2-like [Source:NCBI gene;Acc:571043]	7	73332486
ENSDARG00000007916	xpnpep3	protein_coding	X-prolyl aminopeptidase 3, mitochondrial [Source:ZFIN;Acc:ZDB-GENE-040426-2076]	3	25059502
ENSDARG00000063631	ch1073-291c23.1	protein_coding	ch1073-291c23.1 [Source:ZFIN;Acc:ZDB-GENE-050208-114]	13	353175
ENSDARG00000009922	dmbx1a	protein_coding	diencephalon/mesencephalon homeobox 1a [Source:ZFIN;Acc:ZDB-GENE-020117-1]	2	10183640
ENSDARG00000077037	txlna	protein_coding	taxilin alpha [Source:ZFIN;Acc:ZDB-GENE-030131-2900]	19	29834440
ENSDARG00000038955	pimr68	protein_coding	Pim proto-oncogene, serine/threonine kinase, related 68 [Source:ZFIN;Acc:ZDB-GENE-070912-431]	2	24352497
ENSDARG00000018004	nkx2.5	protein_coding	NK2 homeobox 5 [Source:ZFIN;Acc:ZDB-GENE-980526-321]	14	24241241
ENSDARG00000019304	phactr3b	protein_coding	phosphatase and actin regulator 3b [Source:ZFIN;Acc:ZDB-GENE-050522-156]	11	1422737
ENSDARG00000104413	rogdi	protein_coding	rogdi homolog (Drosophila) [Source:ZFIN;Acc:ZDB-GENE-030131-7582]	3	36427988
ENSDARG00000004726	trappc11	protein_coding	trafficking protein particle complex 11 [Source:ZFIN;Acc:ZDB-GENE-030131-1723]	14	7320948
ENSDARG00000086620	gckr	protein_coding	glucokinase (hexokinase 4) regulator [Source:ZFIN;Acc:ZDB-GENE-110411-248]	17	5863150
ENSDARG00000021595	lhfpl3	protein_coding	LHFPL tetraspan subfamily member 3 [Source:ZFIN;Acc:ZDB-GENE-040801-180]	4	22365061
ENSDARG00000002467	rdh14b	protein_coding	retinol dehydrogenase 14b [Source:ZFIN;Acc:ZDB-GENE-030131-6605]	20	9421448
ENSDARG00000043004	si:dkeyp-117h8.4	protein_coding	si:dkeyp-117h8.4 [Source:ZFIN;Acc:ZDB-GENE-030804-4]	20	25639470
ENSDARG00000045565	noc4l	protein_coding	nucleolar complex associated 4 homolog [Source:ZFIN;Acc:ZDB-GENE-050522-98]	21	14817273
ENSDARG00000060788	lrrc14b	protein_coding	leucine rich repeat containing 14B [Source:ZFIN;Acc:ZDB-GENE-060503-910]	19	44039849
ENSDARG00000078500	dap3	protein_coding	death associated protein 3 [Source:ZFIN;Acc:ZDB-GENE-051129-2]	16	14201401
ENSDARG00000021195	st8sia6	protein_coding	ST8 alpha-N-acetyl-neuraminide alpha-2,8-sialyltransferase 6 [Source:ZFIN;Acc:ZDB-GENE-060322-9]	3	16265924
ENSDARG00000015292	ube2g1a	protein_coding	ubiquitin-conjugating enzyme E2G 1a (UBC7 homolog, yeast) [Source:ZFIN;Acc:ZDB-GENE-030131-6065]	5	30986512
ENSDARG00000104307	hoxa1a	protein_coding	homeobox A1a [Source:ZFIN;Acc:ZDB-GENE-000823-5]	19	19786117
ENSDARG00000008278	rcor2	protein_coding	REST corepressor 2 [Source:ZFIN;Acc:ZDB-GENE-040426-1812]	7	24979833
ENSDARG00000096039	BX784029.1	processed_transcript		4	11124613
ENSDARG00000019438	rnf13	protein_coding	ring finger protein 13 [Source:ZFIN;Acc:ZDB-GENE-040426-772]	22	35131890
ENSDARG00000096839	CU929322.1	antisense		17	5837308
ENSDARG00000071017	nt5e	protein_coding	5'-nucleotidase, ecto (CD73) [Source:ZFIN;Acc:ZDB-GENE-040426-1261]	20	826459
ENSDARG00000018817	bdnf	protein_coding	brain-derived neurotrophic factor [Source:ZFIN;Acc:ZDB-GENE-000412-1]	7	31924983
ENSDARG00000095058	CT025776.1	processed_transcript		18	8889888
ENSDARG00000092398	BX936320.1	processed_transcript	uncharacterized LOC101886778 [Source:NCBI gene;Acc:101886778]	21	30886127
ENSDARG00000052330	slc4a2b	protein_coding	solute carrier family 4 (anion exchanger), member 2b [Source:ZFIN;Acc:ZDB-GENE-030429-14]	24	33301129
ENSDARG00000063690	nrm	protein_coding	nurim [Source:ZFIN;Acc:ZDB-GENE-060503-445]	19	816208
ENSDARG00000061560	stim1b	protein_coding	stromal interaction molecule 1b [Source:ZFIN;Acc:ZDB-GENE-060531-4]	21	30841241
ENSDARG00000099900	twnk	protein_coding	twinkle mtDNA helicase [Source:ZFIN;Acc:ZDB-GENE-030131-5569]	12	33805850
ENSDARG00000096153	si:dkey-21h14.9	protein_coding	si:dkey-21h14.9 [Source:ZFIN;Acc:ZDB-GENE-110915-1]	4	11124614
ENSDARG00000043485	si:ch211-22i13.2	protein_coding	si:ch211-22i13.2 [Source:ZFIN;Acc:ZDB-GENE-041014-143]	20	14003060
ENSDARG00000093485	BX571701.3	processed_transcript		13	2857461
ENSDARG00000036456	anxa4	protein_coding	annexin A4 [Source:ZFIN;Acc:ZDB-GENE-030707-1]	10	41159241
ENSDARG00000101330	CR382300.3	processed_transcript		19	19734769
ENSDARG00000097666	CU076099.1	lincRNA		17	11419083
ENSDARG00000008697	epas1a	protein_coding	endothelial PAS domain protein 1a [Source:ZFIN;Acc:ZDB-GENE-030131-4490]	12	25775734
ENSDARG00000067848	nmrk2	protein_coding	nicotinamide riboside kinase 2 [Source:ZFIN;Acc:ZDB-GENE-040912-44]	2	55982300
ENSDARG00000027310	lsp1	protein_coding	lymphocyte-specific protein 1 [Source:ZFIN;Acc:ZDB-GENE-131127-171]	25	31323970
ENSDARG00000074869	si:ch1073-291c23.2	protein_coding	si:ch1073-291c23.2 [Source:ZFIN;Acc:ZDB-GENE-081107-2]	13	337814
ENSDARG00000020771	tnr	protein_coding	tenascin R (restrictin, janusin) [Source:ZFIN;Acc:ZDB-GENE-030804-1]	2	35240485
ENSDARG00000045983	zbtb43	protein_coding	zinc finger and BTB domain containing 43 [Source:ZFIN;Acc:ZDB-GENE-060526-378]	5	4921092
ENSDARG00000091609	spink4	protein_coding	serine peptidase inhibitor, Kazal type 4 [Source:ZFIN;Acc:ZDB-GENE-130821-1]	1	12135129
ENSDARG00000005078	eif4e3	protein_coding	eukaryotic translation initiation factor 4E family member 3 [Source:ZFIN;Acc:ZDB-GENE-040912-156]	23	10724042
ENSDARG00000077567	angel1	protein_coding	angel homolog 1 (Drosophila) [Source:ZFIN;Acc:ZDB-GENE-111020-12]	17	52612866
ENSDARG00000076334	mrpl43	protein_coding	mitochondrial ribosomal protein L43 [Source:ZFIN;Acc:ZDB-GENE-040718-125]	12	33817327
ENSDARG00000030537	psmc1a	protein_coding	proteasome 26S subunit, ATPase 1a [Source:ZFIN;Acc:ZDB-GENE-030131-8730]	17	8899016
ENSDARG00000100087	evx1	protein_coding	even-skipped homeobox 1 [Source:ZFIN;Acc:ZDB-GENE-980526-364]	19	19717971
ENSDARG00000045562	pus1	protein_coding	pseudouridylate synthase 1 [Source:ZFIN;Acc:ZDB-GENE-041212-26]	21	14826583
ENSDARG00000052703	cisd2	protein_coding	CDGSH iron sulfur domain 2 [Source:ZFIN;Acc:ZDB-GENE-040426-1381]	1	43686251
ENSDARG00000071251	ppp1r18	protein_coding	protein phosphatase 1, regulatory subunit 18 [Source:ZFIN;Acc:ZDB-GENE-060503-350]	19	823945
ENSDARG00000095945	CR936359.1	processed_transcript		22	16314902
ENSDARG00000097379	CR936416.1	antisense		3	25055976
ENSDARG00000093272	igic1s1	protein_coding	immunoglobulin light iota constant 1, s1 [Source:ZFIN;Acc:ZDB-GENE-051013-12]	24	38194136
ENSDARG00000037528	si:ch211-191a24.4	protein_coding	si:ch211-191a24.4 [Source:ZFIN;Acc:ZDB-GENE-030131-4489]	20	6533260
ENSDARG00000041080	thap3	protein_coding	THAP domain containing, apoptosis associated protein 3 [Source:ZFIN;Acc:ZDB-GENE-050327-4]	23	30725716
ENSDARG00000044809	fpgs	protein_coding	folylpolyglutamate synthase [Source:ZFIN;Acc:ZDB-GENE-040426-2781]	21	6114305
ENSDARG00000003090	or103-4	protein_coding	odorant receptor, family C, subfamily 103, member 4 [Source:ZFIN;Acc:ZDB-GENE-000329-12]	15	31438568
ENSDARG00000018281	cfap161	protein_coding	cilia and flagella associated protein 161 [Source:ZFIN;Acc:ZDB-GENE-050417-296]	18	7090920
ENSDARG00000102846	trmt13	protein_coding	tRNA methyltransferase 13 homolog (S. cerevisiae) [Source:ZFIN;Acc:ZDB-GENE-050327-19]	22	16311740
ENSDARG00000095950	BX465868.1	lincRNA		22	10658018
ENSDARG00000098868	XPO5	protein_coding	si:ch211-233m11.2 [Source:ZFIN;Acc:ZDB-GENE-081107-24]	13	2861265	XPO5
ENSDARG00000053200	dis3l	protein_coding	DIS3 like exosome 3'-5' exoribonuclease [Source:ZFIN;Acc:ZDB-GENE-070209-95]	7	34241319
ENSDARG00000017107	nr2e1	protein_coding	nuclear receptor subfamily 2, group E, member 1 [Source:ZFIN;Acc:ZDB-GENE-040801-127]	20	32437396
ENSDARG00000004789	lrp1ba	protein_coding	low density lipoprotein receptor-related protein 1Ba [Source:ZFIN;Acc:ZDB-GENE-050208-608]	22	14445713
ENSDARG00000069415	col17a1a	protein_coding	collagen, type XVII, alpha 1a [Source:ZFIN;Acc:ZDB-GENE-090313-107]	1	49568335
ENSDARG00000004840	rassf1	protein_coding	Ras association (RalGDS/AF-6) domain family 1 [Source:ZFIN;Acc:ZDB-GENE-040912-14]	22	10645088
ENSDARG00000097224	prr33	protein_coding	proline rich 33 [Source:ZFIN;Acc:ZDB-GENE-030131-5326]	25	31388899
ENSDARG00000092218	or103-3	protein_coding	odorant receptor, family C, subfamily 103, member 3 [Source:ZFIN;Acc:ZDB-GENE-070806-51]	15	31438568
ENSDARG00000090949	dlg5b.1	protein_coding	discs, large homolog 5b (Drosophila), tandem duplicate 1 [Source:ZFIN;Acc:ZDB-GENE-120206-4]	12	48841182
ENSDARG00000078127	neurl4	protein_coding	neuralized E3 ubiquitin protein ligase 4 [Source:ZFIN;Acc:ZDB-GENE-100318-4]	12	22450548
ENSDARG00000100508	ubn2b	protein_coding	ubinuclein 2b [Source:ZFIN;Acc:ZDB-GENE-060503-768]	3	7839880
ENSDARG00000078859	g0s2	protein_coding	G0/G1 switch 2 [Source:ZFIN;Acc:ZDB-GENE-081022-103]	23	39606108
ENSDARG00000096607	CR626902.1	lincRNA		1	57013640
ENSDARG00000095200	si:ch211-197e7.1	protein_coding	si:ch211-197e7.1 [Source:ZFIN;Acc:ZDB-GENE-081103-26]	4	49765093
ENSDARG00000105176	zgc:174890	protein_coding	zgc:174890 [Source:ZFIN;Acc:ZDB-GENE-030131-6213]	1	58620953
ENSDARG00000020134	sipa1l1	protein_coding	signal-induced proliferation-associated 1 like 1 [Source:ZFIN;Acc:ZDB-GENE-030131-9909]	20	28650025
ENSDARG00000087659	si:ch211-219a15.3	protein_coding	si:ch211-219a15.3 [Source:ZFIN;Acc:ZDB-GENE-060503-214]	18	15770461
ENSDARG00000105013	hoxa9a	protein_coding	homeobox A9a [Source:ZFIN;Acc:ZDB-GENE-000823-1]	19	19747430
ENSDARG00000078169	cacna2d2b	protein_coding	calcium channel, voltage-dependent, alpha 2/delta subunit 2b [Source:ZFIN;Acc:ZDB-GENE-060503-99]	22	9472814
ENSDARG00000002732	spon2b	protein_coding	spondin 2b, extracellular matrix protein [Source:ZFIN;Acc:ZDB-GENE-990415-161]	14	17376940
ENSDARG00000073743	slc25a37	protein_coding	solute carrier family 25 (mitochondrial iron transporter), member 37 [Source:ZFIN;Acc:ZDB-GENE-031118-202]	8	50190742
ENSDARG00000096788	CR352243.1	antisense		20	25643044
ENSDARG00000036065	mgat1b	protein_coding	mannosyl (alpha-1,3-)-glycoprotein beta-1,2-N-acetylglucosaminyltransferase b [Source:ZFIN;Acc:ZDB-GENE-061103-589]	19	27366932
ENSDARG00000104815	lmx1ba	protein_coding	LIM homeobox transcription factor 1, beta a [Source:ZFIN;Acc:ZDB-GENE-050114-3]	5	5032833
ENSDARG00000021033	herpud2	protein_coding	HERPUD family member 2 [Source:ZFIN;Acc:ZDB-GENE-040426-868]	16	42481447
ENSDARG00000061348	adat1	protein_coding	adenosine deaminase, tRNA-specific 1 [Source:ZFIN;Acc:ZDB-GENE-070410-64]	25	34811038
ENSDARG00000030803	zgc:110006	protein_coding	zgc:110006 [Source:ZFIN;Acc:ZDB-GENE-050522-119]	10	35059856
ENSDARG00000075517	si:ch211-120k19.1	protein_coding	si:ch211-120k19.1 [Source:ZFIN;Acc:ZDB-GENE-100922-282]	16	16968682
ENSDARG00000102555	si:dkey-33i11.9	protein_coding	si:dkey-33i11.9 [Source:ZFIN;Acc:ZDB-GENE-060503-262]	16	45172793
ENSDARG00000100256	si:dkey-88e18.8	protein_coding	si:dkey-88e18.8 [Source:ZFIN;Acc:ZDB-GENE-141216-191]	18	7099162
ENSDARG00000016375	asns	protein_coding	asparagine synthetase [Source:ZFIN;Acc:ZDB-GENE-040426-1091]	19	25656812
ENSDARG00000060068	fam98b	protein_coding	family with sequence similarity 98, member B [Source:ZFIN;Acc:ZDB-GENE-061201-63]	17	52632094
ENSDARG00000014239	esyt1b	protein_coding	extended synaptotagmin-like protein 1b [Source:ZFIN;Acc:ZDB-GENE-040724-209]	6	52263236
ENSDARG00000004517	ppat	protein_coding	phosphoribosyl pyrophosphate amidotransferase [Source:ZFIN;Acc:ZDB-GENE-041210-323]	20	25625872
ENSDARG00000055889	zgc:153215	protein_coding	zgc:153215 [Source:ZFIN;Acc:ZDB-GENE-061103-58]	16	27561114
ENSDARG00000054170	ltb4r2b	protein_coding	leukotriene B4 receptor 2b [Source:ZFIN;Acc:ZDB-GENE-070912-658]	2	37804235
ENSDARG00000097204	BX000524.1	antisense		7	5737873
ENSDARG00000036136	tipin	protein_coding	timeless interacting protein [Source:ZFIN;Acc:ZDB-GENE-040801-189]	7	34236238
ENSDARG00000097830	CR848825.1	antisense		15	26992109
ENSDARG00000090557	si:ch1073-110a20.7	protein_coding	si:ch1073-110a20.7 [Source:ZFIN;Acc:ZDB-GENE-121214-133]	1	59067978
ENSDARG00000105455	si:dkey-10h3.7	protein_coding	si:dkey-10h3.7 [Source:ZFIN;Acc:ZDB-GENE-160113-56]	7	5776656
ENSDARG00000037018	gab1	protein_coding	GRB2-associated binding protein 1 [Source:ZFIN;Acc:ZDB-GENE-040426-2674]	1	35494837
ENSDARG00000104181	tmsb1	protein_coding	thymosin beta 1 [Source:ZFIN;Acc:ZDB-GENE-030131-8575]	14	12066695
ENSDARG00000097985	BX571712.2	lincRNA		17	31181950
ENSDARG00000030012	lrrfip1a	protein_coding	leucine rich repeat (in FLII) interacting protein 1a [Source:ZFIN;Acc:ZDB-GENE-030131-99]	9	24065855
ENSDARG00000063145	tfam	protein_coding	transcription factor A, mitochondrial [Source:ZFIN;Acc:ZDB-GENE-061013-552]	12	7254112
ENSDARG00000009612	chia.3	protein_coding	chitinase, acidic.3 [Source:ZFIN;Acc:ZDB-GENE-040426-2891]	11	24013769
ENSDARG00000099365	evx1	protein_coding	even-skipped homeobox 1 [Source:ZFIN;Acc:ZDB-GENE-980526-364]	19	19717971
ENSDARG00000001785	irx2a	protein_coding	iroquois homeobox 2a [Source:ZFIN;Acc:ZDB-GENE-040426-1446]	16	555746
ENSDARG00000096918	AL954322.1	sense_intronic		15	27296676
ENSDARG00000070567	cadpsb	protein_coding	Ca2+-dependent activator protein for secretion b [Source:ZFIN;Acc:ZDB-GENE-110621-2]	6	41255485
ENSDARG00000036816	pou2f2a	protein_coding	POU class 2 homeobox 2a [Source:ZFIN;Acc:ZDB-GENE-060310-2]	19	6213680
ENSDARG00000008790	actr3b	protein_coding	ARP3 actin related protein 3 homolog B [Source:ZFIN;Acc:ZDB-GENE-070424-10]	24	7294929
ENSDARG00000076752	tmem67	protein_coding	transmembrane protein 67 [Source:ZFIN;Acc:ZDB-GENE-080716-1]	16	27564270
ENSDARG00000074034	si:dkey-91i10.2	protein_coding	si:dkey-91i10.2 [Source:ZFIN;Acc:ZDB-GENE-050208-441]	9	22940962
ENSDARG00000096463	si:dkeyp-82h4.1	protein_coding	si:dkeyp-82h4.1 [Source:ZFIN;Acc:ZDB-GENE-120709-49]	4	40971399
ENSDARG00000095068	si:dkey-10h3.3	protein_coding	si:dkey-10h3.3 [Source:ZFIN;Acc:ZDB-GENE-060503-236]	7	5739921
ENSDARG00000071465	lrrc39	protein_coding	leucine rich repeat containing 39 [Source:ZFIN;Acc:ZDB-GENE-050417-279]	22	16308450
ENSDARG00000029533	rpl18	protein_coding	ribosomal protein L18 [Source:ZFIN;Acc:ZDB-GENE-040801-165]	16	16969086
ENSDARG00000090764	bcas3	protein_coding	breast carcinoma amplified sequence 3 [Source:ZFIN;Acc:ZDB-GENE-040426-1257]	15	26940569
ENSDARG00000022648	otud3	protein_coding	OTU deubiquitinase 3 [Source:ZFIN;Acc:ZDB-GENE-040426-2509]	23	39611688
ENSDARG00000100358	CR382300.2	protein_coding		19	19750223
ENSDARG00000041449	spred1	protein_coding	sprouty-related, EVH1 domain containing 1 [Source:ZFIN;Acc:ZDB-GENE-040426-2338]	17	52639492
ENSDARG00000009870	mapk8b	protein_coding	mitogen-activated protein kinase 8b [Source:ZFIN;Acc:ZDB-GENE-010202-1]	12	2505519
ENSDARG00000092378	BX571809.1	processed_transcript		9	30677470
ENSDARG00000098798	CR382300.1	transcribed_unprocessed_pseudogene		19	19782413
ENSDARG00000068731	rxfp2l	protein_coding	relaxin family peptide receptor 2, like [Source:ZFIN;Acc:ZDB-GENE-060531-8]	5	35875085
ENSDARG00000025340	tusc2b	protein_coding	tumor suppressor 2, mitochondrial calcium regulator b [Source:ZFIN;Acc:ZDB-GENE-040718-99]	22	10660140
ENSDARG00000041007	AL845428.1	lincRNA	uncharacterized LOC101883115 [Source:NCBI gene;Acc:101883115]	15	31454930
ENSDARG00000001776	stim2b	protein_coding	stromal interaction molecule 2b [Source:ZFIN;Acc:ZDB-GENE-120404-3]	7	62320134
ENSDARG00000101445	klhl7	protein_coding	kelch-like family member 7 [Source:ZFIN;Acc:ZDB-GENE-130212-1]	19	1658698
ENSDARG00000019457	tfe3b	protein_coding	transcription factor binding to IGHM enhancer 3b [Source:ZFIN;Acc:ZDB-GENE-010919-3]	11	25504215
ENSDARG00000052388	pcgf5b	protein_coding	polycomb group ring finger 5b [Source:ZFIN;Acc:ZDB-GENE-060512-34]	12	16405598
ENSDARG00000103110	FP089536.1	lincRNA		13	6142124
ENSDARG00000102062	si:dkeyp-82h4.3	protein_coding	si:dkeyp-82h4.3 [Source:ZFIN;Acc:ZDB-GENE-120709-17]	4	41057692
ENSDARG00000078280	nkx3-1	protein_coding	NK3 homeobox 1 [Source:ZFIN;Acc:ZDB-GENE-081104-238]	8	50256930
ENSDARG00000058673	nkl.1	protein_coding	NK-lysin tandem duplicate 1 [Source:ZFIN;Acc:ZDB-GENE-131121-525]	17	8896383
ENSDARG00000093100	tmprss12	protein_coding	transmembrane serine protease 12 [Source:ZFIN;Acc:ZDB-GENE-090313-370]	23	27345826
ENSDARG00000090116	znf1136	protein_coding	zinc finger protein 1136 [Source:ZFIN;Acc:ZDB-GENE-120709-10]	4	40953320
ENSDARG00000103862	hoxa4a	protein_coding	homeobox A4a [Source:ZFIN;Acc:ZDB-GENE-000823-4]	19	19754950
ENSDARG00000102464	wnt5b	protein_coding	wingless-type MMTV integration site family, member 5b [Source:ZFIN;Acc:ZDB-GENE-980526-87]	4	8532580
ENSDARG00000105194	AL929105.1	lincRNA		7	73423306
ENSDARG00000094889	cplx4c	protein_coding	complexin 4c [Source:ZFIN;Acc:ZDB-GENE-101018-1]	2	55890673
ENSDARG00000014311	pgghg	protein_coding	protein-glucosylgalactosylhydroxylysine glucosidase [Source:ZFIN;Acc:ZDB-GENE-061103-319]	25	4635355
ENSDARG00000100605	FP016142.4	lincRNA		11	15796093
ENSDARG00000095149	znf1062	protein_coding	zinc finger protein 1062 [Source:ZFIN;Acc:ZDB-GENE-120709-37]	4	41157276
ENSDARG00000092125	CU468041.1	processed_transcript		22	6044172
ENSDARG00000095654	tns3.1	protein_coding	tensin 3, tandem duplicate 1 [Source:ZFIN;Acc:ZDB-GENE-081030-22]	20	6543674
ENSDARG00000014898	ncbp2	protein_coding	nuclear cap binding protein subunit 2 [Source:ZFIN;Acc:ZDB-GENE-020419-31]	22	38930725
ENSDARG00000056801	sufu	protein_coding	suppressor of fused homolog (Drosophila) [Source:ZFIN;Acc:ZDB-GENE-030131-6223]	13	11828516
ENSDARG00000094498	CR376762.1	processed_transcript		8	33382787
ENSDARG00000098153	lhfpl2b	protein_coding	LHFPL tetraspan subfamily member 2b [Source:ZFIN;Acc:ZDB-GENE-050417-10]	5	51739181
ENSDARG00000087301	crygm2d14	protein_coding	crystallin, gamma M2d14 [Source:ZFIN;Acc:ZDB-GENE-070822-20]	9	22146301
ENSDARG00000092714	si:ch211-266a5.12	protein_coding	si:ch211-266a5.12 [Source:ZFIN;Acc:ZDB-GENE-081104-210]	4	13499264
ENSDARG00000112103	si:dkey-16p19.1	protein_coding	si:dkey-16p19.1 [Source:ZFIN;Acc:ZDB-GENE-120709-3]	4	41082518
ENSDARG00000019362	ptbp1a	protein_coding	polypyrimidine tract binding protein 1a [Source:ZFIN;Acc:ZDB-GENE-050522-492]	2	26288301
ENSDARG00000070497	bicc1b	protein_coding	BicC family RNA binding protein 1b [Source:ZFIN;Acc:ZDB-GENE-080522-3]	12	7399403
ENSDARG00000086613	si:dkey-266f7.10	protein_coding	si:dkey-266f7.10 [Source:ZFIN;Acc:ZDB-GENE-120215-242]	19	7954679
ENSDARG00000035161	pkdcca	protein_coding	protein kinase domain containing, cytoplasmic a [Source:ZFIN;Acc:ZDB-GENE-081107-30]	13	3109064
ENSDARG00000105592	CR936442.1	lincRNA		19	7966116
ENSDARG00000091252	slc22a7b.2	protein_coding	solute carrier family 22 (organic anion transporter), member 7b, tandem duplicate 2 [Source:ZFIN;Acc:ZDB-GENE-030131-9391]	17	21994043
ENSDARG00000095943	BX324207.1	processed_transcript		16	9526107
ENSDARG00000058365	hspb8	protein_coding	heat shock protein b8 [Source:ZFIN;Acc:ZDB-GENE-030131-2480]	5	15819651
ENSDARG00000069715	foxi2	protein_coding	forkhead box I2 [Source:ZFIN;Acc:ZDB-GENE-031126-2]	13	13578552
ENSDARG00000096462	BX571664.1	antisense		4	40970545
ENSDARG00000018494	smn1	protein_coding	survival of motor neuron 1, telomeric [Source:ZFIN;Acc:ZDB-GENE-990715-16]	5	43798345
ENSDARG00000034165	lingo1a	protein_coding	leucine rich repeat and Ig domain containing 1a [Source:ZFIN;Acc:ZDB-GENE-080327-16]	25	7229046
ENSDARG00000046002	necap2	protein_coding	NECAP endocytosis associated 2 [Source:ZFIN;Acc:ZDB-GENE-050522-67]	22	341990
ENSDARG00000028213	ttn.2	protein_coding	titin, tandem duplicate 2 [Source:ZFIN;Acc:ZDB-GENE-030113-2]	9	42894845
ENSDARG00000062350	synm	protein_coding	synemin, intermediate filament protein [Source:ZFIN;Acc:ZDB-GENE-050419-81]	18	20859661
ENSDARG00000076790	crygm2d16	protein_coding	crystallin, gamma M2d16 [Source:ZFIN;Acc:ZDB-GENE-071004-53]	9	22157282
ENSDARG00000101032	iqcb1	protein_coding	IQ motif containing B1 [Source:ZFIN;Acc:ZDB-GENE-041212-47]	6	9225594
ENSDARG00000028982	pcca	protein_coding	propionyl CoA carboxylase, alpha polypeptide [Source:ZFIN;Acc:ZDB-GENE-040718-246]	1	29862074
ENSDARG00000002332	frmd6	protein_coding	FERM domain containing 6 [Source:ZFIN;Acc:ZDB-GENE-050522-354]	13	36958086
ENSDARG00000093656	si:dkeyp-2e4.6	protein_coding	si:dkeyp-2e4.6 [Source:ZFIN;Acc:ZDB-GENE-061009-50]	13	44827349
ENSDARG00000045801	fbxl14b	protein_coding	F-box and leucine-rich repeat protein 14b [Source:ZFIN;Acc:ZDB-GENE-030131-3556]	4	8609517
ENSDARG00000096250	CT573429.2	antisense		3	29687567
ENSDARG00000009738	cacnb4a	protein_coding	calcium channel, voltage-dependent, beta 4a subunit [Source:ZFIN;Acc:ZDB-GENE-080320-2]	9	38074082
ENSDARG00000111761	igl3v4	protein_coding	immunoglobulin light 3 variable 4 [Source:ZFIN;Acc:ZDB-GENE-060503-598]	24	38197852
ENSDARG00000062874	hcar1-3	protein_coding	hydroxycarboxylic acid receptor 1-3 [Source:ZFIN;Acc:ZDB-GENE-081107-48]	13	8987957
ENSDARG00000096720	CR352342.1	protein_coding		12	31608905
ENSDARG00000041708	kat14	protein_coding	lysine acetyltransferase 14 [Source:ZFIN;Acc:ZDB-GENE-040718-452]	22	25066110
ENSDARG00000016936	hmcn1	protein_coding	hemicentin 1 [Source:ZFIN;Acc:ZDB-GENE-041014-322]	20	34157308
ENSDARG00000005150	tbx20	protein_coding	T-box 20 [Source:ZFIN;Acc:ZDB-GENE-000427-7]	16	42509011
ENSDARG00000096855	BX649324.1	antisense		4	8634704
ENSDARG00000104718	CU570769.3	processed_transcript		22	1158069
ENSDARG00000073718	si:ch73-233k15.2	protein_coding	si:ch73-233k15.2 [Source:ZFIN;Acc:ZDB-GENE-120215-22]	3	29674308
ENSDARG00000092327	si:dkeyp-2e4.3	protein_coding	si:dkeyp-2e4.3 [Source:ZFIN;Acc:ZDB-GENE-061009-48]	13	44835774
ENSDARG00000019492	shbg	protein_coding	sex hormone-binding globulin [Source:ZFIN;Acc:ZDB-GENE-030131-1324]	12	22511015
ENSDARG00000022623	fbxo44	protein_coding	F-box protein 44 [Source:ZFIN;Acc:ZDB-GENE-041212-85]	23	16748806
ENSDARG00000036545	tmprss3b	protein_coding	transmembrane serine protease 3b [Source:ZFIN;Acc:ZDB-GENE-030616-522]	1	46948010
ENSDARG00000095283	si:dkeyp-2e4.3	protein_coding	si:dkeyp-2e4.3 [Source:ZFIN;Acc:ZDB-GENE-061009-48]	13	44827514
ENSDARG00000100560	zfpm2b	protein_coding	zinc finger protein, FOG family member 2b [Source:ZFIN;Acc:ZDB-GENE-060130-5]	19	13193215
ENSDARG00000063213	mtif2	protein_coding	mitochondrial translational initiation factor 2 [Source:ZFIN;Acc:ZDB-GENE-030131-1092]	6	6275401
ENSDARG00000062749	ino80b	protein_coding	INO80 complex subunit B [Source:ZFIN;Acc:ZDB-GENE-061013-69]	7	7696665
ENSDARG00000100077	CU929568.1	unprocessed_pseudogene		13	40327562
ENSDARG00000035820	drd4b	protein_coding	dopamine receptor D4b [Source:ZFIN;Acc:ZDB-GENE-070508-3]	7	57432318
ENSDARG00000044532	nr4a2b	protein_coding	nuclear receptor subfamily 4, group A, member 2b [Source:ZFIN;Acc:ZDB-GENE-040718-103]	6	12462079
ENSDARG00000051953	ythdc1	protein_coding	YTH domain containing 1 [Source:ZFIN;Acc:ZDB-GENE-041114-114]	5	69878693
ENSDARG00000086158	ccbe1	protein_coding	collagen and calcium binding EGF domains 1 [Source:ZFIN;Acc:ZDB-GENE-090506-7]	21	10577527
ENSDARG00000069423	tmie	protein_coding	transmembrane inner ear [Source:ZFIN;Acc:ZDB-GENE-061207-9]	2	2223837
ENSDARG00000043806	postna	protein_coding	periostin, osteoblast specific factor a [Source:ZFIN;Acc:ZDB-GENE-091113-23]	10	25762196
ENSDARG00000005185	cpn1	protein_coding	carboxypeptidase N, polypeptide 1 [Source:ZFIN;Acc:ZDB-GENE-030131-9116]	12	31616412
ENSDARG00000003952	pfn2	protein_coding	profilin 2 [Source:ZFIN;Acc:ZDB-GENE-040115-4]	22	35179575
ENSDARG00000035074	rtel1	protein_coding	regulator of telomere elongation helicase 1 [Source:ZFIN;Acc:ZDB-GENE-050306-11]	11	12811906
ENSDARG00000104074	znf1052	protein_coding	zinc finger protein 1052 [Source:ZFIN;Acc:ZDB-GENE-110913-94]	4	30521650
ENSDARG00000096738	si:zfos-911d5.4	protein_coding	si:zfos-911d5.4 [Source:ZFIN;Acc:ZDB-GENE-130603-14]	12	49135755
ENSDARG00000017143	brd9	protein_coding	bromodomain containing 9 [Source:ZFIN;Acc:ZDB-GENE-060502-1]	16	52926139
ENSDARG00000005840	got2b	protein_coding	glutamic-oxaloacetic transaminase 2b, mitochondrial [Source:ZFIN;Acc:ZDB-GENE-030131-7917]	7	51774502
ENSDARG00000092863	CU138515.1	processed_transcript		20	32466886
ENSDARG00000058647	hck	protein_coding	HCK proto-oncogene, Src family tyrosine kinase [Source:ZFIN;Acc:ZDB-GENE-090313-72]	23	7505943
ENSDARG00000033539	paics	protein_coding	phosphoribosylaminoimidazole carboxylase, phosphoribosylaminoimidazole succinocarboxamide synthetase [Source:ZFIN;Acc:ZDB-GENE-030131-9762]	20	25618114
ENSDARG00000035819	sirt3	protein_coding	sirtuin 3 [Source:ZFIN;Acc:ZDB-GENE-070112-1762]	7	57465814
ENSDARG00000097909	si:dkey-195m11.11	protein_coding	si:dkey-195m11.11 [Source:ZFIN;Acc:ZDB-GENE-131127-648]	6	39290777
ENSDARG00000097754	CR749763.5	lincRNA		4	16001238
ENSDARG00000097549	CR450727.1	lincRNA		7	68540585
ENSDARG00000069808	ostm1	protein_coding	osteopetrosis associated transmembrane protein 1 [Source:ZFIN;Acc:ZDB-GENE-081104-270]	20	32473584
ENSDARG00000093672	zgc:171435	protein_coding	zgc:171435 [Source:ZFIN;Acc:ZDB-GENE-080305-7]	22	2390544
ENSDARG00000097262	AL808129.1	lincRNA		8	43934595
ENSDARG00000093852	si:dkey-19a16.1	protein_coding	si:dkey-19a16.1 [Source:ZFIN;Acc:ZDB-GENE-050208-333]	22	6065987
ENSDARG00000095497	si:dkeyp-2e4.5	protein_coding	si:dkeyp-2e4.5 [Source:ZFIN;Acc:ZDB-GENE-061009-49]	13	44831575
ENSDARG00000011146	uqcrb	protein_coding	ubiquinol-cytochrome c reductase binding protein [Source:ZFIN;Acc:ZDB-GENE-050522-542]	19	44049501
ENSDARG00000095103	CR749763.4	processed_transcript		4	16003900
ENSDARG00000097671	CR381579.3	antisense		15	46695492
ENSDARG00000032496	pon1	protein_coding	paraoxonase 1 [Source:ZFIN;Acc:ZDB-GENE-040912-6]	16	24646600
ENSDARG00000025757	tspan35	protein_coding	tetraspanin 35 [Source:ZFIN;Acc:ZDB-GENE-040426-1362]	3	14611299
ENSDARG00000090145	tmem240b	protein_coding	transmembrane protein 240b [Source:ZFIN;Acc:ZDB-GENE-131127-474]	22	349121
ENSDARG00000060439	clcn2c	protein_coding	chloride channel 2c [Source:ZFIN;Acc:ZDB-GENE-050506-73]	15	46736794
ENSDARG00000042677	cadm1b	protein_coding	cell adhesion molecule 1b [Source:ZFIN;Acc:ZDB-GENE-080327-34]	15	18863872
ENSDARG00000102501	hoxa5a	protein_coding	homeobox A5a [Source:ZFIN;Acc:ZDB-GENE-000823-9]	19	19759577
ENSDARG00000075468	vwa1	protein_coding	von Willebrand factor A domain containing 1 [Source:ZFIN;Acc:ZDB-GENE-030131-5921]	23	39632397
ENSDARG00000092255	si:dkey-102f14.7	protein_coding	si:dkey-102f14.7 [Source:ZFIN;Acc:ZDB-GENE-060503-895]	18	17474989
ENSDARG00000086553	nlrc3l1	protein_coding	NLR family, CARD domain containing 3-like 1 [Source:ZFIN;Acc:ZDB-GENE-091204-248]	21	25533531
ENSDARG00000037266	myoz2b	protein_coding	myozenin 2b [Source:ZFIN;Acc:ZDB-GENE-040426-1853]	1	25917591
ENSDARG00000093872	CU137716.1	transcribed_unprocessed_pseudogene	uncharacterized LOC101882212 [Source:NCBI gene;Acc:101882212]	22	14489758
ENSDARG00000078060	syt7b	protein_coding	synaptotagmin VIIb [Source:ZFIN;Acc:ZDB-GENE-090601-6]	7	13039426
ENSDARG00000101819	CU984583.1	lincRNA		13	6160581
ENSDARG00000052994	slc25a28	protein_coding	solute carrier family 25 (mitochondrial iron transporter), member 28 [Source:ZFIN;Acc:ZDB-GENE-040426-2125]	13	40334727
ENSDARG00000058345	si:dkey-5i3.5	protein_coding	si:dkey-5i3.5 [Source:ZFIN;Acc:ZDB-GENE-070424-162]	18	8901846
ENSDARG00000094171	lrp1ba	protein_coding	low density lipoprotein receptor-related protein 1Ba [Source:ZFIN;Acc:ZDB-GENE-050208-608]	22	14363952
ENSDARG00000038858	setd7	protein_coding	SET domain containing (lysine methyltransferase) 7 [Source:ZFIN;Acc:ZDB-GENE-040718-156]	14	46199941
ENSDARG00000015623	ada2b	protein_coding	adenosine deaminase 2b [Source:ZFIN;Acc:ZDB-GENE-041210-77]	4	5225552
ENSDARG00000096728	cpn1	protein_coding	carboxypeptidase N, polypeptide 1 [Source:ZFIN;Acc:ZDB-GENE-030131-9116]	12	31608908
ENSDARG00000103066	LSM2 (1 of many)	protein_coding	si:ch73-14h10.2 [Source:ZFIN;Acc:ZDB-GENE-141222-67]	6	28205296	LSM2 (1 of many)
ENSDARG00000100312	hoxa13a	protein_coding	homeobox A13a [Source:ZFIN;Acc:ZDB-GENE-990415-5]	19	19729506
ENSDARG00000060835	tecpr2	protein_coding	tectonin beta-propeller repeat containing 2 [Source:ZFIN;Acc:ZDB-GENE-060503-358]	17	29282863
ENSDARG00000037491	bmp15	protein_coding	bone morphogenetic protein 15 [Source:ZFIN;Acc:ZDB-GENE-030131-6115]	7	51768343
ENSDARG00000058803	grk1a	protein_coding	G protein-coupled receptor kinase 1 a [Source:ZFIN;Acc:ZDB-GENE-050823-1]	1	245076
ENSDARG00000076972	plvapa	protein_coding	plasmalemma vesicle associated protein a [Source:ZFIN;Acc:ZDB-GENE-070912-432]	2	24365452
ENSDARG00000094752	rpe65b	protein_coding	retinal pigment epithelium-specific protein 65b [Source:ZFIN;Acc:ZDB-GENE-050410-16]	8	16688370
ENSDARG00000062262	ednrab	protein_coding	endothelin receptor type Ab [Source:ZFIN;Acc:ZDB-GENE-040426-2364]	23	45694055
ENSDARG00000104162	hoxa11a	protein_coding	homeobox A11a [Source:ZFIN;Acc:ZDB-GENE-000823-8]	19	19737214
ENSDARG00000101202	CU302413.1	processed_pseudogene		4	30645966
ENSDARG00000062794	trim36	protein_coding	tripartite motif containing 36 [Source:ZFIN;Acc:ZDB-GENE-040426-2936]	8	391590
ENSDARG00000071741	zgc:112977	protein_coding	zgc:112977 [Source:ZFIN;Acc:ZDB-GENE-050327-98]	22	2403068
ENSDARG00000008748	ube2na	protein_coding	ubiquitin-conjugating enzyme E2Na [Source:ZFIN;Acc:ZDB-GENE-040426-2873]	18	15778110
ENSDARG00000100679	lrch3	protein_coding	leucine-rich repeats and calponin homology (CH) domain containing 3 [Source:ZFIN;Acc:ZDB-GENE-071004-44]	18	3579829
ENSDARG00000102559	zgc:173619	protein_coding	zgc:173619 [Source:ZFIN;Acc:ZDB-GENE-071004-58]	4	30707282
ENSDARG00000057007	ctbp1	protein_coding	C-terminal binding protein 1 [Source:ZFIN;Acc:ZDB-GENE-010130-1]	14	21820034
ENSDARG00000096670	si:ch211-1f22.16	protein_coding	si:ch211-1f22.16 [Source:ZFIN;Acc:ZDB-GENE-121214-59]	1	57040472
ENSDARG00000030694	atp6v1e1b	protein_coding	ATPase H+ transporting V1 subunit E1b [Source:ZFIN;Acc:ZDB-GENE-020419-11]	4	5240126
ENSDARG00000031435	zgc:56493	protein_coding	zgc:56493 [Source:ZFIN;Acc:ZDB-GENE-030131-8581]	1	40263671
ENSDARG00000090338	fam20cb	protein_coding	family with sequence similarity 20, member Cb [Source:ZFIN;Acc:ZDB-GENE-050301-4]	12	18234557
ENSDARG00000004306	klhl18	protein_coding	kelch-like family member 18 [Source:ZFIN;Acc:ZDB-GENE-030131-5785]	2	32743807
ENSDARG00000103046	rest	protein_coding	RE1-silencing transcription factor [Source:ZFIN;Acc:ZDB-GENE-080415-1]	14	52418247
ENSDARG00000062082	hipk3b	protein_coding	homeodomain interacting protein kinase 3b [Source:ZFIN;Acc:ZDB-GENE-030131-82]	18	27904515
ENSDARG00000095873	CU993818.1	processed_transcript		23	43939124
ENSDARG00000007086	aqp10a	protein_coding	aquaporin 10a [Source:ZFIN;Acc:ZDB-GENE-040718-40]	16	22288777
ENSDARG00000075169	bbs1	protein_coding	Bardet-Biedl syndrome 1 [Source:ZFIN;Acc:ZDB-GENE-060126-1]	21	27464538
ENSDARG00000055876	msmo1	protein_coding	methylsterol monooxygenase 1 [Source:ZFIN;Acc:ZDB-GENE-040426-2670]	1	20916551
ENSDARG00000003207	mterf3	protein_coding	mitochondrial transcription termination factor 3 [Source:ZFIN;Acc:ZDB-GENE-040718-359]	19	44058557
ENSDARG00000099982	ccl39.7	protein_coding	chemokine (C-C motif) ligand 39, duplicate 7 [Source:ZFIN;Acc:ZDB-GENE-131127-629]	25	12924989
ENSDARG00000077596	phf24	protein_coding	PHD finger protein 24 [Source:ZFIN;Acc:ZDB-GENE-091204-154]	10	17850934
ENSDARG00000099688	FP016142.3	antisense		11	15798258
ENSDARG00000104303	FP085399.4	processed_transcript		16	45186673
ENSDARG00000025043	trip13	protein_coding	thyroid hormone receptor interactor 13 [Source:ZFIN;Acc:ZDB-GENE-040426-1488]	16	52966812
ENSDARG00000061697	ca14	protein_coding	carbonic anhydrase XIV [Source:ZFIN;Acc:ZDB-GENE-051030-57]	16	9540033
ENSDARG00000056907	si:rp71-45g20.10	protein_coding	si:rp71-45g20.10 [Source:ZFIN;Acc:ZDB-GENE-070912-707]	9	27804027
ENSDARG00000069388	tmem88b	protein_coding	transmembrane protein 88 b [Source:ZFIN;Acc:ZDB-GENE-060929-644]	7	21787507
ENSDARG00000097194	FP236850.1	lincRNA		6	30221834
ENSDARG00000037570	polr1d	protein_coding	RNA polymerase I and III subunit D [Source:ZFIN;Acc:ZDB-GENE-040930-4]	14	9077314
ENSDARG00000068551	elovl8a	protein_coding	ELOVL fatty acid elongase 8a [Source:ZFIN;Acc:ZDB-GENE-060929-240]	2	27403300
ENSDARG00000079687	rnf10	protein_coding	ring finger protein 10 [Source:ZFIN;Acc:ZDB-GENE-030131-2969]	8	41256612
ENSDARG00000044144	wapla	protein_coding	WAPL cohesin release factor a [Source:ZFIN;Acc:ZDB-GENE-131010-1]	17	25856671
ENSDARG00000074708	armc3	protein_coding	armadillo repeat containing 3 [Source:ZFIN;Acc:ZDB-GENE-110614-1]	24	17048078
ENSDARG00000053446	sub1a	protein_coding	SUB1 homolog, transcriptional regulator a [Source:ZFIN;Acc:ZDB-GENE-050522-151]	10	8091144
ENSDARG00000088625	si:ch211-142d6.2	protein_coding	si:ch211-142d6.2 [Source:ZFIN;Acc:ZDB-GENE-141216-119]	7	73444325
ENSDARG00000068262	vamp5	protein_coding	vesicle-associated membrane protein 5 [Source:ZFIN;Acc:ZDB-GENE-030131-4209]	5	28297250
ENSDARG00000008119	si:ch211-195d17.2	protein_coding	si:ch211-195d17.2 [Source:ZFIN;Acc:ZDB-GENE-030131-513]	20	29676874
ENSDARG00000098571	FP016142.2	lincRNA		11	15799383
ENSDARG00000105089	ccl39.6	protein_coding	chemokine (C-C motif) ligand 39, duplicate 6 [Source:ZFIN;Acc:ZDB-GENE-131121-128]	25	12936778
ENSDARG00000020953	dnajb6b	protein_coding	DnaJ (Hsp40) homolog, subfamily B, member 6b [Source:ZFIN;Acc:ZDB-GENE-040426-1122]	7	40536928
ENSDARG00000102693	BX005336.1	antisense		7	21785595
ENSDARG00000002791	atp1a1a.1	protein_coding	ATPase Na+/K+ transporting subunit alpha 1a, tandem duplicate 1 [Source:ZFIN;Acc:ZDB-GENE-001212-1]	1	1712140
ENSDARG00000097009	FP102888.1	processed_transcript		3	842733
ENSDARG00000091619	mvb12ba	protein_coding	multivesicular body subunit 12Ba [Source:ZFIN;Acc:ZDB-GENE-060929-372]	5	5171254
ENSDARG00000032206	cthl	protein_coding	cystathionase (cystathionine gamma-lyase), like [Source:ZFIN;Acc:ZDB-GENE-040905-3]	6	37389683
ENSDARG00000016923	si:dkey-94f20.4	protein_coding	si:dkey-94f20.4 [Source:ZFIN;Acc:ZDB-GENE-121214-276]	12	4573696
ENSDARG00000111332	pimr90	protein_coding	Pim proto-oncogene, serine/threonine kinase, related 90 [Source:ZFIN;Acc:ZDB-GENE-060503-112]	19	23368001
ENSDARG00000027595	selenot1b	protein_coding	selenoprotein T, 1b [Source:ZFIN;Acc:ZDB-GENE-030411-1]	18	41527877
ENSDARG00000069980	lman1	protein_coding	lectin, mannose-binding, 1 [Source:ZFIN;Acc:ZDB-GENE-060201-4]	21	10701834
ENSDARG00000097416	si:ch73-306e8.2	protein_coding	si:ch73-306e8.2 [Source:ZFIN;Acc:ZDB-GENE-131121-409]	17	20616016
ENSDARG00000043211	ripk4	protein_coding	receptor-interacting serine-threonine kinase 4 [Source:ZFIN;Acc:ZDB-GENE-040426-2042]	10	35114153
ENSDARG00000033614	rasgef1ba	protein_coding	RasGEF domain family, member 1Ba [Source:ZFIN;Acc:ZDB-GENE-030131-5783]	5	39706345
ENSDARG00000100429	irgf4	protein_coding	immunity-related GTPase family, f4 [Source:ZFIN;Acc:ZDB-GENE-060929-404]	3	938438
ENSDARG00000094330	si:dkey-9p24.5	protein_coding	si:dkey-9p24.5 [Source:ZFIN;Acc:ZDB-GENE-090313-371]	23	27352072
ENSDARG00000058984	rad23ab	protein_coding	RAD23 homolog A, nucleotide excision repair protein b [Source:ZFIN;Acc:ZDB-GENE-051113-160]	22	4745105
ENSDARG00000061486	DNAH10	protein_coding	si:dkeyp-86b9.1 [Source:ZFIN;Acc:ZDB-GENE-060531-163]	5	28308774	DNAH10
ENSDARG00000099476	zgc:174863	protein_coding	zgc:174863 [Source:ZFIN;Acc:ZDB-GENE-080204-87]	6	19263433
ENSDARG00000095845	BX511100.4	unprocessed_pseudogene		10	6725657
ENSDARG00000062329	b4galt3	protein_coding	UDP-Gal:betaGlcNAc beta 1,4- galactosyltransferase, polypeptide 3 [Source:ZFIN;Acc:ZDB-GENE-110624-1]	23	19984808
ENSDARG00000018459	msrb2	protein_coding	methionine sulfoxide reductase B2 [Source:ZFIN;Acc:ZDB-GENE-040426-2304]	24	17040211
ENSDARG00000070867	smx5	protein_coding	smx5 [Source:ZFIN;Acc:ZDB-GENE-000616-10]	6	28205284
ENSDARG00000015765	iah1	protein_coding	isoamyl acetate hydrolyzing esterase 1 (putative) [Source:ZFIN;Acc:ZDB-GENE-041008-186]	17	35243753
ENSDARG00000015059	daam1a	protein_coding	dishevelled associated activator of morphogenesis 1a [Source:ZFIN;Acc:ZDB-GENE-030911-6]	17	14467015
ENSDARG00000086990	carmil3	protein_coding	capping protein regulator and myosin 1 linker 3 [Source:ZFIN;Acc:ZDB-GENE-070912-183]	2	38742338
ENSDARG00000075958	si:dkey-266f7.9	protein_coding	si:dkey-266f7.9 [Source:ZFIN;Acc:ZDB-GENE-070705-440]	19	8086491
ENSDARG00000012196	fer	protein_coding	fer (fps/fes related) tyrosine kinase [Source:ZFIN;Acc:ZDB-GENE-060526-234]	5	57243568
ENSDARG00000078259	bnip1a	protein_coding	BCL2 interacting protein 1a [Source:ZFIN;Acc:ZDB-GENE-081107-44]	14	24248391
ENSDARG00000021859	erap1b	protein_coding	endoplasmic reticulum aminopeptidase 1b [Source:ZFIN;Acc:ZDB-GENE-040426-934]	5	26234425
ENSDARG00000104311	scmh1	protein_coding	Scm polycomb group protein homolog 1 [Source:ZFIN;Acc:ZDB-GENE-070410-82]	16	35555029
ENSDARG00000055502	cicb	protein_coding	capicua transcriptional repressor b [Source:ZFIN;Acc:ZDB-GENE-030131-1966]	16	11151699
ENSDARG00000053468	adam10a	protein_coding	ADAM metallopeptidase domain 10a [Source:ZFIN;Acc:ZDB-GENE-040917-2]	7	30406150
ENSDARG00000102459	olfcg5	protein_coding	olfactory receptor C family, g5 [Source:ZFIN;Acc:ZDB-GENE-060503-913]	18	32992646
ENSDARG00000116558	pimr81	protein_coding	Pim proto-oncogene, serine/threonine kinase, related 81 [Source:ZFIN;Acc:ZDB-GENE-060503-24]	19	23381331
ENSDARG00000026499	ppm1e	protein_coding	protein phosphatase, Mg2+/Mn2+ dependent, 1E [Source:ZFIN;Acc:ZDB-GENE-070326-2]	10	32683089
ENSDARG00000008363	mcl1b	protein_coding	MCL1, BCL2 family apoptosis regulator b [Source:ZFIN;Acc:ZDB-GENE-030825-1]	16	29586004
ENSDARG00000096277	CR786578.1	processed_transcript		19	44049647
ENSDARG00000045014	tuba2	protein_coding	tubulin, alpha 2 [Source:ZFIN;Acc:ZDB-GENE-040426-1970]	11	3336524
ENSDARG00000033201	zgc:101840	protein_coding	zgc:101840 [Source:ZFIN;Acc:ZDB-GENE-041010-43]	20	9428965
ENSDARG00000099155	tpst2	protein_coding	tyrosylprotein sulfotransferase 2 [Source:ZFIN;Acc:ZDB-GENE-040426-1400]	10	44677632
ENSDARG00000094647	BX465844.1	antisense		10	35160010
ENSDARG00000031915	hif1an	protein_coding	hypoxia inducible factor 1, alpha subunit inhibitor [Source:ZFIN;Acc:ZDB-GENE-030826-19]	13	29952633
ENSDARG00000061784	arhgap25	protein_coding	Rho GTPase activating protein 25 [Source:ZFIN;Acc:ZDB-GENE-060526-210]	5	21181047
ENSDARG00000006983	celf3b	protein_coding	cugbp, Elav-like family member 3b [Source:ZFIN;Acc:ZDB-GENE-110408-50]	16	1334431
ENSDARG00000099617	sdr39u1	protein_coding	short chain dehydrogenase/reductase family 39U, member 1 [Source:ZFIN;Acc:ZDB-GENE-060929-104]	2	37815687
ENSDARG00000054400	si:ch211-198n5.11	protein_coding	si:ch211-198n5.11 [Source:ZFIN;Acc:ZDB-GENE-050411-52]	8	16676894
ENSDARG00000103220	slc10a3	protein_coding	solute carrier family 10, member 3 [Source:ZFIN;Acc:ZDB-GENE-040426-2347]	25	37443194
ENSDARG00000012184	zgc:162872	protein_coding	zgc:162872 [Source:ZFIN;Acc:ZDB-GENE-081022-1]	15	46685434
ENSDARG00000056549	vps26a	protein_coding	VPS26, retromer complex component A [Source:ZFIN;Acc:ZDB-GENE-040426-1108]	13	23058268
ENSDARG00000043209	nsun5	protein_coding	NOP2/Sun domain family, member 5 [Source:ZFIN;Acc:ZDB-GENE-040426-2476]	10	35152928
ENSDARG00000040965	zgc:101731	protein_coding	zgc:101731 [Source:ZFIN;Acc:ZDB-GENE-040912-57]	15	29123031
ENSDARG00000076218	b3galt4	protein_coding	UDP-Gal:betaGlcNAc beta 1,3-galactosyltransferase, polypeptide 4 [Source:ZFIN;Acc:ZDB-GENE-081104-482]	8	53107380
ENSDARG00000022203	gtf2ird1	protein_coding	GTF2I repeat domain containing 1 [Source:ZFIN;Acc:ZDB-GENE-010328-18]	5	59494079
ENSDARG00000037506	prps1b	protein_coding	phosphoribosyl pyrophosphate synthetase 1B [Source:ZFIN;Acc:ZDB-GENE-030131-4011]	14	12076821
ENSDARG00000017809	stard3	protein_coding	StAR-related lipid transfer (START) domain containing 3 [Source:ZFIN;Acc:ZDB-GENE-001120-2]	19	4968947
ENSDARG00000041092	pgpep1l	protein_coding	pyroglutamyl-peptidase I like [Source:ZFIN;Acc:ZDB-GENE-050419-171]	18	20869923
ENSDARG00000097857	BX255963.2	antisense		20	29680929
ENSDARG00000092525	si:dkey-88l16.4	protein_coding	si:dkey-88l16.4 [Source:ZFIN;Acc:ZDB-GENE-091204-52]	10	14947003
ENSDARG00000115374	pimr77	protein_coding	Pim proto-oncogene, serine/threonine kinase, related 77 [Source:ZFIN;Acc:ZDB-GENE-060503-119]	19	23418078
ENSDARG00000078797	dennd3a	protein_coding	DENN/MADD domain containing 3a [Source:ZFIN;Acc:ZDB-GENE-091230-6]	19	1688727
ENSDARG00000070844	gamt	protein_coding	guanidinoacetate N-methyltransferase [Source:ZFIN;Acc:ZDB-GENE-051030-97]	11	5855923
ENSDARG00000036956	asxl1	protein_coding	additional sex combs like transcriptional regulator 1 [Source:ZFIN;Acc:ZDB-GENE-091116-9]	23	30730121
ENSDARG00000092850	CR788322.1	processed_transcript		13	13587296
ENSDARG00000102632	ubc	protein_coding	ubiquitin C [Source:ZFIN;Acc:ZDB-GENE-061110-88]	10	44692272
ENSDARG00000039436	il13ra2	protein_coding	interleukin 13 receptor, alpha 2 [Source:ZFIN;Acc:ZDB-GENE-030521-10]	5	37101393
ENSDARG00000035718	cbln6	protein_coding	cerebellin 6 [Source:ZFIN;Acc:ZDB-GENE-111110-3]	7	73447724
ENSDARG00000093168	CR749763.2	processed_transcript		4	16013301
ENSDARG00000031890	tcp11l1	protein_coding	t-complex 11, testis-specific-like 1 [Source:ZFIN;Acc:ZDB-GENE-050327-11]	25	15273370
ENSDARG00000104868	si:dkey-21e5.1	protein_coding	si:dkey-21e5.1 [Source:ZFIN;Acc:ZDB-GENE-141210-6]	5	65491390
ENSDARG00000105511	BX248521.2	antisense		11	37010161
ENSDARG00000057767	nudt4a	protein_coding	nudix (nucleoside diphosphate linked moiety X)-type motif 4a [Source:ZFIN;Acc:ZDB-GENE-031010-33]	18	15795566
ENSDARG00000105513	AL935053.1	processed_pseudogene		7	30475836
ENSDARG00000093983	CR749763.3	processed_transcript		4	16019215
ENSDARG00000053476	lipca	protein_coding	lipase, hepatic a [Source:ZFIN;Acc:ZDB-GENE-040426-1361]	7	30392613
ENSDARG00000105561	BX072554.2	transcribed_unprocessed_pseudogene		7	28253644
ENSDARG00000075732	taf4b	protein_coding	TAF4B RNA polymerase II, TATA box binding protein (TBP)-associated factor [Source:ZFIN;Acc:ZDB-GENE-070424-105]	20	18260358
ENSDARG00000062309	si:ch211-1f22.14	protein_coding	si:ch211-1f22.14 [Source:ZFIN;Acc:ZDB-GENE-121214-69]	1	57050899
ENSDARG00000038608	sdhc	protein_coding	succinate dehydrogenase complex, subunit C, integral membrane protein [Source:ZFIN;Acc:ZDB-GENE-040801-26]	2	44192652
ENSDARG00000031814	dhrs13b	protein_coding	dehydrogenase/reductase (SDR family) member 13b [Source:ZFIN;Acc:ZDB-GENE-040801-253]	15	24563504
ENSDARG00000016676	gnao1a	protein_coding	guanine nucleotide binding protein (G protein), alpha activating activity polypeptide O, a [Source:ZFIN;Acc:ZDB-GENE-040426-1757]	18	22793465
ENSDARG00000045064	ablim1b	protein_coding	actin binding LIM protein 1b [Source:ZFIN;Acc:ZDB-GENE-050327-91]	12	30046320
ENSDARG00000098347	si:ch1073-181h11.4	protein_coding	si:ch1073-181h11.4 [Source:ZFIN;Acc:ZDB-GENE-091204-426]	22	1164656
ENSDARG00000076360	rpl37	protein_coding	ribosomal protein L37 [Source:ZFIN;Acc:ZDB-GENE-040625-39]	2	49860722
ENSDARG00000003607	nr2f6a	protein_coding	nuclear receptor subfamily 2, group F, member 6a [Source:ZFIN;Acc:ZDB-GENE-030131-4362]	2	24374305
ENSDARG00000086618	psma3	protein_coding	proteasome subunit alpha 3 [Source:ZFIN;Acc:ZDB-GENE-050913-120]	17	11421643
ENSDARG00000075883	bub3	protein_coding	BUB3 mitotic checkpoint protein [Source:ZFIN;Acc:ZDB-GENE-041010-210]	12	49146715
ENSDARG00000040615	ilkap	protein_coding	integrin-linked kinase-associated serine/threonine phosphatase [Source:ZFIN;Acc:ZDB-GENE-070410-122]	15	46722510
ENSDARG00000057677	neu4	protein_coding	sialidase 4 [Source:ZFIN;Acc:ZDB-GENE-050522-125]	15	2490204
ENSDARG00000030598	nampta	protein_coding	nicotinamide phosphoribosyltransferase a [Source:ZFIN;Acc:ZDB-GENE-110420-1]	4	3358383
ENSDARG00000060679	kdm1a	protein_coding	lysine (K)-specific demethylase 1a [Source:ZFIN;Acc:ZDB-GENE-030131-7828]	17	28082441
ENSDARG00000100218	AL935294.1	processed_transcript		13	3198438
ENSDARG00000078763	igl3v3	protein_coding	immunoglobulin light 3 variable 3 [Source:ZFIN;Acc:ZDB-GENE-060503-503]	24	38199829
ENSDARG00000034307	chrne	protein_coding	cholinergic receptor, nicotinic, epsilon [Source:ZFIN;Acc:ZDB-GENE-040808-32]	5	38440099
ENSDARG00000073874	crygm2d6	protein_coding	crystallin, gamma M2d6 [Source:ZFIN;Acc:ZDB-GENE-040625-145]	9	22181416
ENSDARG00000056643	slc22a7b.1	protein_coding	solute carrier family 22 (organic anion transporter), member 7b, tandem duplicate 1 [Source:ZFIN;Acc:ZDB-GENE-040426-1311]	17	22002857
ENSDARG00000009610	rgs12a	protein_coding	regulator of G protein signaling 12a [Source:ZFIN;Acc:ZDB-GENE-030131-2614]	7	18474563
ENSDARG00000093855	igl3v2	protein_coding	immunoglobulin light 3 variable 2 [Source:ZFIN;Acc:ZDB-GENE-060503-410]	24	38201089
ENSDARG00000024789	mxc	protein_coding	myxovirus (influenza virus) resistance C [Source:ZFIN;Acc:ZDB-GENE-030721-7]	9	32805688
ENSDARG00000008133	foxl1	protein_coding	forkhead box L1 [Source:ZFIN;Acc:ZDB-GENE-040426-1181]	18	17483557
ENSDARG00000059116	heatr5b	protein_coding	HEAT repeat containing 5B [Source:ZFIN;Acc:ZDB-GENE-130530-676]	13	450002
ENSDARG00000088143	sema4gb	protein_coding	sema domain, immunoglobulin domain (Ig), transmembrane domain (TM) and short cytoplasmic domain, (semaphorin) 4Gb [Source:ZFIN;Acc:ZDB-GENE-111117-1]	12	33831515
ENSDARG00000092527	BX663522.1	unprocessed_pseudogene		18	22859479
ENSDARG00000092477	BX284666.1	processed_transcript		2	49855746
ENSDARG00000059857	blvra	protein_coding	biliverdin reductase A [Source:ZFIN;Acc:ZDB-GENE-060929-312]	2	49844630
ENSDARG00000029689	tkta	protein_coding	transketolase a [Source:ZFIN;Acc:ZDB-GENE-130530-578]	11	36989696
ENSDARG00000028442	cplane2	protein_coding	ciliogenesis and planar polarity effector 2 [Source:ZFIN;Acc:ZDB-GENE-040912-80]	6	41446541
ENSDARG00000055045	casp3b	protein_coding	caspase 3, apoptosis-related cysteine peptidase b [Source:ZFIN;Acc:ZDB-GENE-070607-1]	14	4125363
ENSDARG00000019294	cbln8	protein_coding	cerebellin 8 [Source:ZFIN;Acc:ZDB-GENE-080204-13]	7	73453486
ENSDARG00000086775	top1	protein_coding	DNA topoisomerase I [Source:ZFIN;Acc:ZDB-GENE-030131-5390]	23	2752645
ENSDARG00000075013	usp45	protein_coding	ubiquitin specific peptidase 45 [Source:ZFIN;Acc:ZDB-GENE-100211-2]	16	32676517
ENSDARG00000045553	hsd17b2	protein_coding	hydroxysteroid (17-beta) dehydrogenase 2 [Source:ZFIN;Acc:ZDB-GENE-040928-1]	25	35942867
ENSDARG00000071389	si:dkey-78l4.6	protein_coding	si:dkey-78l4.6 [Source:ZFIN;Acc:ZDB-GENE-060503-83]	22	19453822
ENSDARG00000076251	irf3	protein_coding	interferon regulatory factor 3 [Source:ZFIN;Acc:ZDB-GENE-071120-7]	12	4580372
ENSDARG00000054318	stk33	protein_coding	serine/threonine kinase 33 [Source:ZFIN;Acc:ZDB-GENE-040724-242]	7	28374947
ENSDARG00000004261	tmed9	protein_coding	transmembrane p24 trafficking protein 9 [Source:ZFIN;Acc:ZDB-GENE-050417-434]	14	26404640
ENSDARG00000079987	igl3v5	protein_coding	immunoglobulin light 3 variable 5 [Source:ZFIN;Acc:ZDB-GENE-051013-3]	24	38202298
ENSDARG00000094005	si:dkey-98j1.5	protein_coding	si:dkey-98j1.5 [Source:ZFIN;Acc:ZDB-GENE-090313-358]	23	23254976
ENSDARG00000077880	si:ch211-255i20.3	protein_coding	si:ch211-255i20.3 [Source:ZFIN;Acc:ZDB-GENE-141216-113]	14	17382803
ENSDARG00000028507	itgb4	protein_coding	integrin, beta 4 [Source:ZFIN;Acc:ZDB-GENE-030131-7209]	8	13106760
ENSDARG00000057395	si:ch211-130m23.3	protein_coding	si:ch211-130m23.3 [Source:ZFIN;Acc:ZDB-GENE-060531-14]	5	46207017
ENSDARG00000074160	paqr4b	protein_coding	progestin and adipoQ receptor family member IVb [Source:ZFIN;Acc:ZDB-GENE-121214-338]	12	13164706
ENSDARG00000095746	MFAP4 (1 of many)	protein_coding	si:zfos-2330d3.7 [Source:ZFIN;Acc:ZDB-GENE-121214-112]	1	59101838	MFAP4 (1 of many)
ENSDARG00000061177	mov10b.1	protein_coding	Moloney leukemia virus 10b, tandem duplicate 1 [Source:ZFIN;Acc:ZDB-GENE-030131-9089]	8	27659244
ENSDARG00000032197	klf12b	protein_coding	Kruppel-like factor 12b [Source:ZFIN;Acc:ZDB-GENE-071004-22]	9	30720048
ENSDARG00000005842	cd9a	protein_coding	CD9 molecule a [Source:ZFIN;Acc:ZDB-GENE-030131-1175]	18	7122577
ENSDARG00000092097	CR749763.1	processed_transcript		4	16040114
ENSDARG00000027738	si:ch211-13c6.2	protein_coding	si:ch211-13c6.2 [Source:ZFIN;Acc:ZDB-GENE-060503-666]	19	42047427
ENSDARG00000069335	bcl6b	protein_coding	B-cell CLL/lymphoma 6, member B [Source:ZFIN;Acc:ZDB-GENE-120907-1]	7	20017211
ENSDARG00000022213	uck2b	protein_coding	uridine-cytidine kinase 2b [Source:ZFIN;Acc:ZDB-GENE-030131-5265]	2	6051916
ENSDARG00000098746	dhrs13l1	protein_coding	dehydrogenase/reductase (SDR family) member 13 like 1 [Source:ZFIN;Acc:ZDB-GENE-040426-1907]	14	4151374
ENSDARG00000052700	SLC9B2	protein_coding	si:dkey-162b23.4 [Source:ZFIN;Acc:ZDB-GENE-110411-203]	1	43695033	SLC9B2
ENSDARG00000113342	CR749763.6	processed_transcript		4	16042239
ENSDARG00000097171	CR381579.1	sense_intronic		15	46744442
ENSDARG00000039211	zgc:77439	protein_coding	zgc:77439 [Source:ZFIN;Acc:ZDB-GENE-031010-24]	7	26297169
ENSDARG00000088745	MFAP4 (1 of many)	protein_coding	zgc:173915 [Source:ZFIN;Acc:ZDB-GENE-071004-112]	1	59073203	MFAP4 (1 of many)
ENSDARG00000031216	ssu72	protein_coding	SSU72 homolog, RNA polymerase II CTD phosphatase [Source:ZFIN;Acc:ZDB-GENE-040426-1689]	22	359273
ENSDARG00000071036	si:dkey-286j15.3	protein_coding	si:dkey-286j15.3 [Source:ZFIN;Acc:ZDB-GENE-060503-635]	22	29990448
ENSDARG00000034262	pld2	protein_coding	phospholipase D2 [Source:ZFIN;Acc:ZDB-GENE-060216-4]	5	38388443
ENSDARG00000035508	barhl1a	protein_coding	BarH-like homeobox 1a [Source:ZFIN;Acc:ZDB-GENE-050417-212]	5	29746355
ENSDARG00000058725	rfesd	protein_coding	Rieske (Fe-S) domain containing [Source:ZFIN;Acc:ZDB-GENE-050417-254]	21	11829836
ENSDARG00000097811	BX324126.1	lincRNA		4	49819352
ENSDARG00000099441	cbx4	protein_coding	chromobox homolog 4 (Pc class homolog, Drosophila) [Source:ZFIN;Acc:ZDB-GENE-040329-2]	3	18555899
ENSDARG00000088347	sp1	protein_coding	sp1 transcription factor [Source:ZFIN;Acc:ZDB-GENE-030131-2829]	11	19668
ENSDARG00000046150	b4galnt4a	protein_coding	beta-1,4-N-acetyl-galactosaminyl transferase 4a [Source:ZFIN;Acc:ZDB-GENE-100422-4]	25	24291156
ENSDARG00000094055	si:dkey-88l16.3	protein_coding	si:dkey-88l16.3 [Source:ZFIN;Acc:ZDB-GENE-030131-6015]	10	14963898
ENSDARG00000091992	mrap	protein_coding	melanocortin 2 receptor accessory protein [Source:ZFIN;Acc:ZDB-GENE-060503-387]	15	5628363
ENSDARG00000014675	efna3a	protein_coding	ephrin-A3a [Source:ZFIN;Acc:ZDB-GENE-060503-186]	19	8144556
ENSDARG00000086269	ndst2a	polymorphic_pseudogene	N-deacetylase/N-sulfotransferase (heparan glucosaminyl) 2a [Source:ZFIN;Acc:ZDB-GENE-060810-182]	13	21888214
ENSDARG00000077492	atp8a2	protein_coding	ATPase phospholipid transporting 8A2 [Source:ZFIN;Acc:ZDB-GENE-100209-2]	24	21371279
ENSDARG00000078657	FNDC10	protein_coding	si:zfos-1324h11.5 [Source:ZFIN;Acc:ZDB-GENE-141216-142]	22	370915	FNDC10
ENSDARG00000000651	osgepl1	protein_coding	O-sialoglycoprotein endopeptidase-like 1 [Source:ZFIN;Acc:ZDB-GENE-030616-532]	9	41040294
ENSDARG00000116640	CR749763.7	processed_transcript		4	16051600
ENSDARG00000101847	BX088718.1	antisense		14	4160855
ENSDARG00000007739	atp1a1a.2	protein_coding	ATPase Na+/K+ transporting subunit alpha 1a, tandem duplicate 2 [Source:ZFIN;Acc:ZDB-GENE-001212-2]	1	1789357
ENSDARG00000041005	or102-1	protein_coding	odorant receptor, family C, subfamily 102, member 1 [Source:ZFIN;Acc:ZDB-GENE-010308-5]	15	31462664
ENSDARG00000113663	BX649423.2	processed_transcript		4	16060556
ENSDARG00000077404	ncoa3	protein_coding	nuclear receptor coactivator 3 [Source:ZFIN;Acc:ZDB-GENE-051107-8]	11	18612166
ENSDARG00000019253	rhag	protein_coding	Rh associated glycoprotein [Source:ZFIN;Acc:ZDB-GENE-030131-8229]	20	14014813
ENSDARG00000003462	fech	protein_coding	ferrochelatase [Source:ZFIN;Acc:ZDB-GENE-000928-1]	21	1647990
ENSDARG00000101775	zgc:172014	protein_coding	zgc:172014 [Source:ZFIN;Acc:ZDB-GENE-080215-22]	4	30775376
ENSDARG00000069331	trip6	protein_coding	thyroid hormone receptor interactor 6 [Source:ZFIN;Acc:ZDB-GENE-140106-91]	7	19978434
ENSDARG00000060308	urb1	protein_coding	URB1 ribosome biogenesis 1 homolog (S. cerevisiae) [Source:ZFIN;Acc:ZDB-GENE-030131-5181]	15	5627877
ENSDARG00000096240	FP017151.1	antisense		8	412312
ENSDARG00000101557	scarb1	protein_coding	scavenger receptor class B, member 1 [Source:ZFIN;Acc:ZDB-GENE-031126-1]	10	44699734
ENSDARG00000104739	AL935294.2	lincRNA		13	3259543
ENSDARG00000075812	kcnt2	protein_coding	potassium channel, subfamily T, member 2 [Source:ZFIN;Acc:ZDB-GENE-130530-783]	2	12019341
ENSDARG00000086529	si:dkey-90l23.2	protein_coding	si:dkey-90l23.2 [Source:ZFIN;Acc:ZDB-GENE-041008-200]	9	8364553
ENSDARG00000058791	zgc:171887	protein_coding	zgc:171887 [Source:ZFIN;Acc:ZDB-GENE-080220-39]	22	6096303
ENSDARG00000103464	pggt1b	protein_coding	protein geranylgeranyltransferase type I, beta subunit [Source:ZFIN;Acc:ZDB-GENE-050913-85]	8	411977
ENSDARG00000044319	fstl4	protein_coding	follistatin-like 4 [Source:ZFIN;Acc:ZDB-GENE-070127-3]	21	44857293
ENSDARG00000058728	nudt2	protein_coding	nudix (nucleoside diphosphate linked moiety X)-type motif 2 [Source:ZFIN;Acc:ZDB-GENE-040718-7]	21	11834880
ENSDARG00000014840	prph2b	protein_coding	peripherin 2b (retinal degeneration, slow) [Source:ZFIN;Acc:ZDB-GENE-000616-9]	13	3252950
ENSDARG00000040002	pnpla7b	protein_coding	patatin-like phospholipase domain containing 7b [Source:ZFIN;Acc:ZDB-GENE-050309-66]	5	25044311
ENSDARG00000052696	bdh2	protein_coding	3-hydroxybutyrate dehydrogenase, type 2 [Source:ZFIN;Acc:ZDB-GENE-050417-343]	1	43714149
ENSDARG00000006911	wnt8b	protein_coding	wingless-type MMTV integration site family, member 8b [Source:ZFIN;Acc:ZDB-GENE-990415-279]	13	29991090
ENSDARG00000096817	CR854832.1	antisense		25	24534449
ENSDARG00000093752	rimbp2	protein_coding	RIMS binding protein 2 [Source:ZFIN;Acc:ZDB-GENE-040724-96]	8	44011114
ENSDARG00000000516	ankar	protein_coding	ankyrin and armadillo repeat containing [Source:ZFIN;Acc:ZDB-GENE-030616-533]	9	41045874
ENSDARG00000004301	rhogb	protein_coding	ras homolog family member Gb [Source:ZFIN;Acc:ZDB-GENE-030131-8877]	21	30937690
ENSDARG00000035853	cdkn2aip	protein_coding	CDKN2A interacting protein [Source:ZFIN;Acc:ZDB-GENE-041010-188]	7	52949847
ENSDARG00000074675	pan2	protein_coding	PAN2 poly(A) specific ribonuclease subunit homolog (S. cerevisiae) [Source:ZFIN;Acc:ZDB-GENE-030131-3113]	23	31979602
ENSDARG00000112642	BX649423.1	processed_transcript		4	16069577
ENSDARG00000001154	rimbp2	protein_coding	RIMS binding protein 2 [Source:ZFIN;Acc:ZDB-GENE-040724-96]	8	43941313
ENSDARG00000058794	si:dkey-19a16.2	protein_coding	si:dkey-19a16.2 [Source:ZFIN;Acc:ZDB-GENE-050208-493]	22	6073628
ENSDARG00000055108	gde1	protein_coding	glycerophosphodiester phosphodiesterase 1 [Source:ZFIN;Acc:ZDB-GENE-040426-881]	22	26839241
ENSDARG00000104404	b4galt1l	protein_coding	DP-Gal:betaGlcNAc beta 1,4- galactosyltransferase, polypeptide 1, like [Source:ZFIN;Acc:ZDB-GENE-061013-84]	14	52440161
ENSDARG00000038681	MFAP4 (1 of many)	protein_coding	si:zfos-2330d3.1 [Source:ZFIN;Acc:ZDB-GENE-110408-35]	1	59094416	MFAP4 (1 of many)
ENSDARG00000055395	foxq1b	protein_coding	forkhead box Q1b [Source:ZFIN;Acc:ZDB-GENE-040426-2090]	20	26683933
ENSDARG00000062101	iffo2a	protein_coding	intermediate filament family orphan 2a [Source:ZFIN;Acc:ZDB-GENE-090313-342]	23	21380079
ENSDARG00000102571	metap2b	protein_coding	methionyl aminopeptidase 2b [Source:ZFIN;Acc:ZDB-GENE-030131-2172]	25	3231812
ENSDARG00000096716	hmx3b	protein_coding	H6 family homeobox 3b [Source:ZFIN;Acc:ZDB-GENE-130603-102]	12	49153888
ENSDARG00000032565	cacng2a	protein_coding	calcium channel, voltage-dependent, gamma subunit 2a [Source:ZFIN;Acc:ZDB-GENE-040426-1401]	3	29714775
ENSDARG00000070389	foxf2b	protein_coding	forkhead box F2b [Source:ZFIN;Acc:ZDB-GENE-041001-130]	20	26690036
ENSDARG00000030270	tnnt3a	protein_coding	troponin T type 3a (skeletal, fast) [Source:ZFIN;Acc:ZDB-GENE-000322-3]	25	31405266
ENSDARG00000092889	zgc:194246	protein_coding	zgc:194246 [Source:ZFIN;Acc:ZDB-GENE-081022-85]	14	34512011
ENSDARG00000004598	or102-2	protein_coding	odorant receptor, family C, subfamily 102, member 2 [Source:ZFIN;Acc:ZDB-GENE-010308-4]	15	31466978
ENSDARG00000078223	ora4	protein_coding	olfactory receptor class A related 4 [Source:ZFIN;Acc:ZDB-GENE-100721-6]	22	374478
ENSDARG00000112183	pimr154	protein_coding	Pim proto-oncogene, serine/threonine kinase, related 154 [Source:ZFIN;Acc:ZDB-GENE-081028-12]	13	8999261
ENSDARG00000105766	AL845428.3	unprocessed_pseudogene		15	31470462
ENSDARG00000017571	mccc2	protein_coding	methylcrotonoyl-CoA carboxylase 2 (beta) [Source:ZFIN;Acc:ZDB-GENE-040426-2493]	5	43808838
ENSDARG00000020840	mcrs1	protein_coding	microspherule protein 1 [Source:ZFIN;Acc:ZDB-GENE-040426-2434]	11	3364193
ENSDARG00000062363	phex	protein_coding	phosphate regulating endopeptidase homolog, X-linked [Source:ZFIN;Acc:ZDB-GENE-030103-2]	24	25404358
ENSDARG00000090783	mfap4	protein_coding	microfibril associated protein 4 [Source:ZFIN;Acc:ZDB-GENE-040426-2246]	1	59090583
ENSDARG00000007067	si:dkey-19a16.16	protein_coding	si:dkey-19a16.16 [Source:ZFIN;Acc:ZDB-GENE-141212-322]	22	6084771
ENSDARG00000095164	CU469530.1	processed_transcript		2	27484559
ENSDARG00000093867	BX004840.1	processed_transcript		22	6085307
ENSDARG00000062577	arhgap35a	protein_coding	Rho GTPase activating protein 35a [Source:ZFIN;Acc:ZDB-GENE-120516-2]	15	8604477
ENSDARG00000005651	hrasb	protein_coding	-Ha-ras Harvey rat sarcoma viral oncogene homolog b [Source:ZFIN;Acc:ZDB-GENE-050522-466]	7	49638413
ENSDARG00000090160	zgc:173709	protein_coding	zgc:173709 [Source:ZFIN;Acc:ZDB-GENE-080208-5]	4	49821234
ENSDARG00000097546	si:ch211-40k21.9	protein_coding	si:ch211-40k21.9 [Source:ZFIN;Acc:ZDB-GENE-131122-64]	24	36331032
ENSDARG00000097358	BX901883.2	antisense		3	29713211
ENSDARG00000043257	ckbb	protein_coding	creatine kinase, brain b [Source:ZFIN;Acc:ZDB-GENE-020103-2]	20	20816747
ENSDARG00000097948	BX901883.3	antisense		3	29835271
ENSDARG00000095092	si:ch211-232m8.3	protein_coding	si:ch211-232m8.3 [Source:ZFIN;Acc:ZDB-GENE-081107-22]	14	34510700
ENSDARG00000093007	mphosph6	protein_coding	M-phase phosphoprotein 6 [Source:ZFIN;Acc:ZDB-GENE-040801-137]	25	35952036
ENSDARG00000010965	psma8	protein_coding	proteasome subunit alpha 8 [Source:ZFIN;Acc:ZDB-GENE-040426-2194]	20	18306122
ENSDARG00000074305	si:ch73-257c13.2	protein_coding	si:ch73-257c13.2 [Source:ZFIN;Acc:ZDB-GENE-081104-269]	20	32497260
ENSDARG00000073781	si:dkey-17e16.9	protein_coding	si:dkey-17e16.9 [Source:ZFIN;Acc:ZDB-GENE-091118-123]	21	25544882
ENSDARG00000041072	mier1a	protein_coding	mesoderm induction early response 1a, transcriptional regulator [Source:ZFIN;Acc:ZDB-GENE-030131-409]	6	34823721
ENSDARG00000100805	si:ch1073-209e23.1	protein_coding	si:ch1073-209e23.1 [Source:ZFIN;Acc:ZDB-GENE-131121-494]	17	58211
ENSDARG00000097310	zgc:193812	protein_coding	zgc:193812 [Source:ZFIN;Acc:ZDB-GENE-081022-44]	25	19485328
ENSDARG00000069832	sfxn4	protein_coding	sideroflexin 4 [Source:ZFIN;Acc:ZDB-GENE-050309-187]	13	9831010
ENSDARG00000116021	pimr78	protein_coding	Pim proto-oncogene, serine/threonine kinase, related 78 [Source:ZFIN;Acc:ZDB-GENE-060503-212]	19	23436133
ENSDARG00000098904	pex1	protein_coding	peroxisomal biogenesis factor 1 [Source:ZFIN;Acc:ZDB-GENE-070530-1]	19	33850705
ENSDARG00000090747	si:ch73-269m14.2	protein_coding	si:ch73-269m14.2 [Source:ZFIN;Acc:ZDB-GENE-120215-136]	21	45182305
ENSDARG00000037507	kctd12b	protein_coding	potassium channel tetramerisation domain containing 12b [Source:ZFIN;Acc:ZDB-GENE-050417-104]	14	12109535
ENSDARG00000061256	si:dkey-44g23.5	protein_coding	si:dkey-44g23.5 [Source:ZFIN;Acc:ZDB-GENE-041008-233]	22	26822332
ENSDARG00000062449	xpr1a	protein_coding	xenotropic and polytropic retrovirus receptor 1a [Source:ZFIN;Acc:ZDB-GENE-060503-362]	8	14244476
ENSDARG00000078322	col12a1a	protein_coding	collagen, type XII, alpha 1a [Source:ZFIN;Acc:ZDB-GENE-090728-1]	17	49785495
ENSDARG00000061786	klhl2	protein_coding	kelch-like family member 2 [Source:ZFIN;Acc:ZDB-GENE-090312-193]	1	20932052
ENSDARG00000086569	zgc:172051	protein_coding	zgc:172051 [Source:ZFIN;Acc:ZDB-GENE-080219-23]	3	1005059
ENSDARG00000104618	grem1b	protein_coding	gremlin 1b [Source:ZFIN;Acc:ZDB-GENE-090218-21]	17	80167
ENSDARG00000002016	ppil2	protein_coding	peptidylprolyl isomerase (cyclophilin)-like 2 [Source:ZFIN;Acc:ZDB-GENE-040426-1096]	5	12908781
ENSDARG00000074481	ulk1b	protein_coding	unc-51 like autophagy activating kinase 1 [Source:ZFIN;Acc:ZDB-GENE-071203-2]	21	14839589
ENSDARG00000004174	cnot1	protein_coding	CCR4-NOT transcription complex, subunit 1 [Source:ZFIN;Acc:ZDB-GENE-040915-1]	25	17313568
ENSDARG00000045758	cracr2ab	protein_coding	calcium release activated channel regulator 2Ab [Source:ZFIN;Acc:ZDB-GENE-041210-94]	4	11135048
ENSDARG00000096491	si:ch211-73m21.1	protein_coding	si:ch211-73m21.1 [Source:ZFIN;Acc:ZDB-GENE-120709-61]	4	41202536
ENSDARG00000027159	fbxo28	protein_coding	F-box protein 28 [Source:ZFIN;Acc:ZDB-GENE-030131-4665]	13	482911
ENSDARG00000088058	pimr70	protein_coding	Pim proto-oncogene, serine/threonine kinase, related 70 [Source:ZFIN;Acc:ZDB-GENE-120215-28]	6	9241121
ENSDARG00000097971	BX957251.1	lincRNA		4	49942510
ENSDARG00000027200	gabarapl2	protein_coding	GABA(A) receptor-associated protein like 2 [Source:ZFIN;Acc:ZDB-GENE-040718-336]	25	34835553
ENSDARG00000104873	CU929568.2	lincRNA		13	40360173
ENSDARG00000101986	irf6	protein_coding	interferon regulatory factor 6 [Source:ZFIN;Acc:ZDB-GENE-040426-1137]	22	1170294
ENSDARG00000105197	CR318620.1	lincRNA		7	62735810
ENSDARG00000091574	suox	protein_coding	sulfite oxidase [Source:ZFIN;Acc:ZDB-GENE-070718-3]	11	3345405
ENSDARG00000097094	CR293508.1	antisense		15	8762580
ENSDARG00000036186	mbpa	protein_coding	myelin basic protein a [Source:ZFIN;Acc:ZDB-GENE-030128-2]	19	21814047
ENSDARG00000093798	slx4	protein_coding	SLX4 structure-specific endonuclease subunit homolog (S. cerevisiae) [Source:ZFIN;Acc:ZDB-GENE-050208-359]	22	26813157
ENSDARG00000038683	MFAP4 (1 of many)	protein_coding	si:ch1073-110a20.2 [Source:ZFIN;Acc:ZDB-GENE-121214-96]	1	59075795	MFAP4 (1 of many)
ENSDARG00000074966	or102-3	protein_coding	odorant receptor, family C, subfamily 102, member 3 [Source:ZFIN;Acc:ZDB-GENE-010308-3]	15	31471808
ENSDARG00000093905	BX323559.3	processed_transcript		2	32758663
ENSDARG00000045760	prmt8b	protein_coding	protein arginine methyltransferase 8b [Source:ZFIN;Acc:ZDB-GENE-030131-7791]	4	11144600
ENSDARG00000005640	adat3	protein_coding	adenosine deaminase, tRNA-specific 3 [Source:ZFIN;Acc:ZDB-GENE-030616-531]	9	41035925
ENSDARG00000103121	AL953841.2	antisense		22	26832849
ENSDARG00000055477	pelo	protein_coding	pelota mRNA surveillance and ribosome rescue factor [Source:ZFIN;Acc:ZDB-GENE-040426-1074]	12	13188616
ENSDARG00000093431	BX119909.1	protein_coding	uncharacterized LOC100006122 [Source:NCBI gene;Acc:100006122]	6	9245087
ENSDARG00000062106	klf5b	protein_coding	Kruppel-like factor 5b [Source:ZFIN;Acc:ZDB-GENE-080424-4]	9	30800876
ENSDARG00000005652	man1a1	protein_coding	mannosidase, alpha, class 1A, member 1 [Source:ZFIN;Acc:ZDB-GENE-041014-321]	20	41021054
ENSDARG00000061208	rab40c	protein_coding	RAB40c, member RAS oncogene family [Source:ZFIN;Acc:ZDB-GENE-030515-1]	3	26751861
ENSDARG00000015917	rnft1	protein_coding	ring finger protein, transmembrane 1 [Source:ZFIN;Acc:ZDB-GENE-040426-2324]	10	28160265
ENSDARG00000061414	slx4	protein_coding	SLX4 structure-specific endonuclease subunit homolog (S. cerevisiae) [Source:ZFIN;Acc:ZDB-GENE-050208-359]	22	26798853
ENSDARG00000041003	or102-4	protein_coding	odorant receptor, family C, subfamily 102, member 4 [Source:ZFIN;Acc:ZDB-GENE-070804-1]	15	31476727
ENSDARG00000062781	glsl	protein_coding	glutaminase like [Source:ZFIN;Acc:ZDB-GENE-131127-106]	25	19485198
ENSDARG00000032277	rars2	protein_coding	arginyl-tRNA synthetase 2, mitochondrial (putative) [Source:ZFIN;Acc:ZDB-GENE-040426-1244]	20	2681992
ENSDARG00000055900	zswim5	protein_coding	zinc finger, SWIM-type containing 5 [Source:ZFIN;Acc:ZDB-GENE-030925-30]	2	27491066
ENSDARG00000042272	tmem231	protein_coding	transmembrane protein 231 [Source:ZFIN;Acc:ZDB-GENE-040426-1386]	25	34845115
ENSDARG00000045420	epdr1	protein_coding	ependymin related 1 [Source:ZFIN;Acc:ZDB-GENE-040718-113]	2	31833997
ENSDARG00000005374	tubgcp4	protein_coding	tubulin, gamma complex associated protein 4 [Source:ZFIN;Acc:ZDB-GENE-081022-124]	7	52929964
ENSDARG00000109861	crygm2d17	protein_coding	crystallin, gamma M2d17 [Source:ZFIN;Acc:ZDB-GENE-070720-9]	9	22187031
ENSDARG00000102147	fem1c	protein_coding	fem-1 homolog c (C. elegans) [Source:ZFIN;Acc:ZDB-GENE-031008-3]	8	423393
ENSDARG00000097831	CU463231.1	processed_transcript		6	40545865
ENSDARG00000103059	FP016142.7	lincRNA		11	15802450
ENSDARG00000078387	si:dkey-92i15.4	protein_coding	si:dkey-92i15.4 [Source:ZFIN;Acc:ZDB-GENE-030131-8422]	16	22295662
ENSDARG00000059226	zbtb8a	protein_coding	zinc finger and BTB domain containing 8A [Source:ZFIN;Acc:ZDB-GENE-060421-5153]	17	24869371
ENSDARG00000101336	CR450808.2	processed_transcript		25	12969653
ENSDARG00000014083	wdr82	protein_coding	WD repeat domain 82 [Source:ZFIN;Acc:ZDB-GENE-030131-333]	6	41452979
ENSDARG00000096484	si:ch211-181p13.2	lincRNA	si:ch211-181p13.2 [Source:ZFIN;Acc:ZDB-GENE-030131-9054]	4	41216522
ENSDARG00000097510	si:dkey-245f22.3	protein_coding	si:dkey-245f22.3 [Source:ZFIN;Acc:ZDB-GENE-131126-30]	11	25528557
ENSDARG00000092927	si:dkey-44g23.2	protein_coding	si:dkey-44g23.2 [Source:ZFIN;Acc:ZDB-GENE-050208-678]	22	26804197
ENSDARG00000041839	tsc22d2	protein_coding	TSC22 domain family 2 [Source:ZFIN;Acc:ZDB-GENE-031001-12]	22	35205017
ENSDARG00000058992	cers2b	protein_coding	ceramide synthase 2b [Source:ZFIN;Acc:ZDB-GENE-110408-40]	16	1362250
ENSDARG00000031346	rbm17	protein_coding	RNA binding motif protein 17 [Source:ZFIN;Acc:ZDB-GENE-040426-817]	4	25497104
ENSDARG00000089667	MFAP4 (1 of many)	protein_coding	si:zfos-2330d3.3 [Source:ZFIN;Acc:ZDB-GENE-110408-14]	1	59073203	MFAP4 (1 of many)
ENSDARG00000021539	ephb2b	protein_coding	eph receptor B2b [Source:ZFIN;Acc:ZDB-GENE-050522-415]	11	28166165
ENSDARG00000037773	rybpa	protein_coding	RING1 and YY1 binding protein a [Source:ZFIN;Acc:ZDB-GENE-030424-3]	23	10762684
ENSDARG00000024211	ifng1	protein_coding	interferon gamma 1 [Source:ZFIN;Acc:ZDB-GENE-040629-1]	4	13507584
ENSDARG00000010032	cmtm7	protein_coding	CKLF-like MARVEL transmembrane domain containing 7 [Source:ZFIN;Acc:ZDB-GENE-041111-174]	16	41495670
ENSDARG00000096446	AL929009.1	antisense		24	21501859
ENSDARG00000096461	CR382294.1	lincRNA		4	41212032
ENSDARG00000101759	homer1b	protein_coding	homer scaffold protein 1b [Source:ZFIN;Acc:ZDB-GENE-040801-44]	5	51774983
ENSDARG00000092321	CT583646.1	processed_transcript		1	20929437
ENSDARG00000060610	pcdh7b	protein_coding	protocadherin 7b [Source:ZFIN;Acc:ZDB-GENE-081104-299]	7	63324888
ENSDARG00000021480	olfml2bb	protein_coding	olfactomedin-like 2Bb [Source:ZFIN;Acc:ZDB-GENE-070912-266]	2	20604775
ENSDARG00000077955	rnf6	protein_coding	ring finger protein (C3H2C3 type) 6 [Source:ZFIN;Acc:ZDB-GENE-100209-1]	24	21501842
ENSDARG00000061370	tsen34	protein_coding	TSEN34 tRNA splicing endonuclease subunit [Source:ZFIN;Acc:ZDB-GENE-050419-115]	18	41542542
ENSDARG00000079478	mvb12bb	protein_coding	multivesicular body subunit 12Bb [Source:ZFIN;Acc:ZDB-GENE-080414-2]	8	33420677
ENSDARG00000094202	CT583646.2	protein_coding		1	20936711
ENSDARG00000102328	raf1a	protein_coding	Raf-1 proto-oncogene, serine/threonine kinase a [Source:ZFIN;Acc:ZDB-GENE-990415-41]	23	4709744
ENSDARG00000062057	zgc:174945	protein_coding	zgc:174945 [Source:ZFIN;Acc:ZDB-GENE-080204-80]	1	10636064
ENSDARG00000002401	gale	protein_coding	UDP-galactose-4-epimerase [Source:ZFIN;Acc:ZDB-GENE-060421-6479]	17	24877392
ENSDARG00000086055	si:dkey-7e14.3	protein_coding	si:dkey-7e14.3 [Source:ZFIN;Acc:ZDB-GENE-121214-362]	12	18358082
ENSDARG00000079659	wdr53	protein_coding	WD repeat domain 53 [Source:ZFIN;Acc:ZDB-GENE-131121-294]	15	2498496
ENSDARG00000044811	cdk9	protein_coding	cyclin-dependent kinase 9 (CDC2-related kinase) [Source:ZFIN;Acc:ZDB-GENE-030131-321]	21	6136981
ENSDARG00000099327	zgc:174944	protein_coding	zgc:174944 [Source:ZFIN;Acc:ZDB-GENE-080207-2]	4	76291003
ENSDARG00000103814	CR450808.3	processed_transcript		25	12967795
ENSDARG00000074238	brpf3b	protein_coding	bromodomain and PHD finger containing, 3b [Source:ZFIN;Acc:ZDB-GENE-081104-468]	8	10862353
ENSDARG00000059978	cplx4a	protein_coding	complexin 4a [Source:ZFIN;Acc:ZDB-GENE-060526-116]	21	10739846
ENSDARG00000061654	wwc3	protein_coding	WWC family member 3 [Source:ZFIN;Acc:ZDB-GENE-070209-229]	6	30491129
ENSDARG00000110046	igl3v1	protein_coding	immunoglobulin light 3 variable 1 [Source:ZFIN;Acc:ZDB-GENE-060503-880]	24	38205798
ENSDARG00000105600	CR354377.1	antisense		7	32022061
ENSDARG00000005586	zbtb20	protein_coding	zinc finger and BTB domain containing 20 [Source:ZFIN;Acc:ZDB-GENE-070112-1992]	5	67533180
ENSDARG00000017624	krt4	protein_coding	keratin 4 [Source:ZFIN;Acc:ZDB-GENE-000607-83]	6	39308498
ENSDARG00000003599	rpl3	protein_coding	ribosomal protein L3 [Source:ZFIN;Acc:ZDB-GENE-030131-1291]	3	29867213
ENSDARG00000088567	vps72b	protein_coding	vacuolar protein sorting 72 homolog b [Source:ZFIN;Acc:ZDB-GENE-100922-13]	16	29630965
ENSDARG00000096415	raf1a	protein_coding	Raf-1 proto-oncogene, serine/threonine kinase a [Source:ZFIN;Acc:ZDB-GENE-990415-41]	23	4709607
ENSDARG00000078257	ora5	protein_coding	olfactory receptor class A related 5 [Source:ZFIN;Acc:ZDB-GENE-100721-7]	10	1590604
ENSDARG00000020957	pth1ra	protein_coding	parathyroid hormone 1 receptor a [Source:ZFIN;Acc:ZDB-GENE-991123-8]	2	2290148
ENSDARG00000013931	eif3m	protein_coding	eukaryotic translation initiation factor 3, subunit M [Source:ZFIN;Acc:ZDB-GENE-040426-2643]	18	45645357
ENSDARG00000061769	bmp10	protein_coding	bone morphogenetic protein 10 [Source:ZFIN;Acc:ZDB-GENE-060526-211]	5	21211135
ENSDARG00000094312	ndufa9b	protein_coding	NADH dehydrogenase (ubiquinone) 1 alpha subcomplex, 9b [Source:ZFIN;Acc:ZDB-GENE-091116-31]	10	8128374
ENSDARG00000089236	mettl15	protein_coding	methyltransferase like 15 [Source:ZFIN;Acc:ZDB-GENE-130530-958]	7	32021669
ENSDARG00000044235	BX005421.1	lincRNA		3	3971436
ENSDARG00000071461	CU896602.1	processed_transcript		24	38211103
ENSDARG00000003054	tacr3l	protein_coding	tachykinin receptor 3-like [Source:ZFIN;Acc:ZDB-GENE-061207-19]	1	52518176
ENSDARG00000092217	AL929092.1	unprocessed_pseudogene		15	31479657
ENSDARG00000089569	pstpip2	protein_coding	proline-serine-threonine phosphatase interacting protein 2 [Source:ZFIN;Acc:ZDB-GENE-091204-90]	10	8101729
ENSDARG00000017427	phf20l1	protein_coding	PHD finger protein 20 like 1 [Source:ZFIN;Acc:ZDB-GENE-030131-5837]	16	31601181
ENSDARG00000056794	ARL3	protein_coding	zgc:110197 [Source:ZFIN;Acc:ZDB-GENE-050417-368]	13	11963789	ARL3
ENSDARG00000055185	tm4sf5	protein_coding	transmembrane 4 L six family member 5 [Source:ZFIN;Acc:ZDB-GENE-040718-65]	7	21841037
ENSDARG00000019732	mtch2	protein_coding	mitochondrial carrier homolog 2 [Source:ZFIN;Acc:ZDB-GENE-991008-9]	7	38667066
ENSDARG00000092752	BX248399.1	processed_transcript		21	10738337
ENSDARG00000096634	si:ch73-94k4.1	protein_coding	si:ch73-94k4.1 [Source:ZFIN;Acc:ZDB-GENE-121214-110]	1	57118783
ENSDARG00000098845	lrp12	protein_coding	low density lipoprotein receptor-related protein 12 [Source:ZFIN;Acc:ZDB-GENE-060503-399]	19	13375838
ENSDARG00000056598	pimr47	protein_coding	Pim proto-oncogene, serine/threonine kinase, related 47 [Source:ZFIN;Acc:ZDB-GENE-090312-19]	13	13660564
ENSDARG00000105641	si:ch211-98n17.5	protein_coding	si:ch211-98n17.5 [Source:ZFIN;Acc:ZDB-GENE-160728-87]	7	34256520
ENSDARG00000067777	zgc:158640	protein_coding	zgc:158640 [Source:ZFIN;Acc:ZDB-GENE-061215-15]	5	43807003
ENSDARG00000044596	pgap2	protein_coding	post-GPI attachment to proteins 2 [Source:ZFIN;Acc:ZDB-GENE-050320-119]	21	30973697
ENSDARG00000105035	anapc2	protein_coding	anaphase promoting complex subunit 2 [Source:ZFIN;Acc:ZDB-GENE-081104-256]	5	54555567
ENSDARG00000039095	nkx2.3	protein_coding	NK2 homeobox 3 [Source:ZFIN;Acc:ZDB-GENE-990415-178]	13	40409215
ENSDARG00000063101	man2a2	protein_coding	mannosidase, alpha, class 2A, member 2 [Source:ZFIN;Acc:ZDB-GENE-110331-1]	25	8662469
ENSDARG00000088911	cbln17	protein_coding	cerebellin 17 [Source:ZFIN;Acc:ZDB-GENE-111109-4]	10	21867307
ENSDARG00000014427	mxe	protein_coding	myxovirus (influenza virus) resistance E [Source:ZFIN;Acc:ZDB-GENE-030131-9609]	9	32824639
ENSDARG00000078979	arhgef40	protein_coding	Rho guanine nucleotide exchange factor (GEF) 40 [Source:ZFIN;Acc:ZDB-GENE-110623-2]	7	73488035
ENSDARG00000100026	olfch1	protein_coding	olfactory receptor C family, h1 [Source:ZFIN;Acc:ZDB-GENE-060503-819]	18	32996837
ENSDARG00000007723	efnb1	protein_coding	ephrin-B1 [Source:ZFIN;Acc:ZDB-GENE-010618-2]	5	36271016
ENSDARG00000094927	si:dkey-93l1.4	protein_coding	si:dkey-93l1.4 [Source:ZFIN;Acc:ZDB-GENE-090311-20]	23	19182819
ENSDARG00000045132	vdac1	protein_coding	voltage-dependent anion channel 1 [Source:ZFIN;Acc:ZDB-GENE-030131-6514]	21	45190582
ENSDARG00000034195	top2b	protein_coding	DNA topoisomerase II beta [Source:ZFIN;Acc:ZDB-GENE-041008-136]	19	17688350
ENSDARG00000043581	gadd45aa	protein_coding	growth arrest and DNA-damage-inducible, alpha, a [Source:ZFIN;Acc:ZDB-GENE-040426-1501]	2	10280645
ENSDARG00000094920	CR936403.1	processed_transcript		18	45619558
ENSDARG00000017661	braf	protein_coding	B-Raf proto-oncogene, serine/threonine kinase [Source:ZFIN;Acc:ZDB-GENE-040805-1]	4	12074776
ENSDARG00000095672	FP016142.1	processed_transcript		11	15806392
ENSDARG00000094388	celsr2	protein_coding	cadherin, EGF LAG seven-pass G-type receptor 2 [Source:ZFIN;Acc:ZDB-GENE-070122-2]	22	465269
ENSDARG00000014775	zgc:113220	protein_coding	zgc:113220 [Source:ZFIN;Acc:ZDB-GENE-050320-64]	22	2409175
ENSDARG00000019726	celsr2	protein_coding	cadherin, EGF LAG seven-pass G-type receptor 2 [Source:ZFIN;Acc:ZDB-GENE-070122-2]	22	413349
ENSDARG00000074854	sh2d1ab	protein_coding	SH2 domain containing 1A duplicate b [Source:ZFIN;Acc:ZDB-GENE-091204-326]	14	9117226
ENSDARG00000055377	gnb5b	protein_coding	guanine nucleotide binding protein (G protein), beta 5b [Source:ZFIN;Acc:ZDB-GENE-040426-1712]	18	39067575
ENSDARG00000055613	zgc:123238	protein_coding	zgc:123238 [Source:ZFIN;Acc:ZDB-GENE-051023-3]	16	22345513
ENSDARG00000094805	si:ch211-208g1.1	protein_coding	si:ch211-208g1.1 [Source:ZFIN;Acc:ZDB-GENE-050419-135]	7	63637143
ENSDARG00000007523	kmt2e	protein_coding	lysine (K)-specific methyltransferase 2E [Source:ZFIN;Acc:ZDB-GENE-030131-4120]	4	22424451
ENSDARG00000087196	fibinb	protein_coding	fin bud initiation factor b [Source:ZFIN;Acc:ZDB-GENE-050417-423]	7	34290051
ENSDARG00000016994	ssrp1b	protein_coding	structure specific recognition protein 1b [Source:ZFIN;Acc:ZDB-GENE-041008-209]	1	44710955
ENSDARG00000100456	ptk2aa	protein_coding	protein tyrosine kinase 2aa [Source:ZFIN;Acc:ZDB-GENE-031114-5]	19	1790797
ENSDARG00000058638	si:ch211-71m22.1	protein_coding	si:ch211-71m22.1 [Source:ZFIN;Acc:ZDB-GENE-070705-193]	2	8586415
ENSDARG00000076473	trim37	protein_coding	tripartite motif containing 37 [Source:ZFIN;Acc:ZDB-GENE-030131-2957]	10	32809620
ENSDARG00000045671	ifng1r	protein_coding	interferon gamma related [Source:ZFIN;Acc:ZDB-GENE-060210-1]	4	13517446
ENSDARG00000078640	fam117aa	protein_coding	family with sequence similarity 117, member Aa [Source:ZFIN;Acc:ZDB-GENE-110606-4]	3	20983395
ENSDARG00000090319	rnf212	protein_coding	ring finger protein 212 [Source:ZFIN;Acc:ZDB-GENE-110208-6]	14	17397534
ENSDARG00000057479	hrh2b	protein_coding	histamine receptor H2b [Source:ZFIN;Acc:ZDB-GENE-070928-20]	10	21899753
ENSDARG00000076058	gba	protein_coding	glucosidase, beta, acid [Source:ZFIN;Acc:ZDB-GENE-100922-270]	16	14216581
ENSDARG00000008022	kif18a	protein_coding	kinesin family member 18A [Source:ZFIN;Acc:ZDB-GENE-040426-862]	7	31976764
ENSDARG00000093630	si:ch211-249h16.8	protein_coding	si:ch211-249h16.8 [Source:ZFIN;Acc:ZDB-GENE-090311-36]	10	5149359
ENSDARG00000040966	zgc:113149	protein_coding	zgc:113149 [Source:ZFIN;Acc:ZDB-GENE-050320-56]	15	29140126
ENSDARG00000025600	or102-5	protein_coding	odorant receptor, family C, subfamily 102, member 5 [Source:ZFIN;Acc:ZDB-GENE-010308-1]	15	31481939
ENSDARG00000031048	gspt1	protein_coding	G1 to S phase transition 1 [Source:ZFIN;Acc:ZDB-GENE-040822-36]	12	19362335
ENSDARG00000060152	fam155b	protein_coding	family with sequence similarity 155, member B [Source:ZFIN;Acc:ZDB-GENE-060526-303]	5	36415978
ENSDARG00000075559	ppm1g	protein_coding	protein phosphatase, Mg2+/Mn2+ dependent, 1G [Source:ZFIN;Acc:ZDB-GENE-030425-4]	13	6188759
ENSDARG00000095884	si:ch211-57m13.9	protein_coding	si:ch211-57m13.9 [Source:ZFIN;Acc:ZDB-GENE-110411-61]	10	6729670
ENSDARG00000100352	aglb	protein_coding	amylo-alpha-1, 6-glucosidase, 4-alpha-glucanotransferase b [Source:ZFIN;Acc:ZDB-GENE-050309-54]	24	29783638
ENSDARG00000042948	dnajc5aa	protein_coding	DnaJ (Hsp40) homolog, subfamily C, member 5aa [Source:ZFIN;Acc:ZDB-GENE-031113-20]	8	23165749
ENSDARG00000016368	zbtb8os	protein_coding	zinc finger and BTB domain containing 8 opposite strand [Source:ZFIN;Acc:ZDB-GENE-050417-176]	13	44857087
ENSDARG00000097869	si:dkey-1m11.6	protein_coding	si:dkey-1m11.6 [Source:ZFIN;Acc:ZDB-GENE-131121-262]	15	31485877
ENSDARG00000045672	il26	protein_coding	interleukin 26 [Source:ZFIN;Acc:ZDB-GENE-060209-4]	4	13535054
ENSDARG00000075929	si:dkey-219c10.4	protein_coding	si:dkey-219c10.4 [Source:ZFIN;Acc:ZDB-GENE-081105-151]	9	38140911
ENSDARG00000086825	znf521	protein_coding	zinc finger protein 521 [Source:ZFIN;Acc:ZDB-GENE-141210-10]	20	18325556
ENSDARG00000105148	CR774179.3	processed_transcript		10	21863066
ENSDARG00000077069	srgn	protein_coding	serglycin [Source:ZFIN;Acc:ZDB-GENE-030131-7127]	13	23070581
ENSDARG00000094185	AL954149.2	processed_transcript		18	4771136
ENSDARG00000104119	kalrna	protein_coding	kalirin RhoGEF kinase a [Source:ZFIN;Acc:ZDB-GENE-100921-4]	9	4250918
ENSDARG00000001777	nup155	protein_coding	nucleoporin 155 [Source:ZFIN;Acc:ZDB-GENE-040426-711]	10	1597270
ENSDARG00000045935	immp1l	protein_coding	inner mitochondrial membrane peptidase subunit 1 [Source:ZFIN;Acc:ZDB-GENE-070522-4]	7	16033273
ENSDARG00000079263	si:dkeyp-2e4.2	protein_coding	si:dkeyp-2e4.2 [Source:ZFIN;Acc:ZDB-GENE-030131-9307]	13	44848343
ENSDARG00000098115	si:dkey-178j11.5	protein_coding	si:dkey-178j11.5 [Source:ZFIN;Acc:ZDB-GENE-131118-10]	4	30785713
ENSDARG00000101135	si:dkey-85k7.7	protein_coding	si:dkey-85k7.7 [Source:ZFIN;Acc:ZDB-GENE-040128-7]	7	21859337
ENSDARG00000002634	b4galt1	protein_coding	UDP-Gal:betaGlcNAc beta 1,4- galactosyltransferase, polypeptide 1 [Source:ZFIN;Acc:ZDB-GENE-050417-236]	1	12141876
ENSDARG00000074301	cth	protein_coding	cystathionase (cystathionine gamma-lyase) [Source:ZFIN;Acc:ZDB-GENE-030131-774]	6	37409558
ENSDARG00000091561	si:dkey-156k2.4	protein_coding	si:dkey-156k2.4 [Source:ZFIN;Acc:ZDB-GENE-110913-8]	4	49969199
ENSDARG00000056213	si:ch73-130a3.4	protein_coding	si:ch73-130a3.4 [Source:ZFIN;Acc:ZDB-GENE-141219-41]	19	29854223
ENSDARG00000020232	eif6	protein_coding	eukaryotic translation initiation factor 6 [Source:ZFIN;Acc:ZDB-GENE-031118-110]	6	52339548
ENSDARG00000114586	pimr82	protein_coding	Pim proto-oncogene, serine/threonine kinase, related 82 [Source:ZFIN;Acc:ZDB-GENE-060503-306]	19	23450493
ENSDARG00000030949	srprb	protein_coding	signal recognition particle receptor, B subunit [Source:ZFIN;Acc:ZDB-GENE-040718-311]	15	2510761
ENSDARG00000021151	ptpreb	protein_coding	protein tyrosine phosphatase, receptor type, E, b [Source:ZFIN;Acc:ZDB-GENE-060503-263]	17	29319587
ENSDARG00000060070	adcy7	protein_coding	adenylate cyclase 7 [Source:ZFIN;Acc:ZDB-GENE-040713-1]	7	37761524
ENSDARG00000044183	prkab1a	protein_coding	protein kinase, AMP-activated, beta 1 non-catalytic subunit, a [Source:ZFIN;Acc:ZDB-GENE-040718-377]	10	17936441
ENSDARG00000069440	dachd	protein_coding	dachshund d [Source:ZFIN;Acc:ZDB-GENE-070427-2]	9	30820290
ENSDARG00000062757	zgc:158403	protein_coding	zgc:158403 [Source:ZFIN;Acc:ZDB-GENE-061215-116]	3	14641962
ENSDARG00000055338	CAPN1	protein_coding	si:dkeyp-50d11.2 [Source:ZFIN;Acc:ZDB-GENE-091113-22]	21	27482149	CAPN1
ENSDARG00000002945	bgnb	protein_coding	biglycan b [Source:ZFIN;Acc:ZDB-GENE-040426-21]	23	20014030
ENSDARG00000068714	ksr1a	protein_coding	kinase suppressor of ras 1a [Source:ZFIN;Acc:ZDB-GENE-091113-34]	10	37173029
ENSDARG00000026839	med21	protein_coding	mediator complex subunit 21 [Source:ZFIN;Acc:ZDB-GENE-040426-2763]	4	1757462
ENSDARG00000101074	glud1b	protein_coding	glutamate dehydrogenase 1b [Source:ZFIN;Acc:ZDB-GENE-030828-1]	12	25845494
ENSDARG00000010381	rnf2	protein_coding	ring finger protein 2 [Source:ZFIN;Acc:ZDB-GENE-030131-5243]	2	23351454
ENSDARG00000052907	bcl7a	protein_coding	BCL tumor suppressor 7A [Source:ZFIN;Acc:ZDB-GENE-000607-16]	5	41793001
ENSDARG00000088961	zgc:173619	protein_coding	zgc:173619 [Source:ZFIN;Acc:ZDB-GENE-071004-58]	4	50153271
ENSDARG00000095811	BX649481.1	processed_transcript		1	38665754
ENSDARG00000093987	si:ch211-165f21.7	protein_coding	si:ch211-165f21.7 [Source:ZFIN;Acc:ZDB-GENE-070912-139]	7	5833060
ENSDARG00000078002	si:dkey-13n15.11	protein_coding	si:dkey-13n15.11 [Source:ZFIN;Acc:ZDB-GENE-070705-295]	5	21225017
ENSDARG00000004621	gpm6ab	protein_coding	glycoprotein M6Ab [Source:ZFIN;Acc:ZDB-GENE-030710-8]	1	38649141
ENSDARG00000098334	exosc3	protein_coding	exosome component 3 [Source:ZFIN;Acc:ZDB-GENE-050706-140]	14	52476520
ENSDARG00000098734	ccdc14	protein_coding	coiled-coil domain containing 14 [Source:ZFIN;Acc:ZDB-GENE-120215-134]	6	9268857
ENSDARG00000030326	efna1a	protein_coding	ephrin-A1a [Source:ZFIN;Acc:ZDB-GENE-040426-1135]	19	8481802
ENSDARG00000103404	uchl5	protein_coding	ubiquitin carboxyl-terminal hydrolase L5 [Source:ZFIN;Acc:ZDB-GENE-040426-2051]	22	24220937
ENSDARG00000057166	lrmda	protein_coding	leucine rich melanocyte differentiation associated [Source:ZFIN;Acc:ZDB-GENE-050522-285]	13	16922705
ENSDARG00000089179	si:dkey-16p6.1	protein_coding	si:dkey-16p6.1 [Source:ZFIN;Acc:ZDB-GENE-081103-43]	4	50260361
ENSDARG00000026766	bcl2l10	protein_coding	BCL2 like 10 [Source:ZFIN;Acc:ZDB-GENE-030825-2]	18	39106722
ENSDARG00000071224	si:ch211-133n4.4	protein_coding	si:ch211-133n4.4 [Source:ZFIN;Acc:ZDB-GENE-030131-898]	19	3237790
ENSDARG00000074050	efnb2b	protein_coding	ephrin-B2b [Source:ZFIN;Acc:ZDB-GENE-010618-1]	1	7632119
ENSDARG00000100538	si:dkeyp-88h4.2	protein_coding	si:dkeyp-88h4.2 [Source:ZFIN;Acc:ZDB-GENE-131121-105]	24	29860769
ENSDARG00000076192	ankrd1b	protein_coding	ankyrin repeat domain 1b (cardiac muscle) [Source:ZFIN;Acc:ZDB-GENE-070820-13]	12	16440708
ENSDARG00000096661	si:ch211-286b5.5	protein_coding	si:ch211-286b5.5 [Source:ZFIN;Acc:ZDB-GENE-121214-209]	1	55264025
ENSDARG00000094070	AL954149.1	processed_transcript		18	4783878
ENSDARG00000021959	zgc:101100	protein_coding	zgc:101100 [Source:ZFIN;Acc:ZDB-GENE-040801-82]	8	20488322
ENSDARG00000055398	foxc1b	protein_coding	forkhead box C1b [Source:ZFIN;Acc:ZDB-GENE-010302-2]	20	26702377
ENSDARG00000114309	BX005421.3	lincRNA		3	4047789
ENSDARG00000093577	CT025897.1	processed_transcript		13	17464402
ENSDARG00000005221	desmb	protein_coding	desmin b [Source:ZFIN;Acc:ZDB-GENE-061027-102]	6	13871641
ENSDARG00000070272	casp8l2	protein_coding	caspase 8, apoptosis-related cysteine peptidase, like 2 [Source:ZFIN;Acc:ZDB-GENE-070608-2]	9	1313418
ENSDARG00000093597	oip5	protein_coding	opa interacting protein 5 [Source:ZFIN;Acc:ZDB-GENE-090313-328]	13	33256847
ENSDARG00000093424	znf1135	protein_coding	zinc finger protein 1135 [Source:ZFIN;Acc:ZDB-GENE-110913-151]	4	50293905
ENSDARG00000009217	tom1l2	protein_coding	target of myb1 like 2 membrane trafficking protein [Source:ZFIN;Acc:ZDB-GENE-061013-3]	12	18381982
ENSDARG00000058740	ube2r2	protein_coding	ubiquitin-conjugating enzyme E2R 2 [Source:ZFIN;Acc:ZDB-GENE-040718-344]	21	11845241
ENSDARG00000045421	stard3nl	protein_coding	STARD3 N-terminal like [Source:ZFIN;Acc:ZDB-GENE-040718-4]	2	31838442
ENSDARG00000105555	BX663605.1	antisense		7	37851111
ENSDARG00000007347	degs1	protein_coding	delta(4)-desaturase, sphingolipid 1 [Source:ZFIN;Acc:ZDB-GENE-030131-5283]	13	502230
ENSDARG00000089780	si:dkey-288a3.2	protein_coding	si:dkey-288a3.2 [Source:ZFIN;Acc:ZDB-GENE-131127-351]	17	18810904
ENSDARG00000101374	si:dkey-11n14.1	protein_coding	si:dkey-11n14.1 [Source:ZFIN;Acc:ZDB-GENE-060503-332]	4	30884012
ENSDARG00000015589	ankrd33bb	protein_coding	ankyrin repeat domain 33Bb [Source:ZFIN;Acc:ZDB-GENE-070912-531]	2	30531726
ENSDARG00000017337	zgc:77929	protein_coding	zgc:77929 [Source:ZFIN;Acc:ZDB-GENE-040426-1908]	11	11332652
ENSDARG00000069375	zgc:162608	protein_coding	zgc:162608 [Source:ZFIN;Acc:ZDB-GENE-070410-86]	15	21875545
ENSDARG00000088616	si:ch211-152l15.2	protein_coding	si:ch211-152l15.2 [Source:ZFIN;Acc:ZDB-GENE-110913-91]	4	50201633
ENSDARG00000087327	cbx8a	protein_coding	chromobox homolog 8a (Pc class homolog, Drosophila) [Source:ZFIN;Acc:ZDB-GENE-040405-1]	3	18567560
ENSDARG00000039497	ccdc85a	protein_coding	coiled-coil domain containing 85A [Source:ZFIN;Acc:ZDB-GENE-080220-55]	13	27000382
ENSDARG00000061242	tuft1a	protein_coding	tuftelin 1a [Source:ZFIN;Acc:ZDB-GENE-061103-184]	16	22363700
ENSDARG00000017188	si:ch211-223m11.2	protein_coding	si:ch211-223m11.2 [Source:ZFIN;Acc:ZDB-GENE-040724-123]	20	14096858
ENSDARG00000077696	si:dkey-30h22.11	protein_coding	si:dkey-30h22.11 [Source:ZFIN;Acc:ZDB-GENE-110411-104]	8	18506141
ENSDARG00000031198	hmg20a	protein_coding	high mobility group 20A [Source:ZFIN;Acc:ZDB-GENE-030131-5107]	25	7241084
ENSDARG00000060071	papd5	protein_coding	PAP associated domain containing 5 [Source:ZFIN;Acc:ZDB-GENE-041021-2]	7	37861247
ENSDARG00000088924	si:dkey-185e18.7	protein_coding	si:dkey-185e18.7 [Source:ZFIN;Acc:ZDB-GENE-141215-72]	14	4163773
ENSDARG00000103508	AL953910.1	lincRNA		1	10662312
ENSDARG00000059856	alkbh2	protein_coding	alkB homolog 2, alpha-ketoglutarate-dependent dioxygenase [Source:ZFIN;Acc:ZDB-GENE-060526-327]	5	41800082
ENSDARG00000103594	npm3	protein_coding	nucleophosmin/nucleoplasmin, 3 [Source:ZFIN;Acc:ZDB-GENE-050320-50]	13	11975954
ENSDARG00000095130	CT583652.1	processed_transcript		20	6581799
ENSDARG00000027992	hao2	protein_coding	hydroxyacid oxidase 2 (long chain) [Source:ZFIN;Acc:ZDB-GENE-040426-1239]	9	21146862
ENSDARG00000090081	si:dkey-1m11.5	protein_coding	si:dkey-1m11.5 [Source:ZFIN;Acc:ZDB-GENE-131127-283]	15	31500785
ENSDARG00000070502	si:dkey-31e10.5	protein_coding	si:dkey-31e10.5 [Source:ZFIN;Acc:ZDB-GENE-121214-76]	1	10667447
ENSDARG00000062976	iffo1a	protein_coding	intermediate filament family orphan 1a [Source:ZFIN;Acc:ZDB-GENE-060503-418]	19	9481698
ENSDARG00000018319	arglu1b	protein_coding	arginine and glutamate rich 1b [Source:ZFIN;Acc:ZDB-GENE-040426-736]	1	7662091
ENSDARG00000097588	si:dkey-175d9.1	protein_coding	si:dkey-175d9.1 [Source:ZFIN;Acc:ZDB-GENE-131121-277]	3	4225128
ENSDARG00000096764	BX510919.1	lincRNA		20	41248480
ENSDARG00000089075	si:ch73-173p19.1	protein_coding	si:ch73-173p19.1 [Source:ZFIN;Acc:ZDB-GENE-130530-952]	24	33392698
ENSDARG00000067992	si:dkey-31e10.1	protein_coding	si:dkey-31e10.1 [Source:ZFIN;Acc:ZDB-GENE-060503-356]	1	10642322
ENSDARG00000030608	rhogd	protein_coding	ras homolog gene family, member Gd [Source:ZFIN;Acc:ZDB-GENE-040426-1504]	14	12169979
ENSDARG00000021987	plecb	protein_coding	plectin b [Source:ZFIN;Acc:ZDB-GENE-100917-2]	16	5251768
ENSDARG00000007597	bloc1s4	protein_coding	biogenesis of lysosomal organelles complex-1, subunit 4, cappuccino [Source:ZFIN;Acc:ZDB-GENE-040801-215]	19	25679538
ENSDARG00000061057	cyhr1	protein_coding	cysteine/histidine-rich 1 [Source:ZFIN;Acc:ZDB-GENE-060929-720]	19	42919279
ENSDARG00000077157	synpo2b	protein_coding	synaptopodin 2b [Source:ZFIN;Acc:ZDB-GENE-101230-1]	1	25959084
ENSDARG00000060645	sirt7	protein_coding	sirtuin 7 [Source:ZFIN;Acc:ZDB-GENE-050208-612]	22	38935060
ENSDARG00000096305	si:ch73-269m14.3	protein_coding	si:ch73-269m14.3 [Source:ZFIN;Acc:ZDB-GENE-120215-13]	21	45223194
ENSDARG00000090387	onecut2	protein_coding	one cut homeobox 2 [Source:ZFIN;Acc:ZDB-GENE-120215-73]	21	1698232
ENSDARG00000045544	hgfa	protein_coding	hepatocyte growth factor a [Source:ZFIN;Acc:ZDB-GENE-041014-2]	4	19710657
ENSDARG00000056717	vars2	protein_coding	valyl-tRNA synthetase 2, mitochondrial (putative) [Source:ZFIN;Acc:ZDB-GENE-060503-575]	19	27399168
ENSDARG00000062319	si:dkey-103g5.3	protein_coding	si:dkey-103g5.3 [Source:ZFIN;Acc:ZDB-GENE-131127-337]	15	21862295
ENSDARG00000115818	znf1099	protein_coding	zinc finger protein 1099 [Source:ZFIN;Acc:ZDB-GENE-060503-829]	4	30925543
ENSDARG00000028521	c1ql3b	protein_coding	complement component 1, q subcomponent-like 3b [Source:ZFIN;Acc:ZDB-GENE-040426-1836]	3	31396149
ENSDARG00000095355	si:dkey-78l4.7	protein_coding	si:dkey-78l4.7 [Source:ZFIN;Acc:ZDB-GENE-060503-176]	22	19473804
ENSDARG00000098717	CU655844.1	antisense		17	112829
ENSDARG00000027428	rpp30	protein_coding	ribonuclease P/MRP 30 subunit [Source:ZFIN;Acc:ZDB-GENE-050320-45]	12	16446228
ENSDARG00000096564	CU915827.1	transcribed_unprocessed_pseudogene		1	10672843
ENSDARG00000003035	hspa9	protein_coding	heat shock protein 9 [Source:ZFIN;Acc:ZDB-GENE-030828-12]	14	12142813
ENSDARG00000096549	si:ch73-94k4.2	protein_coding	si:ch73-94k4.2 [Source:ZFIN;Acc:ZDB-GENE-121214-206]	1	57128562
ENSDARG00000100019	arhgap11a	protein_coding	Rho GTPase activating protein 11A [Source:ZFIN;Acc:ZDB-GENE-040426-2562]	17	92784
ENSDARG00000092679	AL954134.2	processed_transcript		2	20632221
ENSDARG00000105422	si:dkey-1k23.3	protein_coding	si:dkey-1k23.3 [Source:ZFIN;Acc:ZDB-GENE-160113-121]	5	15841523
ENSDARG00000075745	ovgp1	protein_coding	oviductal glycoprotein 1 [Source:ZFIN;Acc:ZDB-GENE-140106-118]	11	24027715
ENSDARG00000093679	AL845312.1	processed_transcript		15	19094511
ENSDARG00000086957	si:dkeyp-118a3.2	protein_coding	si:dkeyp-118a3.2 [Source:ZFIN;Acc:ZDB-GENE-060810-149]	1	19303241
ENSDARG00000053104	fam102ba	protein_coding	family with sequence similarity 102, member B, a [Source:ZFIN;Acc:ZDB-GENE-060616-312]	2	45665493
ENSDARG00000069801	crygm2d12	protein_coding	crystallin, gamma M2d12 [Source:ZFIN;Acc:ZDB-GENE-070822-19]	9	22204677
ENSDARG00000038643	alas2	protein_coding	aminolevulinate, delta-, synthase 2 [Source:ZFIN;Acc:ZDB-GENE-001229-1]	8	21353878
ENSDARG00000075334	arhgap32a	protein_coding	Rho GTPase activating protein 32a [Source:ZFIN;Acc:ZDB-GENE-060503-918]	15	19036377
ENSDARG00000091538	zranb3	protein_coding	zinc finger, RAN-binding domain containing 3 [Source:ZFIN;Acc:ZDB-GENE-060712-1]	22	12217920
ENSDARG00000096939	CU207354.1	antisense		11	18702362
ENSDARG00000089836	si:dkey-17e16.10	protein_coding	si:dkey-17e16.10 [Source:ZFIN;Acc:ZDB-GENE-091204-48]	21	25561284
ENSDARG00000093719	BX470224.3	processed_transcript		5	21258218
ENSDARG00000044597	ncbp3	protein_coding	nuclear cap binding subunit 3 [Source:ZFIN;Acc:ZDB-GENE-040426-826]	21	30996076
ENSDARG00000010432	eaf2	protein_coding	ELL associated factor 2 [Source:ZFIN;Acc:ZDB-GENE-040625-179]	9	23003208
ENSDARG00000040764	id1	protein_coding	inhibitor of DNA binding 1 [Source:ZFIN;Acc:ZDB-GENE-990415-96]	11	18704191
ENSDARG00000026540	ppp4r2a	protein_coding	protein phosphatase 4, regulatory subunit 2a [Source:ZFIN;Acc:ZDB-GENE-030131-4922]	23	10805188
ENSDARG00000074229	prr12a	protein_coding	proline rich 12a [Source:ZFIN;Acc:ZDB-GENE-041111-223]	12	4601330
ENSDARG00000071345	mgst2	protein_coding	microsomal glutathione S-transferase 2 [Source:ZFIN;Acc:ZDB-GENE-060616-94]	14	46216703
ENSDARG00000025081	grnb	protein_coding	granulin b [Source:ZFIN;Acc:ZDB-GENE-030131-7393]	24	36339242
ENSDARG00000056270	atpaf2	protein_coding	ATP synthase mitochondrial F1 complex assembly factor 2 [Source:ZFIN;Acc:ZDB-GENE-050411-18]	12	18410608
ENSDARG00000021232	nkx2.7	protein_coding	NK2 transcription factor related 7 [Source:ZFIN;Acc:ZDB-GENE-990415-179]	8	50284859
ENSDARG00000040713	rbbp9	protein_coding	retinoblastoma binding protein 9 [Source:ZFIN;Acc:ZDB-GENE-050208-692]	22	38944615
ENSDARG00000053625	anxa2b	protein_coding	annexin A2b [Source:ZFIN;Acc:ZDB-GENE-030131-1089]	7	29518396
ENSDARG00000074084	strip1	protein_coding	striatin interacting protein 1 [Source:ZFIN;Acc:ZDB-GENE-040426-2927]	22	9522971
ENSDARG00000036542	pknox1.2	protein_coding	pbx/knotted 1 homeobox 1.2 [Source:ZFIN;Acc:ZDB-GENE-020123-1]	1	46963993
ENSDARG00000014218	mecp2	protein_coding	methyl CpG binding protein 2 [Source:ZFIN;Acc:ZDB-GENE-030131-7190]	8	7616573
ENSDARG00000094309	si:ch73-92e7.6	protein_coding	si:ch73-92e7.6 [Source:ZFIN;Acc:ZDB-GENE-081031-35]	22	2574765
ENSDARG00000023878	stk24b	protein_coding	serine/threonine kinase 24b (STE20 homolog, yeast) [Source:ZFIN;Acc:ZDB-GENE-040426-2841]	6	12482599
ENSDARG00000011370	fyna	protein_coding	FYN proto-oncogene, Src family tyrosine kinase a [Source:ZFIN;Acc:ZDB-GENE-030903-5]	17	15502964
ENSDARG00000099213	glyr1	protein_coding	glyoxylate reductase 1 homolog (Arabidopsis) [Source:ZFIN;Acc:ZDB-GENE-041121-5]	3	36441306
ENSDARG00000040864	si:dkey-286j15.1	protein_coding	si:dkey-286j15.1 [Source:ZFIN;Acc:ZDB-GENE-060503-447]	22	30009926
ENSDARG00000076780	acadsb	protein_coding	acyl-CoA dehydrogenase short/branched chain [Source:ZFIN;Acc:ZDB-GENE-070410-109]	12	49156997
ENSDARG00000016470	anxa5b	protein_coding	annexin A5b [Source:ZFIN;Acc:ZDB-GENE-030131-9076]	1	22654875
ENSDARG00000101885	si:dkey-20i20.11	protein_coding	si:dkey-20i20.11 [Source:ZFIN;Acc:ZDB-GENE-060503-58]	22	2751887
ENSDARG00000103540	gpr132b	protein_coding	G protein-coupled receptor 132b [Source:ZFIN;Acc:ZDB-GENE-040724-83]	20	18345518
ENSDARG00000062053	kif1bp	protein_coding	kif1 binding protein [Source:ZFIN;Acc:ZDB-GENE-070117-1989]	13	23083858
ENSDARG00000101281	corin	protein_coding	corin, serine peptidase [Source:ZFIN;Acc:ZDB-GENE-060224-3]	23	43950674
ENSDARG00000017740	sec63	protein_coding	SEC63 homolog, protein translocation regulator [Source:ZFIN;Acc:ZDB-GENE-040718-328]	20	32501748
ENSDARG00000057317	nexn	protein_coding	nexilin (F actin binding protein) [Source:ZFIN;Acc:ZDB-GENE-041114-92]	8	18515711
ENSDARG00000096734	BX255963.1	lincRNA		20	29687636
ENSDARG00000079544	si:ch1073-464p5.5	protein_coding	si:ch1073-464p5.5 [Source:ZFIN;Acc:ZDB-GENE-091116-35]	3	1015867
ENSDARG00000007812	sp3b	protein_coding	Sp3b transcription factor [Source:ZFIN;Acc:ZDB-GENE-110815-3]	6	10721765
ENSDARG00000110106	si:dkey-20i20.4	protein_coding	si:dkey-20i20.4 [Source:ZFIN;Acc:ZDB-GENE-060503-717]	22	2844865
ENSDARG00000094792	twf2a	protein_coding	twinfilin actin-binding protein 2a [Source:ZFIN;Acc:ZDB-GENE-030131-7638]	6	41463785
ENSDARG00000070498	phyhiplb	protein_coding	phytanoyl-CoA 2-hydroxylase interacting protein-like b [Source:ZFIN;Acc:ZDB-GENE-040927-27]	12	7445595
ENSDARG00000006923	cacna1ab	protein_coding	calcium channel, voltage-dependent, P/Q type, alpha 1A subunit, b [Source:ZFIN;Acc:ZDB-GENE-090514-3]	11	30817943
ENSDARG00000037551	pm20d1.1	protein_coding	peptidase M20 domain containing 1, tandem duplicate 1 [Source:ZFIN;Acc:ZDB-GENE-051120-102]	23	18020928
ENSDARG00000042551	mboat2b	protein_coding	membrane bound O-acyltransferase domain containing 2b [Source:ZFIN;Acc:ZDB-GENE-041001-185]	20	29690901
ENSDARG00000012609	hpx	protein_coding	hemopexin [Source:ZFIN;Acc:ZDB-GENE-030131-5773]	9	32840114
ENSDARG00000056765	ela2l	protein_coding	elastase 2 like [Source:ZFIN;Acc:ZDB-GENE-040511-1]	8	21366771
ENSDARG00000077143	znf526	protein_coding	zinc finger protein 526 [Source:ZFIN;Acc:ZDB-GENE-100922-260]	16	11227246
ENSDARG00000070470	sh3rf1	protein_coding	SH3 domain containing ring finger 1 [Source:ZFIN;Acc:ZDB-GENE-030131-6288]	20	23742574
ENSDARG00000094712	BX294165.2	unprocessed_pseudogene		22	25136351
ENSDARG00000095397	znf1170	protein_coding	zinc finger protein 1170 [Source:ZFIN;Acc:ZDB-GENE-081031-81]	22	2504524
ENSDARG00000077639	intu	protein_coding	inturned planar cell polarity protein [Source:ZFIN;Acc:ZDB-GENE-110914-91]	7	7708296
ENSDARG00000041703	rrbp1b	protein_coding	ribosome binding protein 1b [Source:ZFIN;Acc:ZDB-GENE-030429-36]	22	25086567
ENSDARG00000114349	si:dkey-20i20.15	protein_coding	si:dkey-20i20.15 [Source:ZFIN;Acc:ZDB-GENE-060503-435]	22	2685883
ENSDARG00000008740	esf1	protein_coding	ESF1, nucleolar pre-rRNA processing protein, homolog (S. cerevisiae) [Source:ZFIN;Acc:ZDB-GENE-030131-4917]	1	51202984
ENSDARG00000097977	BX000364.1	lincRNA		17	25893485
ENSDARG00000007751	lmnl3	protein_coding	lamin L3 [Source:ZFIN;Acc:ZDB-GENE-020424-4]	23	45845159
ENSDARG00000098971	FP003590.1	sense_intronic		11	15845588
ENSDARG00000016448	vtg3	protein_coding	vitellogenin 3, phosvitinless [Source:ZFIN;Acc:ZDB-GENE-991019-2]	11	7359496
ENSDARG00000086483	LECT2 (1 of many)	protein_coding	si:ch211-132p1.4 [Source:ZFIN;Acc:ZDB-GENE-141222-68]	14	36896641	LECT2 (1 of many)
ENSDARG00000062971	sdhaf2	protein_coding	succinate dehydrogenase complex assembly factor 2 [Source:ZFIN;Acc:ZDB-GENE-030131-7564]	7	13353080
ENSDARG00000087346	rap1ab	protein_coding	RAP1A, member of RAS oncogene family b [Source:ZFIN;Acc:ZDB-GENE-040426-2738]	11	15833565
ENSDARG00000060529	nkx6.3	protein_coding	NK6 homeobox 3 [Source:ZFIN;Acc:ZDB-GENE-070810-7]	8	38415374
ENSDARG00000054324	rerglb	protein_coding	RERG/RAS-like b [Source:ZFIN;Acc:ZDB-GENE-040724-73]	7	28406134
ENSDARG00000044299	lmnb1	protein_coding	lamin B1 [Source:ZFIN;Acc:ZDB-GENE-020424-2]	10	16036246
ENSDARG00000042477	nr2c2	protein_coding	nuclear receptor subfamily 2, group C, member 2 [Source:ZFIN;Acc:ZDB-GENE-080403-8]	8	53120278
ENSDARG00000095455	si:dkey-20i20.10	protein_coding	si:dkey-20i20.10 [Source:ZFIN;Acc:ZDB-GENE-060503-905]	22	2769236
ENSDARG00000052893	rx3	protein_coding	retinal homeobox gene 3 [Source:ZFIN;Acc:ZDB-GENE-990415-238]	21	10756154
ENSDARG00000054446	ccdc43	protein_coding	coiled-coil domain containing 43 [Source:ZFIN;Acc:ZDB-GENE-040426-1587]	3	31600593
ENSDARG00000092246	si:dkey-20i20.3	protein_coding	si:dkey-20i20.3 [Source:ZFIN;Acc:ZDB-GENE-060503-623]	22	2819613
ENSDARG00000078285	pik3ap1	protein_coding	phosphoinositide-3-kinase adaptor protein 1 [Source:ZFIN;Acc:ZDB-GENE-090313-250]	13	23093743
ENSDARG00000077356	sypl1	protein_coding	synaptophysin-like 1 [Source:ZFIN;Acc:ZDB-GENE-110420-2]	4	3389866
ENSDARG00000001873	phgdh	protein_coding	phosphoglycerate dehydrogenase [Source:ZFIN;Acc:ZDB-GENE-030131-647]	9	48185936
ENSDARG00000104430	olfcj1	protein_coding	olfactory receptor C family, j1 [Source:ZFIN;Acc:ZDB-GENE-060503-724]	18	33009828
ENSDARG00000096373	BX936397.2	antisense		6	10727344
ENSDARG00000097205	ulk2	protein_coding	unc-51 like autophagy activating kinase 2 [Source:ZFIN;Acc:ZDB-GENE-090218-30]	15	20843161
ENSDARG00000043213	adam17a	protein_coding	ADAM metallopeptidase domain 17a [Source:ZFIN;Acc:ZDB-GENE-030131-2862]	17	35247497
ENSDARG00000061800	si:dkey-208k22.6	protein_coding	si:dkey-208k22.6 [Source:ZFIN;Acc:ZDB-GENE-070912-433]	2	24400725
ENSDARG00000105255	zbtb4	protein_coding	zinc finger and BTB domain containing 4 [Source:ZFIN;Acc:ZDB-GENE-100318-5]	12	22528750
ENSDARG00000042509	glod4	protein_coding	glyoxalase domain containing 4 [Source:ZFIN;Acc:ZDB-GENE-040912-38]	15	16178775
ENSDARG00000096897	si:dkey-90a13.10	protein_coding	si:dkey-90a13.10 [Source:ZFIN;Acc:ZDB-GENE-131121-317]	23	13928346
ENSDARG00000078924	tmco4	protein_coding	transmembrane and coiled-coil domains 4 [Source:ZFIN;Acc:ZDB-GENE-041008-216]	23	39695827
ENSDARG00000092027	si:dkey-20i20.9	protein_coding	si:dkey-20i20.9 [Source:ZFIN;Acc:ZDB-GENE-060503-152]	22	2778600
ENSDARG00000045673	il22	protein_coding	interleukin 22 [Source:ZFIN;Acc:ZDB-GENE-060209-3]	4	13544595
ENSDARG00000038097	pigq	protein_coding	phosphatidylinositol glycan anchor biosynthesis, class Q [Source:ZFIN;Acc:ZDB-GENE-030131-9793]	3	26792546
ENSDARG00000003303	stc1	protein_coding	stanniocalcin 1 [Source:ZFIN;Acc:ZDB-GENE-060825-79]	8	50322769
ENSDARG00000096576	si:ch211-286b5.6	protein_coding	si:ch211-286b5.6 [Source:ZFIN;Acc:ZDB-GENE-121214-216]	1	55279124
ENSDARG00000078624	arhgef9b	protein_coding	Cdc42 guanine nucleotide exchange factor (GEF) 9b [Source:ZFIN;Acc:ZDB-GENE-030131-7745]	14	9142162
ENSDARG00000018399	rps6kb1a	protein_coding	ribosomal protein S6 kinase b, polypeptide 1a [Source:ZFIN;Acc:ZDB-GENE-091113-52]	10	28172344
ENSDARG00000010591	foxn4	protein_coding	forkhead box N4 [Source:ZFIN;Acc:ZDB-GENE-990415-277]	5	19385503
ENSDARG00000097907	CU928083.1	antisense		4	3396322
ENSDARG00000016181	trim33	protein_coding	tripartite motif containing 33 [Source:ZFIN;Acc:ZDB-GENE-030131-2773]	8	10956468
ENSDARG00000062086	kiaa1549lb	protein_coding	KIAA1549-like b [Source:ZFIN;Acc:ZDB-GENE-050419-18]	18	28102620
ENSDARG00000093599	BX470224.2	processed_transcript		5	21270450
ENSDARG00000116002	si:dkey-23f9.6	protein_coding	si:dkey-23f9.6 [Source:ZFIN;Acc:ZDB-GENE-141216-98]	11	11347031
ENSDARG00000061797	zgc:154006	protein_coding	zgc:154006 [Source:ZFIN;Acc:ZDB-GENE-061013-134]	2	24386453
ENSDARG00000014138	acot8	protein_coding	acyl-CoA thioesterase 8 [Source:ZFIN;Acc:ZDB-GENE-041010-174]	11	1512571
ENSDARG00000071833	znf1162	protein_coding	zinc finger protein 1162 [Source:ZFIN;Acc:ZDB-GENE-050220-5]	22	2660505
ENSDARG00000017254	kcnk1b	protein_coding	potassium channel, subfamily K, member 1b [Source:ZFIN;Acc:ZDB-GENE-090312-78]	13	35856463
ENSDARG00000040917	cbfb	protein_coding	core-binding factor, beta subunit [Source:ZFIN;Acc:ZDB-GENE-980526-440]	18	22994113
ENSDARG00000062154	dip2ca	protein_coding	disco-interacting protein 2 homolog Ca [Source:ZFIN;Acc:ZDB-GENE-031118-39]	24	27023274
ENSDARG00000006290	ndufs5	protein_coding	NADH dehydrogenase (ubiquinone) Fe-S protein 5 [Source:ZFIN;Acc:ZDB-GENE-050522-437]	19	35357196
ENSDARG00000018492	znf503	protein_coding	zinc finger protein 503 [Source:ZFIN;Acc:ZDB-GENE-031113-5]	13	17468161
ENSDARG00000004270	atl3	protein_coding	atlastin 3 [Source:ZFIN;Acc:ZDB-GENE-041010-109]	14	30773764
ENSDARG00000003373	commd2	protein_coding	COMM domain containing 2 [Source:ZFIN;Acc:ZDB-GENE-040718-118]	22	38037530
ENSDARG00000009550	foxi3b	protein_coding	forkhead box I3b [Source:ZFIN;Acc:ZDB-GENE-031126-4]	14	34514336
ENSDARG00000080006	tmem41b	protein_coding	transmembrane protein 41B [Source:ZFIN;Acc:ZDB-GENE-061215-138]	7	65103874
ENSDARG00000078997	dclk3	protein_coding	doublecortin-like kinase 3 [Source:ZFIN;Acc:ZDB-GENE-081104-224]	19	42938754
ENSDARG00000062469	hipk3a	protein_coding	homeodomain interacting protein kinase 3a [Source:ZFIN;Acc:ZDB-GENE-061207-54]	25	15287036
ENSDARG00000093476	si:dkey-175d9.2	protein_coding	si:dkey-175d9.2 [Source:ZFIN;Acc:ZDB-GENE-131119-97]	3	4239106
ENSDARG00000104388	stag3	protein_coding	stromal antigen 3 [Source:ZFIN;Acc:ZDB-GENE-140106-130]	14	80685
ENSDARG00000094865	CR407561.1	lincRNA		8	33622404
ENSDARG00000103166	FP245458.1	processed_transcript		1	22663723
ENSDARG00000041560	si:dkey-102f14.5	protein_coding	si:dkey-102f14.5 [Source:ZFIN;Acc:ZDB-GENE-060503-705]	18	17493859
ENSDARG00000027609	hpn	protein_coding	hepsin [Source:ZFIN;Acc:ZDB-GENE-141212-373]	16	45249055
ENSDARG00000078440	ccdc88aa	protein_coding	coiled-coil domain containing 88Aa [Source:ZFIN;Acc:ZDB-GENE-100701-2]	6	6301205
ENSDARG00000071719	si:dkey-20i20.2	protein_coding	si:dkey-20i20.2 [Source:ZFIN;Acc:ZDB-GENE-060503-528]	22	2860260
ENSDARG00000056438	her9	protein_coding	hairy-related 9 [Source:ZFIN;Acc:ZDB-GENE-011213-1]	23	23399520
ENSDARG00000095548	BX247877.1	processed_transcript		18	12760802
ENSDARG00000074591	eda	protein_coding	ectodysplasin A [Source:ZFIN;Acc:ZDB-GENE-050107-6]	5	36439405
ENSDARG00000098036	si:ch211-69l10.4	protein_coding	si:ch211-69l10.4 [Source:ZFIN;Acc:ZDB-GENE-131127-259]	24	10397865
ENSDARG00000070864	bcl6a	protein_coding	B-cell CLL/lymphoma 6a (zinc finger protein 51) [Source:ZFIN;Acc:ZDB-GENE-040426-1696]	6	28216487
ENSDARG00000021973	st13	protein_coding	ST13, Hsp70 interacting protein [Source:ZFIN;Acc:ZDB-GENE-030131-5395]	3	25087605
ENSDARG00000026842	acin1b	protein_coding	apoptotic chromatin condensation inducer 1b [Source:ZFIN;Acc:ZDB-GENE-030826-12]	7	24069421
ENSDARG00000078915	mmp17a	protein_coding	matrix metallopeptidase 17a [Source:ZFIN;Acc:ZDB-GENE-070820-2]	21	14892050
ENSDARG00000077078	zgc:173726	protein_coding	zgc:173726 [Source:ZFIN;Acc:ZDB-GENE-071004-108]	22	2510828
ENSDARG00000045301	st8sia3	protein_coding	ST8 alpha-N-acetyl-neuraminide alpha-2,8-sialyltransferase 3 [Source:ZFIN;Acc:ZDB-GENE-060228-4]	21	1780790
ENSDARG00000002249	tbxas1	protein_coding	thromboxane A synthase 1 (platelet) [Source:ZFIN;Acc:ZDB-GENE-030131-8805]	18	12655766
ENSDARG00000094249	wu:fc17b08	protein_coding	wu:fc17b08 [Source:ZFIN;Acc:ZDB-GENE-030131-2746]	13	534453
ENSDARG00000042846	disp2	protein_coding	dispatched homolog 2 (Drosophila) [Source:ZFIN;Acc:ZDB-GENE-030915-1]	17	31185276
ENSDARG00000092247	BX548061.1	processed_transcript		18	21021699
ENSDARG00000076718	prkra	protein_coding	protein kinase, interferon-inducible double stranded RNA dependent activator [Source:ZFIN;Acc:ZDB-GENE-050309-206]	9	1365747
ENSDARG00000087753	CR388166.1	protein_coding	neuronal PAS domain protein 4b [Source:NCBI gene;Acc:100534657]	21	25570028
ENSDARG00000017023	ak7b	protein_coding	adenylate kinase 7b [Source:ZFIN;Acc:ZDB-GENE-050309-170]	17	18877918
ENSDARG00000053829	pax9	protein_coding	paired box 9 [Source:ZFIN;Acc:ZDB-GENE-980526-399]	17	38236469
ENSDARG00000027423	igf1ra	protein_coding	insulin-like growth factor 1a receptor [Source:ZFIN;Acc:ZDB-GENE-020503-1]	18	20881462
ENSDARG00000089689	tex26	protein_coding	testis expressed 26 [Source:ZFIN;Acc:ZDB-GENE-120410-5]	15	31515976
ENSDARG00000094003	serp2	protein_coding	stress-associated endoplasmic reticulum protein family member 2 [Source:ZFIN;Acc:ZDB-GENE-081104-143]	9	18716485
ENSDARG00000094577	cdc42se2	protein_coding	CDC42 small effector 2 [Source:ZFIN;Acc:ZDB-GENE-080204-45]	10	5159475
ENSDARG00000006477	ddi2	protein_coding	DNA-damage inducible protein 2 [Source:ZFIN;Acc:ZDB-GENE-031030-15]	6	40554551
ENSDARG00000100558	slbp	protein_coding	stem-loop binding protein [Source:ZFIN;Acc:ZDB-GENE-030131-9686]	14	14841685
ENSDARG00000097789	pon3.2	protein_coding	paraoxonase 3, tandem duplicate 2 [Source:ZFIN;Acc:ZDB-GENE-071004-70]	16	24656958
ENSDARG00000036135	bbox1	protein_coding	butyrobetaine (gamma), 2-oxoglutarate dioxygenase (gamma-butyrobetaine hydroxylase) 1 [Source:ZFIN;Acc:ZDB-GENE-050417-218]	7	34296789
ENSDARG00000025605	nvl	protein_coding	nuclear VCP-like [Source:ZFIN;Acc:ZDB-GENE-040426-2871]	13	516258
ENSDARG00000097654	CR556709.1	antisense		17	35278788
ENSDARG00000030479	hmgb1b	protein_coding	high mobility group box 1b [Source:ZFIN;Acc:ZDB-GENE-030131-8480]	15	31513065
ENSDARG00000061854	lman2	protein_coding	lectin, mannose-binding 2 [Source:ZFIN;Acc:ZDB-GENE-070209-149]	14	26413417
ENSDARG00000025718	cxxc1b	protein_coding	CXXC finger protein 1b [Source:ZFIN;Acc:ZDB-GENE-030728-4]	11	25539698
ENSDARG00000078159	zgc:175284	protein_coding	zgc:175284 [Source:ZFIN;Acc:ZDB-GENE-080219-49]	22	2549044
ENSDARG00000051915	pde5ab	protein_coding	phosphodiesterase 5A, cGMP-specific, b [Source:ZFIN;Acc:ZDB-GENE-060824-4]	7	57539146
ENSDARG00000111100	pimr155	protein_coding	Pim proto-oncogene, serine/threonine kinase, related 155 [Source:ZFIN;Acc:ZDB-GENE-081028-2]	13	9091958
ENSDARG00000020600	rnf144aa	protein_coding	ring finger protein 144aa [Source:ZFIN;Acc:ZDB-GENE-041001-88]	17	35285876
ENSDARG00000030265	scdb	protein_coding	stearoyl-CoA desaturase b [Source:ZFIN;Acc:ZDB-GENE-050522-12]	13	30007554
ENSDARG00000095868	AL844185.1	protein_coding		8	18515040
ENSDARG00000022315	atp6v1g1	protein_coding	ATPase H+ transporting V1 subunit G1 [Source:ZFIN;Acc:ZDB-GENE-030131-6965]	5	57320113
ENSDARG00000003375	gng12a	protein_coding	guanine nucleotide binding protein (G protein), gamma 12a [Source:ZFIN;Acc:ZDB-GENE-040426-2555]	2	10287133
ENSDARG00000092793	BX470224.1	processed_transcript		5	21274165
ENSDARG00000076843	si:dkey-174i8.1	protein_coding	si:dkey-174i8.1 [Source:ZFIN;Acc:ZDB-GENE-160114-17]	13	22104298
ENSDARG00000100967	BX569788.1	lincRNA		10	44767388
ENSDARG00000095724	si:ch211-196c10.15	protein_coding	si:ch211-196c10.15 [Source:ZFIN;Acc:ZDB-GENE-141216-138]	8	23190986
ENSDARG00000040255	ephx2	protein_coding	epoxide hydrolase 2, cytoplasmic [Source:ZFIN;Acc:ZDB-GENE-041212-70]	17	6016243
ENSDARG00000102900	tacr1b	protein_coding	tachykinin receptor 1b [Source:ZFIN;Acc:ZDB-GENE-091117-17]	10	44769050
ENSDARG00000098822	tcerg1a	protein_coding	transcription elongation regulator 1a (CA150) [Source:ZFIN;Acc:ZDB-GENE-030131-1791]	14	52481288
ENSDARG00000101826	zwi	processed_transcript	zwilling [Source:ZFIN;Acc:ZDB-GENE-030131-8155]	3	21025153
ENSDARG00000103690	vipas39	protein_coding	VPS33B interacting protein, apical-basolateral polarity regulator, spe-39 homolog [Source:ZFIN;Acc:ZDB-GENE-040520-1]	20	18352770
ENSDARG00000099014	fxyd1	protein_coding	FXYD domain containing ion transport regulator 1 (phospholemman) [Source:ZFIN;Acc:ZDB-GENE-050309-14]	16	45202602
ENSDARG00000094242	znf1171	protein_coding	zinc finger protein 1171 [Source:ZFIN;Acc:ZDB-GENE-060503-245]	22	2709467
ENSDARG00000027154	tpd52l2a	protein_coding	tumor protein D52-like 2a [Source:ZFIN;Acc:ZDB-GENE-030131-7047]	8	23194212
ENSDARG00000094043	si:ch73-376l24.3	protein_coding	si:ch73-376l24.3 [Source:ZFIN;Acc:ZDB-GENE-100922-5]	5	63322093
ENSDARG00000101597	si:dkeyp-57d7.4	protein_coding	si:dkeyp-57d7.4 [Source:ZFIN;Acc:ZDB-GENE-141216-425]	1	9230244
ENSDARG00000112789	pimr152	protein_coding	Pim proto-oncogene, serine/threonine kinase, related 152 [Source:ZFIN;Acc:ZDB-GENE-081028-8]	13	9046473
ENSDARG00000020332	nkx2.9	protein_coding	NK2 transcription factor related, locus 9 (Drosophila) [Source:ZFIN;Acc:ZDB-GENE-030131-4340]	17	38255105
ENSDARG00000011998	bfsp2	protein_coding	beaded filament structural protein 2, phakinin [Source:ZFIN;Acc:ZDB-GENE-041212-58]	2	32761130
ENSDARG00000099385	CT030188.1	protein_coding	si: ch211-223l2.4 [Source:NCBI gene;Acc:100002400]	7	39410180
ENSDARG00000093562	si:dkey-20i20.7	protein_coding	si:dkey-20i20.7 [Source:ZFIN;Acc:ZDB-GENE-060503-906]	22	2801464
ENSDARG00000012684	atp2b1a	protein_coding	ATPase plasma membrane Ca2+ transporting 1a [Source:ZFIN;Acc:ZDB-GENE-030925-29]	4	16076719
ENSDARG00000012827	mettl3	protein_coding	methyltransferase like 3 [Source:ZFIN;Acc:ZDB-GENE-030131-9498]	7	21876548
ENSDARG00000037425	s100a10a	protein_coding	S100 calcium binding protein A10a [Source:ZFIN;Acc:ZDB-GENE-041010-35]	19	8506178
ENSDARG00000098460	ccl39.5	protein_coding	chemokine (C-C motif) ligand 39, duplicate 5 [Source:ZFIN;Acc:ZDB-GENE-131127-3]	25	12981431
ENSDARG00000075562	si:ch211-119o8.4	protein_coding	si:ch211-119o8.4 [Source:ZFIN;Acc:ZDB-GENE-070912-15]	2	38892631
ENSDARG00000031372	efna2a	protein_coding	ephrin-A2a [Source:ZFIN;Acc:ZDB-GENE-990415-66]	2	26303627
ENSDARG00000007245	rundc3aa	protein_coding	RUN domain containing 3Aa [Source:ZFIN;Acc:ZDB-GENE-130530-533]	3	21018053
ENSDARG00000095779	CR769777.2	processed_transcript		18	28303891
ENSDARG00000104002	ccl39.4	protein_coding	chemokine (C-C motif) ligand 39, duplicate 4 [Source:ZFIN;Acc:ZDB-GENE-131127-181]	25	12995857
ENSDARG00000019835	nkx2.1	protein_coding	NK2 homeobox 1 [Source:ZFIN;Acc:ZDB-GENE-010404-1]	17	38262408
ENSDARG00000115120	si:dkey-112g5.12	protein_coding	si:dkey-112g5.12 [Source:ZFIN;Acc:ZDB-GENE-081028-32]	13	9002575
ENSDARG00000042995	sptlc1	protein_coding	serine palmitoyltransferase, long chain base subunit 1 [Source:ZFIN;Acc:ZDB-GENE-050522-61]	10	5234327
ENSDARG00000026335	susd4	protein_coding	sushi domain containing 4 [Source:ZFIN;Acc:ZDB-GENE-110511-1]	17	45529453
ENSDARG00000079293	gdpd4b	protein_coding	glycerophosphodiester phosphodiesterase domain containing 4b [Source:ZFIN;Acc:ZDB-GENE-050309-133]	21	22311964
ENSDARG00000076480	mcf2lb	protein_coding	mcf.2 cell line derived transforming sequence-like b [Source:ZFIN;Acc:ZDB-GENE-081104-416]	9	29581662
ENSDARG00000093815	CR762470.1	lincRNA		18	4845053
ENSDARG00000074030	myt1a	protein_coding	myelin transcription factor 1a [Source:ZFIN;Acc:ZDB-GENE-030131-3885]	23	30767310
ENSDARG00000058649	trim46b	protein_coding	tripartite motif containing 46b [Source:ZFIN;Acc:ZDB-GENE-060503-466]	19	8582685
ENSDARG00000043624	pqlc2	protein_coding	PQ loop repeat containing 2 [Source:ZFIN;Acc:ZDB-GENE-050306-4]	8	10937523
ENSDARG00000025808	taf5l	protein_coding	TAF5-like RNA polymerase II, p300/CBP-associated factor (PCAF)-associated factor [Source:ZFIN;Acc:ZDB-GENE-030131-5987]	1	53911834
ENSDARG00000094480	BX927121.1	antisense		2	10386479
ENSDARG00000022905	znf1163	protein_coding	zinc finger protein 1163 [Source:ZFIN;Acc:ZDB-GENE-060503-151]	22	2715815
ENSDARG00000058348	scinlb	protein_coding	scinderin like b [Source:ZFIN;Acc:ZDB-GENE-040426-2068]	2	10396579
ENSDARG00000092348	CT027702.1	processed_transcript		2	26434936
ENSDARG00000045554	snx20	protein_coding	sorting nexin 20 [Source:ZFIN;Acc:ZDB-GENE-100806-1]	25	35957603
ENSDARG00000042214	tmem243a	protein_coding	transmembrane protein 243, mitochondrial a [Source:ZFIN;Acc:ZDB-GENE-050417-264]	18	8912113
ENSDARG00000068787	slc6a17	protein_coding	solute carrier family 6 (neutral amino acid transporter), member 17 [Source:ZFIN;Acc:ZDB-GENE-030131-8187]	8	24854600
ENSDARG00000110100	si:ch73-92e7.4	protein_coding	si:ch73-92e7.4 [Source:ZFIN;Acc:ZDB-GENE-081031-48]	22	2533514
ENSDARG00000061525	slka	protein_coding	STE20-like kinase a [Source:ZFIN;Acc:ZDB-GENE-050411-66]	13	24781188
ENSDARG00000016474	galcb	protein_coding	galactosylceramidase b [Source:ZFIN;Acc:ZDB-GENE-040426-2115]	17	18889637
ENSDARG00000110564	si:dkey-23f9.7	protein_coding	si:dkey-23f9.7 [Source:ZFIN;Acc:ZDB-GENE-141216-72]	11	11360641
ENSDARG00000093052	c6	protein_coding	complement component 6 [Source:ZFIN;Acc:ZDB-GENE-040426-1358]	21	20795472
ENSDARG00000101677	chrnb4	protein_coding	cholinergic receptor, nicotinic, beta 4 (neuronal) [Source:ZFIN;Acc:ZDB-GENE-120809-1]	18	50627085
ENSDARG00000053248	inab	protein_coding	internexin neuronal intermediate filament protein, alpha b [Source:ZFIN;Acc:ZDB-GENE-990415-83]	1	31864404
ENSDARG00000088835	efs	protein_coding	embryonal Fyn-associated substrate [Source:ZFIN;Acc:ZDB-GENE-030131-1658]	7	24049776
ENSDARG00000105248	FP016247.2	processed_transcript		16	45242381
ENSDARG00000003308	emc2	protein_coding	ER membrane protein complex subunit 2 [Source:ZFIN;Acc:ZDB-GENE-040625-82]	16	38659475
ENSDARG00000093557	BX842699.1	lincRNA		4	8709082
ENSDARG00000071714	si:dkey-20i20.8	protein_coding	si:dkey-20i20.8 [Source:ZFIN;Acc:ZDB-GENE-060503-59]	22	2830703
ENSDARG00000095317	CR769777.1	processed_transcript		18	28320730
ENSDARG00000092583	si:dkey-16p19.5	protein_coding	si:dkey-16p19.5 [Source:ZFIN;Acc:ZDB-GENE-120709-69]	4	41227127
ENSDARG00000079158	thpo	protein_coding	thrombopoietin [Source:ZFIN;Acc:ZDB-GENE-110510-1]	2	17055069
ENSDARG00000080021	zmat3	protein_coding	zinc finger, matrin-type 3 [Source:ZFIN;Acc:ZDB-GENE-130530-881]	11	34522554
ENSDARG00000036175	pcdh1b	protein_coding	protocadherin 1b [Source:ZFIN;Acc:ZDB-GENE-091015-2]	14	37545341
ENSDARG00000061013	ankfy1	protein_coding	ankyrin repeat and FYVE domain containing 1 [Source:ZFIN;Acc:ZDB-GENE-041222-1]	5	30996322
ENSDARG00000074064	rem2	protein_coding	RAS (RAD and GEM)-like GTP binding 2 [Source:ZFIN;Acc:ZDB-GENE-081110-1]	2	38924975
ENSDARG00000099117	si:dkey-33i11.4	protein_coding	si:dkey-33i11.4 [Source:ZFIN;Acc:ZDB-GENE-030131-33]	16	45228101
ENSDARG00000058650	dpm3	protein_coding	dolichyl-phosphate mannosyltransferase polypeptide 3 [Source:ZFIN;Acc:ZDB-GENE-040426-1782]	19	8533989
ENSDARG00000033594	ido1	protein_coding	indoleamine 2,3-dioxygenase 1 [Source:ZFIN;Acc:ZDB-GENE-080228-2]	8	50463227
ENSDARG00000104394	BX324177.1	lincRNA		11	11353459
ENSDARG00000004713	mad2l1	protein_coding	MAD2 mitotic arrest deficient-like 1 (yeast) [Source:ZFIN;Acc:ZDB-GENE-030515-3]	7	57629370
ENSDARG00000112654	si:dkey-23f9.8	protein_coding	si:dkey-23f9.8 [Source:ZFIN;Acc:ZDB-GENE-141216-39]	11	11374021
ENSDARG00000031774	pus7	protein_coding	pseudouridylate synthase 7 (putative) [Source:ZFIN;Acc:ZDB-GENE-060620-1]	25	235992
ENSDARG00000101849	adipor2	protein_coding	adiponectin receptor 2 [Source:ZFIN;Acc:ZDB-GENE-041210-60]	4	8670662
ENSDARG00000093173	si:dkey-93m18.6	protein_coding	si:dkey-93m18.6 [Source:ZFIN;Acc:ZDB-GENE-091204-133]	21	6151953
ENSDARG00000031046	nr1h5	protein_coding	nuclear receptor subfamily 1, group H, member 5 [Source:ZFIN;Acc:ZDB-GENE-080403-3]	8	10903325
ENSDARG00000094343	si:dkey-20i20.8	protein_coding	si:dkey-20i20.8 [Source:ZFIN;Acc:ZDB-GENE-060503-59]	22	2793382
ENSDARG00000060316	cish	protein_coding	cytokine inducible SH2-containing protein [Source:ZFIN;Acc:ZDB-GENE-050907-1]	6	41503854
ENSDARG00000113704	BX511265.5	unprocessed_pseudogene		9	27817925
ENSDARG00000068939	xaf1	protein_coding	XIAP associated factor 1 [Source:ZFIN;Acc:ZDB-GENE-060929-840]	15	29154547
ENSDARG00000094666	CU571324.1	processed_transcript		5	36505473
ENSDARG00000078801	msantd1	protein_coding	Myb/SANT-like DNA-binding domain containing 1 [Source:ZFIN;Acc:ZDB-GENE-121227-1]	7	18549669
ENSDARG00000092605	znf1003	protein_coding	zinc finger protein 1003 [Source:ZFIN;Acc:ZDB-GENE-080219-42]	22	2524615
ENSDARG00000105740	CU640433.1	antisense		18	50706476
ENSDARG00000037046	rad51b	protein_coding	RAD51 paralog B [Source:ZFIN;Acc:ZDB-GENE-040426-2750]	20	9474841
ENSDARG00000105601	CR388231.3	antisense		7	24058768
ENSDARG00000036171	rnasel3	protein_coding	ribonuclease like 3 [Source:ZFIN;Acc:ZDB-GENE-050809-5]	14	38654300
ENSDARG00000026484	rab15	protein_coding	RAB15, member RAS oncogene family [Source:ZFIN;Acc:ZDB-GENE-040718-2]	20	28782903
ENSDARG00000040717	macc1	protein_coding	metastasis associated in colon cancer 1 [Source:ZFIN;Acc:ZDB-GENE-091006-3]	16	19637384
ENSDARG00000043850	ftr54	protein_coding	finTRIM family, member 54 [Source:ZFIN;Acc:ZDB-GENE-070620-19]	10	25819996
ENSDARG00000097122	AL772382.1	lincRNA		6	6376395
ENSDARG00000104016	si:dkey-151j17.4	protein_coding	si:dkey-151j17.4 [Source:ZFIN;Acc:ZDB-GENE-141222-13]	18	50650512
ENSDARG00000095917	CR450738.1	antisense		8	24866985
ENSDARG00000074121	dnmbp	protein_coding	dynamin binding protein [Source:ZFIN;Acc:ZDB-GENE-101026-2]	12	31638045
ENSDARG00000099604	BX842700.1	processed_transcript		2	4281682
ENSDARG00000070857	si:dkey-32e6.6	protein_coding	si:dkey-32e6.6 [Source:ZFIN;Acc:ZDB-GENE-081031-90]	23	20068880
ENSDARG00000045695	myca	protein_coding	MYC proto-oncogene, bHLH transcription factor a [Source:ZFIN;Acc:ZDB-GENE-990415-162]	24	10413484
ENSDARG00000010078	nup133	protein_coding	nucleoporin 133 [Source:ZFIN;Acc:ZDB-GENE-040426-2941]	1	53919110
ENSDARG00000034181	esr2b	protein_coding	estrogen receptor 2b [Source:ZFIN;Acc:ZDB-GENE-030116-1]	13	37022601
ENSDARG00000040666	nifk	protein_coding	nucleolar protein interacting with the FHA domain of MKI67 [Source:ZFIN;Acc:ZDB-GENE-021231-4]	9	38158570
ENSDARG00000068576	olfcd3	protein_coding	olfactory receptor C family, d3 [Source:ZFIN;Acc:ZDB-GENE-050712-4]	18	33090443
ENSDARG00000069901	pimr152	protein_coding	Pim proto-oncogene, serine/threonine kinase, related 152 [Source:ZFIN;Acc:ZDB-GENE-081028-8]	13	9162465
ENSDARG00000101180	mcm7	protein_coding	minichromosome maintenance complex component 7 [Source:ZFIN;Acc:ZDB-GENE-020419-27]	14	94603
ENSDARG00000062997	hyal2b	protein_coding	hyaluronoglucosaminidase 2b [Source:ZFIN;Acc:ZDB-GENE-050208-414]	22	10673151
ENSDARG00000100902	FP085399.1	antisense		16	45203090
ENSDARG00000089262	pbx3a	protein_coding	pre-B-cell leukemia homeobox 3a [Source:ZFIN;Acc:ZDB-GENE-031218-1]	5	5302932
ENSDARG00000054332	trim66	protein_coding	tripartite motif containing 66 [Source:ZFIN;Acc:ZDB-GENE-040724-145]	7	28423996
ENSDARG00000035622	xbp1	protein_coding	X-box binding protein 1 [Source:ZFIN;Acc:ZDB-GENE-011210-2]	5	15944411
ENSDARG00000009534	wls	protein_coding	wntless Wnt ligand secretion mediator [Source:ZFIN;Acc:ZDB-GENE-040426-2161]	2	10342177
ENSDARG00000092483	iqcc	protein_coding	IQ motif containing C [Source:ZFIN;Acc:ZDB-GENE-090313-325]	13	33298338
ENSDARG00000087745	lrrc38b	protein_coding	leucine rich repeat containing 38b [Source:ZFIN;Acc:ZDB-GENE-141216-65]	11	28476298
ENSDARG00000071223	zgc:158445	protein_coding	zgc:158445 [Source:ZFIN;Acc:ZDB-GENE-061215-78]	19	3242926
ENSDARG00000039093	got1	protein_coding	glutamic-oxaloacetic transaminase 1, soluble [Source:ZFIN;Acc:ZDB-GENE-040426-2003]	13	40437550
ENSDARG00000091477	znf1066	protein_coding	zinc finger protein 1066 [Source:ZFIN;Acc:ZDB-GENE-110913-60]	4	50305577
ENSDARG00000116869	pimr151	protein_coding	Pim proto-oncogene, serine/threonine kinase, related 151 [Source:ZFIN;Acc:ZDB-GENE-081028-3]	13	9071364
ENSDARG00000099497	FP016247.1	antisense		16	45217307
ENSDARG00000052894	znf532	protein_coding	zinc finger protein 532 [Source:ZFIN;Acc:ZDB-GENE-060531-40]	21	10773513
ENSDARG00000059437	fktn	protein_coding	fukutin [Source:ZFIN;Acc:ZDB-GENE-070410-96]	5	69907222
ENSDARG00000113005	si:dkey-47k16.4	protein_coding	si:dkey-47k16.4 [Source:ZFIN;Acc:ZDB-GENE-110914-131]	4	31085014
ENSDARG00000101493	BX511128.2	lincRNA		7	44705349
ENSDARG00000009214	mfsd13a	protein_coding	major facilitator superfamily domain containing 13A [Source:ZFIN;Acc:ZDB-GENE-041212-83]	12	33894396
ENSDARG00000100225	kif16ba	protein_coding	kinesin family member 16Ba [Source:ZFIN;Acc:ZDB-GENE-090313-233]	1	51229327
ENSDARG00000045675	mdm1	protein_coding	Mdm1 nuclear protein homolog (mouse) [Source:ZFIN;Acc:ZDB-GENE-041210-117]	4	13551400
ENSDARG00000096065	si:dkey-156k2.7	protein_coding	si:dkey-156k2.7 [Source:ZFIN;Acc:ZDB-GENE-110914-110]	4	50401133
ENSDARG00000095902	si:ch211-57m13.10	protein_coding	si:ch211-57m13.10 [Source:ZFIN;Acc:ZDB-GENE-110411-264]	10	6747720
ENSDARG00000100861	BX465868.2	antisense		22	10673169
ENSDARG00000099699	BX649620.1	lincRNA		4	31095829
ENSDARG00000079312	kmt2ca	protein_coding	lysine (K)-specific methyltransferase 2Ca [Source:ZFIN;Acc:ZDB-GENE-080520-3]	24	7336411
ENSDARG00000094139	BX511265.2	processed_transcript		9	27837062
ENSDARG00000095733	CT573344.2	sense_intronic		24	10430526
ENSDARG00000100396	pip5k1aa	protein_coding	phosphatidylinositol-4-phosphate 5-kinase, type I, alpha, a [Source:ZFIN;Acc:ZDB-GENE-050522-517]	19	10892465
ENSDARG00000097249	BX537104.1	antisense		15	29161656
ENSDARG00000094948	BX511265.3	unprocessed_pseudogene		9	27834445
ENSDARG00000006924	fbxo38	protein_coding	F-box protein 38 [Source:ZFIN;Acc:ZDB-GENE-030131-2797]	14	38656776
ENSDARG00000056616	pimr48	protein_coding	Pim proto-oncogene, serine/threonine kinase, related 48 [Source:ZFIN;Acc:ZDB-GENE-090312-25]	13	13668991
ENSDARG00000111017	si:dkey-112g5.3	protein_coding	si:dkey-112g5.3 [Source:ZFIN;Acc:ZDB-GENE-081028-1]	13	9016867
ENSDARG00000062868	eea1	protein_coding	early endosome antigen 1 [Source:ZFIN;Acc:ZDB-GENE-041111-270]	18	15841449
ENSDARG00000058462	zgc:158846	protein_coding	zgc:158846 [Source:ZFIN;Acc:ZDB-GENE-070209-50]	6	39336731
ENSDARG00000056659	ttbk1b	protein_coding	tau tubulin kinase 1b [Source:ZFIN;Acc:ZDB-GENE-100609-5]	17	22032296
ENSDARG00000030110	myod1	protein_coding	myogenic differentiation 1 [Source:ZFIN;Acc:ZDB-GENE-980526-561]	25	31421253
ENSDARG00000093108	CT573344.1	lincRNA		24	10417365
ENSDARG00000074222	rap1gap2b	protein_coding	RAP1 GTPase activating protein 2b [Source:ZFIN;Acc:ZDB-GENE-080722-11]	21	31020299
ENSDARG00000096481	si:dkey-16p19.8	protein_coding	si:dkey-16p19.8 [Source:ZFIN;Acc:ZDB-GENE-120709-67]	4	41311345
ENSDARG00000052919	adrb3b	protein_coding	adrenoceptor beta 3b [Source:ZFIN;Acc:ZDB-GENE-081022-154]	10	41199660
ENSDARG00000014081	fam184a	protein_coding	family with sequence similarity 184, member A [Source:ZFIN;Acc:ZDB-GENE-041014-214]	20	41549200
ENSDARG00000109922	pimr156	protein_coding	Pim proto-oncogene, serine/threonine kinase, related 156 [Source:ZFIN;Acc:ZDB-GENE-081028-36]	13	9184801
ENSDARG00000056739	tas1r1	protein_coding	taste receptor, type 1, member 1 [Source:ZFIN;Acc:ZDB-GENE-060208-2]	23	21424747
ENSDARG00000001781	tspan11	protein_coding	tetraspanin 11 [Source:ZFIN;Acc:ZDB-GENE-041210-93]	4	11172964
ENSDARG00000041252	gemin4	protein_coding	gem (nuclear organelle) associated protein 4 [Source:ZFIN;Acc:ZDB-GENE-050522-188]	15	24583682
ENSDARG00000005350	dip2ba	protein_coding	disco-interacting protein 2 homolog Ba [Source:ZFIN;Acc:ZDB-GENE-040426-2305]	23	27358722
ENSDARG00000103422	usp10	protein_coding	ubiquitin specific peptidase 10 [Source:ZFIN;Acc:ZDB-GENE-030219-132]	7	69142757
ENSDARG00000068432	si:dkey-56m19.5	protein_coding	si:dkey-56m19.5 [Source:ZFIN;Acc:ZDB-GENE-030131-226]	7	44713135
ENSDARG00000062467	stra6l	protein_coding	STRA6-like [Source:ZFIN;Acc:ZDB-GENE-070410-116]	1	12172322
ENSDARG00000069555	CR388165.1	unprocessed_pseudogene		4	41315144
ENSDARG00000095348	sh2d1aa	protein_coding	SH2 domain containing 1A duplicate a [Source:ZFIN;Acc:ZDB-GENE-060526-212]	5	21288227
ENSDARG00000035835	eef2k	protein_coding	eukaryotic elongation factor 2 kinase [Source:ZFIN;Acc:ZDB-GENE-020916-2]	12	10381957
ENSDARG00000100295	ccl39.3	protein_coding	chemokine (C-C motif) ligand 39, duplicate 3 [Source:ZFIN;Acc:ZDB-GENE-131121-94]	25	12997641
ENSDARG00000097243	CR457447.1	antisense	uncharacterized LOC110437905 [Source:NCBI gene;Acc:110437905]	15	24592325
ENSDARG00000093456	oip5-as1	lincRNA	oip5 antisense RNA 1 [Source:ZFIN;Acc:ZDB-GENE-030131-2500]	13	33261131
ENSDARG00000078752	rubcn	protein_coding	RUN domain and cysteine-rich domain containing, Beclin 1-interacting protein [Source:ZFIN;Acc:ZDB-GENE-100922-142]	22	35275206
ENSDARG00000094046	si:dkeyp-26a9.7	protein_coding	si:dkeyp-26a9.7 [Source:ZFIN;Acc:ZDB-GENE-100922-50]	1	23596731
ENSDARG00000036458	prlhr2b	protein_coding	prolactin releasing hormone receptor 2b [Source:ZFIN;Acc:ZDB-GENE-091117-9]	10	41252525
ENSDARG00000116546	znf987	protein_coding	zinc finger protein 987 [Source:ZFIN;Acc:ZDB-GENE-120709-57]	4	41385580
ENSDARG00000094236	si:dkey-112g5.15	protein_coding	si:dkey-112g5.15 [Source:ZFIN;Acc:ZDB-GENE-081028-43]	13	9115978
ENSDARG00000043074	grp	protein_coding	gastrin-releasing peptide [Source:ZFIN;Acc:ZDB-GENE-060526-117]	21	10765886
ENSDARG00000097019	dhrs13b	protein_coding	dehydrogenase/reductase (SDR family) member 13b [Source:ZFIN;Acc:ZDB-GENE-040801-253]	15	24572926
ENSDARG00000023290	fabp3	protein_coding	fatty acid binding protein 3, muscle and heart [Source:ZFIN;Acc:ZDB-GENE-020318-2]	19	42955280
ENSDARG00000096650	si:dkey-27j5.11	protein_coding	si:dkey-27j5.11 [Source:ZFIN;Acc:ZDB-GENE-121214-127]	1	57198387
ENSDARG00000061629	ndufaf5	protein_coding	NADH dehydrogenase (ubiquinone) complex I, assembly factor 5 [Source:ZFIN;Acc:ZDB-GENE-070410-110]	1	51221320
ENSDARG00000017266	scml4	protein_coding	Scm polycomb group protein like 4 [Source:ZFIN;Acc:ZDB-GENE-041210-338]	20	32523576
ENSDARG00000076132	siglec15l	protein_coding	sialic acid binding Ig-like lectin 15, like [Source:ZFIN;Acc:ZDB-GENE-100922-281]	16	41505255
ENSDARG00000039456	acbd6	protein_coding	acyl-CoA binding domain containing 6 [Source:ZFIN;Acc:ZDB-GENE-030131-2810]	8	14381272
ENSDARG00000038095	socs1a	protein_coding	suppressor of cytokine signaling 1a [Source:ZFIN;Acc:ZDB-GENE-040801-205]	3	26813058
ENSDARG00000037860	cox6b2	protein_coding	cytochrome c oxidase subunit VIb polypeptide 2 [Source:ZFIN;Acc:ZDB-GENE-040426-1566]	16	12504929
ENSDARG00000094157	si:dkey-27j5.10	protein_coding	si:dkey-27j5.10 [Source:ZFIN;Acc:ZDB-GENE-121214-151]	1	57208005
ENSDARG00000026629	gmds	protein_coding	GDP-mannose 4,6-dehydratase [Source:ZFIN;Acc:ZDB-GENE-050419-45]	20	26709009
ENSDARG00000037122	TENM2	protein_coding	si:dkey-34l15.2 [Source:ZFIN;Acc:ZDB-GENE-081027-5]	14	29200772	TENM2
ENSDARG00000098171	zgc:162193	protein_coding	zgc:162193 [Source:ZFIN;Acc:ZDB-GENE-030131-2035]	15	14203675
ENSDARG00000016979	pmpcb	protein_coding	peptidase (mitochondrial processing) beta [Source:ZFIN;Acc:ZDB-GENE-050220-10]	4	1761029
ENSDARG00000055253	slc12a10.3	protein_coding	slc12a10.3 solute carrier family 12 (sodium/potassium/chloride transporters), member 10, tandem duplicate 3 [Source:ZFIN;Acc:ZDB-GENE-060503-518]	7	4384863
ENSDARG00000096114	BX784029.2	antisense		4	11179509
ENSDARG00000092094	si:dkey-112g5.11	protein_coding	si:dkey-112g5.11 [Source:ZFIN;Acc:ZDB-GENE-081028-22]	13	9020301
ENSDARG00000005980	sfswap	protein_coding	splicing factor SWAP [Source:ZFIN;Acc:ZDB-GENE-040426-931]	21	15125497
ENSDARG00000096523	si:ch73-94k4.5	protein_coding	si:ch73-94k4.5 [Source:ZFIN;Acc:ZDB-GENE-121214-94]	1	57151926
ENSDARG00000093248	si:dkey-238m4.4	protein_coding	si:dkey-238m4.4 [Source:ZFIN;Acc:ZDB-GENE-100922-215]	16	22478161
ENSDARG00000105339	BX248521.1	lincRNA		11	37038420
ENSDARG00000099595	BX088603.2	processed_transcript		4	41449611
ENSDARG00000078817	rnf165b	protein_coding	ring finger protein 165b [Source:ZFIN;Acc:ZDB-GENE-081104-369]	8	668184
ENSDARG00000067719	wwtr1	protein_coding	WW domain containing transcription regulator 1 [Source:ZFIN;Acc:ZDB-GENE-051101-1]	22	38049130
ENSDARG00000006332	snx14	protein_coding	sorting nexin 14 [Source:ZFIN;Acc:ZDB-GENE-040724-144]	20	851583
ENSDARG00000076483	zgc:198241	protein_coding	zgc:198241 [Source:ZFIN;Acc:ZDB-GENE-080303-14]	15	24588963
ENSDARG00000018259	atp1a3a	protein_coding	ATPase Na+/K+ transporting subunit alpha 3a [Source:ZFIN;Acc:ZDB-GENE-001212-7]	19	6328234
ENSDARG00000096606	si:ch73-94k4.4	protein_coding	si:ch73-94k4.4 [Source:ZFIN;Acc:ZDB-GENE-121214-228]	1	57145072
ENSDARG00000026967	ap2s1	protein_coding	adaptor-related protein complex 2, sigma 1 subunit [Source:ZFIN;Acc:ZDB-GENE-040426-2174]	15	8767650
ENSDARG00000092596	si:dkeyp-44d3.1	protein_coding	si:dkeyp-44d3.1 [Source:ZFIN;Acc:ZDB-GENE-120709-22]	4	41471349
ENSDARG00000055123	kcnk2a	protein_coding	potassium channel, subfamily K, member 2a [Source:ZFIN;Acc:ZDB-GENE-061226-2]	17	32657202
ENSDARG00000093565	BX294388.1	processed_transcript		8	14414353
ENSDARG00000096671	si:ch73-94k4.3	protein_coding	si:ch73-94k4.3 [Source:ZFIN;Acc:ZDB-GENE-121214-91]	1	57132140
ENSDARG00000063155	dcaf12	protein_coding	DDB1 and CUL4 associated factor 12 [Source:ZFIN;Acc:ZDB-GENE-061013-363]	21	11883336
ENSDARG00000031911	tns3.2	protein_coding	tensin 3, tandem duplicate 2 [Source:ZFIN;Acc:ZDB-GENE-081031-95]	20	6590220
ENSDARG00000068122	si:ch211-215c18.3	protein_coding	si:ch211-215c18.3 [Source:ZFIN;Acc:ZDB-GENE-060526-105]	5	29752604
ENSDARG00000011222	ccdc28b	protein_coding	coiled-coil domain containing 28B [Source:ZFIN;Acc:ZDB-GENE-060208-3]	13	33282095
ENSDARG00000100479	zgc:173720	protein_coding	zgc:173720 [Source:ZFIN;Acc:ZDB-GENE-080218-21]	4	31247968
ENSDARG00000102341	sugct	protein_coding	succinyl-CoA:glutarate-CoA transferase [Source:ZFIN;Acc:ZDB-GENE-050913-18]	24	3257376
ENSDARG00000053381	plpp1a	protein_coding	phospholipid phosphatase 1a [Source:ZFIN;Acc:ZDB-GENE-080225-26]	10	8265972
ENSDARG00000097466	CU207343.2	antisense		19	42962095
ENSDARG00000095693	CT573231.1	processed_transcript		10	37352480
ENSDARG00000105293	srsf4	protein_coding	serine/arginine-rich splicing factor 4 [Source:ZFIN;Acc:ZDB-GENE-030131-591]	19	13410903
ENSDARG00000063229	xpo1b	protein_coding	exportin 1 (CRM1 homolog, yeast) b [Source:ZFIN;Acc:ZDB-GENE-070530-6]	17	23964132
ENSDARG00000086301	si:dkey-27j5.6	protein_coding	si:dkey-27j5.6 [Source:ZFIN;Acc:ZDB-GENE-121214-157]	1	57176256
ENSDARG00000074828	si:dkey-263f15.2	protein_coding	si:dkey-263f15.2 [Source:ZFIN;Acc:ZDB-GENE-081105-67]	8	50493095
ENSDARG00000004184	nf1b	protein_coding	neurofibromin 1b [Source:ZFIN;Acc:ZDB-GENE-091111-4]	10	37268854
ENSDARG00000030514	acsl1a	protein_coding	acyl-CoA synthetase long chain family member 1a [Source:ZFIN;Acc:ZDB-GENE-050809-115]	1	17537451
ENSDARG00000062450	rnf115	protein_coding	ring finger protein 115 [Source:ZFIN;Acc:ZDB-GENE-061215-82]	16	14231406
ENSDARG00000096534	si:dkey-27j5.8	protein_coding	si:dkey-27j5.8 [Source:ZFIN;Acc:ZDB-GENE-121214-156]	1	57218301
ENSDARG00000103186	si:ch211-108c17.2	protein_coding	si:ch211-108c17.2 [Source:ZFIN;Acc:ZDB-GENE-131118-13]	4	76304911
ENSDARG00000076227	ror2	protein_coding	receptor tyrosine kinase-like orphan receptor 2 [Source:ZFIN;Acc:ZDB-GENE-060427-5]	10	5268054
ENSDARG00000021443	zfp36l1b	protein_coding	zinc finger protein 36, C3H type-like 1b [Source:ZFIN;Acc:ZDB-GENE-030131-2391]	20	9575374
ENSDARG00000075580	lrch2	protein_coding	leucine-rich repeats and calponin homology (CH) domain containing 2 [Source:ZFIN;Acc:ZDB-GENE-080114-1]	5	37132016
ENSDARG00000036855	plagx	protein_coding	pleiomorphic adenoma gene X [Source:ZFIN;Acc:ZDB-GENE-030131-839]	23	32011768
ENSDARG00000077928	ccdc173	protein_coding	coiled-coil domain containing 173 [Source:ZFIN;Acc:ZDB-GENE-081104-457]	9	48219111
ENSDARG00000015128	rpl27	protein_coding	ribosomal protein L27 [Source:ZFIN;Acc:ZDB-GENE-030131-4343]	3	29893966
ENSDARG00000094295	CR855337.1	lincRNA	KIAA0040 ortholog [Source:NCBI gene;Acc:100536987]	2	35482156
ENSDARG00000092664	si:dkey-93m18.3	protein_coding	si:dkey-93m18.3 [Source:ZFIN;Acc:ZDB-GENE-091204-346]	21	6197223
ENSDARG00000098143	si:dkey-57l19.1	protein_coding	si:dkey-57l19.1 [Source:ZFIN;Acc:ZDB-GENE-060503-171]	4	31293362
ENSDARG00000018956	tmem39b	protein_coding	transmembrane protein 39B [Source:ZFIN;Acc:ZDB-GENE-030131-6042]	13	33268657
ENSDARG00000031100	ivns1abpa	protein_coding	influenza virus NS1A binding protein a [Source:ZFIN;Acc:ZDB-GENE-031222-2]	20	34320635
ENSDARG00000102343	si:dkey-243k1.3	protein_coding	si:dkey-243k1.3 [Source:ZFIN;Acc:ZDB-GENE-131121-191]	15	14202114
ENSDARG00000058746	ubap1	protein_coding	ubiquitin associated protein 1 [Source:ZFIN;Acc:ZDB-GENE-040426-950]	21	11865972
ENSDARG00000101872	BX842701.1	antisense		7	39437384
ENSDARG00000054649	rac1l	protein_coding	Rac family small GTPase 1, like [Source:ZFIN;Acc:ZDB-GENE-060315-6]	1	57170145
ENSDARG00000053159	zgc:110626	protein_coding	zgc:110626 [Source:ZFIN;Acc:ZDB-GENE-050417-447]	5	46277593
ENSDARG00000059388	bdh1	protein_coding	3-hydroxybutyrate dehydrogenase, type 1 [Source:ZFIN;Acc:ZDB-GENE-070410-130]	24	3328354
ENSDARG00000094403	HTRA2 (1 of many)	protein_coding	si:dkey-33c12.10 [Source:ZFIN;Acc:ZDB-GENE-081028-27]	13	9165861	HTRA2 (1 of many)
ENSDARG00000102303	trim35-21	protein_coding	tripartite motif containing 35-21 [Source:ZFIN;Acc:ZDB-GENE-060503-673]	3	7904390
ENSDARG00000004256	wnt11	protein_coding	wingless-type MMTV integration site family, member 11 [Source:ZFIN;Acc:ZDB-GENE-990603-12]	5	36513605
ENSDARG00000096509	si:dkey-27j5.9	protein_coding	si:dkey-27j5.9 [Source:ZFIN;Acc:ZDB-GENE-121214-296]	1	57187794
ENSDARG00000077874	vwa10.1	protein_coding	von Willebrand factor A domain containing 10, tandem duplicate 1 [Source:ZFIN;Acc:ZDB-GENE-090313-291]	1	40291054
ENSDARG00000101559	zhx2b	protein_coding	zinc fingers and homeoboxes 2b [Source:ZFIN;Acc:ZDB-GENE-141222-94]	19	63567
ENSDARG00000007077	ankrd50l	protein_coding	ankyrin repeat domain 50-like [Source:ZFIN;Acc:ZDB-GENE-041008-117]	9	32859967
ENSDARG00000096570	si:dkey-27j5.7	protein_coding	si:dkey-27j5.7 [Source:ZFIN;Acc:ZDB-GENE-121214-123]	1	57235896
ENSDARG00000115843	si:rp71-1k13.6	protein_coding	si:rp71-1k13.6 [Source:ZFIN;Acc:ZDB-GENE-090312-52]	23	16760845
ENSDARG00000102565	vasnb	protein_coding	vasorin b [Source:ZFIN;Acc:ZDB-GENE-110714-1]	3	12440099
ENSDARG00000013457	mtrex	protein_coding	Mtr4 exosome RNA helicase [Source:ZFIN;Acc:ZDB-GENE-040426-2854]	10	8197827
ENSDARG00000078918	comtd1	protein_coding	catechol-O-methyltransferase domain containing 1 [Source:ZFIN;Acc:ZDB-GENE-030131-1072]	13	17672527
ENSDARG00000020811	efemp2b	protein_coding	EGF containing fibulin extracellular matrix protein 2b [Source:ZFIN;Acc:ZDB-GENE-030219-125]	21	25588436
ENSDARG00000032234	wnt2bb	protein_coding	wingless-type MMTV integration site family, member 2Bb [Source:ZFIN;Acc:ZDB-GENE-060824-6]	8	27743550
ENSDARG00000097137	CR753876.1	lincRNA		19	35368602
ENSDARG00000076623	col14a1b	protein_coding	collagen, type XIV, alpha 1b [Source:ZFIN;Acc:ZDB-GENE-030131-1985]	19	49721
ENSDARG00000091148	crygm2d20	protein_coding	crystallin, gamma M2d20 [Source:ZFIN;Acc:ZDB-GENE-070424-32]	9	22212241
ENSDARG00000104274	si:ch211-204a13.2	protein_coding	si:ch211-204a13.2 [Source:ZFIN;Acc:ZDB-GENE-060503-303]	19	13420884
ENSDARG00000098753	elmo1	protein_coding	engulfment and cell motility 1 (ced-12 homolog, C. elegans) [Source:ZFIN;Acc:ZDB-GENE-040426-2069]	19	33887589
ENSDARG00000114964	pimr80	protein_coding	Pim proto-oncogene, serine/threonine kinase, related 80 [Source:ZFIN;Acc:ZDB-GENE-060503-402]	19	23468771
ENSDARG00000059391	gyg1b	protein_coding	glycogenin 1b [Source:ZFIN;Acc:ZDB-GENE-040625-30]	24	3307857
ENSDARG00000039579	cfd	protein_coding	complement factor D (adipsin) [Source:ZFIN;Acc:ZDB-GENE-050522-411]	13	13681681
ENSDARG00000110986	pimr163	protein_coding	Pim proto-oncogene, serine/threonine kinase, related 163 [Source:ZFIN;Acc:ZDB-GENE-120214-15]	21	4364843
ENSDARG00000070477	dnajc2	protein_coding	DnaJ (Hsp40) homolog, subfamily C, member 2 [Source:ZFIN;Acc:ZDB-GENE-040426-1912]	4	1766333
ENSDARG00000016095	htr6	protein_coding	5-hydroxytryptamine (serotonin) receptor 6 [Source:ZFIN;Acc:ZDB-GENE-030131-7839]	23	39730965
ENSDARG00000069723	zbbx	protein_coding	zinc finger, B-box domain containing [Source:ZFIN;Acc:ZDB-GENE-061207-76]	18	4902498
ENSDARG00000007449	slc25a39	protein_coding	solute carrier family 25, member 39 [Source:ZFIN;Acc:ZDB-GENE-040426-1250]	3	29872819
ENSDARG00000105494	si:ch211-113d11.8	protein_coding	si:ch211-113d11.8 [Source:ZFIN;Acc:ZDB-GENE-160113-48]	14	46250864
ENSDARG00000051814	ptprz1a	protein_coding	protein tyrosine phosphatase, receptor-type, Z polypeptide 1a [Source:ZFIN;Acc:ZDB-GENE-090406-1]	25	28340171
ENSDARG00000099437	si:ch1073-268j14.1	protein_coding	si:ch1073-268j14.1 [Source:ZFIN;Acc:ZDB-GENE-141216-172]	13	48617974
ENSDARG00000063257	si:ch211-194e18.2	protein_coding	si:ch211-194e18.2 [Source:ZFIN;Acc:ZDB-GENE-131127-375]	6	6390471
ENSDARG00000017984	zgc:172106	protein_coding	zgc:172106 [Source:ZFIN;Acc:ZDB-GENE-080204-42]	1	55293424
ENSDARG00000105351	si:ch211-113d11.6	protein_coding	si:ch211-113d11.6 [Source:ZFIN;Acc:ZDB-GENE-160113-62]	14	46233704
ENSDARG00000093783	si:dkey-70b23.2	protein_coding	si:dkey-70b23.2 [Source:ZFIN;Acc:ZDB-GENE-100922-241]	5	67662430
ENSDARG00000041462	pimr183	protein_coding	Pim proto-oncogene, serine/threonine kinase, related 183 [Source:ZFIN;Acc:ZDB-GENE-141222-29]	8	48673596
ENSDARG00000058445	zgc:136472	protein_coding	zgc:136472 [Source:ZFIN;Acc:ZDB-GENE-060421-2552]	1	9234928
ENSDARG00000102706	BX511128.3	lincRNA		7	44730625
ENSDARG00000087743	si:dkey-156k2.8	protein_coding	si:dkey-156k2.8 [Source:ZFIN;Acc:ZDB-GENE-110914-111]	4	50410452
ENSDARG00000074677	frem3	protein_coding	Fras1 related extracellular matrix 3 [Source:ZFIN;Acc:ZDB-GENE-030131-9788]	1	35614089
ENSDARG00000092695	CT025775.1	unprocessed_pseudogene		13	9003127
ENSDARG00000115473	pimr160	protein_coding	Pim proto-oncogene, serine/threonine kinase, related 160 [Source:ZFIN;Acc:ZDB-GENE-120214-10]	21	4384702
ENSDARG00000095545	HTRA2 (1 of many)	protein_coding	si:dkey-33c12.12 [Source:ZFIN;Acc:ZDB-GENE-081028-30]	13	9217235	HTRA2 (1 of many)
ENSDARG00000034056	csnk1g2b	protein_coding	casein kinase 1, gamma 2b [Source:ZFIN;Acc:ZDB-GENE-060825-285]	8	20495889
ENSDARG00000031632	chst10	protein_coding	carbohydrate sulfotransferase 10 [Source:ZFIN;Acc:ZDB-GENE-040808-40]	1	28031697
ENSDARG00000095969	si:ch73-106g13.1	protein_coding	si:ch73-106g13.1 [Source:ZFIN;Acc:ZDB-GENE-110408-58]	23	44157682
ENSDARG00000078479	mocs1	protein_coding	molybdenum cofactor synthesis 1 [Source:ZFIN;Acc:ZDB-GENE-130215-1]	17	41337246
ENSDARG00000074225	si:ch211-269e2.1	protein_coding	si:ch211-269e2.1 [Source:ZFIN;Acc:ZDB-GENE-070912-267]	9	34433053
ENSDARG00000052277	cabp2b	protein_coding	calcium binding protein 2b [Source:ZFIN;Acc:ZDB-GENE-081028-55]	14	46223458
ENSDARG00000030716	ing4	protein_coding	inhibitor of growth family, member 4 [Source:ZFIN;Acc:ZDB-GENE-050522-47]	19	9512982
ENSDARG00000098453	pank4	protein_coding	pantothenate kinase 4 [Source:ZFIN;Acc:ZDB-GENE-040426-1592]	11	15878343
ENSDARG00000095739	si:dkey-73p2.1	protein_coding	si:dkey-73p2.1 [Source:ZFIN;Acc:ZDB-GENE-131122-97]	3	4266289
ENSDARG00000037679	zgc:103678	protein_coding	zgc:103678 [Source:ZFIN;Acc:ZDB-GENE-040912-107]	1	10683843
ENSDARG00000071070	pthlhb	protein_coding	parathyroid hormone-like hormone b [Source:ZFIN;Acc:ZDB-GENE-110411-206]	25	3257932
ENSDARG00000094888	znf1061	protein_coding	zinc finger protein 1061 [Source:ZFIN;Acc:ZDB-GENE-110913-78]	4	50426233
ENSDARG00000057708	zgc:175264	protein_coding	zgc:175264 [Source:ZFIN;Acc:ZDB-GENE-080204-123]	11	18799186
ENSDARG00000097364	CR790363.1	processed_transcript		3	4269354
ENSDARG00000089156	egr3	protein_coding	early growth response 3 [Source:ZFIN;Acc:ZDB-GENE-040718-394]	8	50727220
ENSDARG00000117132	BX663613.1	protein_coding		4	50463619
ENSDARG00000045586	zgc:172145	protein_coding	zgc:172145 [Source:ZFIN;Acc:ZDB-GENE-080516-9]	25	31424850
ENSDARG00000022978	tmpob	protein_coding	thymopoietin b [Source:ZFIN;Acc:ZDB-GENE-050522-8]	25	3294150
ENSDARG00000060729	trim8b	protein_coding	tripartite motif containing 8b [Source:ZFIN;Acc:ZDB-GENE-030131-4325]	12	33916939
ENSDARG00000002060	brf2	protein_coding	BRF2, RNA polymerase III transcription initiation factor [Source:ZFIN;Acc:ZDB-GENE-040801-43]	10	41279007
ENSDARG00000016463	trappc6b	protein_coding	trafficking protein particle complex 6b [Source:ZFIN;Acc:ZDB-GENE-041010-122]	23	32021803
ENSDARG00000086573	omga	protein_coding	oligodendrocyte myelin glycoprotein a [Source:ZFIN;Acc:ZDB-GENE-091204-203]	10	37334270
ENSDARG00000099073	CU856343.1	protein_coding		14	695863
ENSDARG00000090664	moto	protein_coding	minamoto [Source:ZFIN;Acc:ZDB-GENE-070117-1657]	3	31606781
ENSDARG00000058892	cep170ab	protein_coding	centrosomal protein 170Ab [Source:ZFIN;Acc:ZDB-GENE-050309-106]	6	6445065
ENSDARG00000069998	si:ch211-145b13.6	protein_coding	si:ch211-145b13.6 [Source:ZFIN;Acc:ZDB-GENE-090313-36]	1	26025292
ENSDARG00000040396	bcl7bb	protein_coding	BCL tumor suppressor 7Bb [Source:ZFIN;Acc:ZDB-GENE-010328-17]	18	41549764
ENSDARG00000073914	fam163b	protein_coding	family with sequence similarity 163, member B [Source:ZFIN;Acc:ZDB-GENE-091204-96]	10	10636237
ENSDARG00000067828	si:ch211-229c8.13	protein_coding	si:ch211-229c8.13 [Source:ZFIN;Acc:ZDB-GENE-120214-7]	18	33100606
ENSDARG00000061796	rasgrp4	protein_coding	RAS guanyl releasing protein 4 [Source:ZFIN;Acc:ZDB-GENE-050419-110]	18	35742838
ENSDARG00000102452	eif3ha	protein_coding	eukaryotic translation initiation factor 3, subunit H, a [Source:ZFIN;Acc:ZDB-GENE-040808-19]	16	48282321
ENSDARG00000043134	cux1b	protein_coding	cut-like homeobox 1b [Source:ZFIN;Acc:ZDB-GENE-040801-260]	15	2520319
ENSDARG00000070971	furinb	protein_coding	furin (paired basic amino acid cleaving enzyme) b [Source:ZFIN;Acc:ZDB-GENE-040901-2]	25	8755990
ENSDARG00000093749	FP102171.1	processed_transcript		9	4443918
ENSDARG00000101619	minos1	protein_coding	mitochondrial inner membrane organizing system 1 [Source:ZFIN;Acc:ZDB-GENE-060825-325]	23	39744369
ENSDARG00000043550	ENKD1	protein_coding	si:ch211-220d9.3 [Source:ZFIN;Acc:ZDB-GENE-081104-180]	8	2438638	ENKD1
ENSDARG00000105411	si:ch211-113d11.5	protein_coding	si:ch211-113d11.5 [Source:ZFIN;Acc:ZDB-GENE-030131-6391]	14	46221004
ENSDARG00000045417	fam49bb	protein_coding	family with sequence similarity 49, member Bb [Source:ZFIN;Acc:ZDB-GENE-040426-2590]	24	10792773
ENSDARG00000036462	rab11fip1b	protein_coding	RAB11 family interacting protein 1 (class I) b [Source:ZFIN;Acc:ZDB-GENE-091204-322]	10	41318583
ENSDARG00000104518	si:dkeyp-13d12.23	IG_C_gene	si:dkeyp-13d12.23 [Source:ZFIN;Acc:ZDB-GENE-141212-2]	2	31856242
ENSDARG00000008767	tle2b	protein_coding	transducin like enhancer of split 2b [Source:ZFIN;Acc:ZDB-GENE-050208-677]	22	21672656
ENSDARG00000086612	si:ch73-269m14.4	protein_coding	si:ch73-269m14.4 [Source:ZFIN;Acc:ZDB-GENE-120215-94]	21	45238533
ENSDARG00000101124	BX649345.2	processed_transcript		11	28517562
ENSDARG00000106667	znf977	protein_coding	zinc finger protein 977 [Source:ZFIN;Acc:ZDB-GENE-110913-138]	4	50572302
ENSDARG00000076302	DTX4	protein_coding	si:ch211-119e14.2 [Source:ZFIN;Acc:ZDB-GENE-160728-59]	7	18557939	DTX4
ENSDARG00000113825	pimr158	protein_coding	Pim proto-oncogene, serine/threonine kinase, related 158 [Source:ZFIN;Acc:ZDB-GENE-081028-9]	13	9213805
ENSDARG00000075571	bicd2	protein_coding	bicaudal D homolog 2 (Drosophila) [Source:ZFIN;Acc:ZDB-GENE-120717-1]	11	37049105
ENSDARG00000003193	rassf7b	protein_coding	Ras association (RalGDS/AF-6) domain family (N-terminal) member 7b [Source:ZFIN;Acc:ZDB-GENE-030429-1]	7	49654588
ENSDARG00000089200	si:dkey-103g5.4	protein_coding	si:dkey-103g5.4 [Source:ZFIN;Acc:ZDB-GENE-131127-503]	15	21882419
ENSDARG00000060926	rnf19b	protein_coding	ring finger protein 19B [Source:ZFIN;Acc:ZDB-GENE-060503-281]	19	35379899
ENSDARG00000099966	polr2a	protein_coding	polymerase (RNA) II (DNA directed) polypeptide A [Source:ZFIN;Acc:ZDB-GENE-041008-78]	12	22560067
ENSDARG00000098197	CU633999.1	antisense		19	60878
ENSDARG00000105407	CU459186.7	lincRNA		7	5949085
ENSDARG00000110946	znf1110	protein_coding	zinc finger protein 1110 [Source:ZFIN;Acc:ZDB-GENE-110914-29]	4	50701550
ENSDARG00000089749	aqp8b	protein_coding	aquaporin 8b [Source:ZFIN;Acc:ZDB-GENE-080220-47]	3	18572279
ENSDARG00000037256	si:ch211-145b13.5	protein_coding	si:ch211-145b13.5 [Source:ZFIN;Acc:ZDB-GENE-090313-35]	1	26011479
ENSDARG00000096319	si:ch211-239j9.1	protein_coding	si:ch211-239j9.1 [Source:ZFIN;Acc:ZDB-GENE-120215-212]	6	52350443
ENSDARG00000012896	anos1a	protein_coding	anosmin 1a [Source:ZFIN;Acc:ZDB-GENE-000201-9]	1	31942961
ENSDARG00000007181	nadk2	protein_coding	NAD kinase 2, mitochondrial [Source:ZFIN;Acc:ZDB-GENE-040801-202]	21	22330005
ENSDARG00000101458	r3hdm1	protein_coding	R3H domain containing 1 [Source:ZFIN;Acc:ZDB-GENE-030131-7119]	22	12361317
ENSDARG00000097788	BX572077.2	antisense		15	21900980
ENSDARG00000092202	HTRA2 (1 of many)	protein_coding	si:dkey-112g5.16 [Source:ZFIN;Acc:ZDB-GENE-141219-11]	13	9115984	HTRA2 (1 of many)
ENSDARG00000023316	sim1a	protein_coding	single-minded family bHLH transcription factor 1a [Source:ZFIN;Acc:ZDB-GENE-020829-1]	16	1465624
ENSDARG00000093491	si:dkey-78l4.8	protein_coding	si:dkey-78l4.8 [Source:ZFIN;Acc:ZDB-GENE-060503-270]	22	19478140
ENSDARG00000021864	rplp1	protein_coding	ribosomal protein, large, P1 [Source:ZFIN;Acc:ZDB-GENE-030131-8663]	19	1852078
ENSDARG00000009471	nid2b	protein_coding	nidogen 2b (osteonidogen) [Source:ZFIN;Acc:ZDB-GENE-040724-143]	20	9643499
ENSDARG00000037558	asb12b	protein_coding	ankyrin repeat and SOCS box-containing 12b [Source:ZFIN;Acc:ZDB-GENE-040822-25]	14	9265741
ENSDARG00000002037	pfkfb2b	protein_coding	6-phosphofructo-2-kinase/fructose-2,6-biphosphatase 2b [Source:ZFIN;Acc:ZDB-GENE-120222-1]	11	18784847
ENSDARG00000004291	hecw1b	protein_coding	HECT, C2 and WW domain containing E3 ubiquitin protein ligase 1b [Source:ZFIN;Acc:ZDB-GENE-060503-2]	2	49884696
ENSDARG00000053995	gpank1	protein_coding	G patch domain and ankyrin repeats 1 [Source:ZFIN;Acc:ZDB-GENE-070928-32]	1	26036123
ENSDARG00000071384	slc7a11	protein_coding	solute carrier family 7 (anionic amino acid transporter light chain, xc- system), member 11 [Source:ZFIN;Acc:ZDB-GENE-150416-1]	14	41887070
ENSDARG00000078894	hemk1	protein_coding	HemK methyltransferase family member 1 [Source:ZFIN;Acc:ZDB-GENE-050208-185]	6	41510135
ENSDARG00000093403	si:ch73-376l24.4	protein_coding	si:ch73-376l24.4 [Source:ZFIN;Acc:ZDB-GENE-100921-79]	5	63340637
ENSDARG00000053820	pcmtd2	protein_coding	protein-L-isoaspartate (D-aspartate) O-methyltransferase domain containing 2 [Source:ZFIN;Acc:ZDB-GENE-060312-14]	23	30755804
ENSDARG00000077124	si:ch211-255p10.4	protein_coding	si:ch211-255p10.4 [Source:ZFIN;Acc:ZDB-GENE-121214-354]	12	4643996
ENSDARG00000032743	si:dkey-11p23.7	protein_coding	si:dkey-11p23.7 [Source:ZFIN;Acc:ZDB-GENE-100922-120]	16	41517188
ENSDARG00000099651	bin3	protein_coding	bridging integrator 3 [Source:ZFIN;Acc:ZDB-GENE-030131-2696]	8	50742975
ENSDARG00000062785	adpgk2	protein_coding	ADP-dependent glucokinase 2 [Source:ZFIN;Acc:ZDB-GENE-090609-3]	17	11445671
ENSDARG00000079738	znf219	protein_coding	zinc finger protein 219 [Source:ZFIN;Acc:ZDB-GENE-110623-1]	7	73593814
ENSDARG00000018896	mmp24	protein_coding	matrix metallopeptidase 24 [Source:ZFIN;Acc:ZDB-GENE-040724-262]	6	52362395
ENSDARG00000069995	dpy19l1l	protein_coding	dpy-19-like 1, like (H. sapiens) [Source:ZFIN;Acc:ZDB-GENE-030521-11]	16	42667560
ENSDARG00000020289	pif1	protein_coding	PIF1 5'-to-3' DNA helicase homolog (S. cerevisiae) [Source:ZFIN;Acc:ZDB-GENE-030131-4928]	2	17096161
ENSDARG00000087679	BX005012.1	processed_transcript		16	41524790
ENSDARG00000053878	inpp5l	protein_coding	inositol polyphosphate-5-phosphatase L [Source:ZFIN;Acc:ZDB-GENE-051127-29]	8	38421333
ENSDARG00000028740	msnb	protein_coding	moesin b [Source:ZFIN;Acc:ZDB-GENE-030717-7]	14	9287683
ENSDARG00000062000	abtb2b	protein_coding	ankyrin repeat and BTB (POZ) domain containing 2b [Source:ZFIN;Acc:ZDB-GENE-100422-14]	25	24616717
ENSDARG00000009754	zc3h11a	protein_coding	zinc finger CCCH-type containing 11A [Source:ZFIN;Acc:ZDB-GENE-030131-3272]	11	24034345
ENSDARG00000045490	ndufb2	protein_coding	NADH dehydrogenase (ubiquinone) 1 beta subcomplex, 2 [Source:ZFIN;Acc:ZDB-GENE-040426-1762]	4	22480169
ENSDARG00000093402	si:dkey-286j17.4	protein_coding	si:dkey-286j17.4 [Source:ZFIN;Acc:ZDB-GENE-130530-2]	22	9632831
ENSDARG00000039499	soul2	protein_coding	heme-binding protein soul2 [Source:ZFIN;Acc:ZDB-GENE-030131-2524]	13	27040887
ENSDARG00000070507	trpc4a	protein_coding	transient receptor potential cation channel, subfamily C, member 4a [Source:ZFIN;Acc:ZDB-GENE-131217-1]	10	25829262
ENSDARG00000097796	AL845357.1	antisense		23	30764287
ENSDARG00000058367	abhd14a	protein_coding	abhydrolase domain containing 14A [Source:ZFIN;Acc:ZDB-GENE-040426-2428]	22	10698549
ENSDARG00000098774	si:zfos-741a10.3	protein_coding	si:zfos-741a10.3 [Source:ZFIN;Acc:ZDB-GENE-141216-452]	14	699229
ENSDARG00000070846	dazap1	protein_coding	DAZ associated protein 1 [Source:ZFIN;Acc:ZDB-GENE-070212-1]	11	5880562
ENSDARG00000052856	khdrbs1a	protein_coding	KH domain containing, RNA binding, signal transduction associated 1a [Source:ZFIN;Acc:ZDB-GENE-000210-25]	13	45009957
ENSDARG00000089860	atxn7l1	protein_coding	ataxin 7-like 1 [Source:ZFIN;Acc:ZDB-GENE-131127-383]	4	3438510
ENSDARG00000042428	gstt1a	protein_coding	glutathione S-transferase theta 1a [Source:ZFIN;Acc:ZDB-GENE-031001-13]	8	30787111
ENSDARG00000020901	gabrp	protein_coding	gamma-aminobutyric acid (GABA) A receptor, pi [Source:ZFIN;Acc:ZDB-GENE-081028-62]	14	34547554
ENSDARG00000101960	si:dkeyp-44d3.3	protein_coding	si:dkeyp-44d3.3 [Source:ZFIN;Acc:ZDB-GENE-120703-45]	4	41516714
ENSDARG00000094004	FP102120.1	processed_transcript		9	1372946
ENSDARG00000099883	CU302200.1	antisense		14	17421668
ENSDARG00000055342	slc16a13	protein_coding	solute carrier family 16, member 13 (monocarboxylic acid transporter 13) [Source:ZFIN;Acc:ZDB-GENE-120907-2]	7	20030888
ENSDARG00000071657	si:dkey-19a16.4	protein_coding	si:dkey-19a16.4 [Source:ZFIN;Acc:ZDB-GENE-050208-652]	22	6104892
ENSDARG00000086015	BX537109.1	unprocessed_pseudogene		14	42110473
ENSDARG00000096968	BX004812.1	lincRNA		25	31502082
ENSDARG00000032617	fgfrl1a	protein_coding	fibroblast growth factor receptor like 1a [Source:ZFIN;Acc:ZDB-GENE-040128-2]	14	17442913
ENSDARG00000038094	clec16a	protein_coding	C-type lectin domain containing 16A [Source:ZFIN;Acc:ZDB-GENE-040426-951]	3	26823788
ENSDARG00000101979	eps8l3a	protein_coding	EPS8-like 3a [Source:ZFIN;Acc:ZDB-GENE-091204-460]	22	1186866
ENSDARG00000101055	trim35-25	protein_coding	tripartite motif containing 35-25 [Source:ZFIN;Acc:ZDB-GENE-060503-484]	3	7920211
ENSDARG00000097073	CU928073.1	antisense		4	3446011
ENSDARG00000033967	trmt2b	protein_coding	tRNA methyltransferase 2 homolog B [Source:ZFIN;Acc:ZDB-GENE-050809-101]	13	30033036
ENSDARG00000039843	znf800b	protein_coding	zinc finger protein 800b [Source:ZFIN;Acc:ZDB-GENE-040426-1166]	4	3455146
ENSDARG00000013946	ivns1abpb	protein_coding	influenza virus NS1A binding protein b [Source:ZFIN;Acc:ZDB-GENE-030131-6266]	2	23379401
ENSDARG00000056151	tyrp1b	protein_coding	tyrosinase-related protein 1b [Source:ZFIN;Acc:ZDB-GENE-040718-249]	1	19332837
ENSDARG00000067751	si:rp71-68n21.9	protein_coding	si:rp71-68n21.9 [Source:ZFIN;Acc:ZDB-GENE-081105-100]	9	21165017
ENSDARG00000012946	syap1	protein_coding	synapse associated protein 1 [Source:ZFIN;Acc:ZDB-GENE-040426-917]	23	45860676
ENSDARG00000116521	si:dkey-23f9.9	protein_coding	si:dkey-23f9.9 [Source:ZFIN;Acc:ZDB-GENE-141216-41]	11	11387509
ENSDARG00000021702	pdcd4a	protein_coding	programmed cell death 4a [Source:ZFIN;Acc:ZDB-GENE-040426-1920]	1	26046148
ENSDARG00000079202	parp2	protein_coding	poly (ADP-ribose) polymerase 2 [Source:ZFIN;Acc:ZDB-GENE-031113-6]	2	37836821
ENSDARG00000105379	si:ch211-220f21.3	protein_coding	si:ch211-220f21.3 [Source:ZFIN;Acc:ZDB-GENE-160113-57]	7	6317866
ENSDARG00000032963	her12	protein_coding	hairy-related 12 [Source:ZFIN;Acc:ZDB-GENE-040824-5]	23	21444922
ENSDARG00000090564	PDZD4	protein_coding	si:ch73-162j3.4 [Source:ZFIN;Acc:ZDB-GENE-090313-136]	23	216012	PDZD4
ENSDARG00000044980	kpna6	protein_coding	karyopherin alpha 6 (importin alpha 7) [Source:ZFIN;Acc:ZDB-GENE-130530-626]	19	29861859
ENSDARG00000038030	rbx1	protein_coding	ring-box 1, E3 ubiquitin protein ligase [Source:ZFIN;Acc:ZDB-GENE-041008-106]	3	25101960
ENSDARG00000090140	tmem196b	protein_coding	transmembrane protein 196b [Source:ZFIN;Acc:ZDB-GENE-110914-248]	16	19677484
ENSDARG00000061379	cmya5	protein_coding	cardiomyopathy associated 5 [Source:ZFIN;Acc:ZDB-GENE-070630-1]	5	51848756
ENSDARG00000019897	gpat4	protein_coding	glycerol-3-phosphate acyltransferase 4 [Source:ZFIN;Acc:ZDB-GENE-060421-5102]	10	41362390
ENSDARG00000013528	mcm9	protein_coding	minichromosome maintenance 9 homologous recombination repair factor [Source:ZFIN;Acc:ZDB-GENE-041014-310]	20	41801913
ENSDARG00000035549	uprt	protein_coding	uracil phosphoribosyltransferase (FUR1) homolog (S. cerevisiae) [Source:ZFIN;Acc:ZDB-GENE-040426-2411]	5	23107804
ENSDARG00000042683	si:dkey-15j16.3	protein_coding	si:dkey-15j16.3 [Source:ZFIN;Acc:ZDB-GENE-030131-4680]	20	23838814
ENSDARG00000074583	grid1a	protein_coding	glutamate receptor, ionotropic, delta 1a [Source:ZFIN;Acc:ZDB-GENE-120411-28]	17	25955003
ENSDARG00000079467	si:ch73-15b2.5	protein_coding	si:ch73-15b2.5 [Source:ZFIN;Acc:ZDB-GENE-030131-5406]	6	40563848
ENSDARG00000098754	si:ch211-156p11.1	protein_coding	si:ch211-156p11.1 [Source:ZFIN;Acc:ZDB-GENE-070912-120]	22	9553680
ENSDARG00000016543	mrm3a	protein_coding	mitochondrial rRNA methyltransferase 3a [Source:ZFIN;Acc:ZDB-GENE-050417-184]	15	16185118
ENSDARG00000058349	polr2l	protein_coding	polymerase (RNA) II (DNA directed) polypeptide L [Source:ZFIN;Acc:ZDB-GENE-050522-181]	7	13363898
ENSDARG00000079665	gpr158b	protein_coding	G protein-coupled receptor 158b [Source:ZFIN;Acc:ZDB-GENE-130530-875]	2	12104389
ENSDARG00000093005	HTRA2 (1 of many)	protein_coding	si:dkey-33c12.11 [Source:ZFIN;Acc:ZDB-GENE-081028-29]	13	9188209	HTRA2 (1 of many)
ENSDARG00000071567	si:dkey-34l15.1	protein_coding	si:dkey-34l15.1 [Source:ZFIN;Acc:ZDB-GENE-081107-63]	14	29769332
ENSDARG00000095219	CT030044.1	processed_transcript		9	32883291
ENSDARG00000105355	zgc:154164	protein_coding	zgc:154164 [Source:ZFIN;Acc:ZDB-GENE-060929-1050]	7	6457759
ENSDARG00000013961	slc31a1	protein_coding	solute carrier family 31 (copper transporter), member 1 [Source:ZFIN;Acc:ZDB-GENE-040415-3]	5	57328535
ENSDARG00000040290	pon3.2	protein_coding	paraoxonase 3, tandem duplicate 2 [Source:ZFIN;Acc:ZDB-GENE-071004-70]	16	24662252
ENSDARG00000069792	crygm2d5	protein_coding	crystallin, gamma M2d5 [Source:ZFIN;Acc:ZDB-GENE-060918-4]	9	22231878
ENSDARG00000103962	add1	protein_coding	adducin 1 (alpha) [Source:ZFIN;Acc:ZDB-GENE-030909-2]	21	1990905
ENSDARG00000054438	fzd2	protein_coding	frizzled class receptor 2 [Source:ZFIN;Acc:ZDB-GENE-990415-224]	3	31621774
ENSDARG00000105359	FP325123.1	protein_coding	Histone H3.2 [Source:UniProtKB/Swiss-Prot;Acc:Q4QRF4]	7	6467050
ENSDARG00000061752	ripor2	protein_coding	RHO family interacting cell polarization regulator 2 [Source:ZFIN;Acc:ZDB-GENE-060503-342]	19	31593453
ENSDARG00000105414	zgc:112234	protein_coding	zgc:112234 [Source:NCBI gene;Acc:554097]	7	6363702
ENSDARG00000039338	gadd45gip1	protein_coding	growth arrest and DNA-damage-inducible, gamma interacting protein 1 [Source:ZFIN;Acc:ZDB-GENE-091204-282]	3	14691312
ENSDARG00000056206	camk2g2	protein_coding	calcium/calmodulin-dependent protein kinase (CaM kinase) II gamma 2 [Source:ZFIN;Acc:ZDB-GENE-070323-2]	13	22119798
ENSDARG00000062009	gpr18	protein_coding	G protein-coupled receptor 18 [Source:ZFIN;Acc:ZDB-GENE-070912-159]	9	31089649
ENSDARG00000093994	znf1058	protein_coding	zinc finger protein 1058 [Source:ZFIN;Acc:ZDB-GENE-110913-168]	4	50726871
ENSDARG00000055868	rsl1d1	protein_coding	ribosomal L1 domain containing 1 [Source:ZFIN;Acc:ZDB-GENE-130603-67]	12	19384615
ENSDARG00000052728	sltm	protein_coding	SAFB-like, transcription modulator [Source:ZFIN;Acc:ZDB-GENE-040426-2647]	7	30532636
ENSDARG00000033978	nxn	protein_coding	nucleoredoxin [Source:ZFIN;Acc:ZDB-GENE-050522-75]	15	16193809
ENSDARG00000045200	dusp19b	protein_coding	dual specificity phosphatase 19b [Source:ZFIN;Acc:ZDB-GENE-040502-1]	7	5885800
ENSDARG00000029729	clybl	protein_coding	citrate lyase beta like [Source:ZFIN;Acc:ZDB-GENE-030516-6]	9	31075896
ENSDARG00000073757	pdzrn3a	protein_coding	PDZ domain containing RING finger 3a [Source:ZFIN;Acc:ZDB-GENE-090313-307]	23	10828716
ENSDARG00000087048	si:dkey-165n16.1	protein_coding	si:dkey-165n16.1 [Source:ZFIN;Acc:ZDB-GENE-100922-224]	16	32729223
ENSDARG00000089271	nexmifa	protein_coding	neurite extension and migration factor a [Source:ZFIN;Acc:ZDB-GENE-110411-102]	5	23118470
ENSDARG00000027403	zgpat	protein_coding	zinc finger, CCCH-type with G patch domain [Source:ZFIN;Acc:ZDB-GENE-040426-1248]	11	12860260
ENSDARG00000090193	si:ch73-286h23.4	protein_coding	si:ch73-286h23.4 [Source:ZFIN;Acc:ZDB-GENE-070705-237]	22	9607677
ENSDARG00000071727	si:dkey-37o8.1	protein_coding	si:dkey-37o8.1 [Source:ZFIN;Acc:ZDB-GENE-030131-5667]	24	10898671
ENSDARG00000009267	zgc:136439	protein_coding	zgc:136439 [Source:ZFIN;Acc:ZDB-GENE-060421-2858]	9	41080029
ENSDARG00000062168	tmem168b	protein_coding	transmembrane protein 168b [Source:ZFIN;Acc:ZDB-GENE-090406-3]	25	21750386
ENSDARG00000055474	dexi	protein_coding	Dexi homolog (mouse) [Source:ZFIN;Acc:ZDB-GENE-040808-20]	3	26905024
ENSDARG00000094850	si:dkey-88l16.5	protein_coding	si:dkey-88l16.5 [Source:ZFIN;Acc:ZDB-GENE-091204-332]	10	15024772
ENSDARG00000099679	papd4	protein_coding	PAP associated domain containing 4 [Source:ZFIN;Acc:ZDB-GENE-050522-536]	5	51833132
ENSDARG00000025566	slc25a3b	protein_coding	solute carrier family 25 (mitochondrial carrier; phosphate carrier), member 3b [Source:ZFIN;Acc:ZDB-GENE-040426-1916]	25	3306620
ENSDARG00000071044	zgc:153722	protein_coding	zgc:153722 [Source:ZFIN;Acc:ZDB-GENE-060929-84]	23	16774589
ENSDARG00000092119	si:ch211-235f12.2	protein_coding	si:ch211-235f12.2 [Source:ZFIN;Acc:ZDB-GENE-050419-113]	18	39185907
ENSDARG00000068217	stx2b	protein_coding	syntaxin 2b [Source:ZFIN;Acc:ZDB-GENE-091204-424]	8	44211374
ENSDARG00000033845	igsf9ba	protein_coding	immunoglobulin superfamily, member 9Ba [Source:ZFIN;Acc:ZDB-GENE-060503-729]	15	19131702
ENSDARG00000079036	si:dkeyp-11g8.3	protein_coding	si:dkeyp-11g8.3 [Source:ZFIN;Acc:ZDB-GENE-110131-2]	20	34374735
ENSDARG00000053201	zgc:172323	protein_coding	zgc:172323 [Source:ZFIN;Acc:ZDB-GENE-080204-113]	16	32736588
ENSDARG00000092061	HTRA2 (1 of many)	protein_coding	si:dkey-112g5.13 [Source:ZFIN;Acc:ZDB-GENE-081028-21]	13	9074797	HTRA2 (1 of many)
ENSDARG00000078188	fam160a2	protein_coding	family with sequence similarity 160, member A2 [Source:ZFIN;Acc:ZDB-GENE-070912-291]	9	32895003
ENSDARG00000105564	si:ch73-367j5.3	protein_coding	si:ch73-367j5.3 [Source:ZFIN;Acc:ZDB-GENE-141216-95]	7	16166558
ENSDARG00000105717	BX957362.2	antisense		7	51802374
ENSDARG00000094010	swt1	protein_coding	SWT1 RNA endoribonuclease homolog [Source:ZFIN;Acc:ZDB-GENE-041015-373]	20	34343649
ENSDARG00000025465	spon2a	protein_coding	spondin 2a, extracellular matrix protein [Source:ZFIN;Acc:ZDB-GENE-990415-160]	14	21861099
ENSDARG00000056732	her4.1	protein_coding	hairy-related 4, tandem duplicate 1 [Source:ZFIN;Acc:ZDB-GENE-980526-521]	23	21452557
ENSDARG00000086056	plekhg6	protein_coding	pleckstrin homology domain containing, family G (with RhoGef domain) member 6 [Source:ZFIN;Acc:ZDB-GENE-030131-2517]	16	17007089
ENSDARG00000052074	si:ch211-122f10.4	protein_coding	si:ch211-122f10.4 [Source:ZFIN;Acc:ZDB-GENE-140106-45]	7	51816321
ENSDARG00000092893	CT027589.1	processed_transcript		2	8634240
ENSDARG00000071386	si:dkey-78l4.10	protein_coding	si:dkey-78l4.10 [Source:ZFIN;Acc:ZDB-GENE-060503-175]	22	19486711
ENSDARG00000032933	dtx2	protein_coding	deltex 2, E3 ubiquitin ligase [Source:ZFIN;Acc:ZDB-GENE-081022-150]	5	59553636
ENSDARG00000089159	acot14	protein_coding	acyl-CoA thioesterase 14 [Source:ZFIN;Acc:ZDB-GENE-041210-202]	4	25607101
ENSDARG00000098121	FP101882.1	lincRNA		6	28222989
ENSDARG00000032103	mapk6	protein_coding	mitogen-activated protein kinase 6 [Source:ZFIN;Acc:ZDB-GENE-050420-7]	18	39170127
ENSDARG00000091266	si:ch211-71m22.5	protein_coding	si:ch211-71m22.5 [Source:ZFIN;Acc:ZDB-GENE-130531-65]	2	8617816
ENSDARG00000097797	tomm6	protein_coding	translocase of outer mitochondrial membrane 6 homolog (yeast) [Source:ZFIN;Acc:ZDB-GENE-131121-445]	6	40572545
ENSDARG00000038672	tcf7	protein_coding	transcription factor 7 [Source:ZFIN;Acc:ZDB-GENE-050222-4]	21	45267589
ENSDARG00000053452	pop5	protein_coding	POP5 homolog, ribonuclease P/MRP subunit [Source:ZFIN;Acc:ZDB-GENE-050320-123]	8	41274211
ENSDARG00000095328	si:ch211-191i18.4	protein_coding	si:ch211-191i18.4 [Source:ZFIN;Acc:ZDB-GENE-060503-15]	19	42235739
ENSDARG00000104064	si:rp71-5o12.3	protein_coding	si:rp71-5o12.3 [Source:ZFIN;Acc:ZDB-GENE-070424-283]	4	31327980
ENSDARG00000095062	si:dkey-238m4.3	protein_coding	si:dkey-238m4.3 [Source:ZFIN;Acc:ZDB-GENE-100922-250]	16	22555855
ENSDARG00000039729	asap1b	protein_coding	ArfGAP with SH3 domain, ankyrin repeat and PH domain 1b [Source:ZFIN;Acc:ZDB-GENE-091112-16]	24	10897768
ENSDARG00000102945	ccl39.2	protein_coding	chemokine (C-C motif) ligand 39, duplicate 2 [Source:ZFIN;Acc:ZDB-GENE-131120-38]	25	13017489
ENSDARG00000055607	cgna	protein_coding	cingulin a [Source:ZFIN;Acc:ZDB-GENE-100921-78]	16	22520712
ENSDARG00000039979	tecrl2b	protein_coding	trans-2,3-enoyl-CoA reductase-like 2b [Source:ZFIN;Acc:ZDB-GENE-041010-116]	2	15300088
ENSDARG00000009822	her4.4	protein_coding	hairy-related 4, tandem duplicate 4 [Source:ZFIN;Acc:ZDB-GENE-081031-104]	23	21462021
ENSDARG00000093881	CT027791.1	processed_transcript		10	10712508
ENSDARG00000006760	slc24a3	protein_coding	solute carrier family 24 (sodium/potassium/calcium exchanger), member 3 [Source:ZFIN;Acc:ZDB-GENE-090312-67]	13	27073901
ENSDARG00000103889	mettl17	protein_coding	methyltransferase like 17 [Source:ZFIN;Acc:ZDB-GENE-031118-203]	2	37827567
ENSDARG00000079245	si:dkey-73p2.2	protein_coding	si:dkey-73p2.2 [Source:ZFIN;Acc:ZDB-GENE-131119-50]	3	4294936
ENSDARG00000110833	pimr153	protein_coding	Pim proto-oncogene, serine/threonine kinase, related 153 [Source:ZFIN;Acc:ZDB-GENE-081028-4]	13	9112544
ENSDARG00000031929	stard14	protein_coding	START domain containing 14 [Source:ZFIN;Acc:ZDB-GENE-040426-963]	14	33270387
ENSDARG00000078163	hpse2	protein_coding	heparanase 2 [Source:ZFIN;Acc:ZDB-GENE-090313-378]	13	40501455
ENSDARG00000070770	her4.3	protein_coding	hairy-related 4, tandem duplicate 3 [Source:ZFIN;Acc:ZDB-GENE-081030-7]	23	21459263
ENSDARG00000089490	kcnq4	protein_coding	potassium voltage-gated channel, KQT-like subfamily, member 4 [Source:ZFIN;Acc:ZDB-GENE-120215-132]	19	42142381
ENSDARG00000105682	BX957362.1	lincRNA		7	51825557
ENSDARG00000032102	prdx3	protein_coding	peroxiredoxin 3 [Source:ZFIN;Acc:ZDB-GENE-030826-18]	13	9842276
ENSDARG00000013880	spata20	protein_coding	spermatogenesis associated 20 [Source:ZFIN;Acc:ZDB-GENE-030131-7269]	12	27589607
ENSDARG00000070131	rpp25l	protein_coding	ribonuclease P/MRP 25 subunit-like [Source:ZFIN;Acc:ZDB-GENE-040718-275]	16	41532616
ENSDARG00000010317	gpr183a	protein_coding	G protein-coupled receptor 183a [Source:ZFIN;Acc:ZDB-GENE-070615-28]	9	31105389
ENSDARG00000026655	tspo	protein_coding	translocator protein [Source:ZFIN;Acc:ZDB-GENE-041010-125]	6	40578219
ENSDARG00000096037	si:ch211-214j24.14	protein_coding	si:ch211-214j24.14 [Source:ZFIN;Acc:ZDB-GENE-110914-226]	4	5249494
ENSDARG00000012002	slc38a7	protein_coding	solute carrier family 38, member 7 [Source:ZFIN;Acc:ZDB-GENE-040801-266]	7	51795667
ENSDARG00000070150	jtb	protein_coding	jumping translocation breakpoint [Source:ZFIN;Acc:ZDB-GENE-060503-674]	19	42227400
ENSDARG00000061836	nfixb	protein_coding	nuclear factor I/Xb [Source:ZFIN;Acc:ZDB-GENE-060421-5000]	3	14768364
ENSDARG00000060992	rpusd2	protein_coding	RNA pseudouridylate synthase domain containing 2 [Source:ZFIN;Acc:ZDB-GENE-120411-43]	17	31205064
ENSDARG00000096222	si:ch211-245n8.4	protein_coding	si:ch211-245n8.4 [Source:ZFIN;Acc:ZDB-GENE-110914-56]	4	50755309
ENSDARG00000013615	pbx3b	protein_coding	pre-B-cell leukemia homeobox 3b [Source:ZFIN;Acc:ZDB-GENE-000405-3]	8	33895773
ENSDARG00000105395	BX649385.1	antisense		13	22191361
ENSDARG00000079522	si:ch211-184m13.4	protein_coding	si:ch211-184m13.4 [Source:ZFIN;Acc:ZDB-GENE-070912-160]	9	31134907
ENSDARG00000074818	si:cabz01036022.1	protein_coding	si:cabz01036022.1 [Source:ZFIN;Acc:ZDB-GENE-160113-144]	7	6480212
ENSDARG00000094426	her4.2	protein_coding	hairy-related 4, tandem duplicate 2 [Source:ZFIN;Acc:ZDB-GENE-060815-1]	23	21455152
ENSDARG00000010029	spon1a	protein_coding	spondin 1a [Source:ZFIN;Acc:ZDB-GENE-000427-9]	18	28564640
ENSDARG00000101209	lamb1a	protein_coding	laminin, beta 1a [Source:ZFIN;Acc:ZDB-GENE-021226-1]	25	31546828
ENSDARG00000028618	zgc:77517	protein_coding	zgc:77517 [Source:ZFIN;Acc:ZDB-GENE-040426-1508]	6	39360377
ENSDARG00000111771	pimr152	protein_coding	Pim proto-oncogene, serine/threonine kinase, related 152 [Source:ZFIN;Acc:ZDB-GENE-081028-8]	13	9137116
ENSDARG00000101446	PCP4L1	protein_coding	si:dkey-46i9.1 [Source:ZFIN;Acc:ZDB-GENE-141216-493]	7	73630751	PCP4L1
ENSDARG00000021265	mybpc2b	protein_coding	myosin binding protein C, fast type b [Source:ZFIN;Acc:ZDB-GENE-050320-80]	24	38301080
ENSDARG00000056896	ttc12	protein_coding	tetratricopeptide repeat domain 12 [Source:ZFIN;Acc:ZDB-GENE-071016-4]	15	21947117
ENSDARG00000094034	znf1045	protein_coding	zinc finger protein 1045 [Source:ZFIN;Acc:ZDB-GENE-110914-118]	4	50776144
ENSDARG00000095476	BX470183.1	processed_transcript		9	31076056
ENSDARG00000057498	habp2	protein_coding	hyaluronan binding protein 2 [Source:ZFIN;Acc:ZDB-GENE-030131-4721]	12	31713239
ENSDARG00000035751	ipo7	protein_coding	importin 7 [Source:ZFIN;Acc:ZDB-GENE-030131-458]	7	65121743
ENSDARG00000097048	CU571318.1	lincRNA		23	250798
ENSDARG00000011272	uqcc2	protein_coding	ubiquinol-cytochrome c reductase complex assembly factor 2 [Source:ZFIN;Acc:ZDB-GENE-040426-1726]	6	40573365
ENSDARG00000095314	HTRA2 (1 of many)	protein_coding	si:dkey-19p15.4 [Source:ZFIN;Acc:ZDB-GENE-081028-23]	13	9095390	HTRA2 (1 of many)
ENSDARG00000033533	ccdc115	protein_coding	coiled-coil domain containing 115 [Source:ZFIN;Acc:ZDB-GENE-050227-20]	23	19198244
ENSDARG00000099514	zgc:112234	protein_coding	zgc:112234 [Source:NCBI gene;Acc:554097]	7	5906327
ENSDARG00000016783	srsf6b	protein_coding	serine/arginine-rich splicing factor 6b [Source:ZFIN;Acc:ZDB-GENE-041219-1]	11	1522127
ENSDARG00000003403	tenm1	protein_coding	teneurin transmembrane protein 1 [Source:ZFIN;Acc:ZDB-GENE-060531-26]	5	21295747
ENSDARG00000079515	ptx3b	protein_coding	pentraxin 3, long b [Source:ZFIN;Acc:ZDB-GENE-081104-385]	2	36691771
ENSDARG00000020890	tmod4	protein_coding	tropomodulin 4 (muscle) [Source:ZFIN;Acc:ZDB-GENE-991019-9]	16	29650698
ENSDARG00000097594	FP236741.1	antisense		2	35512002
ENSDARG00000102245	tk1	protein_coding	thymidine kinase 1, soluble [Source:ZFIN;Acc:ZDB-GENE-030131-5801]	11	45153104
ENSDARG00000062396	anks1aa	protein_coding	ankyrin repeat and sterile alpha motif domain containing 1Aa [Source:ZFIN;Acc:ZDB-GENE-090312-152]	23	255409
ENSDARG00000105473	si:cabz01036006.1	protein_coding	si:cabz01036006.1 [Source:ZFIN;Acc:ZDB-GENE-160113-146]	7	6066772
ENSDARG00000024829	tnn	protein_coding	tenascin N [Source:ZFIN;Acc:ZDB-GENE-990415-262]	2	35509418
ENSDARG00000099387	jpt1a	protein_coding	Jupiter microtubule associated homolog 1a [Source:ZFIN;Acc:ZDB-GENE-070410-142]	6	19294852
ENSDARG00000092078	AL954134.1	processed_transcript		2	20699481
ENSDARG00000101041	ccl39.1	protein_coding	chemokine (C-C motif) ligand 39, duplicate 1 [Source:ZFIN;Acc:ZDB-GENE-131127-149]	25	13022907
ENSDARG00000055192	zgc:136930	protein_coding	zgc:136930 [Source:ZFIN;Acc:ZDB-GENE-060312-16]	2	32780138
ENSDARG00000000540	asdurf	protein_coding	asnsd1 upstream reading frame [Source:ZFIN;Acc:ZDB-GENE-170731-1]	9	41079669
ENSDARG00000102199	im:6912630	protein_coding	im:6912630 [Source:ZFIN;Acc:ZDB-GENE-041008-63]	23	39755641
ENSDARG00000074533	slc25a38b	protein_coding	solute carrier family 25, member 38b [Source:ZFIN;Acc:ZDB-GENE-110214-1]	6	7721292
ENSDARG00000017590	nit2	protein_coding	nitrilase family, member 2 [Source:ZFIN;Acc:ZDB-GENE-050522-65]	6	37431169
ENSDARG00000115701	crygm2d9	protein_coding	crystallin, gamma M2d9 [Source:ZFIN;Acc:ZDB-GENE-081105-81]	9	22239013
ENSDARG00000105439	CU459186.8	lincRNA		7	6029084
ENSDARG00000076330	dusp12	protein_coding	dual specificity phosphatase 12 [Source:ZFIN;Acc:ZDB-GENE-050626-91]	2	20658259
ENSDARG00000036394	pop7	protein_coding	POP7 homolog, ribonuclease P/MRP subunit [Source:ZFIN;Acc:ZDB-GENE-041010-88]	7	21887307
ENSDARG00000096802	si:dkeyp-13d11.1	protein_coding	si:dkeyp-13d11.1 [Source:ZFIN;Acc:ZDB-GENE-090313-377]	20	32669475
ENSDARG00000003779	ctnnd2b	protein_coding	catenin (cadherin-associated protein), delta 2b [Source:ZFIN;Acc:ZDB-GENE-070912-532]	2	30554256
ENSDARG00000079388	agrn	protein_coding	agrin [Source:ZFIN;Acc:ZDB-GENE-030131-1033]	23	23485858
ENSDARG00000104960	si:ch211-11n16.3	protein_coding	si:ch211-11n16.3 [Source:ZFIN;Acc:ZDB-GENE-131121-86]	15	14246103
ENSDARG00000020952	si:ch211-214j8.1	protein_coding	si:ch211-214j8.1 [Source:ZFIN;Acc:ZDB-GENE-060526-100]	5	26248380
ENSDARG00000062263	arhgap17b	protein_coding	Rho GTPase activating protein 17b [Source:ZFIN;Acc:ZDB-GENE-080220-26]	3	18579806
ENSDARG00000063385	cenpe	protein_coding	centromere protein E [Source:ZFIN;Acc:ZDB-GENE-060929-860]	1	260039
ENSDARG00000052494	pcdh18b	protein_coding	protocadherin 18b [Source:ZFIN;Acc:ZDB-GENE-080804-1]	14	42172257
ENSDARG00000057262	si:dkey-91i10.3	protein_coding	si:dkey-91i10.3 [Source:ZFIN;Acc:ZDB-GENE-081105-124]	9	23009608
ENSDARG00000094335	si:dkey-23f9.12	protein_coding	si:dkey-23f9.12 [Source:ZFIN;Acc:ZDB-GENE-141216-30]	11	11407892
ENSDARG00000100732	si:dkeyp-93h6.1	protein_coding	si:dkeyp-93h6.1 [Source:ZFIN;Acc:ZDB-GENE-040724-224]	20	18387358
ENSDARG00000061288	kcnc4	protein_coding	potassium voltage-gated channel, Shaw-related subfamily, member 4 [Source:ZFIN;Acc:ZDB-GENE-060503-773]	8	24928632
ENSDARG00000029511	kcns3b	protein_coding	potassium voltage-gated channel, delayed-rectifier, subfamily S, member 3b [Source:ZFIN;Acc:ZDB-GENE-051120-78]	20	14114258
ENSDARG00000088686	hist1h2a11	protein_coding	histone cluster 1 H2A family member 11 [Source:ZFIN;Acc:ZDB-GENE-081205-1]	7	5904020
ENSDARG00000057173	ifit8	protein_coding	interferon-induced protein with tetratricopeptide repeats 8 [Source:ZFIN;Acc:ZDB-GENE-051127-17]	13	17694845
ENSDARG00000010169	myd88	protein_coding	myeloid differentiation primary response 88 [Source:ZFIN;Acc:ZDB-GENE-040219-3]	24	20188914
ENSDARG00000000853	dstyk	protein_coding	dual serine/threonine and tyrosine protein kinase [Source:ZFIN;Acc:ZDB-GENE-040826-2]	22	472327
ENSDARG00000076010	twist1b	protein_coding	twist family bHLH transcription factor 1b [Source:ZFIN;Acc:ZDB-GENE-050417-357]	16	19732543
ENSDARG00000059472	arhgap31	protein_coding	Rho GTPase activating protein 31 [Source:ZFIN;Acc:ZDB-GENE-100922-256]	5	67671207
ENSDARG00000021853	ntpcr	protein_coding	nucleoside-triphosphatase, cancer-related [Source:ZFIN;Acc:ZDB-GENE-040801-200]	13	48747449
ENSDARG00000070142	cart4	protein_coding	cocaine- and amphetamine-regulated transcript 4 [Source:ZFIN;Acc:ZDB-GENE-060503-863]	19	42241530
ENSDARG00000074686	oga	protein_coding	O-GlcNAcase [Source:ZFIN;Acc:ZDB-GENE-030131-3208]	13	11988464
ENSDARG00000075164	mylk5	protein_coding	myosin, light chain kinase 5 [Source:ZFIN;Acc:ZDB-GENE-050309-74]	3	31662126
ENSDARG00000089853	si:dkey-22n8.3	protein_coding	si:dkey-22n8.3 [Source:ZFIN;Acc:ZDB-GENE-110914-188]	1	46985884
ENSDARG00000093660	si:dkey-6f10.3	protein_coding	si:dkey-6f10.3 [Source:ZFIN;Acc:ZDB-GENE-041210-339]	20	32655858
ENSDARG00000096625	si:ch211-286b5.8	protein_coding	si:ch211-286b5.8 [Source:ZFIN;Acc:ZDB-GENE-121214-73]	1	55304374
ENSDARG00000058479	zgc:110425	protein_coding	zgc:110425 [Source:ZFIN;Acc:ZDB-GENE-050522-103]	7	6469133
ENSDARG00000075191	oacyl	protein_coding	O-acyltransferase like [Source:ZFIN;Acc:ZDB-GENE-090710-2]	21	10828828
ENSDARG00000105483	zgc:112234	protein_coding	zgc:112234 [Source:NCBI gene;Acc:554097]	7	6443547
ENSDARG00000015681	gsk3ab	protein_coding	glycogen synthase kinase 3 alpha b [Source:ZFIN;Acc:ZDB-GENE-990714-3]	16	11242443
ENSDARG00000061845	si:dkeyp-110e4.6	protein_coding	si:dkeyp-110e4.6 [Source:ZFIN;Acc:ZDB-GENE-030219-75]	14	26426085
ENSDARG00000003146	si:dkey-27m7.4	protein_coding	si:dkey-27m7.4 [Source:ZFIN;Acc:ZDB-GENE-090313-297]	13	17702522
ENSDARG00000101720	HIST2H3D	protein_coding	Histone H3.2 [Source:UniProtKB/Swiss-Prot;Acc:Q4QRF4]	7	5965611	HIST2H3D
ENSDARG00000092967	si:dkey-93m18.4	protein_coding	si:dkey-93m18.4 [Source:ZFIN;Acc:ZDB-GENE-091204-318]	21	6206215
ENSDARG00000026500	xkr9	protein_coding	XK, Kell blood group complex subunit-related family, member 9 [Source:ZFIN;Acc:ZDB-GENE-060421-6224]	24	14202327
ENSDARG00000104588	zgc:112234	protein_coding	zgc:112234 [Source:NCBI gene;Acc:554097]	7	6349530
ENSDARG00000043341	npy4r	protein_coding	neuropeptide Y receptor Y4 [Source:ZFIN;Acc:ZDB-GENE-980526-393]	17	20639180
ENSDARG00000071566	ppp1cab	protein_coding	protein phosphatase 1, catalytic subunit, alpha isozyme b [Source:ZFIN;Acc:ZDB-GENE-030131-5512]	12	13205955
ENSDARG00000092645	CR381531.1	processed_transcript		23	33828665
ENSDARG00000104070	BX323876.1	lincRNA		8	48691469
ENSDARG00000078492	swi5	protein_coding	SWI5 homologous recombination repair protein [Source:ZFIN;Acc:ZDB-GENE-091204-368]	10	10728870
ENSDARG00000039363	dnajb12a	protein_coding	DnaJ (Hsp40) homolog, subfamily B, member 12a [Source:ZFIN;Acc:ZDB-GENE-030131-2725]	13	30035253
ENSDARG00000015607	si:ch211-220f21.2	protein_coding	si:ch211-220f21.2 [Source:ZFIN;Acc:ZDB-GENE-160113-17]	7	6085485
ENSDARG00000087164	crygm2d4	protein_coding	crystallin, gamma M2d4 [Source:ZFIN;Acc:ZDB-GENE-060918-3]	9	22244537
ENSDARG00000018569	tnfrsf1a	protein_coding	tumor necrosis factor receptor superfamily, member 1a [Source:ZFIN;Acc:ZDB-GENE-040426-2252]	16	17060758
ENSDARG00000105309	FO704756.1	lincRNA		16	9564503
ENSDARG00000104891	si:dkey-109j17.5	protein_coding	si:dkey-109j17.5 [Source:ZFIN;Acc:ZDB-GENE-090313-173]	23	19202636
ENSDARG00000092390	si:dkey-6f10.4	protein_coding	si:dkey-6f10.4 [Source:ZFIN;Acc:ZDB-GENE-041210-340]	20	32666384
ENSDARG00000076546	trhra	protein_coding	thyrotropin-releasing hormone receptor a [Source:ZFIN;Acc:ZDB-GENE-100922-18]	16	38818864
ENSDARG00000100991	chrna3	protein_coding	cholinergic receptor, nicotinic, alpha 3 [Source:ZFIN;Acc:ZDB-GENE-070822-1]	18	50638006
ENSDARG00000026972	si:ch211-119o8.6	protein_coding	si:ch211-119o8.6 [Source:ZFIN;Acc:ZDB-GENE-070912-17]	2	38985489
ENSDARG00000105416	adgrg4a	protein_coding	adhesion G protein-coupled receptor G4a [Source:ZFIN;Acc:ZDB-GENE-121129-2]	14	31721171
ENSDARG00000014804	cacna2d1a	protein_coding	calcium channel, voltage-dependent, alpha 2/delta subunit 1a [Source:ZFIN;Acc:ZDB-GENE-041210-215]	4	19768679
ENSDARG00000018111	kdm7aa	protein_coding	lysine (K)-specific demethylase 7Aa [Source:ZFIN;Acc:ZDB-GENE-030131-9829]	4	22484830
ENSDARG00000096218	BX784029.3	lincRNA		4	11202941
ENSDARG00000079756	peak1	protein_coding	pseudopodium-enriched atypical kinase 1 [Source:ZFIN;Acc:ZDB-GENE-100422-1]	25	7346800
ENSDARG00000097867	CR381579.4	antisense		15	46801341
ENSDARG00000079907	ptger4c	protein_coding	prostaglandin E receptor 4 (subtype EP4) c [Source:ZFIN;Acc:ZDB-GENE-070705-128]	2	17181777
ENSDARG00000051809	btr12	protein_coding	bloodthirsty-related gene family, member 12 [Source:ZFIN;Acc:ZDB-GENE-060929-548]	7	73670137
ENSDARG00000006110	chrd	protein_coding	chordin [Source:ZFIN;Acc:ZDB-GENE-990415-33]	15	46790676
ENSDARG00000102727	si:ch73-182e20.4	protein_coding	si:ch73-182e20.4 [Source:ZFIN;Acc:ZDB-GENE-131127-155]	25	25085349
ENSDARG00000037408	tbc1d10c	protein_coding	TBC1 domain family, member 10C [Source:ZFIN;Acc:ZDB-GENE-130125-1]	14	21905492
ENSDARG00000012177	rab4b	protein_coding	RAB4B, member RAS oncogene family [Source:ZFIN;Acc:ZDB-GENE-040822-15]	15	8813755
ENSDARG00000061357	chst6	protein_coding	carbohydrate sulfotransferase 6 [Source:ZFIN;Acc:ZDB-GENE-060810-74]	25	34862225
ENSDARG00000095076	si:dkey-73p2.3	protein_coding	si:dkey-73p2.3 [Source:ZFIN;Acc:ZDB-GENE-131126-12]	3	4346854
ENSDARG00000105353	CU463030.1	protein_coding	histone H4 [Source:NCBI gene;Acc:100331412]	7	6340617
ENSDARG00000102370	znf1094	protein_coding	zinc finger protein 1094 [Source:ZFIN;Acc:ZDB-GENE-120703-39]	4	41528590
ENSDARG00000003693	hars	protein_coding	histidyl-tRNA synthetase [Source:ZFIN;Acc:ZDB-GENE-040912-152]	14	7377552
ENSDARG00000074635	abca1a	protein_coding	ATP-binding cassette, sub-family A (ABC1), member 1A [Source:ZFIN;Acc:ZDB-GENE-031006-12]	1	52560549
ENSDARG00000105507	zgc:112234	protein_coding	zgc:112234 [Source:NCBI gene;Acc:554097]	7	6465468
ENSDARG00000040463	slc25a51b	protein_coding	solute carrier family 25, member 51b [Source:ZFIN;Acc:ZDB-GENE-140328-2]	14	4178236
ENSDARG00000058564	si:ch73-368j24.17	protein_coding	si:ch73-368j24.17 [Source:ZFIN;Acc:ZDB-GENE-160113-31]	7	6385664
ENSDARG00000101916	si:dkeyp-44d3.5	protein_coding	si:dkeyp-44d3.5 [Source:ZFIN;Acc:ZDB-GENE-120703-2]	4	41555642
ENSDARG00000078215	rbsn	protein_coding	rabenosyn, RAB effector [Source:ZFIN;Acc:ZDB-GENE-100525-1]	8	53150972
[truncated: 35,242 more rows]

## Sheet: PROTCODS
Gene stable ID	Gene name		Gene type	Gene description	Chromosome/scaffold name	Gene start (bp)	HGNC symbol	age	vlookup of col B		HGNC	modal value			age
ENSDARG00000037487	MARCH1	MARCH1	protein_coding	membrane-associated ring finger (C3HC4) 1 [Source:ZFIN;Acc:ZDB-GENE-081112-1]	1	19708508		14	14		A1BG	15.1			1
ENSDARG00000061738	MARCH2	MARCH2	protein_coding	membrane-associated ring finger (C3HC4) 2 [Source:ZFIN;Acc:ZDB-GENE-050208-777]	22	17509422		12	12		A1CF	2			1
ENSDARG00000027590	SEPT2	SEPT2	protein_coding	septin 2 [Source:ZFIN;Acc:ZDB-GENE-030131-911]	2	22592139		12	12		A2M	13			1
ENSDARG00000058775	OCT2	OCT2	protein_coding	organic cation transporter 2 [Source:ZFIN;Acc:ZDB-GENE-080204-92]	17	6331994		#N/A	#N/A		A2ML1	1			1
ENSDARG00000030656	SEPT3	SEPT3	protein_coding	septin 3 [Source:ZFIN;Acc:ZDB-GENE-050522-375]	1	45616067		12	12		A3GALT2	17			1
ENSDARG00000056439	MARCH4	MARCH4	protein_coding	membrane-associated ring finger (C3HC4) 4 [Source:ZFIN;Acc:ZDB-GENE-041210-304]	9	52492639		12	12		A4GALT	2			1
ENSDARG00000105271	SEPT4	SEPT4	protein_coding	septin 4b [Source:NCBI gene;Acc:100003446]	15	119057	2004-09-01	12	12		A4GNT	2			1
ENSDARG00000032552	MARCH5	MARCH5	protein_coding	membrane-associated ring finger (C3HC4) 5 [Source:ZFIN;Acc:ZDB-GENE-070424-47]	13	42361599		7	7		AAAS	2			1
ENSDARG00000076066	MARCH6	MARCH6	protein_coding	membrane-associated ring finger (C3HC4) 6 [Source:ZFIN;Acc:ZDB-GENE-070912-530]	2	30489846		7	7		AACS	1			1
ENSDARG00000010721	SEPT6	SEPT6	protein_coding	septin 6 [Source:ZFIN;Acc:ZDB-GENE-030131-1414]	14	33297781		7	7		AADAC	1			1
ENSDARG00000111819	SEPT6	SEPT6	protein_coding	septin 6 [Source:ZFIN;Acc:ZDB-GENE-030131-1414]	CHR_ALT_CTG14_1_27	33297292		7	7		AADACL2	1			1
ENSDARG00000096375	MARCH7	MARCH7	protein_coding	membrane-associated ring finger (C3HC4) 7 [Source:ZFIN;Acc:ZDB-GENE-080204-121]	6	11765341		12	12		AADACL3	1			1
ENSDARG00000096271	MARCH7	MARCH7	protein_coding	membrane-associated ring finger (C3HC4) 7 [Source:ZFIN;Acc:ZDB-GENE-080204-121]	6	11765541		12	12		AADACL4	1			1
ENSDARG00000057772	MARCH7	MARCH7	protein_coding	membrane-associated ring finger (C3HC4) 7 [Source:ZFIN;Acc:ZDB-GENE-080204-121]	6	11781231		12			AADAT	1			1
ENSDARG00000062489	MARCH8	MARCH8	protein_coding	membrane-associated ring finger (C3HC4) 8 [Source:ZFIN;Acc:ZDB-GENE-080204-8]	13	17751866		14			AAED1	2			1
ENSDARG00000055740	MARCH9	MARCH9	protein_coding	membrane-associated ring finger (C3HC4) 9 [Source:ZFIN;Acc:ZDB-GENE-081031-71]	23	36771593		12			AAGAB	7			1
ENSDARG00000099236	SEPT10	SEPT10	protein_coding	septin 10 [Source:ZFIN;Acc:ZDB-GENE-050417-3]	9	55857193		12			AAK1	1			1
ENSDARG00000075212	MARCH11	MARCH11	protein_coding	membrane-associated ring finger (C3HC4) 11 [Source:ZFIN;Acc:ZDB-GENE-070912-276]	2	42592572		15.2			AAMDC	1			1
ENSDARG00000019191	SEPT12	SEPT12	protein_coding	septin 12 [Source:ZFIN;Acc:ZDB-GENE-120215-68]	3	28502419		3			AAMP	1			1
ENSDARG00000102889	SEPT15	SEPT15	protein_coding	septin 15 [Source:ZFIN;Acc:ZDB-GENE-061103-265]	25	12853111		#N/A			AANAT	3			1
ENSDARG00000002968	a1cf		protein_coding	apobec1 complementation factor [Source:ZFIN;Acc:ZDB-GENE-060824-3]	12	6160446		2			AAR2	2			1
ENSDARG00000056314	a2ml		protein_coding	alpha-2-macroglobulin-like [Source:ZFIN;Acc:ZDB-GENE-090212-1]	15	21113965		#N/A			AARD	17			1
ENSDARG00000041645	A2ML1 (1 of many)		protein_coding	si:dkey-105h12.2 [Source:ZFIN;Acc:ZDB-GENE-131118-9]	15	21137046	A2ML1 (1 of many)	#N/A			AARS	1			1
ENSDARG00000078757	A2ML1 (1 of many)		protein_coding	si:ch211-212c13.8 [Source:ZFIN;Acc:ZDB-GENE-131118-28]	15	21157585	A2ML1 (1 of many)	#N/A			AARS2	1			1
ENSDARG00000041685	A2ML1 (1 of many)		protein_coding	si:dkey-105h12.2 [Source:ZFIN;Acc:ZDB-GENE-131118-9]	15	21220744	A2ML1 (1 of many)	#N/A			AARSD1	1			1
ENSDARG00000115205	A2ML1 (1 of many)		protein_coding	zgc:171445 [Source:ZFIN;Acc:ZDB-GENE-080205-2]	3	3415921	A2ML1 (1 of many)	#N/A			AASDH	1			1
ENSDARG00000008835	A2ML1 (1 of many)		protein_coding	si:dkey-46g23.5 [Source:ZFIN;Acc:ZDB-GENE-030131-9306]	3	3432960	A2ML1 (1 of many)	#N/A			AASDHPPT	1			1
ENSDARG00000102274	aaas		protein_coding	achalasia, adrenocortical insufficiency, alacrimia [Source:ZFIN;Acc:ZDB-GENE-030912-4]	9	205248		2			AASS	2			1
ENSDARG00000012468	aacs		protein_coding	acetoacetyl-CoA synthetase [Source:ZFIN;Acc:ZDB-GENE-040426-903]	5	18827314		1			AATF	2			1
ENSDARG00000063621	aadac		protein_coding	arylacetamide deacetylase [Source:ZFIN;Acc:ZDB-GENE-130530-713]	15	1045374		1			AATK	9			1
ENSDARG00000044802	aadacl4		protein_coding	arylacetamide deacetylase-like 4 [Source:ZFIN;Acc:ZDB-GENE-080919-2]	11	28617564		1			ABAT	1			1
ENSDARG00000011410	aadat		protein_coding	aminoadipate aminotransferase [Source:ZFIN;Acc:ZDB-GENE-111229-1]	7	7675685		1			ABCA1	1			1
ENSDARG00000075299	aaed1		protein_coding	AhpC/TSA antioxidant enzyme domain containing 1 [Source:ZFIN;Acc:ZDB-GENE-110914-194]	8	1269941		2			ABCA10	1			1
ENSDARG00000041170	aagab		protein_coding	alpha and gamma adaptin binding protein [Source:ZFIN;Acc:ZDB-GENE-040718-120]	18	19812608		7			ABCA12	1			1
ENSDARG00000117041	aagab		protein_coding	alpha and gamma adaptin binding protein [Source:ZFIN;Acc:ZDB-GENE-040718-120]	CHR_ALT_CTG18_1_21	19813091		7			ABCA13	1			1
ENSDARG00000011855	aak1a		protein_coding	AP2 associated kinase 1a [Source:ZFIN;Acc:ZDB-GENE-081105-101]	8	48965767		#N/A			ABCA2	1			1
ENSDARG00000077686	aak1b		protein_coding	AP2 associated kinase 1b [Source:ZFIN;Acc:ZDB-GENE-091118-25]	10	41060739		#N/A			ABCA3	1			1
ENSDARG00000103957	aamdc		protein_coding	adipogenesis associated, Mth938 domain containing [Source:ZFIN;Acc:ZDB-GENE-050522-64]	18	3096612		1			ABCA4	1			1
ENSDARG00000045019	aamp		protein_coding	angio-associated, migratory cell protein [Source:ZFIN;Acc:ZDB-GENE-040426-2370]	6	59913147		1			ABCA5	1			1
ENSDARG00000036567	aanat1		protein_coding	arylalkylamine N-acetyltransferase 1 [Source:ZFIN;Acc:ZDB-GENE-040329-1]	6	23616893		#N/A			ABCA6	1			1
ENSDARG00000079802	aanat2		protein_coding	arylalkylamine N-acetyltransferase 2 [Source:ZFIN;Acc:ZDB-GENE-991019-6]	3	54887782		#N/A			ABCA7	1			1
ENSDARG00000018658	aar2		protein_coding	AAR2 splicing factor homolog (S. cerevisiae) [Source:ZFIN;Acc:ZDB-GENE-040704-68]	23	4216196		2			ABCA8	1			1
ENSDARG00000069142	aars		protein_coding	alanyl-tRNA synthetase [Source:ZFIN;Acc:ZDB-GENE-030131-3663]	18	18636273		1			ABCA9	1			1
ENSDARG00000113882	aars		protein_coding	alanyl-tRNA synthetase [Source:ZFIN;Acc:ZDB-GENE-030131-3663]	CHR_ALT_CTG18_1_20	18636901		1			ABCB1	1			1
ENSDARG00000107385	aars2		protein_coding	alanyl-tRNA synthetase 2, mitochondrial (putative) [Source:ZFIN;Acc:ZDB-GENE-041008-213]	22	25554232		1			ABCB10	1			1
ENSDARG00000015747	aarsd1		protein_coding	alanyl-tRNA synthetase domain containing 1 [Source:ZFIN;Acc:ZDB-GENE-040801-91]	12	6049355		1			ABCB11	1			1
ENSDARG00000022730	aasdh		protein_coding	aminoadipate-semialdehyde dehydrogenase [Source:ZFIN;Acc:ZDB-GENE-041210-322]	20	25645459		1			ABCB4	1			1
ENSDARG00000037501	aasdhppt		protein_coding	aminoadipate-semialdehyde dehydrogenase-phosphopantetheinyl transferase [Source:ZFIN;Acc:ZDB-GENE-050913-36]	15	44440136		1			ABCB5	1			1
ENSDARG00000051816	aass		protein_coding	aminoadipate-semialdehyde synthase [Source:ZFIN;Acc:ZDB-GENE-061220-8]	25	28279577		2			ABCB6	1			1
ENSDARG00000025467	aatf		protein_coding	apoptosis antagonizing transcription factor [Source:ZFIN;Acc:ZDB-GENE-030131-9654]	5	56277866		2			ABCB7	1			1
ENSDARG00000109548	aatf		protein_coding	apoptosis antagonizing transcription factor [Source:ZFIN;Acc:ZDB-GENE-030131-9654]	CHR_ALT_CTG5_1_53	56277901		2			ABCB8	1			1
ENSDARG00000078222	aatka		protein_coding	apoptosis-associated tyrosine kinase a [Source:ZFIN;Acc:ZDB-GENE-100812-4]	3	51899578		#N/A			ABCB9	1			1
ENSDARG00000104442	aatkb		protein_coding	apoptosis-associated tyrosine kinase b [Source:ZFIN;Acc:ZDB-GENE-100812-6]	12	35702809		#N/A			ABCC1	2			1
ENSDARG00000006031	abat		protein_coding	4-aminobutyrate aminotransferase [Source:ZFIN;Acc:ZDB-GENE-031006-4]	3	27832500		1			ABCC10	2			1
ENSDARG00000074749	abca12		protein_coding	ATP-binding cassette, sub-family A (ABC1), member 12 [Source:ZFIN;Acc:ZDB-GENE-030131-9790]	9	40685613		1			ABCC11	15.1			1
ENSDARG00000074635	abca1a		protein_coding	ATP-binding cassette, sub-family A (ABC1), member 1A [Source:ZFIN;Acc:ZDB-GENE-031006-12]	1	52560549		#N/A			ABCC12	1			1
ENSDARG00000079009	abca1b		protein_coding	ATP-binding cassette, sub-family A (ABC1), member 1B [Source:ZFIN;Acc:ZDB-GENE-030131-9826]	14	6423973		#N/A			ABCC2	2			1
ENSDARG00000013500	abca2		protein_coding	ATP-binding cassette, sub-family A (ABC1), member 2 [Source:ZFIN;Acc:ZDB-GENE-050517-1]	5	25088622		1			ABCC3	1			1
ENSDARG00000100524	abca3b		protein_coding	ATP-binding cassette, sub-family A (ABC1), member 3b [Source:ZFIN;Acc:ZDB-GENE-050517-2]	3	12593558		#N/A			ABCC4	1			1
ENSDARG00000057169	abca4a		protein_coding	ATP-binding cassette, sub-family A (ABC1), member 4a [Source:ZFIN;Acc:ZDB-GENE-050517-3]	24	28561038		#N/A			ABCC5	4			1
ENSDARG00000062661	abca4b		protein_coding	ATP-binding cassette, sub-family A (ABC1), member 4b [Source:ZFIN;Acc:ZDB-GENE-050517-4]	2	15203322		#N/A			ABCC6	15.1			1
ENSDARG00000074041	abca5		protein_coding	ATP-binding cassette, sub-family A (ABC1), member 5 [Source:ZFIN;Acc:ZDB-GENE-050517-5]	12	38807604		1			ABCC8	12			1
ENSDARG00000061591	abcb10		protein_coding	ATP-binding cassette, sub-family B (MDR/TAP), member 10 [Source:ZFIN;Acc:ZDB-GENE-040525-2]	13	24263049		1			ABCC9	9			1
ENSDARG00000011573	abcb11a		protein_coding	ATP-binding cassette, sub-family B (MDR/TAP), member 11a [Source:ZFIN;Acc:ZDB-GENE-050517-13]	9	48755638		#N/A			ABCD1	1			1
ENSDARG00000070078	abcb11b		protein_coding	ATP-binding cassette, sub-family B (MDR/TAP), member 11b [Source:ZFIN;Acc:ZDB-GENE-050517-14]	11	13223625		#N/A			ABCD2	1			1
ENSDARG00000010936	abcb4		protein_coding	ATP-binding cassette, sub-family B (MDR/TAP), member 4 [Source:ZFIN;Acc:ZDB-GENE-080204-52]	16	28629242		1			ABCD3	1			1
ENSDARG00000021787	abcb5		protein_coding	ATP-binding cassette, sub-family B (MDR/TAP), member 5 [Source:ZFIN;Acc:ZDB-GENE-030131-6414]	16	19537038		1			ABCD4	1			1
ENSDARG00000063297	abcb6a		protein_coding	ATP-binding cassette, sub-family B (MDR/TAP), member 6a [Source:ZFIN;Acc:ZDB-GENE-050517-9]	1	6135176		#N/A			ABCE1	1			1
ENSDARG00000074254	abcb6b		protein_coding	ATP-binding cassette, sub-family B (MDR/TAP), member 6b [Source:ZFIN;Acc:ZDB-GENE-070912-584]	9	14202686		#N/A			ABCF1	7			1
ENSDARG00000062795	abcb7		protein_coding	ATP-binding cassette, sub-family B (MDR/TAP), member 7 [Source:ZFIN;Acc:ZDB-GENE-050517-10]	14	10981703		1			ABCF2	1			1
ENSDARG00000056672	abcb8		protein_coding	ATP-binding cassette, sub-family B (MDR/TAP), member 8 [Source:ZFIN;Acc:ZDB-GENE-050410-6]	24	33781485		1			ABCF3	1			1
ENSDARG00000056200	abcb9		protein_coding	ATP-binding cassette, sub-family B (MDR/TAP), member 9 [Source:ZFIN;Acc:ZDB-GENE-050517-12]	5	28018246		1			ABCG1	1			1
ENSDARG00000109326	abcb9		protein_coding	ATP-binding cassette, sub-family B (MDR/TAP), member 9 [Source:ZFIN;Acc:ZDB-GENE-050517-12]	CHR_ALT_CTG5_2_3	28025733		1			ABCG2	1			1
ENSDARG00000104719	abcc1		protein_coding	ATP-binding cassette, sub-family C (CFTR/MRP), member 1 [Source:ZFIN;Acc:ZDB-GENE-050517-15]	3	36713477		2			ABCG4	1			1
ENSDARG00000077988	abcc10		protein_coding	ATP-binding cassette, sub-family C (CFTR/MRP), member 10 [Source:ZFIN;Acc:ZDB-GENE-050517-24]	11	11911399		2			ABCG5	1			1
ENSDARG00000013050	abcc12		protein_coding	ATP-binding cassette, sub-family C (CFTR/MRP), member 12 [Source:ZFIN;Acc:ZDB-GENE-050517-25]	7	38158604		1			ABCG8	2			1
ENSDARG00000062519	abcc13		protein_coding	ATP-binding cassette, sub-family C (CFTR/MRP), member 13 [Source:ZFIN;Acc:ZDB-GENE-050517-26]	24	24036195		#N/A			ABHD1	1			1
ENSDARG00000014031	abcc2		protein_coding	ATP-binding cassette, sub-family C (CFTR/MRP), member 2 [Source:ZFIN;Acc:ZDB-GENE-040426-1523]	13	681628		2			ABHD10	1			1
ENSDARG00000116140	abcc2		protein_coding	ATP-binding cassette, sub-family C (CFTR/MRP), member 2 [Source:ZFIN;Acc:ZDB-GENE-040426-1523]	CHR_ALT_CTG13_1_1	683894		2			ABHD11	1			1
ENSDARG00000096662	abcc3		protein_coding	ATP-binding cassette, sub-family C (CFTR/MRP), member 3 [Source:ZFIN;Acc:ZDB-GENE-050517-16]	12	695619		1			ABHD12	1			1
ENSDARG00000058953	abcc4		protein_coding	ATP-binding cassette, sub-family C (CFTR/MRP), member 4 [Source:ZFIN;Acc:ZDB-GENE-030616-511]	6	7322587		1			ABHD12B	1			1
ENSDARG00000115375	abcc4		protein_coding	ATP-binding cassette, sub-family C (CFTR/MRP), member 4 [Source:ZFIN;Acc:ZDB-GENE-030616-511]	CHR_ALT_CTG6_1_3	7347375		1			ABHD13	1			1
ENSDARG00000061233	abcc5		protein_coding	ATP-binding cassette, sub-family C (CFTR/MRP), member 5 [Source:ZFIN;Acc:ZDB-GENE-050517-17]	18	45792035		4			ABHD14A	1			1
ENSDARG00000016750	abcc6a		protein_coding	ATP-binding cassette, sub-family C (CFTR/MRP), member 6a [Source:ZFIN;Acc:ZDB-GENE-050517-18]	6	11026354		#N/A			ABHD14A-ACY1	7			1
ENSDARG00000105403	abcc6b.1		protein_coding	ATP-binding cassette, sub-family C (CFTR/MRP), member 6b, tandem duplicate 1 [Source:ZFIN;Acc:ZDB-GENE-050517-19]	3	36744518		#N/A			ABHD14B	1			1
ENSDARG00000094901	abcc6b.2		protein_coding	ATP-binding cassette, sub-family C (CFTR/MRP), member 6b, tandem duplicate 2 [Source:ZFIN;Acc:ZDB-GENE-110208-2]	3	36807642		#N/A			ABHD15	6			1
ENSDARG00000051879	abcc8		protein_coding	ATP-binding cassette, sub-family C (CFTR/MRP), member 8 [Source:ZFIN;Acc:ZDB-GENE-050517-22]	25	22719852		12			ABHD16A	7			1
ENSDARG00000114458	abcc8		protein_coding	ATP-binding cassette, sub-family C (CFTR/MRP), member 8 [Source:ZFIN;Acc:ZDB-GENE-050517-22]	CHR_ALT_CTG25_1_19	22730490		12			ABHD16B	15.1			1
ENSDARG00000077007	abcc8b		protein_coding	ATP-binding cassette, sub-family C (CFTR/MRP), member 8b [Source:ZFIN;Acc:ZDB-GENE-120215-45]	18	50040849		#N/A			ABHD17A	1			1
ENSDARG00000015985	abcc9		protein_coding	ATP-binding cassette, sub-family C (CFTR/MRP), member 9 [Source:ZFIN;Acc:ZDB-GENE-050517-23]	4	14660769		9			ABHD17B	1			1
ENSDARG00000074876	abcd1		protein_coding	ATP-binding cassette, sub-family D (ALD), member 1 [Source:ZFIN;Acc:ZDB-GENE-050517-27]	8	8046086		1			ABHD17C	1			1
ENSDARG00000059409	abcd2		protein_coding	ATP-binding cassette, sub-family D (ALD), member 2 [Source:ZFIN;Acc:ZDB-GENE-050517-28]	4	75292781		1			ABHD18	2			1
ENSDARG00000104085	abcd3a		protein_coding	ATP-binding cassette, sub-family D (ALD), member 3a [Source:ZFIN;Acc:ZDB-GENE-040426-2868]	24	31310640		#N/A			ABHD2	1			1
ENSDARG00000116461	abcd3a		protein_coding	ATP-binding cassette, sub-family D (ALD), member 3a [Source:ZFIN;Acc:ZDB-GENE-040426-2868]	CHR_ALT_CTG24_1_19	31318906		#N/A			ABHD3	1			1
ENSDARG00000110888	abcd3a		protein_coding	ATP-binding cassette, sub-family D (ALD), member 3a [Source:ZFIN;Acc:ZDB-GENE-040426-2868]	CHR_ALT_CTG24_2_5	31320302		#N/A			ABHD4	1			1
ENSDARG00000002947	abcd3b		protein_coding	ATP-binding cassette, sub-family D (ALD), member 3b [Source:ZFIN;Acc:ZDB-GENE-050517-29]	2	15109528		#N/A			ABHD5	1			1
ENSDARG00000061770	abcd4		protein_coding	ATP-binding cassette, sub-family D (ALD), member 4 [Source:ZFIN;Acc:ZDB-GENE-050517-30]	24	35911020		1			ABHD6	1			1
ENSDARG00000007216	abce1		protein_coding	ATP-binding cassette, sub-family E (OABP), member 1 [Source:ZFIN;Acc:ZDB-GENE-040426-1995]	23	43695036		1			ABHD8	1			1
ENSDARG00000031795	abcf1		protein_coding	ATP-binding cassette, sub-family F (GCN20), member 1 [Source:ZFIN;Acc:ZDB-GENE-050517-31]	19	30428913		7			ABI1	12			1
ENSDARG00000038785	abcf2a		protein_coding	ATP-binding cassette, sub-family F (GCN20), member 2a [Source:ZFIN;Acc:ZDB-GENE-030131-8714]	2	32505554		#N/A			ABI2	7			1
ENSDARG00000052331	abcf2b		protein_coding	ATP-binding cassette, sub-family F (GCN20), member 2b [Source:ZFIN;Acc:ZDB-GENE-050506-58]	7	41403690		#N/A			ABI3	7			1
ENSDARG00000089705	abcf3		protein_coding	ATP-binding cassette, sub-family F (GCN20), member 3 [Source:ZFIN;Acc:ZDB-GENE-050517-32]	2	1218758		1			ABI3BP	12			1
ENSDARG00000063475	abcg1		protein_coding	ATP-binding cassette, sub-family G (WHITE), member 1 [Source:ZFIN;Acc:ZDB-GENE-070424-84]	15	5028608		1			ABL1	1			1
ENSDARG00000100075	abcg2a		protein_coding	ATP-binding cassette, sub-family G (WHITE), member 2a [Source:ZFIN;Acc:ZDB-GENE-050517-35]	23	45906137		#N/A			ABL2	12			1
ENSDARG00000079361	abcg2b		protein_coding	ATP-binding cassette, sub-family G (WHITE), member 2b [Source:ZFIN;Acc:ZDB-GENE-050517-36]	1	8673061		#N/A			ABLIM1	7			1
ENSDARG00000110043	abcg2b		protein_coding	ATP-binding cassette, sub-family G (WHITE), member 2b [Source:ZFIN;Acc:ZDB-GENE-050517-36]	CHR_ALT_CTG1_1_1	8628602		#N/A			ABLIM2	12			1
ENSDARG00000058574	abcg2c		protein_coding	ATP-binding cassette, sub-family G (WHITE), member 2c [Source:ZFIN;Acc:ZDB-GENE-050517-37]	13	5031197		#N/A			ABLIM3	12			1
ENSDARG00000016818	abcg2d		protein_coding	ATP-binding cassette, sub-family G (WHITE), member 2d [Source:ZFIN;Acc:ZDB-GENE-050517-38]	1	50566256		#N/A			ABO	13			1
ENSDARG00000061047	abcg4a		protein_coding	ATP-binding cassette, sub-family G (WHITE), member 4a [Source:ZFIN;Acc:ZDB-GENE-050517-39]	5	30624183		#N/A			ABR	3			1
ENSDARG00000078068	abcg4b		protein_coding	ATP-binding cassette, sub-family G (WHITE), member 4b [Source:ZFIN;Acc:ZDB-GENE-080215-10]	15	23487730		#N/A			ABRA	12			1
ENSDARG00000063078	abcg5		protein_coding	ATP-binding cassette, sub-family G (WHITE), member 5 [Source:ZFIN;Acc:ZDB-GENE-050517-40]	13	10945337		1			ABRACL	2			1
ENSDARG00000115809	abcg5		protein_coding	ATP-binding cassette, sub-family G (WHITE), member 5 [Source:ZFIN;Acc:ZDB-GENE-050517-40]	CHR_ALT_CTG13_1_10	10945512		1			ABRAXAS1	2			1
ENSDARG00000063059	abcg8		protein_coding	ATP-binding cassette, sub-family G (WHITE), member 8 [Source:ZFIN;Acc:ZDB-GENE-050517-41]	13	10926528		2			ABRAXAS2	2			1
ENSDARG00000116468	abcg8		protein_coding	ATP-binding cassette, sub-family G (WHITE), member 8 [Source:ZFIN;Acc:ZDB-GENE-050517-41]	CHR_ALT_CTG13_1_10	10936761		2			ABT1	1			1
ENSDARG00000071341	abch1		protein_coding	ATP-binding cassette, sub-family H, member 1 [Source:ZFIN;Acc:ZDB-GENE-050517-42]	17	24537185		#N/A			ABTB1	2			1
ENSDARG00000076435	abhd10a		protein_coding	abhydrolase domain containing 10a [Source:ZFIN;Acc:ZDB-GENE-060526-144]	5	67884087		#N/A			ABTB2	6			1
ENSDARG00000058394	abhd10b		protein_coding	abhydrolase domain containing 10b [Source:ZFIN;Acc:ZDB-GENE-041111-196]	24	21917012		#N/A			ACAA1	1			1
ENSDARG00000069501	abhd11		protein_coding	abhydrolase domain containing 11 [Source:ZFIN;Acc:ZDB-GENE-040909-1]	21	25703078		1			ACAA2	1			1
ENSDARG00000071004	abhd12		protein_coding	abhydrolase domain containing 12 [Source:ZFIN;Acc:ZDB-GENE-060929-268]	17	21154576		1			ACACA	1			1
ENSDARG00000059209	abhd13		protein_coding	abhydrolase domain containing 13 [Source:ZFIN;Acc:ZDB-GENE-051120-54]	9	5345236		1			ACACB	1			1
ENSDARG00000058367	abhd14a		protein_coding	abhydrolase domain containing 14A [Source:ZFIN;Acc:ZDB-GENE-040426-2428]	22	10698549		1			ACAD10	1			1
ENSDARG00000100531	abhd14b		protein_coding	abhydrolase domain containing 14B [Source:ZFIN;Acc:ZDB-GENE-040426-1342]	6	53429228		1			ACAD11	1			1
ENSDARG00000078768	abhd15a		protein_coding	abhydrolase domain containing 15a [Source:ZFIN;Acc:ZDB-GENE-131121-270]	15	24946321		#N/A			ACAD8	1			1
ENSDARG00000078929	abhd16a		protein_coding	abhydrolase domain containing 16A [Source:ZFIN;Acc:ZDB-GENE-010601-2]	16	10477533		7			ACAD9	1			1
ENSDARG00000091433	abhd17aa		protein_coding	abhydrolase domain containing 17Aa [Source:ZFIN;Acc:ZDB-GENE-030131-840]	2	49039159		#N/A			ACADL	1			1
ENSDARG00000043084	abhd17ab		protein_coding	abhydrolase domain containing 17Ab [Source:ZFIN;Acc:ZDB-GENE-081105-136]	8	19232238		#N/A			ACADM	1			1
ENSDARG00000035571	abhd17b		protein_coding	abhydrolase domain containing 17B [Source:ZFIN;Acc:ZDB-GENE-040718-244]	5	25733774		1			ACADS	1			1
ENSDARG00000058452	abhd17c		protein_coding	abhydrolase domain containing 17C [Source:ZFIN;Acc:ZDB-GENE-040426-714]	7	10911396		1			ACADSB	1			1
ENSDARG00000111161	abhd17c		protein_coding	abhydrolase domain containing 17C [Source:ZFIN;Acc:ZDB-GENE-040426-714]	CHR_ALT_CTG7_1_3	10911689		1			ACADVL	1			1
ENSDARG00000101961	abhd18		protein_coding	abhydrolase domain containing 18 [Source:ZFIN;Acc:ZDB-GENE-050306-53]	14	49994501		2			ACAN	12			1
ENSDARG00000025797	abhd2a		protein_coding	abhydrolase domain containing 2a [Source:ZFIN;Acc:ZDB-GENE-040426-784]	7	13824150		#N/A			ACAP1	1			1
ENSDARG00000045804	abhd2b		protein_coding	abhydrolase domain containing 2b [Source:ZFIN;Acc:ZDB-GENE-061027-74]	25	19120529		#N/A			ACAP2	1			1
ENSDARG00000115068	abhd2b		protein_coding	abhydrolase domain containing 2b [Source:ZFIN;Acc:ZDB-GENE-061027-74]	CHR_ALT_CTG25_1_12	19120180		#N/A			ACAP3	1			1
ENSDARG00000018809	abhd3		protein_coding	abhydrolase domain containing 3 [Source:ZFIN;Acc:ZDB-GENE-040912-90]	2	11848510		1			ACAT1	1			1
ENSDARG00000102887	abhd4		protein_coding	abhydrolase domain containing 4 [Source:ZFIN;Acc:ZDB-GENE-050417-83]	2	51645164		1			ACAT2	1			1
ENSDARG00000100388	abhd5b		protein_coding	abhydrolase domain containing 5b [Source:ZFIN;Acc:ZDB-GENE-110411-277]	19	48372446		#N/A			ACBD3	4			1
ENSDARG00000060756	abhd6a		protein_coding	abhydrolase domain containing 6a [Source:ZFIN;Acc:ZDB-GENE-090925-1]	11	42062067		#N/A			ACBD4	2			1
ENSDARG00000070894	abhd6b		protein_coding	abhydrolase domain containing 6b [Source:ZFIN;Acc:ZDB-GENE-070410-104]	23	19655301		#N/A			ACBD5	1			1
ENSDARG00000111140	abhd6b		protein_coding	abhydrolase domain containing 6b [Source:ZFIN;Acc:ZDB-GENE-070410-104]	CHR_ALT_CTG23_2_4	19660321		#N/A			ACBD6	2			1
ENSDARG00000103518	abhd8a		protein_coding	abhydrolase domain containing 8a [Source:ZFIN;Acc:ZDB-GENE-080204-70]	2	54015958		#N/A			ACBD7	1			1
ENSDARG00000076620	abhd8b		protein_coding	abhydrolase domain containing 8b [Source:ZFIN;Acc:ZDB-GENE-130530-805]	11	5933635		#N/A			ACCS	1			1
ENSDARG00000010155	abi1a		protein_coding	abl-interactor 1a [Source:ZFIN;Acc:ZDB-GENE-040426-1701]	24	5935377		#N/A			ACCSL	1			1
ENSDARG00000062991	abi1b		protein_coding	abl-interactor 1b [Source:ZFIN;Acc:ZDB-GENE-060929-1182]	2	9868601		#N/A			ACD	13			1
ENSDARG00000058207	abi2a		protein_coding	abl-interactor 2a [Source:ZFIN;Acc:ZDB-GENE-060929-192]	9	13733468		#N/A			ACE	6			1
ENSDARG00000111927	abi2a		protein_coding	abl-interactor 2a [Source:ZFIN;Acc:ZDB-GENE-060929-192]	CHR_ALT_CTG9_1_1	13714113		#N/A			ACE2	1			1
ENSDARG00000014875	abi2b		protein_coding	abl-interactor 2b [Source:ZFIN;Acc:ZDB-GENE-060519-5]	6	9970733		#N/A			ACER1	12			1
ENSDARG00000060072	abi3a		protein_coding	ABI family, member 3a [Source:ZFIN;Acc:ZDB-GENE-060929-958]	3	33395942		#N/A			ACER2	6			1
ENSDARG00000063283	abi3b		protein_coding	ABI family, member 3b [Source:ZFIN;Acc:ZDB-GENE-121214-259]	12	5492804		#N/A			ACER3	2			1
ENSDARG00000062156	abi3bpa		protein_coding	ABI family, member 3 (NESH) binding protein a [Source:ZFIN;Acc:ZDB-GENE-070912-325]	9	30132498		#N/A			ACHE	3			1
ENSDARG00000071095	abi3bpb		protein_coding	ABI family, member 3 (NESH) binding protein b [Source:ZFIN;Acc:ZDB-GENE-030131-6041]	22	28446365		#N/A			ACIN1	2			1
ENSDARG00000113819	abi3bpb		protein_coding	ABI family, member 3 (NESH) binding protein b [Source:ZFIN;Acc:ZDB-GENE-030131-6041]	CHR_ALT_CTG22_1_18	28447683		#N/A			ACKR1	15.2			1
ENSDARG00000111438	abi3bpb		protein_coding	ABI family, member 3 (NESH) binding protein b [Source:ZFIN;Acc:ZDB-GENE-030131-6041]	CHR_ALT_CTG22_2_5	28444005		#N/A			ACKR2	14			1
ENSDARG00000035187	abl1		protein_coding	c-abl oncogene 1, non-receptor tyrosine kinase [Source:ZFIN;Acc:ZDB-GENE-100812-9]	5	72145468		1			ACKR3	12			1
ENSDARG00000013841	abl2		protein_coding	c-abl oncogene 2, non-receptor tyrosine kinase [Source:ZFIN;Acc:ZDB-GENE-020809-2]	8	14915332		12			ACKR4	12			1
ENSDARG00000060149	ablim1a		protein_coding	actin binding LIM protein 1a [Source:ZFIN;Acc:ZDB-GENE-080219-41]	13	43507383		#N/A			ACLY	2			1
ENSDARG00000045064	ablim1b		protein_coding	actin binding LIM protein 1b [Source:ZFIN;Acc:ZDB-GENE-050327-91]	12	30046320		#N/A			ACMSD	1			1
ENSDARG00000112629	ablim1b		protein_coding	actin binding LIM protein 1b [Source:ZFIN;Acc:ZDB-GENE-050327-91]	CHR_ALT_CTG12_1_23	30149317		#N/A			ACO1	1			1
ENSDARG00000055223	ablim2		protein_coding	actin binding LIM protein family, member 2 [Source:ZFIN;Acc:ZDB-GENE-100316-5]	12	22680115		12			ACO2	1			1
ENSDARG00000088168	ablim3		protein_coding	actin binding LIM protein family, member 3 [Source:ZFIN;Acc:ZDB-GENE-070112-1122]	14	34634145		12			ACOD1	1			1
ENSDARG00000114074	ablim3		protein_coding	actin binding LIM protein family, member 3 [Source:ZFIN;Acc:ZDB-GENE-070112-1122]	CHR_ALT_CTG14_1_29	34633519		12			ACOT1	6			1
ENSDARG00000112071	ablim3		protein_coding	actin binding LIM protein family, member 3 [Source:ZFIN;Acc:ZDB-GENE-070112-1122]	CHR_ALT_CTG14_2_7	34635559		12			ACOT11	1			1
ENSDARG00000019207	abo		protein_coding	ABO blood group (transferase A, alpha 1-3-N-acetylgalactosaminyltransferase; transferase B, alpha 1-3-galactosyltransferase) [Source:ZFIN;Acc:ZDB-GENE-081104-23]	5	25025053		13			ACOT12	12			1
ENSDARG00000095180	abr		protein_coding	ABR, RhoGEF and GTPase activating protein [Source:ZFIN;Acc:ZDB-GENE-070705-146]	5	62611400		3			ACOT13	1			1
ENSDARG00000059587	ABR (1 of many)		protein_coding	ABR, RhoGEF and GTPase activating protein [Source:NCBI gene;Acc:565190]	5	62374092	ABR (1 of many)	#N/A			ACOT2	6			1
ENSDARG00000038583	abraa		protein_coding	actin binding Rho activating protein a [Source:ZFIN;Acc:ZDB-GENE-120730-1]	6	52064304		#N/A			ACOT4	6			1
ENSDARG00000033854	abrab		protein_coding	actin binding Rho activating protein b [Source:ZFIN;Acc:ZDB-GENE-040822-7]	19	46768266		#N/A			ACOT6	14			1
ENSDARG00000042876	abracl		protein_coding	ABRA C-terminal like [Source:ZFIN;Acc:ZDB-GENE-030131-8594]	20	36806398		2			ACOT7	1			1
ENSDARG00000043339	abraxas1		protein_coding	abraxas 1, BRCA1 A complex subunit [Source:ZFIN;Acc:ZDB-GENE-041010-70]	21	19319804		2			ACOT8	1			1
ENSDARG00000115196	abraxas1		protein_coding	abraxas 1, BRCA1 A complex subunit [Source:ZFIN;Acc:ZDB-GENE-041010-70]	CHR_ALT_CTG21_1_10	19319977		2			ACOT9	2			1
ENSDARG00000098907	abraxas2		protein_coding	abraxas 2, BRISC complex subunit [Source:ZFIN;Acc:ZDB-GENE-040426-2491]	17	31805775		2			ACOX1	1			1
ENSDARG00000043666	abt1		protein_coding	activator of basal transcription 1 [Source:ZFIN;Acc:ZDB-GENE-050522-127]	8	8483664		1			ACOX2	1			1
ENSDARG00000063354	abtb1		protein_coding	ankyrin repeat and BTB (POZ) domain containing 1 [Source:ZFIN;Acc:ZDB-GENE-141212-241]	8	7097740		2			ACOX3	1			1
ENSDARG00000059751	abtb2a		protein_coding	ankyrin repeat and BTB (POZ) domain containing 2a [Source:ZFIN;Acc:ZDB-GENE-100422-13]	7	49272702		#N/A			ACOXL	1			1
ENSDARG00000062000	abtb2b		protein_coding	ankyrin repeat and BTB (POZ) domain containing 2b [Source:ZFIN;Acc:ZDB-GENE-100422-14]	25	24616717		#N/A			ACP1	1			1
ENSDARG00000004687	acaa1		protein_coding	acetyl-CoA acyltransferase 1 [Source:ZFIN;Acc:ZDB-GENE-040704-48]	24	20325312		1			ACP2	1			1
ENSDARG00000038881	acaa2		protein_coding	acetyl-CoA acyltransferase 2 [Source:ZFIN;Acc:ZDB-GENE-040426-1996]	8	2509625		1			ACP4	1			1
ENSDARG00000078512	acaca		protein_coding	acetyl-CoA carboxylase alpha [Source:ZFIN;Acc:ZDB-GENE-060526-74]	5	56308622		1			ACP5	1			1
ENSDARG00000114071	acaca		protein_coding	acetyl-CoA carboxylase alpha [Source:ZFIN;Acc:ZDB-GENE-060526-74]	CHR_ALT_CTG5_1_53	56309793		1			ACP6	1			1
ENSDARG00000061994	acacb		protein_coding	acetyl-CoA carboxylase beta [Source:ZFIN;Acc:ZDB-GENE-060526-132]	5	19337108		1			ACP7	1			1
ENSDARG00000045411	acad11		protein_coding	acyl-CoA dehydrogenase family, member 11 [Source:ZFIN;Acc:ZDB-GENE-040426-814]	24	11350330		1			ACPP	1			1
ENSDARG00000042658	acad8		protein_coding	acyl-CoA dehydrogenase family, member 8 [Source:ZFIN;Acc:ZDB-GENE-040426-828]	15	19335646		1			ACR	6			1
ENSDARG00000116771	acad8		protein_coding	acyl-CoA dehydrogenase family, member 8 [Source:ZFIN;Acc:ZDB-GENE-040426-828]	CHR_ALT_CTG15_1_14	19322209		1			ACRBP	14			1
ENSDARG00000055620	acad9		protein_coding	acyl-CoA dehydrogenase family, member 9 [Source:ZFIN;Acc:ZDB-GENE-060616-196]	11	26685982		1			ACRV1	17			1
ENSDARG00000088357	acadl		protein_coding	acyl-CoA dehydrogenase long chain [Source:ZFIN;Acc:ZDB-GENE-040426-771]	18	39487486		1			ACSBG1	1			1
ENSDARG00000115321	acadl		protein_coding	acyl-CoA dehydrogenase long chain [Source:ZFIN;Acc:ZDB-GENE-040426-771]	CHR_ALT_CTG18_1_44	39487588		1			ACSBG2	1			1
ENSDARG00000038900	acadm		protein_coding	acyl-CoA dehydrogenase medium chain [Source:ZFIN;Acc:ZDB-GENE-040426-1945]	2	26470070		1			ACSF2	1			1
ENSDARG00000030781	acads		protein_coding	acyl-CoA dehydrogenase short chain [Source:ZFIN;Acc:ZDB-GENE-040808-64]	10	43999263		1			ACSF3	1			1
ENSDARG00000076780	acadsb		protein_coding	acyl-CoA dehydrogenase short/branched chain [Source:ZFIN;Acc:ZDB-GENE-070410-109]	12	49156997		1			ACSL1	1			1
ENSDARG00000016687	acadvl		protein_coding	acyl-CoA dehydrogenase very long chain [Source:ZFIN;Acc:ZDB-GENE-030131-899]	7	20298333		1			ACSL3	1			1
ENSDARG00000035891	acana		protein_coding	aggrecan a [Source:ZFIN;Acc:ZDB-GENE-050208-221]	7	48761646		#N/A			ACSL4	1			1
ENSDARG00000045799	acanb		protein_coding	aggrecan b [Source:ZFIN;Acc:ZDB-GENE-100422-16]	25	19213872		#N/A			ACSL5	1			1
ENSDARG00000113408	acanb		protein_coding	aggrecan b [Source:ZFIN;Acc:ZDB-GENE-100422-16]	CHR_ALT_CTG25_1_12	19225311		#N/A			ACSL6	1			1
ENSDARG00000056346	acap1		protein_coding	ArfGAP with coiled-coil, ankyrin repeat and PH domains 1 [Source:ZFIN;Acc:ZDB-GENE-070112-1242]	7	20058857		1			ACSM1	1			1
ENSDARG00000109603	acap1		protein_coding	ArfGAP with coiled-coil, ankyrin repeat and PH domains 1 [Source:ZFIN;Acc:ZDB-GENE-070112-1242]	CHR_ALT_CTG7_1_14	20052158		1			ACSM2A	1			1
ENSDARG00000060783	acap2		protein_coding	ArfGAP with coiled-coil, ankyrin repeat and PH domains 2 [Source:ZFIN;Acc:ZDB-GENE-050208-640]	22	37733107		1			ACSM2B	1			1
ENSDARG00000075990	acap3a		protein_coding	ArfGAP with coiled-coil, ankyrin repeat and PH domains 3a [Source:ZFIN;Acc:ZDB-GENE-030131-1711]	23	36888913		#N/A			ACSM3	1			1
ENSDARG00000099240	acap3b		protein_coding	ArfGAP with coiled-coil, ankyrin repeat and PH domains 3b [Source:ZFIN;Acc:ZDB-GENE-070209-274]	11	3385106		#N/A			ACSM4	1			1
ENSDARG00000045888	acat1		protein_coding	acetyl-CoA acetyltransferase 1 [Source:ZFIN;Acc:ZDB-GENE-040808-68]	10	38663917		1			ACSM5	1			1
ENSDARG00000007127	acat2		protein_coding	acetyl-CoA acetyltransferase 2 [Source:ZFIN;Acc:ZDB-GENE-990714-22]	20	30922595		1			ACSM6	1			1
ENSDARG00000042623	acbd3		protein_coding	acyl-Coenzyme A binding domain containing 3 [Source:ZFIN;Acc:ZDB-GENE-040426-1930]	20	30702531		4			ACSS1	1			1
ENSDARG00000027070	acbd4		protein_coding	acyl-CoA binding domain containing 4 [Source:ZFIN;Acc:ZDB-GENE-040426-2074]	12	15568761		2			ACSS2	1			1
ENSDARG00000034883	acbd5a		protein_coding	acyl-CoA binding domain containing 5a [Source:ZFIN;Acc:ZDB-GENE-050522-268]	24	5915895		#N/A			ACSS3	1			1
ENSDARG00000058410	acbd5b		protein_coding	acyl-CoA binding domain containing 5b [Source:ZFIN;Acc:ZDB-GENE-070705-18]	2	9918678		#N/A			ACTA1	1			1
ENSDARG00000039456	acbd6		protein_coding	acyl-CoA binding domain containing 6 [Source:ZFIN;Acc:ZDB-GENE-030131-2810]	8	14381272		2			ACTA2	1			1
ENSDARG00000094730	acbd7		protein_coding	acyl-CoA binding domain containing 7 [Source:ZFIN;Acc:ZDB-GENE-050913-108]	16	28596555		1			ACTB	1			1
ENSDARG00000052124	accs		protein_coding	1-aminocyclopropane-1-carboxylate synthase homolog (Arabidopsis)(non-functional) [Source:ZFIN;Acc:ZDB-GENE-050327-39]	25	8921425		1			ACTBL2	15.2			1
ENSDARG00000078055	acd		protein_coding	ACD, shelterin complex subunit and telomerase recruitment factor [Source:ZFIN;Acc:ZDB-GENE-081022-45]	7	29080684		13			ACTC1	1			1
ENSDARG00000079166	ace		protein_coding	angiotensin I converting enzyme (peptidyl-dipeptidase A) 1 [Source:ZFIN;Acc:ZDB-GENE-030131-1826]	12	5530247		6			ACTG1	1			1
ENSDARG00000016918	ace2		protein_coding	angiotensin I converting enzyme 2 [Source:ZFIN;Acc:ZDB-GENE-041114-6]	11	29981678		1			ACTG2	1			1
ENSDARG00000010347	acer1		protein_coding	alkaline ceramidase 1 [Source:ZFIN;Acc:ZDB-GENE-050417-70]	8	20232421		12			ACTL10	15.2			1
ENSDARG00000077782	acer2		protein_coding	alkaline ceramidase 2 [Source:ZFIN;Acc:ZDB-GENE-121026-1]	7	71517094		6			ACTL6A	1			1
ENSDARG00000093366	acer3		protein_coding	alkaline ceramidase 3 [Source:ZFIN;Acc:ZDB-GENE-091204-155]	10	38526496		2			ACTL6B	1			1
ENSDARG00000031796	ache		protein_coding	acetylcholinesterase [Source:ZFIN;Acc:ZDB-GENE-010906-1]	7	26077153		3			ACTL7A	15.2			1
ENSDARG00000054290	acin1a		protein_coding	apoptotic chromatin condensation inducer 1a [Source:ZFIN;Acc:ZDB-GENE-030616-583]	2	38197820		#N/A			ACTL7B	15.2			1
ENSDARG00000026842	acin1b		protein_coding	apoptotic chromatin condensation inducer 1b [Source:ZFIN;Acc:ZDB-GENE-030826-12]	7	24069421		#N/A			ACTL8	17			1
ENSDARG00000062478	ackr3a		protein_coding	atypical chemokine receptor 3a [Source:ZFIN;Acc:ZDB-GENE-070301-5]	9	24043780		#N/A			ACTL9	1			1
ENSDARG00000058179	ackr3b		protein_coding	atypical chemokine receptor 3b [Source:ZFIN;Acc:ZDB-GENE-031116-61]	6	15751982		#N/A			ACTN1	1			1
ENSDARG00000113530	ackr3b		protein_coding	atypical chemokine receptor 3b [Source:ZFIN;Acc:ZDB-GENE-031116-61]	CHR_ALT_CTG6_1_7	15745376		#N/A			ACTN2	1			1
ENSDARG00000078729	ackr4a		protein_coding	atypical chemokine receptor 4a [Source:ZFIN;Acc:ZDB-GENE-070301-6]	2	31671545		#N/A			ACTN3	12			1
ENSDARG00000040133	ackr4b		protein_coding	atypical chemokine receptor 4b [Source:ZFIN;Acc:ZDB-GENE-051107-10]	24	11381400		#N/A			ACTN4	3			1
ENSDARG00000099079	aclya		protein_coding	ATP citrate lyase a [Source:ZFIN;Acc:ZDB-GENE-031113-1]	3	17951790		#N/A			ACTR10	3			1
ENSDARG00000055652	aclyb		protein_coding	ATP citrate lyase b [Source:ZFIN;Acc:ZDB-GENE-090909-2]	12	13973058		#N/A			ACTR1A	1			1
ENSDARG00000062549	acmsd		protein_coding	aminocarboxymuconate semialdehyde decarboxylase [Source:ZFIN;Acc:ZDB-GENE-070410-103]	9	23244292		1			ACTR1B	2			1
ENSDARG00000026376	aco1		protein_coding	aconitase 1, soluble [Source:ZFIN;Acc:ZDB-GENE-031118-76]	7	71463106		1			ACTR2	1			1
ENSDARG00000007294	aco2		protein_coding	aconitase 2, mitochondrial [Source:ZFIN;Acc:ZDB-GENE-030131-1390]	12	19106571		1			ACTR3	1			1
ENSDARG00000111879	aco2		protein_coding	aconitase 2, mitochondrial [Source:ZFIN;Acc:ZDB-GENE-030131-1390]	CHR_ALT_CTG12_2_1	19118746		1			ACTR3B	1			1
ENSDARG00000069844	acod1		protein_coding	aconitate decarboxylase 1 [Source:ZFIN;Acc:ZDB-GENE-081104-428]	9	21833628		1			ACTR3C	1			1
ENSDARG00000114462	acod1		protein_coding	aconitate decarboxylase 1 [Source:ZFIN;Acc:ZDB-GENE-081104-428]	CHR_ALT_CTG9_2_3	21871964		1			ACTR5	2			1
ENSDARG00000058229	acot11a		protein_coding	acyl-CoA thioesterase 11a [Source:ZFIN;Acc:ZDB-GENE-050522-538]	2	11028923		#N/A			ACTR6	2			1
ENSDARG00000042122	acot11b		protein_coding	acyl-CoA thioesterase 11b [Source:ZFIN;Acc:ZDB-GENE-051127-37]	8	17993788		#N/A			ACTR8	2			1
ENSDARG00000054534	ACOT12		protein_coding	acyl-CoA thioesterase 12 [Source:NCBI gene;Acc:100536873]	10	42903091	ACOT12	12			ACTRT1	17			1
ENSDARG00000061728	acot13		protein_coding	acyl-CoA thioesterase 13 [Source:ZFIN;Acc:ZDB-GENE-060503-437]	19	31576849		1			ACTRT2	15.1			1
ENSDARG00000114746	acot13		protein_coding	acyl-CoA thioesterase 13 [Source:ZFIN;Acc:ZDB-GENE-060503-437]	CHR_ALT_CTG19_1_3	31560093		1			ACTRT3	15.2			1
ENSDARG00000089159	acot14		protein_coding	acyl-CoA thioesterase 14 [Source:ZFIN;Acc:ZDB-GENE-041210-202]	4	25607101		#N/A			ACVR1	6			1
ENSDARG00000045522	acot15		protein_coding	acyl-CoA thioesterase 15 [Source:ZFIN;Acc:ZDB-GENE-041210-203]	4	25627147		#N/A			ACVR1B	6			1
ENSDARG00000113784	acot15		protein_coding	acyl-CoA thioesterase 15 [Source:ZFIN;Acc:ZDB-GENE-041210-203]	CHR_ALT_CTG4_1_10	25662908		#N/A			ACVR1C	12			1
ENSDARG00000111748	acot15		protein_coding	acyl-CoA thioesterase 15 [Source:ZFIN;Acc:ZDB-GENE-041210-203]	CHR_ALT_CTG4_1_10	25630587		#N/A			ACVR2A	6			1
ENSDARG00000069292	acot16		protein_coding	acyl-CoA thioesterase 16 [Source:ZFIN;Acc:ZDB-GENE-041210-201]	4	25651720		#N/A			ACVR2B	7			1
ENSDARG00000088524	acot17		protein_coding	acyl-CoA thioesterase 17 [Source:ZFIN;Acc:ZDB-GENE-040426-2381]	4	25678113		#N/A			ACVRL1	6			1
ENSDARG00000112174	acot17		protein_coding	acyl-CoA thioesterase 17 [Source:ZFIN;Acc:ZDB-GENE-040426-2381]	CHR_ALT_CTG4_1_10	25691411		#N/A			ACY1	1			1
ENSDARG00000033413	acot18		protein_coding	acyl-CoA thioesterase 18 [Source:ZFIN;Acc:ZDB-GENE-041210-254]	4	25691642		#N/A			ACY3	1			1
ENSDARG00000110067	acot18		protein_coding	acyl-CoA thioesterase 18 [Source:ZFIN;Acc:ZDB-GENE-041210-254]	CHR_ALT_CTG4_1_10	25607743		#N/A			ACYP1	1			1
ENSDARG00000112227	acot18		protein_coding	acyl-CoA thioesterase 18 [Source:ZFIN;Acc:ZDB-GENE-041210-254]	CHR_ALT_CTG4_1_10	25705004		#N/A			ACYP2	1			1
ENSDARG00000040427	acot19		protein_coding	acyl-CoA thioesterase 19 [Source:ZFIN;Acc:ZDB-GENE-041114-124]	25	31714335		#N/A			ADA	1			1
ENSDARG00000042510	acot20		protein_coding	acyl-CoA thioesterase 20 [Source:ZFIN;Acc:ZDB-GENE-041001-182]	20	28935413		#N/A			ADA2	3			1
ENSDARG00000042513	acot21		protein_coding	acyl-CoA thioesterase 21 [Source:ZFIN;Acc:ZDB-GENE-041001-181]	20	28946709		#N/A			ADAD1	12			1
ENSDARG00000058945	acot22		protein_coding	acyl-CoA thioesterase 22 [Source:ZFIN;Acc:ZDB-GENE-110407-17]	16	2814233		#N/A			ADAD2	12			1
ENSDARG00000018653	acot7		protein_coding	acyl-CoA thioesterase 7 [Source:ZFIN;Acc:ZDB-GENE-040912-42]	8	46758264		1			ADAL	1			1
ENSDARG00000014138	acot8		protein_coding	acyl-CoA thioesterase 8 [Source:ZFIN;Acc:ZDB-GENE-041010-174]	11	1512571		1			ADAM10	6			1
ENSDARG00000058352	acot9.1		protein_coding	acyl-CoA thioesterase 9, tandem duplicate 1 [Source:ZFIN;Acc:ZDB-GENE-040724-139]	24	21959708		#N/A			ADAM11	9			1
ENSDARG00000114328	acot9.1		protein_coding	acyl-CoA thioesterase 9, tandem duplicate 1 [Source:ZFIN;Acc:ZDB-GENE-040724-139]	CHR_ALT_CTG24_1_9	21958169		#N/A			ADAM12	7			1
ENSDARG00000058390	acot9.2		protein_coding	acyl-CoA thioesterase 9, tandem duplicate 2 [Source:ZFIN;Acc:ZDB-GENE-051113-136]	24	21938741		#N/A			ADAM15	13			1
ENSDARG00000113544	acot9.2		protein_coding	acyl-CoA thioesterase 9, tandem duplicate 2 [Source:ZFIN;Acc:ZDB-GENE-051113-136]	CHR_ALT_CTG24_1_9	21935769		#N/A			ADAM17	4			1
ENSDARG00000014727	acox1		protein_coding	acyl-CoA oxidase 1, palmitoyl [Source:ZFIN;Acc:ZDB-GENE-041010-219]	6	23122789		1			ADAM18	15.2			1
ENSDARG00000038865	acox3		protein_coding	acyl-CoA oxidase 3, pristanoyl [Source:ZFIN;Acc:ZDB-GENE-040426-2163]	7	61764040		1			ADAM19	12			1
ENSDARG00000020149	acoxl		protein_coding	acyl-CoA oxidase-like [Source:ZFIN;Acc:ZDB-GENE-081107-18]	13	47427160		1			ADAM2	15.1			1
ENSDARG00000076486	acp1		protein_coding	acid phosphatase 1 [Source:ZFIN;Acc:ZDB-GENE-050327-12]	23	35504824		1			ADAM20	17			1
ENSDARG00000007244	acp2		protein_coding	acid phosphatase 2, lysosomal [Source:ZFIN;Acc:ZDB-GENE-050306-40]	7	39360797		1			ADAM21	17			1
ENSDARG00000019763	acp5a		protein_coding	acid phosphatase 5a, tartrate resistant [Source:ZFIN;Acc:ZDB-GENE-040426-2864]	6	8355122		#N/A			ADAM22	12			1
ENSDARG00000111996	acp5a		protein_coding	acid phosphatase 5a, tartrate resistant [Source:ZFIN;Acc:ZDB-GENE-040426-2864]	CHR_ALT_CTG6_1_4	8384666		#N/A			ADAM23	12			1
ENSDARG00000101456	acp5b		protein_coding	acid phosphatase 5b, tartrate resistant [Source:ZFIN;Acc:ZDB-GENE-040718-151]	24	31294019		#N/A			ADAM28	3			1
ENSDARG00000110522	acp5b		protein_coding	acid phosphatase 5b, tartrate resistant [Source:ZFIN;Acc:ZDB-GENE-040718-151]	CHR_ALT_CTG24_1_19	31303025		#N/A			ADAM29	17			1
ENSDARG00000109721	acp5b		protein_coding	acid phosphatase 5b, tartrate resistant [Source:ZFIN;Acc:ZDB-GENE-040718-151]	CHR_ALT_CTG24_2_5	31304561		#N/A			ADAM30	15.1			1
ENSDARG00000040064	acp6		protein_coding	acid phosphatase 6, lysophosphatidic [Source:ZFIN;Acc:ZDB-GENE-050208-290]	9	30478768		1			ADAM32	15.2			1
ENSDARG00000102421	acp7		protein_coding	acid phosphatase 7, tartrate resistant (putative) [Source:ZFIN;Acc:ZDB-GENE-070615-9]	KN150131.1	549		1			ADAM33	3			1
ENSDARG00000062077	acsbg1		protein_coding	acyl-CoA synthetase bubblegum family member 1 [Source:ZFIN;Acc:ZDB-GENE-110914-219]	25	25993240		1			ADAM7	15.1			1
ENSDARG00000004094	acsbg2		protein_coding	acyl-CoA synthetase bubblegum family member 2 [Source:ZFIN;Acc:ZDB-GENE-030131-7099]	8	20140321		1			ADAM8	12			1
ENSDARG00000061201	acsf2		protein_coding	acyl-CoA synthetase family member 2 [Source:ZFIN;Acc:ZDB-GENE-060825-7]	12	26497167		1			ADAM9	12			1
ENSDARG00000059503	ACSF3		protein_coding	acyl-CoA synthetase family member 3 [Source:NCBI gene;Acc:562292]	7	55950229	ACSF3	1			ADAMDEC1	15.1			1
ENSDARG00000030514	acsl1a		protein_coding	acyl-CoA synthetase long chain family member 1a [Source:ZFIN;Acc:ZDB-GENE-050809-115]	1	17537451		#N/A			ADAMTS1	12			1
ENSDARG00000109220	acsl1a		protein_coding	acyl-CoA synthetase long chain family member 1a [Source:ZFIN;Acc:ZDB-GENE-050809-115]	CHR_ALT_CTG1_1_11	17546687		#N/A			ADAMTS10	12			1
ENSDARG00000003854	acsl1b		protein_coding	acyl-CoA synthetase long chain family member 1b [Source:ZFIN;Acc:ZDB-GENE-040801-88]	14	937194		#N/A			ADAMTS12	6			1
ENSDARG00000078399	acsl2		protein_coding	acyl-CoA synthetase long chain family member 2 [Source:ZFIN;Acc:ZDB-GENE-130530-851]	8	50840565		#N/A			ADAMTS13	12			1
ENSDARG00000032079	acsl3a		protein_coding	acyl-CoA synthetase long chain family member 3a [Source:ZFIN;Acc:ZDB-GENE-050420-181]	15	42995051		#N/A			ADAMTS14	12			1
ENSDARG00000014674	acsl3b		protein_coding	acyl-CoA synthetase long chain family member 3b [Source:ZFIN;Acc:ZDB-GENE-030131-492]	2	47471647		#N/A			ADAMTS15	6			1
ENSDARG00000004078	acsl4a		protein_coding	acyl-CoA synthetase long chain family member 4a [Source:ZFIN;Acc:ZDB-GENE-040426-1565]	14	28438947		#N/A			ADAMTS16	9			1
ENSDARG00000010752	acsl4b		protein_coding	acyl-CoA synthetase long chain family member 4b [Source:ZFIN;Acc:ZDB-GENE-030131-6493]	5	23518399		#N/A			ADAMTS17	12			1
ENSDARG00000075931	acsl5		protein_coding	acyl-CoA synthetase long chain family member 5 [Source:ZFIN;Acc:ZDB-GENE-040912-169]	12	31438579		1			ADAMTS18	12			1
ENSDARG00000004880	acsm3		protein_coding	acyl-CoA synthetase medium chain family member 3 [Source:ZFIN;Acc:ZDB-GENE-080220-22]	2	44725550		1			ADAMTS19	6			1
ENSDARG00000044142	acss1		protein_coding	acyl-CoA synthetase short chain family member 1 [Source:ZFIN;Acc:ZDB-GENE-050320-139]	17	25833947		1			ADAMTS2	12			1
ENSDARG00000109700	acss1		protein_coding	acyl-CoA synthetase short chain family member 1 [Source:ZFIN;Acc:ZDB-GENE-050320-139]	CHR_ALT_CTG17_1_20	25849634		1			ADAMTS20	6			1
ENSDARG00000037781	acss2		protein_coding	acyl-CoA synthetase short chain family member 2 [Source:ZFIN;Acc:ZDB-GENE-040718-388]	23	9230431		1			ADAMTS3	9			1
ENSDARG00000112371	acss2		protein_coding	acyl-CoA synthetase short chain family member 2 [Source:ZFIN;Acc:ZDB-GENE-040718-388]	CHR_ALT_CTG23_1_1	9268419		1			ADAMTS4	13			1
ENSDARG00000069029	acss2l		protein_coding	acyl-CoA synthetase short chain family member 2 like [Source:ZFIN;Acc:ZDB-GENE-130530-723]	2	54586647		#N/A			ADAMTS5	12			1
ENSDARG00000032218	acss3		protein_coding	acyl-CoA synthetase short chain family member 3 [Source:ZFIN;Acc:ZDB-GENE-060503-816]	4	21866851		1			ADAMTS6	7			1
ENSDARG00000036371	acta1a		protein_coding	actin, alpha 1a, skeletal muscle [Source:ZFIN;Acc:ZDB-GENE-050417-267]	1	53945934		#N/A			ADAMTS7	6			1
ENSDARG00000055618	acta1b		protein_coding	actin, alpha 1b, skeletal muscle [Source:ZFIN;Acc:ZDB-GENE-030131-55]	13	24279021		#N/A			ADAMTS8	12			1
ENSDARG00000045180	acta2		protein_coding	actin, alpha 2, smooth muscle, aorta [Source:ZFIN;Acc:ZDB-GENE-030131-1229]	12	17100021		1			ADAMTS9	6			1
ENSDARG00000037746	actb1		protein_coding	actin, beta 1 [Source:ZFIN;Acc:ZDB-GENE-000329-1]	1	8649099		#N/A			ADAMTSL1	7			1
ENSDARG00000113649	actb1		protein_coding	actin, beta 1 [Source:ZFIN;Acc:ZDB-GENE-000329-1]	CHR_ALT_CTG1_1_1	8606621		#N/A			ADAMTSL2	12			1
ENSDARG00000037870	actb2		protein_coding	actin, beta 2 [Source:ZFIN;Acc:ZDB-GENE-000329-3]	3	40526107		#N/A			ADAMTSL3	7			1
ENSDARG00000057911	ACTC1		protein_coding	zgc:86709 [Source:ZFIN;Acc:ZDB-GENE-040625-35]	20	9970786	ACTC1	1			ADAMTSL4	12			1
ENSDARG00000042535	actc1a		protein_coding	actin, alpha, cardiac muscle 1a [Source:ZFIN;Acc:ZDB-GENE-040520-4]	20	29476852		#N/A			ADAMTSL5	9			1
ENSDARG00000076126	actc1a		protein_coding	actin, alpha, cardiac muscle 1a [Source:ZFIN;Acc:ZDB-GENE-040520-4]	19	47549568		#N/A			ADAP1	1			1
ENSDARG00000116925	actc1a		protein_coding	actin, alpha, cardiac muscle 1a [Source:ZFIN;Acc:ZDB-GENE-040520-4]	CHR_ALT_CTG25_1_7	14112842		#N/A			ADAP2	12			1
ENSDARG00000099197	actc1b		protein_coding	actin, alpha, cardiac muscle 1b [Source:ZFIN;Acc:ZDB-GENE-000322-1]	17	117024		#N/A			ADAR	1			1
ENSDARG00000079111	actc1c		protein_coding	actin, alpha, cardiac muscle 1c [Source:ZFIN;Acc:ZDB-GENE-040625-46]	25	14087045		#N/A			ADARB1	1			1
ENSDARG00000070828	actl6a		protein_coding	actin-like 6A [Source:ZFIN;Acc:ZDB-GENE-020419-36]	6	29386728		1			ADARB2	12			1
ENSDARG00000115348	actl6a		protein_coding	actin-like 6A [Source:ZFIN;Acc:ZDB-GENE-020419-36]	CHR_ALT_CTG6_1_25	29386923		1			ADAT1	3			1
ENSDARG00000034107	actl6b		protein_coding	actin-like 6B [Source:ZFIN;Acc:ZDB-GENE-050522-191]	23	44472414		1			ADAT2	1			1
ENSDARG00000007219	actn1		protein_coding	actinin, alpha 1 [Source:ZFIN;Acc:ZDB-GENE-081113-4]	13	36321088		1			ADAT3	1			1
ENSDARG00000071090	actn2b		protein_coding	actinin, alpha 2b [Source:ZFIN;Acc:ZDB-GENE-051127-39]	17	20122019		#N/A			ADCK1	1			1
ENSDARG00000111435	actn2b		protein_coding	actinin, alpha 2b [Source:ZFIN;Acc:ZDB-GENE-051127-39]	CHR_ALT_CTG17_1_9	20131437		#N/A			ADCK2	1			1
ENSDARG00000013755	actn3a		protein_coding	actinin alpha 3a [Source:ZFIN;Acc:ZDB-GENE-000329-9]	21	27382893		#N/A			ADCK5	1			1
ENSDARG00000111128	actn3a		protein_coding	actinin alpha 3a [Source:ZFIN;Acc:ZDB-GENE-000329-9]	CHR_ALT_CTG21_1_16	27381150		#N/A			ADCY1	7			1
ENSDARG00000001431	actn3b		protein_coding	actinin alpha 3b [Source:ZFIN;Acc:ZDB-GENE-030131-2040]	7	6969909		#N/A			ADCY10	1			1
ENSDARG00000099786	actn4		protein_coding	actinin, alpha 4 [Source:ZFIN;Acc:ZDB-GENE-030131-940]	15	43398317		3			ADCY2	12			1
ENSDARG00000011611	actr1		protein_coding	ARP1 actin related protein 1, centractin [Source:ZFIN;Acc:ZDB-GENE-040426-2695]	10	42521943		#N/A			ADCY3	6			1
ENSDARG00000038432	actr10		protein_coding	ARP10 actin related protein 10 homolog [Source:ZFIN;Acc:ZDB-GENE-040426-768]	20	54274431		3			ADCY4	7			1
ENSDARG00000052438	actr2a		protein_coding	ARP2 actin related protein 2a homolog [Source:ZFIN;Acc:ZDB-GENE-040426-2894]	1	51407520		#N/A			ADCY5	6			1
ENSDARG00000070076	actr2b		protein_coding	ARP2 actin related protein 2b homolog [Source:ZFIN;Acc:ZDB-GENE-050410-4]	13	5946607		#N/A			ADCY6	6			1
ENSDARG00000091138	actr3		protein_coding	ARP3 actin related protein 3 homolog [Source:ZFIN;Acc:ZDB-GENE-040428-2]	9	56413986		1			ADCY7	14			1
ENSDARG00000008790	actr3b		protein_coding	ARP3 actin related protein 3 homolog B [Source:ZFIN;Acc:ZDB-GENE-070424-10]	24	7294929		1			ADCY8	7			1
ENSDARG00000098235	actr5		protein_coding	ARP5 actin related protein 5 homolog [Source:ZFIN;Acc:ZDB-GENE-040426-2877]	9	331425		2			ADCY9	6			1
ENSDARG00000021370	actr6		protein_coding	ARP6 actin related protein 6 homolog [Source:ZFIN;Acc:ZDB-GENE-030131-3543]	25	19585318		2			ADCYAP1	12			1
ENSDARG00000103610	actr8		protein_coding	ARP8 actin related protein 8 homolog [Source:ZFIN;Acc:ZDB-GENE-030131-5065]	8	53517998		2			ADCYAP1R1	12			1
ENSDARG00000018968	acvr1ba		protein_coding	activin A receptor type 1Ba [Source:ZFIN;Acc:ZDB-GENE-980526-527]	23	27800519		#N/A			ADD1	1			1
ENSDARG00000052142	acvr1bb		protein_coding	activin A receptor type 1Bb [Source:ZFIN;Acc:ZDB-GENE-131120-9]	6	2174082		#N/A			ADD2	1			1
ENSDARG00000086172	ACVR1C		protein_coding	activin A receptor type 1C [Source:NCBI gene;Acc:100331105]	9	5271524	ACVR1C	12			ADD3	1			1
ENSDARG00000014986	acvr1l		protein_coding	activin A receptor, type 1 like [Source:ZFIN;Acc:ZDB-GENE-990415-9]	2	41524238		#N/A			ADGB	4			1
ENSDARG00000011188	acvr2aa		protein_coding	activin A receptor type 2Aa [Source:ZFIN;Acc:ZDB-GENE-980526-227]	9	25380758		#N/A			ADGRA1	6			1
ENSDARG00000104700	acvr2ab		protein_coding	activin A receptor type 2Ab [Source:ZFIN;Acc:ZDB-GENE-120215-23]	6	1724889		#N/A			ADGRA2	6			1
ENSDARG00000044422	acvr2ba		protein_coding	activin A receptor type 2Ba [Source:ZFIN;Acc:ZDB-GENE-980526-549]	24	41167269		#N/A			ADGRA3	6			1
ENSDARG00000103108	acvr2bb		protein_coding	activin A receptor type 2Bb [Source:ZFIN;Acc:ZDB-GENE-170621-5]	2	51818039		#N/A			ADGRB1	12			1
ENSDARG00000018179	acvrl1		protein_coding	activin A receptor like type 1 [Source:ZFIN;Acc:ZDB-GENE-021003-1]	23	27835647		6			ADGRB2	12			1
ENSDARG00000038475	acy1		protein_coding	aminoacylase 1 [Source:ZFIN;Acc:ZDB-GENE-040426-755]	22	36755263		1			ADGRB3	12			1
ENSDARG00000111129	acy1		protein_coding	aminoacylase 1 [Source:ZFIN;Acc:ZDB-GENE-040426-755]	22	36741346		1			ADGRD1	6			1
ENSDARG00000093003	acy3.1		protein_coding	aspartoacylase (aminocyclase) 3, tandem duplicate 1 [Source:ZFIN;Acc:ZDB-GENE-040718-345]	1	52499412		#N/A			ADGRD2	12			1
ENSDARG00000005525	acy3.2		protein_coding	aspartoacylase (aminocyclase) 3, tandem duplicate 2 [Source:ZFIN;Acc:ZDB-GENE-040718-37]	1	52489962		#N/A			ADGRE1	15.1			1
ENSDARG00000060126	acyp1		protein_coding	acylphosphatase 1, erythrocyte (common) type [Source:ZFIN;Acc:ZDB-GENE-050309-125]	17	50244443		1			ADGRE2	15.1			1
ENSDARG00000086271	acyp2		protein_coding	acylphosphatase 2, muscle type [Source:ZFIN;Acc:ZDB-GENE-130530-886]	11	43102421		1			ADGRE3	15.2			1
ENSDARG00000003113	ada		protein_coding	adenosine deaminase [Source:ZFIN;Acc:ZDB-GENE-040718-393]	23	25946448		1			ADGRF1	12			1
ENSDARG00000051746	ada2a		protein_coding	adenosine deaminase 2a [Source:ZFIN;Acc:ZDB-GENE-030902-4]	25	16689633		#N/A			ADGRF2	15.1			1
ENSDARG00000015623	ada2b		protein_coding	adenosine deaminase 2b [Source:ZFIN;Acc:ZDB-GENE-041210-77]	4	5225552		#N/A			ADGRF3	13			1
ENSDARG00000089181	adad1		protein_coding	adenosine deaminase domain containing 1 (testis-specific) [Source:ZFIN;Acc:ZDB-GENE-030131-6285]	14	1240235		12			ADGRF4	15.1			1
ENSDARG00000105626	adad2		protein_coding	adenosine deaminase domain containing 2 [Source:ZFIN;Acc:ZDB-GENE-130530-788]	7	24862471		12			ADGRF5	13			1
ENSDARG00000012986	adal		protein_coding	adenosine deaminase-like [Source:ZFIN;Acc:ZDB-GENE-050913-145]	25	20567821		1			ADGRG1	13			1
ENSDARG00000111306	adal		protein_coding	adenosine deaminase-like [Source:ZFIN;Acc:ZDB-GENE-050913-145]	CHR_ALT_CTG25_1_13	20565371		1			ADGRG2	14			1
ENSDARG00000053468	adam10a		protein_coding	ADAM metallopeptidase domain 10a [Source:ZFIN;Acc:ZDB-GENE-040917-2]	7	30406150		#N/A			ADGRG3	14			1
ENSDARG00000015502	adam10b		protein_coding	ADAM metallopeptidase domain 10b [Source:ZFIN;Acc:ZDB-GENE-071115-1]	25	150570		#N/A			ADGRG4	6			1
ENSDARG00000079204	adam11		protein_coding	ADAM metallopeptidase domain 11 [Source:ZFIN;Acc:ZDB-GENE-070808-3]	12	13811631		9			ADGRG5	15.1			1
ENSDARG00000079068	adam12		protein_coding	ADAM metallopeptidase domain 12 [Source:ZFIN;Acc:ZDB-GENE-070809-1]	17	32158951		7			ADGRG6	6			1
ENSDARG00000116062	ADAM12 (1 of many)		protein_coding	ADAM metallopeptidase domain 12 [Source:NCBI gene;Acc:101884222]	12	45060789	ADAM12 (1 of many)	#N/A			ADGRG7	12			1
ENSDARG00000089213	adam15		protein_coding	ADAM metallopeptidase domain 15 [Source:ZFIN;Acc:ZDB-GENE-070809-4]	16	28663184		13			ADGRL1	12			1
ENSDARG00000043213	adam17a		protein_coding	ADAM metallopeptidase domain 17a [Source:ZFIN;Acc:ZDB-GENE-030131-2862]	17	35247497		#N/A			ADGRL2	12			1
ENSDARG00000093093	adam17b		protein_coding	ADAM metallopeptidase domain 17b [Source:ZFIN;Acc:ZDB-GENE-041001-199]	20	29586529		#N/A			ADGRL3	10			1
ENSDARG00000059693	adam19a		protein_coding	ADAM metallopeptidase domain 19a [Source:ZFIN;Acc:ZDB-GENE-070813-1]	7	61480296		#N/A			ADGRL4	12			1
ENSDARG00000067545	adam19b		protein_coding	ADAM metallopeptidase domain 19b [Source:ZFIN;Acc:ZDB-GENE-070705-541]	14	6546516		#N/A			ADGRV1	13			1
ENSDARG00000060532	adam22		protein_coding	ADAM metallopeptidase domain 22 [Source:ZFIN;Acc:ZDB-GENE-070810-1]	16	43152727		12			ADH1A	1			1
ENSDARG00000062323	adam23a		protein_coding	ADAM metallopeptidase domain 23a [Source:ZFIN;Acc:ZDB-GENE-070810-2]	6	13136602		#N/A			ADH1B	1			1
ENSDARG00000035514	adam28		protein_coding	ADAM metallopeptidase domain 28 [Source:ZFIN;Acc:ZDB-GENE-060929-532]	5	27897504		3			ADH1C	3			1
ENSDARG00000111244	adam28		protein_coding	ADAM metallopeptidase domain 28 [Source:ZFIN;Acc:ZDB-GENE-060929-532]	CHR_ALT_CTG5_1_16	27902135		3			ADH4	1			1
ENSDARG00000109685	adam28		protein_coding	ADAM metallopeptidase domain 28 [Source:ZFIN;Acc:ZDB-GENE-060929-532]	CHR_ALT_CTG5_2_3	27903209		3			ADH5	1			1
ENSDARG00000001452	adam8a		protein_coding	ADAM metallopeptidase domain 8a [Source:ZFIN;Acc:ZDB-GENE-030616-622]	13	24671481		#N/A			ADH6	1			1
ENSDARG00000057644	adam8b		protein_coding	ADAM metallopeptidase domain 8b [Source:ZFIN;Acc:ZDB-GENE-070808-1]	12	9096963		#N/A			ADH7	1			1
ENSDARG00000010070	adam9		protein_coding	ADAM metallopeptidase domain 9 [Source:ZFIN;Acc:ZDB-GENE-040912-127]	8	45850139		12			ADHFE1	1			1
ENSDARG00000103519	adamts1		protein_coding	ADAM metallopeptidase with thrombospondin type 1 motif, 1 [Source:ZFIN;Acc:ZDB-GENE-070814-1]	1	673163		12			ADI1	1			1
ENSDARG00000075188	adamts10		protein_coding	ADAM metallopeptidase with thrombospondin type 1 motif, 10 [Source:ZFIN;Acc:ZDB-GENE-081104-414]	8	20298369		12			ADIG	17			1
ENSDARG00000067549	adamts12		protein_coding	ADAM metallopeptidase with thrombospondin type 1 motif, 12 [Source:ZFIN;Acc:ZDB-GENE-070705-471]	5	8832299		6			ADIPOQ	12			1
ENSDARG00000076270	adamts13		protein_coding	ADAM metallopeptidase with thrombospondin type 1 motif, 13 [Source:ZFIN;Acc:ZDB-GENE-070814-7]	8	45226586		12			ADIPOR1	1			1
ENSDARG00000078494	adamts14		protein_coding	ADAM metallopeptidase with thrombospondin type 1 motif, 14 [Source:ZFIN;Acc:ZDB-GENE-130530-852]	12	47967761		12			ADIPOR2	1			1
ENSDARG00000029124	adamts15a		protein_coding	ADAM metallopeptidase with thrombospondin type 1 motif, 15a [Source:ZFIN;Acc:ZDB-GENE-060526-203]	5	30179010		#N/A			ADIRF	15.2			1
ENSDARG00000111736	adamts15a		protein_coding	ADAM metallopeptidase with thrombospondin type 1 motif, 15a [Source:ZFIN;Acc:ZDB-GENE-060526-203]	CHR_ALT_CTG5_1_21	30179010		#N/A			ADK	1			1
ENSDARG00000033544	adamts15b		protein_coding	ADAM metallopeptidase with thrombospondin type 1 motif, 15b [Source:ZFIN;Acc:ZDB-GENE-070814-5]	15	17603488		#N/A			ADM	12			1
ENSDARG00000058252	adamts15b		protein_coding	ADAM metallopeptidase with thrombospondin type 1 motif, 15b [Source:ZFIN;Acc:ZDB-GENE-070814-5]	15	17621375		#N/A			ADM2	12			1
ENSDARG00000074646	adamts16		protein_coding	ADAM metallopeptidase with thrombospondin type 1 motif, 16 [Source:ZFIN;Acc:ZDB-GENE-130530-760]	16	1100559		9			ADM5	17			1
ENSDARG00000075555	adamts17		protein_coding	ADAM metallopeptidase with thrombospondin type 1 motif, 17 [Source:ZFIN;Acc:ZDB-GENE-121030-7]	7	9981757		12			ADNP	12			1
ENSDARG00000001999	adamts18		protein_coding	ADAM metallopeptidase with thrombospondin type 1 motif, 18 [Source:ZFIN;Acc:ZDB-GENE-070815-1]	7	42460302		12			ADNP2	12			1
ENSDARG00000075930	adamts2		protein_coding	ADAM metallopeptidase with thrombospondin type 1 motif, 2 [Source:ZFIN;Acc:ZDB-GENE-070816-3]	21	32508908		12			ADO	2			1
ENSDARG00000060127	adamts3		protein_coding	ADAM metallopeptidase with thrombospondin type 1 motif, 3 [Source:ZFIN;Acc:ZDB-GENE-110223-1]	5	45322734		9			ADORA1	6			1
ENSDARG00000100307	adamts5		protein_coding	ADAM metallopeptidase with thrombospondin type 1 motif 5 [Source:NCBI gene;Acc:565053]	1	691738		12			ADORA2A	12			1
ENSDARG00000041982	adamts6		protein_coding	ADAM metallopeptidase with thrombospondin type 1 motif, 6 [Source:ZFIN;Acc:ZDB-GENE-091113-9]	10	11593998		7			ADORA2B	6			1
ENSDARG00000007709	adamts8a		protein_coding	ADAM metallopeptidase with thrombospondin type 1 motif, 8a [Source:ZFIN;Acc:ZDB-GENE-060526-202]	5	30155834		#N/A			ADORA3	13			1
ENSDARG00000077778	adamts9		protein_coding	ADAM metallopeptidase with thrombospondin type 1 motif, 9 [Source:ZFIN;Acc:ZDB-GENE-070814-6]	11	19157879		6			ADPGK	3			1
ENSDARG00000074033	adamtsl2		protein_coding	ADAMTS-like 2 [Source:ZFIN;Acc:ZDB-GENE-070705-558]	5	65880890		12			ADPRH	3			1
ENSDARG00000027903	adamtsl3		protein_coding	ADAMTS-like 3 [Source:ZFIN;Acc:ZDB-GENE-121030-8]	7	12389866		7			ADPRHL1	12			1
ENSDARG00000063407	ADAMTSL4		protein_coding	ADAMTS-like 4 [Source:NCBI gene;Acc:100333903]	16	1254390	ADAMTSL4	12			ADPRHL2	1			1
ENSDARG00000052118	adamtsl5		protein_coding	ADAMTS like 5 [Source:ZFIN;Acc:ZDB-GENE-161017-76]	7	50475703		9			ADPRM	2			1
ENSDARG00000055439	adamtsl7		protein_coding	ADAMTS-like 7 [Source:ZFIN;Acc:ZDB-GENE-070816-2]	1	21576674		#N/A			ADRA1A	6			1
ENSDARG00000070565	adap2		protein_coding	ArfGAP with dual PH domains 2 [Source:ZFIN;Acc:ZDB-GENE-070912-21]	3	26267725		12			ADRA1B	6			1
ENSDARG00000012389	adar		protein_coding	adenosine deaminase, RNA-specific [Source:ZFIN;Acc:ZDB-GENE-000616-5]	16	23531583		1			ADRA1D	6			1
ENSDARG00000041609	adarb1a		protein_coding	adenosine deaminase, RNA-specific, B1a [Source:ZFIN;Acc:ZDB-GENE-000627-2]	22	12641580		#N/A			ADRA2A	6			1
ENSDARG00000003544	adarb1b		protein_coding	adenosine deaminase, RNA-specific, B1b [Source:ZFIN;Acc:ZDB-GENE-030219-15]	9	45227028		#N/A			ADRA2B	6			1
ENSDARG00000071823	adarb2		protein_coding	adenosine deaminase, RNA-specific, B2 (non-functional) [Source:ZFIN;Acc:ZDB-GENE-060503-160]	24	3537762		12			ADRA2C	6			1
ENSDARG00000061348	adat1		protein_coding	adenosine deaminase, tRNA-specific 1 [Source:ZFIN;Acc:ZDB-GENE-070410-64]	25	34811038		3			ADRB1	12			1
ENSDARG00000041944	adat2		protein_coding	adenosine deaminase, tRNA-specific 2, TAD2 homolog (S. cerevisiae) [Source:ZFIN;Acc:ZDB-GENE-041014-360]	20	37733181		1			ADRB2	6			1
ENSDARG00000005640	adat3		protein_coding	adenosine deaminase, tRNA-specific 3 [Source:ZFIN;Acc:ZDB-GENE-030616-531]	9	41035925		1			ADRB3	6			1
ENSDARG00000062561	adck1		protein_coding	aarF domain containing kinase 1 [Source:ZFIN;Acc:ZDB-GENE-080401-5]	17	17491226		1			ADRM1	1			1
ENSDARG00000073923	adck2		protein_coding	aarF domain containing kinase 2 [Source:ZFIN;Acc:ZDB-GENE-131121-369]	25	2645488		1			ADSL	1			1
ENSDARG00000075405	adck5		protein_coding	aarF domain containing kinase 5 [Source:ZFIN;Acc:ZDB-GENE-081104-149]	19	11855330		1			ADSS	1			1
ENSDARG00000069026	adcy1a		protein_coding	adenylate cyclase 1a [Source:ZFIN;Acc:ZDB-GENE-070705-302]	20	6894886		#N/A			ADSSL1	1			1
ENSDARG00000088634	adcy1b		protein_coding	adenylate cyclase 1b [Source:ZFIN;Acc:ZDB-GENE-100805-1]	2	136346		#N/A			ADTRP	3			1
ENSDARG00000058392	adcy2a		protein_coding	adenylate cyclase 2a [Source:ZFIN;Acc:ZDB-GENE-061109-1]	16	9275689		#N/A			AEBP1	12			1
ENSDARG00000014588	adcy2b		protein_coding	adenylate cyclase 2b (brain) [Source:ZFIN;Acc:ZDB-GENE-060503-69]	19	27608927		#N/A			AEBP2	6			1
ENSDARG00000077145	adcy3a		protein_coding	adenylate cyclase 3a [Source:ZFIN;Acc:ZDB-GENE-111027-6]	16	2515223		#N/A			AEN	2			1
ENSDARG00000017437	adcy3b		protein_coding	adenylate cyclase 3b [Source:ZFIN;Acc:ZDB-GENE-041014-276]	20	46651916		#N/A			AES	12			1
ENSDARG00000091342	adcy5		protein_coding	adenylate cyclase 5 [Source:ZFIN;Acc:ZDB-GENE-081104-470]	9	37872577		6			AFAP1	9			1
ENSDARG00000061445	adcy6a		protein_coding	adenylate cyclase 6a [Source:ZFIN;Acc:ZDB-GENE-060221-1]	23	13940958		#N/A			AFAP1L1	12			1
ENSDARG00000027797	adcy6b		protein_coding	adenylate cyclase 6b [Source:ZFIN;Acc:ZDB-GENE-090127-2]	23	26797035		#N/A			AFAP1L2	9			1
ENSDARG00000060070	adcy7		protein_coding	adenylate cyclase 7 [Source:ZFIN;Acc:ZDB-GENE-040713-1]	7	37761524		14			AFDN	6			1
ENSDARG00000031783	adcy8		protein_coding	adenylate cyclase 8 (brain) [Source:ZFIN;Acc:ZDB-GENE-070912-197]	2	42776224		7			AFF1	14			1
ENSDARG00000100869	adcy9		protein_coding	adenylate cyclase 9 [Source:ZFIN;Acc:ZDB-GENE-050208-455]	22	26600834		6			AFF2	13			1
ENSDARG00000004015	adcyap1a		protein_coding	adenylate cyclase activating polypeptide 1a [Source:ZFIN;Acc:ZDB-GENE-020809-4]	7	71547747		#N/A			AFF3	6			1
ENSDARG00000027740	adcyap1b		protein_coding	adenylate cyclase activating polypeptide 1b [Source:ZFIN;Acc:ZDB-GENE-041010-89]	2	31296644		#N/A			AFF4	12			1
ENSDARG00000053724	adcyap1r1a		protein_coding	adenylate cyclase activating polypeptide 1a (pituitary) receptor type I [Source:ZFIN;Acc:ZDB-GENE-050315-1]	6	32966750		#N/A			AFG1L	1			1
ENSDARG00000105201	adcyap1r1a		protein_coding	adenylate cyclase activating polypeptide 1a (pituitary) receptor type I [Source:ZFIN;Acc:ZDB-GENE-050315-1]	2	50862527		#N/A			AFG3L2	1			1
ENSDARG00000113350	adcyap1r1a		protein_coding	adenylate cyclase activating polypeptide 1a (pituitary) receptor type I [Source:ZFIN;Acc:ZDB-GENE-050315-1]	CHR_ALT_CTG6_1_30	32972574		#N/A			AFM	15.1			1
ENSDARG00000103962	add1		protein_coding	adducin 1 (alpha) [Source:ZFIN;Acc:ZDB-GENE-030909-2]	21	1990905		1			AFMID	1			1
ENSDARG00000074581	add2		protein_coding	adducin 2 (beta) [Source:ZFIN;Acc:ZDB-GENE-080718-4]	5	13781968		1			AFP	15.2			1
ENSDARG00000040874	add3a		protein_coding	adducin 3 (gamma) a [Source:ZFIN;Acc:ZDB-GENE-030131-2721]	22	30046365		#N/A			AFTPH	7			1
ENSDARG00000056250	add3b		protein_coding	adducin 3 (gamma) b [Source:ZFIN;Acc:ZDB-GENE-080718-6]	17	20248177		#N/A			AGA	2			1
ENSDARG00000114699	add3b		protein_coding	adducin 3 (gamma) b [Source:ZFIN;Acc:ZDB-GENE-080718-6]	CHR_ALT_CTG17_1_9	20267190		#N/A			AGAP1	1			1
ENSDARG00000005595	adgb		protein_coding	androglobin [Source:ZFIN;Acc:ZDB-GENE-041001-205]	20	31929377		4			AGAP11	1			1
ENSDARG00000054177	adgra1a		protein_coding	adhesion G protein-coupled receptor A1a [Source:ZFIN;Acc:ZDB-GENE-130603-101]	12	29131689		#N/A			AGAP2	1			1
ENSDARG00000076994	adgra2		protein_coding	adhesion G protein-coupled receptor A2 [Source:ZFIN;Acc:ZDB-GENE-081104-363]	8	38026683		6			AGAP3	1			1
ENSDARG00000073673	adgra3		protein_coding	adhesion G protein-coupled receptor A3 [Source:ZFIN;Acc:ZDB-GENE-131003-2]	7	70267090		6			AGAP4	1			1
ENSDARG00000075133	adgrb1a		protein_coding	adhesion G protein-coupled receptor B1a [Source:ZFIN;Acc:ZDB-GENE-060607-12]	16	37470717		#N/A			AGAP5	1			1
ENSDARG00000078529	adgrb1b		protein_coding	adhesion G protein-coupled receptor B1b [Source:ZFIN;Acc:ZDB-GENE-081031-45]	19	92570		#N/A			AGAP6	1			1
ENSDARG00000025667	adgrb2		protein_coding	adhesion G protein-coupled receptor B2 [Source:ZFIN;Acc:ZDB-GENE-060503-573]	19	38766613		12			AGAP9	1			1
ENSDARG00000059832	adgrb3		protein_coding	adhesion G protein-coupled receptor B3 [Source:ZFIN;Acc:ZDB-GENE-070424-99]	13	38302665		12			AGBL1	1			1
ENSDARG00000053344	adgrd1		protein_coding	adhesion G protein-coupled receptor D1 [Source:ZFIN;Acc:ZDB-GENE-041212-24]	8	43814821		6			AGBL2	1			1
ENSDARG00000103067	adgrd2		protein_coding	adhesion G protein-coupled receptor D2 [Source:ZFIN;Acc:ZDB-GENE-081104-190]	8	52788997		12			AGBL3	1			1
ENSDARG00000075855	adgre10		protein_coding	adhesion G protein-coupled receptor E10 [Source:ZFIN;Acc:ZDB-GENE-090313-152]	1	55730205		#N/A			AGBL4	1			1
ENSDARG00000056062	adgre14		protein_coding	adhesion G protein-coupled receptor E14 [Source:ZFIN;Acc:ZDB-GENE-131120-49]	3	52145511		#N/A			AGBL5	1			1
ENSDARG00000096588	adgre15		protein_coding	adhesion G protein-coupled receptor E15 [Source:ZFIN;Acc:ZDB-GENE-121214-33]	1	55563532		#N/A			AGER	15.1			1
ENSDARG00000096622	adgre16		protein_coding	adhesion G protein-coupled receptor E16 [Source:ZFIN;Acc:ZDB-GENE-121214-46]	1	55535827		#N/A			AGFG1	1			1
ENSDARG00000095297	adgre17		protein_coding	adhesion G protein-coupled receptor E17 [Source:ZFIN;Acc:ZDB-GENE-090313-151]	1	55723870		#N/A			AGFG2	1			1
ENSDARG00000096644	adgre18		protein_coding	adhesion G protein-coupled receptor E18 [Source:ZFIN;Acc:ZDB-GENE-121214-32]	1	55608520		#N/A			AGGF1	2			1
ENSDARG00000096649	adgre19		protein_coding	adhesion G protein-coupled receptor E19 [Source:ZFIN;Acc:ZDB-GENE-121214-34]	1	55583116		#N/A			AGK	6			1
ENSDARG00000026313	adgre5a		protein_coding	adhesion G protein-coupled receptor E5a [Source:ZFIN;Acc:ZDB-GENE-130530-571]	3	52467879		#N/A			AGL	1			1
ENSDARG00000104083	adgre5b.2		protein_coding	adhesion G protein-coupled receptor E5b, duplicate 2 [Source:ZFIN;Acc:ZDB-GENE-121214-277]	1	58580412		#N/A			AGMAT	1			1
ENSDARG00000089904	adgre5b.3		protein_coding	adhesion G protein-coupled receptor E5b, duplicate 3 [Source:ZFIN;Acc:ZDB-GENE-121214-275]	1	58563957		#N/A			AGMO	1			1
ENSDARG00000112943	adgre5b.3		protein_coding	adhesion G protein-coupled receptor E5b, duplicate 3 [Source:ZFIN;Acc:ZDB-GENE-121214-275]	1	58639497		#N/A			AGO1	2			1
ENSDARG00000095494	adgre6		protein_coding	adhesion G protein-coupled receptor E6 [Source:ZFIN;Acc:ZDB-GENE-090313-150]	1	55703120		#N/A			AGO2	2			1
ENSDARG00000041399	adgre7		protein_coding	adhesion G protein-coupled receptor E7 [Source:ZFIN;Acc:ZDB-GENE-121214-45]	1	55643198		#N/A			AGO3	2			1
ENSDARG00000079050	adgre8		protein_coding	adhesion G protein-coupled receptor E8 [Source:ZFIN;Acc:ZDB-GENE-121214-35]	1	55662491		#N/A			AGO4	12			1
ENSDARG00000096577	adgre9		protein_coding	adhesion G protein-coupled receptor E9 [Source:ZFIN;Acc:ZDB-GENE-121214-61]	1	55478653		#N/A			AGPAT1	1			1
ENSDARG00000075134	adgrf11		protein_coding	adhesion G protein-coupled receptor F11 [Source:ZFIN;Acc:ZDB-GENE-121214-165]	20	35517572		#N/A			AGPAT2	1			1
ENSDARG00000087870	adgrf3a		protein_coding	adhesion G protein-coupled receptor F3a [Source:ZFIN;Acc:ZDB-GENE-131121-607]	17	6563307		#N/A			AGPAT3	1			1
ENSDARG00000093008	adgrf3b		protein_coding	adhesion G protein-coupled receptor F3b [Source:ZFIN;Acc:ZDB-GENE-041001-207]	20	35495687		#N/A			AGPAT4	1			1
ENSDARG00000091757	adgrf6		protein_coding	adhesion G protein-coupled receptor F6 [Source:ZFIN;Acc:ZDB-GENE-041001-212]	20	35568552		#N/A			AGPAT5	1			1
ENSDARG00000086445	adgrf7		protein_coding	adhesion G protein-coupled receptor F7 [Source:ZFIN;Acc:ZDB-GENE-041001-214]	20	35551636		#N/A			AGPS	1			1
ENSDARG00000093316	adgrf8		protein_coding	adhesion G protein-coupled receptor F8 [Source:ZFIN;Acc:ZDB-GENE-130531-41]	20	35719375		#N/A			AGR2	12			1
ENSDARG00000105643	adgrg1		protein_coding	adhesion G protein-coupled receptor G1 [Source:ZFIN;Acc:ZDB-GENE-030131-3671]	7	28648706		13			AGR3	12			1
ENSDARG00000027222	adgrg1		protein_coding	adhesion G protein-coupled receptor G1 [Source:ZFIN;Acc:ZDB-GENE-030131-3671]	7	28668979		13			AGRN	7			1
ENSDARG00000041413	adgrg11		protein_coding	adhesion G protein-coupled receptor G11 [Source:ZFIN;Acc:ZDB-GENE-041210-320]	20	46371458		#N/A			AGRP	12			1
ENSDARG00000088137	adgrg2a		protein_coding	adhesion G protein-coupled receptor G2a [Source:ZFIN;Acc:ZDB-GENE-140106-206]	24	25285758		#N/A			AGT	12			1
ENSDARG00000074782	adgrg3		protein_coding	adhesion G protein-coupled receptor G3 [Source:ZFIN;Acc:ZDB-GENE-140106-110]	7	64936903		14			AGTPBP1	1			1
ENSDARG00000105416	adgrg4a		protein_coding	adhesion G protein-coupled receptor G4a [Source:ZFIN;Acc:ZDB-GENE-121129-2]	14	31721171		#N/A			AGTR1	12			1
ENSDARG00000094386	adgrg4b		protein_coding	adhesion G protein-coupled receptor G4b [Source:ZFIN;Acc:ZDB-GENE-091204-201]	10	26634472		#N/A			AGTR2	12			1
ENSDARG00000054137	adgrg6		protein_coding	adhesion G protein-coupled receptor G6 [Source:ZFIN;Acc:ZDB-GENE-041014-357]	20	37383034		6			AGTRAP	7			1
ENSDARG00000071088	adgrg7.1		protein_coding	adhesion G protein-coupled receptor G7, tandem duplicate 1 [Source:ZFIN;Acc:ZDB-GENE-060503-894]	22	28588052		#N/A			AGXT	1			1
ENSDARG00000071085	adgrg7.2		protein_coding	adhesion G protein-coupled receptor G7, tandem duplicate 2 [Source:ZFIN;Acc:ZDB-GENE-060503-46]	22	28610372		#N/A			AGXT2	1			1
ENSDARG00000089292	adgrl1a		protein_coding	adhesion G protein-coupled receptor L1a [Source:ZFIN;Acc:ZDB-GENE-131127-267]	3	47498433		#N/A			AHCTF1	7			1
ENSDARG00000069356	adgrl2a		protein_coding	adhesion G protein-coupled receptor L2a [Source:ZFIN;Acc:ZDB-GENE-000607-49]	11	7432533		#N/A			AHCY	1			1
ENSDARG00000075899	adgrl2b.1		protein_coding	adhesion G protein-coupled receptor L2b, tandem duplicate 1 [Source:ZFIN;Acc:ZDB-GENE-130116-4]	2	1714734		#N/A			AHCYL1	1			1
ENSDARG00000111712	adgrl2b.1		protein_coding	adhesion G protein-coupled receptor L2b, tandem duplicate 1 [Source:ZFIN;Acc:ZDB-GENE-130116-4]	2	1714640		#N/A			AHCYL2	6			1
ENSDARG00000061121	adgrl3.1		protein_coding	adhesion G protein-coupled receptor L3.1 [Source:ZFIN;Acc:ZDB-GENE-030131-7856]	1	22943551		#N/A			AHDC1	15.1			1
ENSDARG00000013653	adgrl4		protein_coding	adhesion G protein-coupled receptor L4 [Source:ZFIN;Acc:ZDB-GENE-040426-2689]	11	7383177		12			AHI1	1			1
ENSDARG00000021137	adgrv1		protein_coding	adhesion G protein-coupled receptor V1 [Source:ZFIN;Acc:ZDB-GENE-040624-6]	5	48683447		13			AHNAK	1			1
ENSDARG00000080010	adh5		protein_coding	alcohol dehydrogenase 5 [Source:ZFIN;Acc:ZDB-GENE-011003-1]	14	43590816		1			AHNAK2	1			1
ENSDARG00000111574	adh5		protein_coding	alcohol dehydrogenase 5 [Source:ZFIN;Acc:ZDB-GENE-011003-1]	CHR_ALT_CTG14_1_40	43589944		1			AHR	6			1
ENSDARG00000091211	adh8a		protein_coding	alcohol dehydrogenase 8a [Source:ZFIN;Acc:ZDB-GENE-030529-3]	13	12653975		#N/A			AHRR	12			1
ENSDARG00000113750	adh8a		protein_coding	alcohol dehydrogenase 8a [Source:ZFIN;Acc:ZDB-GENE-030529-3]	CHR_ALT_CTG13_1_11	12654225		#N/A			AHSA1	1			1
ENSDARG00000024278	adh8b		protein_coding	alcohol dehydrogenase 8b [Source:ZFIN;Acc:ZDB-GENE-030529-2]	13	12633223		#N/A			AHSG	12			1
ENSDARG00000116820	adh8b		protein_coding	alcohol dehydrogenase 8b [Source:ZFIN;Acc:ZDB-GENE-030529-2]	CHR_ALT_CTG13_1_11	12633445		#N/A			AHSP	15.1			1
ENSDARG00000053518	adhfe1		protein_coding	alcohol dehydrogenase, iron containing, 1 [Source:ZFIN;Acc:ZDB-GENE-040426-2070]	2	42095487		1			AICDA	12			1
ENSDARG00000020448	adi1		protein_coding	acireductone dioxygenase 1 [Source:ZFIN;Acc:ZDB-GENE-030131-2799]	17	51224421		1			AIDA	4			1
ENSDARG00000062228	adipoqa		protein_coding	adiponectin, C1Q and collagen domain containing, a [Source:ZFIN;Acc:ZDB-GENE-080423-2]	24	26276805		#N/A			AIF1	3			1
ENSDARG00000100086	adipoqb		protein_coding	adiponectin, C1Q and collagen domain containing, b [Source:ZFIN;Acc:ZDB-GENE-060825-220]	2	4490604		#N/A			AIF1L	3			1
ENSDARG00000002912	adipor1a		protein_coding	adiponectin receptor 1a [Source:ZFIN;Acc:ZDB-GENE-040718-169]	11	24800156		#N/A			AIFM1	1			1
ENSDARG00000113136	adipor1a		protein_coding	adiponectin receptor 1a [Source:ZFIN;Acc:ZDB-GENE-040718-169]	CHR_ALT_CTG11_1_20	24785537		#N/A			AIFM2	1			1
ENSDARG00000042717	adipor1b		protein_coding	adiponectin receptor 1b [Source:ZFIN;Acc:ZDB-GENE-040426-2896]	8	28358161		#N/A			AIFM3	1			1
ENSDARG00000101849	adipor2		protein_coding	adiponectin receptor 2 [Source:ZFIN;Acc:ZDB-GENE-041210-60]	4	8670662		1			AIG1	3			1
ENSDARG00000039429	adka		protein_coding	adenosine kinase a [Source:ZFIN;Acc:ZDB-GENE-030425-3]	13	24918096		#N/A			AIM2	18			1
ENSDARG00000095947	adkb		protein_coding	adenosine kinase b [Source:ZFIN;Acc:ZDB-GENE-030131-948]	12	46841918		#N/A			AIMP1	1			1
ENSDARG00000045708	adm2a		protein_coding	adrenomedullin 2a [Source:ZFIN;Acc:ZDB-GENE-041210-100]	4	9880647		#N/A			AIMP2	6			1
ENSDARG00000111740	adm2a		protein_coding	adrenomedullin 2a [Source:ZFIN;Acc:ZDB-GENE-041210-100]	CHR_ALT_CTG4_2_1	9882007		#N/A			AIP	6			1
ENSDARG00000078875	adm2b		protein_coding	adrenomedullin 2b [Source:ZFIN;Acc:ZDB-GENE-081104-279]	18	6753677		#N/A			AIPL1	12			1
ENSDARG00000015263	adma		protein_coding	adrenomedullin a [Source:ZFIN;Acc:ZDB-GENE-120221-5]	7	66874770		#N/A			AIRE	12			1
ENSDARG00000069027	admb		protein_coding	adrenomedullin b [Source:ZFIN;Acc:ZDB-GENE-120221-6]	18	16798854		#N/A			AJAP1	13			1
ENSDARG00000025372	admp		protein_coding	anti-dorsalizing morphogenic protein [Source:ZFIN;Acc:ZDB-GENE-011214-1]	2	53483322		#N/A			AJM1	7			1
ENSDARG00000060937	adnp2a		protein_coding	ADNP homeobox 2a [Source:ZFIN;Acc:ZDB-GENE-040914-55]	16	25371653		#N/A			AJUBA	12			1
ENSDARG00000028431	adnp2b		protein_coding	ADNP homeobox 2b [Source:ZFIN;Acc:ZDB-GENE-030131-5930]	19	20785724		#N/A			AK1	1			1
ENSDARG00000062002	adnpa		protein_coding	activity-dependent neuroprotector homeobox a [Source:ZFIN;Acc:ZDB-GENE-061215-112]	11	25403561		#N/A			AK2	1			1
ENSDARG00000115617	adnpa		protein_coding	activity-dependent neuroprotector homeobox a [Source:ZFIN;Acc:ZDB-GENE-061215-112]	CHR_ALT_CTG11_1_22	25405109		#N/A			AK3	1			1
ENSDARG00000074293	adnpb		protein_coding	activity-dependent neuroprotector homeobox b [Source:ZFIN;Acc:ZDB-GENE-030131-6385]	23	20518504		#N/A			AK4	1			1
ENSDARG00000042827	adoa		protein_coding	2-aminoethanethiol (cysteamine) dioxygenase a [Source:ZFIN;Acc:ZDB-GENE-041212-62]	12	8474868		#N/A			AK5	1			1
ENSDARG00000053571	adob		protein_coding	2-aminoethanethiol (cysteamine) dioxygenase b [Source:ZFIN;Acc:ZDB-GENE-040426-2267]	17	43659940		#N/A			AK6	3			1
ENSDARG00000070056	adora1a		protein_coding	adenosine A1 receptor a [Source:ZFIN;Acc:ZDB-GENE-141216-102]	11	14667066		#N/A			AK7	1			1
ENSDARG00000075694	adora1b		protein_coding	adenosine A1 receptor b [Source:ZFIN;Acc:ZDB-GENE-081105-156]	8	24122498		#N/A			AK8	1			1
ENSDARG00000033706	adora2aa		protein_coding	adenosine A2a receptor a [Source:ZFIN;Acc:ZDB-GENE-080723-28]	8	30664077		#N/A			AK9	1			1
ENSDARG00000114856	adora2aa		protein_coding	adenosine A2a receptor a [Source:ZFIN;Acc:ZDB-GENE-080723-28]	CHR_ALT_CTG8_1_16	30668050		#N/A			AKAIN1	18			1
ENSDARG00000058488	adora2ab		protein_coding	adenosine A2a receptor b [Source:ZFIN;Acc:ZDB-GENE-081022-41]	21	13301798		#N/A			AKAP1	6			1
ENSDARG00000002533	adora2b		protein_coding	adenosine A2b receptor [Source:ZFIN;Acc:ZDB-GENE-060511-1]	5	62781626		6			AKAP10	7			1
ENSDARG00000059899	ADORA3 (1 of many)		protein_coding	adenosine receptor A1-like [Source:NCBI gene;Acc:108179103]	6	54459413	ADORA3 (1 of many)	#N/A			AKAP11	12			1
ENSDARG00000026246	ADORA3 (1 of many)		protein_coding	adenosine receptor A1-like [Source:NCBI gene;Acc:571410]	6	54481941	ADORA3 (1 of many)	#N/A			AKAP12	12			1
ENSDARG00000063525	adpgk		protein_coding	ADP-dependent glucokinase [Source:ZFIN;Acc:ZDB-GENE-061103-421]	25	2706722		3			AKAP13	17			1
ENSDARG00000115539	adpgk		protein_coding	ADP-dependent glucokinase [Source:ZFIN;Acc:ZDB-GENE-061103-421]	CHR_ALT_CTG25_1_1	2708214		3			AKAP14	6			1
ENSDARG00000062785	adpgk2		protein_coding	ADP-dependent glucokinase 2 [Source:ZFIN;Acc:ZDB-GENE-090609-3]	17	11445671		#N/A			AKAP17A	6			1
ENSDARG00000040712	adprh		protein_coding	ADP-ribosylarginine hydrolase [Source:ZFIN;Acc:ZDB-GENE-040801-190]	12	15148618		3			AKAP2	12			1
ENSDARG00000041589	adprhl1		protein_coding	ADP-ribosylhydrolase like 1 [Source:ZFIN;Acc:ZDB-GENE-041010-126]	1	200294		12			AKAP3	15.2			1
ENSDARG00000019338	adprhl2		protein_coding	ADP-ribosylhydrolase like 2 [Source:ZFIN;Acc:ZDB-GENE-040912-85]	17	31611854		1			AKAP4	15.1			1
ENSDARG00000110712	adprhl2		protein_coding	ADP-ribosylhydrolase like 2 [Source:ZFIN;Acc:ZDB-GENE-040912-85]	CHR_ALT_CTG17_1_25	31727521		1			AKAP5	14			1
ENSDARG00000026090	adprm		protein_coding	ADP-ribose/CDP-alcohol diphosphatase, manganese-dependent [Source:ZFIN;Acc:ZDB-GENE-040426-1406]	12	288108		2			AKAP6	9			1
ENSDARG00000028725	adra1aa		protein_coding	adrenoceptor alpha 1Aa [Source:ZFIN;Acc:ZDB-GENE-030131-2831]	8	5024468		#N/A			AKAP7	1			1
ENSDARG00000027638	adra1ab		protein_coding	adrenoceptor alpha 1Ab [Source:ZFIN;Acc:ZDB-GENE-060503-384]	10	18999841		#N/A			AKAP8	15.2			1
ENSDARG00000011317	adra1ba		protein_coding	adrenoceptor alpha 1Ba [Source:ZFIN;Acc:ZDB-GENE-120510-1]	21	29227224		#N/A			AKAP8L	12			1
ENSDARG00000041173	adra1bb		protein_coding	adrenoceptor alpha 1Bb [Source:ZFIN;Acc:ZDB-GENE-041114-51]	14	43554490		#N/A			AKAP9	12			1
ENSDARG00000116032	adra1bb		protein_coding	adrenoceptor alpha 1Bb [Source:ZFIN;Acc:ZDB-GENE-041114-51]	CHR_ALT_CTG14_1_40	43552671		#N/A			AKIP1	9			1
ENSDARG00000024101	adra1d		protein_coding	adrenoceptor alpha 1D [Source:ZFIN;Acc:ZDB-GENE-090312-203]	1	41957210		6			AKIRIN1	12			1
ENSDARG00000040841	adra2a		protein_coding	adrenoceptor alpha 2A [Source:ZFIN;Acc:ZDB-GENE-021010-1]	22	29584800		6			AKIRIN2	6			1
ENSDARG00000114002	adra2a		protein_coding	adrenoceptor alpha 2A [Source:ZFIN;Acc:ZDB-GENE-021010-1]	CHR_ALT_CTG22_2_7	29582856		6			AKNA	12			1
ENSDARG00000111717	adra2a		protein_coding	adrenoceptor alpha 2A [Source:ZFIN;Acc:ZDB-GENE-021010-1]	CHR_ALT_CTG22_1_21	29593280		6			AKNAD1	13			1
ENSDARG00000102096	adra2b		protein_coding	adrenoceptor alpha 2B [Source:ZFIN;Acc:ZDB-GENE-021010-2]	8	40644838		6			AKR1A1	1			1
ENSDARG00000069669	adra2c		protein_coding	adrenoceptor alpha 2C [Source:ZFIN;Acc:ZDB-GENE-021010-3]	1	40992682		6			AKR1B1	1			1
ENSDARG00000109788	adra2c		protein_coding	adrenoceptor alpha 2C [Source:ZFIN;Acc:ZDB-GENE-021010-3]	CHR_ALT_CTG1_1_42	41006417		6			AKR1B10	1			1
ENSDARG00000110072	adra2c		protein_coding	adrenoceptor alpha 2C [Source:ZFIN;Acc:ZDB-GENE-021010-3]	CHR_ALT_CTG1_2_14	40992839		6			AKR1B15	1			1
ENSDARG00000091277	adra2da		protein_coding	adrenergic, alpha-2D-, receptor a [Source:ZFIN;Acc:ZDB-GENE-021010-4]	14	790166		#N/A			AKR1C1	1			1
ENSDARG00000054667	adra2db		protein_coding	adrenergic, alpha-2D-, receptor b [Source:ZFIN;Acc:ZDB-GENE-021010-5]	21	32820175		#N/A			AKR1C2	1			1
ENSDARG00000116585	adra2db		protein_coding	adrenergic, alpha-2D-, receptor b [Source:ZFIN;Acc:ZDB-GENE-021010-5]	CHR_ALT_CTG21_1_17	32820175		#N/A			AKR1C3	1			1
ENSDARG00000007490	adrb1		protein_coding	adrenoceptor beta 1 [Source:ZFIN;Acc:ZDB-GENE-081022-145]	12	30442230		12			AKR1C4	1			1
ENSDARG00000115574	adrb1		protein_coding	adrenoceptor beta 1 [Source:ZFIN;Acc:ZDB-GENE-081022-145]	CHR_ALT_CTG12_1_23	30435288		12			AKR1D1	1			1
ENSDARG00000088124	adrb2a		protein_coding	adrenoceptor beta 2, surface a [Source:ZFIN;Acc:ZDB-GENE-100414-3]	14	34825465		#N/A			AKR1E2	1			1
ENSDARG00000054510	adrb2b		protein_coding	adrenoceptor beta 2, surface b [Source:ZFIN;Acc:ZDB-GENE-070410-32]	21	35078766		#N/A			AKR7A2	2			1
ENSDARG00000111730	adrb2b		protein_coding	adrenoceptor beta 2, surface b [Source:ZFIN;Acc:ZDB-GENE-070410-32]	CHR_ALT_CTG21_1_19	35082591		#N/A			AKR7A3	2			1
ENSDARG00000053646	adrb3a		protein_coding	adrenoceptor beta 3a [Source:ZFIN;Acc:ZDB-GENE-080917-21]	8	37700090		#N/A			AKR7L	2			1
ENSDARG00000052919	adrb3b		protein_coding	adrenoceptor beta 3b [Source:ZFIN;Acc:ZDB-GENE-081022-154]	10	41199660		#N/A			AKT1	1			1
ENSDARG00000058560	adrm1		protein_coding	adhesion regulating molecule 1 [Source:ZFIN;Acc:ZDB-GENE-040426-905]	23	9560797		1			AKT1S1	12			1
ENSDARG00000113912	adrm1		protein_coding	adhesion regulating molecule 1 [Source:ZFIN;Acc:ZDB-GENE-040426-905]	CHR_ALT_CTG23_1_1	9567278		1			AKT2	1			1
ENSDARG00000017049	adsl		protein_coding	adenylosuccinate lyase [Source:ZFIN;Acc:ZDB-GENE-030131-6363]	3	24207243		1			AKT3	1			1
ENSDARG00000116659	adsl		protein_coding	adenylosuccinate lyase [Source:ZFIN;Acc:ZDB-GENE-030131-6363]	CHR_ALT_CTG3_1_16	24217625		1			AKTIP	2			1
ENSDARG00000111547	adsl		protein_coding	adenylosuccinate lyase [Source:ZFIN;Acc:ZDB-GENE-030131-6363]	CHR_ALT_CTG3_2_2	24207414		1			ALAD	1			1
ENSDARG00000002071	adss		protein_coding	adenylosuccinate synthase [Source:ZFIN;Acc:ZDB-GENE-050417-337]	13	11489953		1			ALAS1	1			1
ENSDARG00000012399	adssl		protein_coding	adenylosuccinate synthase, like [Source:ZFIN;Acc:ZDB-GENE-020419-28]	21	26522571		#N/A			ALAS2	1			1
ENSDARG00000099517	adssl1		protein_coding	adenylosuccinate synthase like 1 [Source:ZFIN;Acc:ZDB-GENE-040516-18]	17	1323699		1			ALB	13			1
ENSDARG00000091726	aebp1		protein_coding	AE binding protein 1 [Source:ZFIN;Acc:ZDB-GENE-030131-2390]	10	2807136		12			ALCAM	12			1
ENSDARG00000006038	aebp2		protein_coding	AE binding protein 2 [Source:ZFIN;Acc:ZDB-GENE-040426-2885]	4	2923199		6			ALDH16A1	1			1
ENSDARG00000039099	aep1		protein_coding	aerolysin-like protein [Source:ZFIN;Acc:ZDB-GENE-050306-5]	7	8373025		#N/A			ALDH18A1	1			1
ENSDARG00000021805	aes		protein_coding	amino-terminal enhancer of split [Source:ZFIN;Acc:ZDB-GENE-040426-1409]	22	21794037		12			ALDH1A1	1			1
ENSDARG00000115836	aes		protein_coding	amino-terminal enhancer of split [Source:ZFIN;Acc:ZDB-GENE-040426-1409]	CHR_ALT_CTG22_1_8	21792416		12			ALDH1A2	1			1
ENSDARG00000055284	afap1		protein_coding	actin filament associated protein 1 [Source:ZFIN;Acc:ZDB-GENE-100316-6]	12	22823219		9			ALDH1A3	1			1
ENSDARG00000089162	afap1l1a		protein_coding	actin filament associated protein 1-like 1a [Source:ZFIN;Acc:ZDB-GENE-050913-76]	14	34562426		#N/A			ALDH1B1	1			1
ENSDARG00000117182	afap1l1a		protein_coding	actin filament associated protein 1-like 1a [Source:ZFIN;Acc:ZDB-GENE-050913-76]	CHR_ALT_CTG14_2_7	34563062		#N/A			ALDH1L1	1			1
ENSDARG00000116849	afap1l1a		protein_coding	actin filament associated protein 1-like 1a [Source:ZFIN;Acc:ZDB-GENE-050913-76]	CHR_ALT_CTG14_1_29	34563068		#N/A			ALDH1L2	6			1
ENSDARG00000056453	afap1l1b		protein_coding	actin filament associated protein 1-like 1b [Source:ZFIN;Acc:ZDB-GENE-061013-428]	21	30418034		#N/A			ALDH2	1			1
ENSDARG00000074806	afap1l2		protein_coding	actin filament associated protein 1-like 2 [Source:ZFIN;Acc:ZDB-GENE-100318-1]	12	30233977		9			ALDH3A1	1			1
ENSDARG00000029472	afdna		protein_coding	afadin, adherens junction formation factor a [Source:ZFIN;Acc:ZDB-GENE-050419-52]	20	43120132		#N/A			ALDH3A2	1			1
ENSDARG00000052242	aff2		protein_coding	AF4/FMR2 family, member 2 [Source:ZFIN;Acc:ZDB-GENE-110411-190]	14	20342553		13			ALDH3B1	1			1
ENSDARG00000079575	aff3		protein_coding	AF4/FMR2 family, member 3 [Source:ZFIN;Acc:ZDB-GENE-030219-193]	9	21490822		6			ALDH3B2	1			1
ENSDARG00000001857	aff4		protein_coding	AF4/FMR2 family, member 4 [Source:ZFIN;Acc:ZDB-GENE-100910-5]	21	43178817		12			ALDH4A1	1			1
ENSDARG00000011466	afg1la		protein_coding	AFG1 like ATPase a [Source:ZFIN;Acc:ZDB-GENE-091006-2]	17	6765621		#N/A			ALDH5A1	1			1
ENSDARG00000042902	afg1lb		protein_coding	AFG1 like ATPase b [Source:ZFIN;Acc:ZDB-GENE-041014-178]	20	32337522		#N/A			ALDH6A1	1			1
ENSDARG00000062272	afg3l2		protein_coding	AFG3-like AAA ATPase 2 [Source:ZFIN;Acc:ZDB-GENE-070912-46]	2	21452822		1			ALDH7A1	1			1
ENSDARG00000099106	afmid		protein_coding	arylformamidase [Source:ZFIN;Acc:ZDB-GENE-050417-166]	11	45139300		1			ALDH8A1	1			1
ENSDARG00000041490	afp4		protein_coding	antifreeze protein type IV [Source:ZFIN;Acc:ZDB-GENE-030131-5217]	16	45904153		#N/A			ALDH9A1	1			1
ENSDARG00000095863	afp4		protein_coding	antifreeze protein type IV [Source:ZFIN;Acc:ZDB-GENE-030131-5217]	16	45912647		#N/A			ALDOA	1			1
ENSDARG00000069249	aftpha		protein_coding	aftiphilin a [Source:ZFIN;Acc:ZDB-GENE-030131-1437]	1	55095314		#N/A			ALDOB	1			1
ENSDARG00000071347	aftphb		protein_coding	aftiphilin b [Source:ZFIN;Acc:ZDB-GENE-060503-388]	17	24569988		#N/A			ALDOC	1			1
ENSDARG00000004889	aga		protein_coding	aspartylglucosaminidase [Source:ZFIN;Acc:ZDB-GENE-040426-2311]	14	36428441		2			ALF	12			1
ENSDARG00000114305	aga		protein_coding	aspartylglucosaminidase [Source:ZFIN;Acc:ZDB-GENE-040426-2311]	CHR_ALT_CTG14_1_31	36454575		2			ALG1	1			1
ENSDARG00000062123	agap1		protein_coding	ArfGAP with GTPase domain, ankyrin repeat and PH domain 1 [Source:ZFIN;Acc:ZDB-GENE-130405-1]	6	16043318		1			ALG10	2			1
ENSDARG00000113863	agap1		protein_coding	ArfGAP with GTPase domain, ankyrin repeat and PH domain 1 [Source:ZFIN;Acc:ZDB-GENE-130405-1]	CHR_ALT_CTG6_1_8	16047049		1			ALG10B	2			1
ENSDARG00000099874	agap2		protein_coding	ArfGAP with GTPase domain, ankyrin repeat and PH domain 2 [Source:ZFIN;Acc:ZDB-GENE-061103-343]	23	36675207		1			ALG11	1			1
ENSDARG00000087822	agap3		protein_coding	ArfGAP with GTPase domain, ankyrin repeat and PH domain 3 [Source:ZFIN;Acc:ZDB-GENE-110927-1]	24	34139146		1			ALG12	2			1
ENSDARG00000104384	AGBL1		protein_coding	si:ch73-141f14.1 [Source:ZFIN;Acc:ZDB-GENE-131127-336]	25	11389220	AGBL1	1			ALG13	12			1
ENSDARG00000079983	agbl2		protein_coding	ATP/GTP binding protein-like 2 [Source:ZFIN;Acc:ZDB-GENE-070719-6]	25	28596989		1			ALG14	1			1
ENSDARG00000110838	agbl4		protein_coding	ATP/GTP binding protein-like 4 [Source:ZFIN;Acc:ZDB-GENE-081104-437]	8	15311289		1			ALG1L	1			1
ENSDARG00000068050	agbl4		protein_coding	ATP/GTP binding protein-like 4 [Source:ZFIN;Acc:ZDB-GENE-081104-437]	8	15633157		1			ALG1L2	1			1
ENSDARG00000045900	agbl5		protein_coding	ATP/GTP binding protein-like 5 [Source:ZFIN;Acc:ZDB-GENE-040822-29]	4	737539		1			ALG2	1			1
ENSDARG00000030020	agfg1a		protein_coding	ArfGAP with FG repeats 1a [Source:ZFIN;Acc:ZDB-GENE-030131-5808]	15	35156414		#N/A			ALG3	1			1
ENSDARG00000019526	agfg1b		protein_coding	ArfGAP with FG repeats 1b [Source:ZFIN;Acc:ZDB-GENE-040426-1520]	2	16460321		#N/A			ALG5	1			1
ENSDARG00000060109	aggf1		protein_coding	angiogenic factor with G patch and FHA domains 1 [Source:ZFIN;Acc:ZDB-GENE-060929-836]	21	7741781		2			ALG6	2			1
ENSDARG00000009837	agk		protein_coding	acylglycerol kinase [Source:ZFIN;Acc:ZDB-GENE-030131-6202]	18	20532618		6			ALG8	2			1
ENSDARG00000113514	agk		protein_coding	acylglycerol kinase [Source:ZFIN;Acc:ZDB-GENE-030131-6202]	CHR_ALT_CTG18_1_22	20531146		6			ALG9	1			1
ENSDARG00000103811	agla		protein_coding	amylo-alpha-1, 6-glucosidase, 4-alpha-glucanotransferase a [Source:ZFIN;Acc:ZDB-GENE-071004-6]	2	20472150		#N/A			ALK	2			1
ENSDARG00000100352	aglb		protein_coding	amylo-alpha-1, 6-glucosidase, 4-alpha-glucanotransferase b [Source:ZFIN;Acc:ZDB-GENE-050309-54]	24	29783638		#N/A			ALKAL1	12			1
ENSDARG00000059700	agmat		protein_coding	agmatine ureohydrolase (agmatinase) [Source:ZFIN;Acc:ZDB-GENE-060929-696]	23	37482727		1			ALKAL2	12			1
ENSDARG00000025595	agmo		protein_coding	alkylglycerol monooxygenase [Source:ZFIN;Acc:ZDB-GENE-040426-2207]	15	34334722		1			ALKBH1	1			1
ENSDARG00000092644	ago1		protein_coding	argonaute RISC catalytic component 1 [Source:ZFIN;Acc:ZDB-GENE-110606-3]	16	51084472		2			ALKBH2	2			1
ENSDARG00000061268	ago2		protein_coding	argonaute RISC catalytic component 2 [Source:ZFIN;Acc:ZDB-GENE-110606-6]	19	41479990		2			ALKBH3	1			1
ENSDARG00000059888	ago3a		protein_coding	argonaute RISC catalytic component 3a [Source:ZFIN;Acc:ZDB-GENE-051107-16]	16	51001957		#N/A			ALKBH4	1			1
ENSDARG00000063079	ago3b		protein_coding	argonaute RISC catalytic component 3b [Source:ZFIN;Acc:ZDB-GENE-060503-452]	19	10661520		#N/A			ALKBH5	2			1
ENSDARG00000100854	ago4		protein_coding	argonaute RISC catalytic component 4 [Source:ZFIN;Acc:ZDB-GENE-030131-5357]	19	47800550		12			ALKBH6	2			1
ENSDARG00000101139	agpat2		protein_coding	1-acylglycerol-3-phosphate O-acyltransferase 2 (lysophosphatidic acid acyltransferase, beta) [Source:ZFIN;Acc:ZDB-GENE-061103-541]	21	7188943		1			ALKBH7	1			1
ENSDARG00000036549	agpat3		protein_coding	1-acylglycerol-3-phosphate O-acyltransferase 3 [Source:ZFIN;Acc:ZDB-GENE-040426-2765]	1	46837849		1			ALKBH8	1			1
ENSDARG00000069044	agpat4		protein_coding	1-acylglycerol-3-phosphate O-acyltransferase 4 (lysophosphatidic acid acyltransferase, delta) [Source:ZFIN;Acc:ZDB-GENE-040426-1924]	13	35765317		1			ALLC	1			1
ENSDARG00000063187	agpat5		protein_coding	1-acylglycerol-3-phosphate O-acyltransferase 5 (lysophosphatidic acid acyltransferase, epsilon) [Source:ZFIN;Acc:ZDB-GENE-060929-914]	13	6259392		1			ALMS1	6			1
ENSDARG00000006491	agpat9l		protein_coding	1-acylglycerol-3-phosphate O-acyltransferase 9, like [Source:ZFIN;Acc:ZDB-GENE-060531-19]	5	8919698		#N/A			ALOX12	1			1
ENSDARG00000109952	agpat9l		protein_coding	1-acylglycerol-3-phosphate O-acyltransferase 9, like [Source:ZFIN;Acc:ZDB-GENE-060531-19]	CHR_ALT_CTG5_1_3	8924172		#N/A			ALOX12B	1			1
ENSDARG00000112415	agpat9l		protein_coding	1-acylglycerol-3-phosphate O-acyltransferase 9, like [Source:ZFIN;Acc:ZDB-GENE-060531-19]	CHR_ALT_CTG5_2_1	8924172		#N/A			ALOX15	17			1
ENSDARG00000042821	agps		protein_coding	alkylglycerone phosphate synthase [Source:ZFIN;Acc:ZDB-GENE-031118-14]	9	1589672		1			ALOX15B	1			1
ENSDARG00000060682	agr1		protein_coding	anterior gradient 1 [Source:ZFIN;Acc:ZDB-GENE-030131-7249]	9	45591239		#N/A			ALOX5	1			1
ENSDARG00000070480	agr2		protein_coding	anterior gradient 2 [Source:ZFIN;Acc:ZDB-GENE-050417-214]	19	30400372		12			ALOX5AP	12			1
ENSDARG00000079388	agrn		protein_coding	agrin [Source:ZFIN;Acc:ZDB-GENE-030131-1033]	23	23485858		7			ALOXE3	1			1
ENSDARG00000110127	agrn		protein_coding	agrin [Source:ZFIN;Acc:ZDB-GENE-030131-1033]	CHR_ALT_CTG23_1_24	23720677		7			ALPI	1			1
ENSDARG00000069089	agrp		protein_coding	agouti related neuropeptide [Source:ZFIN;Acc:ZDB-GENE-040817-1]	7	35080490		12			ALPK1	12			1
ENSDARG00000116610	agrp		protein_coding	agouti related neuropeptide [Source:ZFIN;Acc:ZDB-GENE-040817-1]	CHR_ALT_CTG7_1_29	35083434		12			ALPK2	15.1			1
ENSDARG00000016412	agt		protein_coding	angiotensinogen [Source:ZFIN;Acc:ZDB-GENE-030131-1205]	13	23988442		12			ALPK3	12			1
ENSDARG00000105214	agtpbp1		protein_coding	ATP/GTP binding protein 1 [Source:ZFIN;Acc:ZDB-GENE-081104-267]	8	49885638		1			ALPL	1			1
ENSDARG00000018616	agtr1a		protein_coding	angiotensin II receptor, type 1a [Source:ZFIN;Acc:ZDB-GENE-070912-546]	2	24931677		#N/A			ALPP	1			1
ENSDARG00000045443	agtr1b		protein_coding	angiotensin II receptor, type 1b [Source:ZFIN;Acc:ZDB-GENE-110411-117]	24	4767806		#N/A			ALPPL2	1			1
ENSDARG00000035552	agtr2		protein_coding	angiotensin II receptor, type 2 [Source:ZFIN;Acc:ZDB-GENE-050306-56]	5	23242370		12			ALS2	7			1
ENSDARG00000077082	agtrap		protein_coding	angiotensin II receptor-associated protein [Source:ZFIN;Acc:ZDB-GENE-050309-11]	11	16040517		7			ALS2CL	13			1
ENSDARG00000114680	agtrap		protein_coding	angiotensin II receptor-associated protein [Source:ZFIN;Acc:ZDB-GENE-050309-11]	CHR_ALT_CTG11_1_9	16039422		7			ALS2CR12	6			1
ENSDARG00000100709	agxt2		protein_coding	alanine--glyoxylate aminotransferase 2 [Source:ZFIN;Acc:ZDB-GENE-050913-100]	21	11139175		1			ALX1	12			1
ENSDARG00000052099	agxta		protein_coding	alanine--glyoxylate and serine--pyruvate aminotransferase a [Source:ZFIN;Acc:ZDB-GENE-040718-16]	6	27112884		#N/A			ALX3	12			1
ENSDARG00000018478	agxtb		protein_coding	alanine--glyoxylate and serine--pyruvate aminotransferase b [Source:ZFIN;Acc:ZDB-GENE-010302-3]	2	22676743		#N/A			ALX4	6			1
ENSDARG00000077530	ahctf1		protein_coding	AT hook containing transcription factor 1 [Source:ZFIN;Acc:ZDB-GENE-070521-2]	17	12220781		7			ALYREF	2			1
ENSDARG00000005191	ahcy		protein_coding	adenosylhomocysteinase [Source:ZFIN;Acc:ZDB-GENE-031219-6]	6	49926115		1			AMACR	1			1
ENSDARG00000056331	ahcyl1		protein_coding	adenosylhomocysteinase-like 1 [Source:ZFIN;Acc:ZDB-GENE-021206-7]	8	24971890		1			AMBN	13			1
ENSDARG00000039343	ahcyl2		protein_coding	adenosylhomocysteinase-like 2 [Source:ZFIN;Acc:ZDB-GENE-040115-5]	4	5025625		6			AMBP	12			1
ENSDARG00000093453	ahdc1		protein_coding	AT hook, DNA binding motif, containing 1 [Source:ZFIN;Acc:ZDB-GENE-060503-584]	19	43439401		15.1			AMBRA1	2			1
ENSDARG00000044056	ahi1		protein_coding	Abelson helper integration site 1 [Source:ZFIN;Acc:ZDB-GENE-060803-1]	17	8229868		1			AMD1	1			1
ENSDARG00000061764	ahnak		protein_coding	AHNAK nucleoprotein [Source:ZFIN;Acc:ZDB-GENE-030131-8719]	14	26759332		1			AMDHD1	1			1
ENSDARG00000020046	ahr1a		protein_coding	aryl hydrocarbon receptor 1a [Source:ZFIN;Acc:ZDB-GENE-020531-2]	16	20012190		#N/A			AMDHD2	1			1
ENSDARG00000023537	ahr1b		protein_coding	aryl hydrocarbon receptor 1b [Source:ZFIN;Acc:ZDB-GENE-050922-1]	22	12979213		#N/A			AMELX	13			1
ENSDARG00000021833	ahr2		protein_coding	aryl hydrocarbon receptor 2 [Source:ZFIN;Acc:ZDB-GENE-990714-16]	22	13046270		#N/A			AMELY	13			1
ENSDARG00000099702	ahrra		protein_coding	aryl-hydrocarbon receptor repressor a [Source:ZFIN;Acc:ZDB-GENE-051018-1]	24	42094833		#N/A			AMER1	15.2			1
ENSDARG00000052618	ahrrb		protein_coding	aryl-hydrocarbon receptor repressor b [Source:ZFIN;Acc:ZDB-GENE-051018-2]	2	50133594		#N/A			AMER2	12			1
ENSDARG00000111273	ahrrb		protein_coding	aryl-hydrocarbon receptor repressor b [Source:ZFIN;Acc:ZDB-GENE-051018-2]	CHR_ALT_CTG2_2_2	50147959		#N/A			AMER3	15.1			1
ENSDARG00000116560	ahrrb		protein_coding	aryl-hydrocarbon receptor repressor b [Source:ZFIN;Acc:ZDB-GENE-051018-2]	CHR_ALT_CTG2_1_12	50139059		#N/A			AMFR	2			1
ENSDARG00000028664	ahsa1a		protein_coding	AHA1, activator of heat shock protein ATPase homolog 1a [Source:ZFIN;Acc:ZDB-GENE-030131-1869]	20	26966725		#N/A			AMH	12			1
ENSDARG00000100317	ahsa1b		protein_coding	AHA1, activator of heat shock protein ATPase homolog 1b [Source:ZFIN;Acc:ZDB-GENE-030131-664]	17	43850516		#N/A			AMHR2	12			1
ENSDARG00000026764	ahsg1		protein_coding	alpha-2-HS-glycoprotein 1 [Source:ZFIN;Acc:ZDB-GENE-041114-50]	22	37874691		#N/A			AMIGO1	12			1
ENSDARG00000069293	ahsg2		protein_coding	alpha-2-HS-glycoprotein 2 [Source:ZFIN;Acc:ZDB-GENE-030131-1133]	2	10134345		#N/A			AMIGO2	14			1
ENSDARG00000015734	aicda		protein_coding	activation-induced cytidine deaminase [Source:ZFIN;Acc:ZDB-GENE-041122-2]	16	12660477		12			AMIGO3	12			1
ENSDARG00000014532	aida		protein_coding	axin interactor, dorsalization associated [Source:ZFIN;Acc:ZDB-GENE-071126-2]	20	51730658		4			AMMECR1	1			1
ENSDARG00000009336	aif1l		protein_coding	allograft inflammatory factor 1-like [Source:ZFIN;Acc:ZDB-GENE-030131-9646]	5	34549365		3			AMMECR1L	1			1
ENSDARG00000058088	aifm1		protein_coding	apoptosis-inducing factor, mitochondrion-associated 1 [Source:ZFIN;Acc:ZDB-GENE-030826-11]	5	22550614		1			AMN	7			1
ENSDARG00000117164	aifm1		protein_coding	apoptosis-inducing factor, mitochondrion-associated 1 [Source:ZFIN;Acc:ZDB-GENE-030826-11]	CHR_ALT_CTG5_1_12	22551155		1			AMN1	6			1
ENSDARG00000077549	aifm2		protein_coding	apoptosis-inducing factor, mitochondrion-associated, 2 [Source:ZFIN;Acc:ZDB-GENE-050506-76]	13	7241170		1			AMOT	7			1
ENSDARG00000062780	aifm3		protein_coding	apoptosis-inducing factor, mitochondrion-associated, 3 [Source:ZFIN;Acc:ZDB-GENE-140619-2]	5	12637823		1			AMOTL1	7			1
ENSDARG00000061634	aifm4		protein_coding	apoptosis-inducing factor, mitochondrion-associated, 4 [Source:ZFIN;Acc:ZDB-GENE-070112-2282]	15	25438714		#N/A			AMOTL2	7			1
ENSDARG00000075551	aifm5		protein_coding	apoptosis-inducing factor, mitochondrion-associated, 5 [Source:ZFIN;Acc:ZDB-GENE-091118-96]	21	39302793		#N/A			AMPD1	1			1
ENSDARG00000007171	aig1		protein_coding	androgen-induced 1 (H. sapiens) [Source:ZFIN;Acc:ZDB-GENE-041014-358]	20	37661229		3			AMPD2	1			1
ENSDARG00000060036	aimp1		protein_coding	aminoacyl tRNA synthetase complex-interacting multifunctional protein 1 [Source:ZFIN;Acc:ZDB-GENE-060825-144]	1	50293938		1			AMPD3	1			1
ENSDARG00000018903	aimp2		protein_coding	aminoacyl tRNA synthetase complex-interacting multifunctional protein 2 [Source:ZFIN;Acc:ZDB-GENE-040426-2652]	3	61108356		6			AMPH	12			1
ENSDARG00000104437	aip		protein_coding	aryl hydrocarbon receptor interacting protein [Source:ZFIN;Acc:ZDB-GENE-030131-6735]	1	39995008		6			AMT	1			1
ENSDARG00000075067	aipl1		protein_coding	aryl hydrocarbon receptor interacting protein-like 1 [Source:ZFIN;Acc:ZDB-GENE-131121-577]	15	24873388		12			AMTN	15.2			1
ENSDARG00000056784	aire		protein_coding	autoimmune regulator [Source:ZFIN;Acc:ZDB-GENE-071008-4]	2	22808946		12			AMY1A	1			1
ENSDARG00000038655	ajap1		protein_coding	adherens junctions associated protein 1 [Source:ZFIN;Acc:ZDB-GENE-041210-353]	8	21588067		13			AMY1B	7			1
ENSDARG00000077842	ajuba		protein_coding	ajuba LIM protein [Source:ZFIN;Acc:ZDB-GENE-030131-9341]	7	24100155		12			AMY1C	7			1
ENSDARG00000001950	ak1		protein_coding	adenylate kinase 1 [Source:ZFIN;Acc:ZDB-GENE-040822-37]	5	71699893		1			AMY2A	1			1
ENSDARG00000005926	ak2		protein_coding	adenylate kinase 2 [Source:ZFIN;Acc:ZDB-GENE-030131-512]	19	35418683		1			AMY2B	1			1
ENSDARG00000058226	ak3		protein_coding	adenylate kinase 3 [Source:ZFIN;Acc:ZDB-GENE-040426-2142]	10	11000894		1			AMZ1	14			1
ENSDARG00000006546	ak4		protein_coding	adenylate kinase 4 [Source:ZFIN;Acc:ZDB-GENE-040426-2505]	6	31350101		1			AMZ2	1			1
ENSDARG00000012555	ak5		protein_coding	adenylate kinase 5 [Source:ZFIN;Acc:ZDB-GENE-030131-8256]	2	8845840		1			ANAPC1	1			1
ENSDARG00000017739	ak5l		protein_coding	adenylate kinase 5, like [Source:ZFIN;Acc:ZDB-GENE-050410-2]	5	64177484		#N/A			ANAPC10	1			1
ENSDARG00000019001	ak7a		protein_coding	adenylate kinase 7a [Source:ZFIN;Acc:ZDB-GENE-040724-122]	20	4742400		#N/A			ANAPC11	1			1
ENSDARG00000017023	ak7b		protein_coding	adenylate kinase 7b [Source:ZFIN;Acc:ZDB-GENE-050309-170]	17	18877918		#N/A			ANAPC13	7			1
ENSDARG00000030961	ak8		protein_coding	adenylate kinase 8 [Source:ZFIN;Acc:ZDB-GENE-050522-275]	5	29671681		1			ANAPC15	9			1
ENSDARG00000116619	ak8		protein_coding	adenylate kinase 8 [Source:ZFIN;Acc:ZDB-GENE-050522-275]	CHR_ALT_CTG5_1_20	29672586		1			ANAPC16	12			1
ENSDARG00000113361	ak8		protein_coding	adenylate kinase 8 [Source:ZFIN;Acc:ZDB-GENE-050522-275]	CHR_ALT_CTG5_2_6	29672479		1			ANAPC2	1			1
ENSDARG00000021913	ak9		protein_coding	adenylate kinase 9 [Source:ZFIN;Acc:ZDB-GENE-041014-337]	20	33708318		1			ANAPC4	2			1
ENSDARG00000059549	akap10		protein_coding	A kinase (PRKA) anchor protein 10 [Source:ZFIN;Acc:ZDB-GENE-030131-2535]	5	62009765		7			ANAPC5	2			1
ENSDARG00000075435	akap11		protein_coding	A kinase (PRKA) anchor protein 11 [Source:ZFIN;Acc:ZDB-GENE-090804-1]	9	17971935		12			ANAPC7	2			1
ENSDARG00000091792	akap12a		protein_coding	A kinase (PRKA) anchor protein 12a [Source:ZFIN;Acc:ZDB-GENE-110310-3]	17	7763630		#N/A			ANG	12			1
ENSDARG00000055678	akap12b		protein_coding	A kinase (PRKA) anchor protein 12b [Source:ZFIN;Acc:ZDB-GENE-030131-9753]	20	26407758		#N/A			ANGEL1	1			1
ENSDARG00000110544	akap12b		protein_coding	A kinase (PRKA) anchor protein 12b [Source:ZFIN;Acc:ZDB-GENE-030131-9753]	CHR_ALT_CTG20_1_15	26350882		#N/A			ANGEL2	2			1
ENSDARG00000079994	AKAP13		protein_coding	si:dkey-187e18.1 [Source:ZFIN;Acc:ZDB-GENE-030131-6253]	25	11110380	AKAP13	17			ANGPT1	12			1
ENSDARG00000104768	akap17a		protein_coding	A kinase (PRKA) anchor protein 17A [Source:ZFIN;Acc:ZDB-GENE-040426-1460]	9	55748544		6			ANGPT2	12			1
ENSDARG00000089802	akap1a		protein_coding	A kinase (PRKA) anchor protein 1a [Source:ZFIN;Acc:ZDB-GENE-030131-5980]	10	37400838		#N/A			ANGPT4	15.2			1
ENSDARG00000006062	akap1b		protein_coding	A kinase (PRKA) anchor protein 1b [Source:ZFIN;Acc:ZDB-GENE-030131-6844]	15	30836981		#N/A			ANGPTL1	12			1
ENSDARG00000077295	akap6		protein_coding	A kinase (PRKA) anchor protein 6 [Source:ZFIN;Acc:ZDB-GENE-120207-2]	17	8988374		9			ANGPTL2	12			1
ENSDARG00000043843	akap7		protein_coding	A kinase (PRKA) anchor protein 7 [Source:ZFIN;Acc:ZDB-GENE-040724-128]	20	2460864		1			ANGPTL3	12			1
ENSDARG00000099635	akap8l		protein_coding	A kinase (PRKA) anchor protein 8-like [Source:ZFIN;Acc:ZDB-GENE-040426-2303]	1	59218067		12			ANGPTL4	12			1
ENSDARG00000079610	akap9		protein_coding	A kinase (PRKA) anchor protein 9 [Source:ZFIN;Acc:ZDB-GENE-030131-7276]	19	551963		12			ANGPTL5	12			1
ENSDARG00000069037	akip1		protein_coding	A kinase (PRKA) interacting protein 1 [Source:ZFIN;Acc:ZDB-GENE-030829-24]	18	16950724		9			ANGPTL6	15.2			1
ENSDARG00000111207	akip1		protein_coding	A kinase (PRKA) interacting protein 1 [Source:ZFIN;Acc:ZDB-GENE-030829-24]	CHR_ALT_CTG18_2_6	16946732		9			ANGPTL7	12			1
ENSDARG00000115020	akip1		protein_coding	A kinase (PRKA) interacting protein 1 [Source:ZFIN;Acc:ZDB-GENE-030829-24]	CHR_ALT_CTG18_1_17	16978279		9			ANGPTL8	15.1			1
ENSDARG00000039969	akirin1		protein_coding	akirin 1 [Source:ZFIN;Acc:ZDB-GENE-040426-2178]	16	33121106		12			ANHX	15.1			1
ENSDARG00000116670	akirin1		protein_coding	akirin 1 [Source:ZFIN;Acc:ZDB-GENE-040426-2178]	CHR_ALT_CTG16_1_16	33126676		12			ANK1	1			1
ENSDARG00000058729	akirin2		protein_coding	akirin 2 [Source:ZFIN;Acc:ZDB-GENE-040426-2944]	20	2715949		6			ANK2	1			1
ENSDARG00000087110	akna		protein_coding	AT-hook transcription factor [Source:ZFIN;Acc:ZDB-GENE-091204-170]	21	13923872		12			ANK3	1			1
ENSDARG00000094414	aknad1		protein_coding	AKNA domain containing 1 [Source:ZFIN;Acc:ZDB-GENE-070912-649]	2	45511459		13			ANKAR	6			1
ENSDARG00000035257	akr1a1a		protein_coding	aldo-keto reductase family 1, member A1a (aldehyde reductase) [Source:ZFIN;Acc:ZDB-GENE-040808-44]	5	41521043		#N/A			ANKDD1A	7			1
ENSDARG00000109404	akr1a1a		protein_coding	aldo-keto reductase family 1, member A1a (aldehyde reductase) [Source:ZFIN;Acc:ZDB-GENE-040808-44]	CHR_ALT_CTG5_2_9	41500573		#N/A			ANKDD1B	12			1
ENSDARG00000052030	akr1a1b		protein_coding	aldo-keto reductase family 1, member A1b (aldehyde reductase) [Source:ZFIN;Acc:ZDB-GENE-050417-118]	6	33918813		#N/A			ANKEF1	1			1
ENSDARG00000112549	akr1a1b		protein_coding	aldo-keto reductase family 1, member A1b (aldehyde reductase) [Source:ZFIN;Acc:ZDB-GENE-050417-118]	CHR_ALT_CTG6_2_12	33916295		#N/A			ANKFN1	4			1
ENSDARG00000006215	akr1b1		protein_coding	aldo-keto reductase family 1, member B1 (aldose reductase) [Source:ZFIN;Acc:ZDB-GENE-040625-7]	4	14899720		1			ANKFY1	1			1
ENSDARG00000016649	akr7a3		protein_coding	aldo-keto reductase family 7, member A3 (aflatoxin aldehyde reductase) [Source:ZFIN;Acc:ZDB-GENE-040718-62]	11	41838036		2			ANKH	4			1
ENSDARG00000099657	akt1		protein_coding	v-akt murine thymoma viral oncogene homolog 1 [Source:ZFIN;Acc:ZDB-GENE-130730-1]	17	1514711		1			ANKHD1	1			1
ENSDARG00000074667	akt1s1		protein_coding	AKT1 substrate 1 (proline-rich) [Source:ZFIN;Acc:ZDB-GENE-030131-482]	3	30190419		12			ANKHD1-EIF4EBP3	7			1
ENSDARG00000011219	akt2		protein_coding	v-akt murine thymoma viral oncogene homolog 2 [Source:ZFIN;Acc:ZDB-GENE-031007-5]	18	40711188		1			ANKIB1	1			1
ENSDARG00000103612	akt2l		protein_coding	v-akt murine thymoma viral oncogene homolog 2, like [Source:ZFIN;Acc:ZDB-GENE-040121-5]	10	311722		#N/A			ANKK1	1			1
ENSDARG00000104810	akt3a		protein_coding	v-akt murine thymoma viral oncogene homolog 3a [Source:ZFIN;Acc:ZDB-GENE-050419-180]	13	11175208		#N/A			ANKLE1	7			1
ENSDARG00000087205	akt3b		protein_coding	v-akt murine thymoma viral oncogene homolog 3b [Source:ZFIN;Acc:ZDB-GENE-110309-3]	1	53735195		#N/A			ANKLE2	7			1
ENSDARG00000026862	aktip		protein_coding	akt interacting protein [Source:ZFIN;Acc:ZDB-GENE-030909-5]	7	36467315		2			ANKMY1	9			1
ENSDARG00000115058	aktip		protein_coding	akt interacting protein [Source:ZFIN;Acc:ZDB-GENE-030909-5]	CHR_ALT_CTG7_1_30	36454904		2			ANKMY2	6			1
ENSDARG00000114588	AL627164.1		protein_coding		22	6384693		#N/A			ANKRA2	12			1
ENSDARG00000115163	AL627263.1		protein_coding		CHR_ALT_CTG14_1_26	32455687		#N/A			ANKRD1	12			1
ENSDARG00000100324	AL627305.1		protein_coding	gastrula zinc finger protein XlCGF57.1-like [Source:NCBI gene;Acc:572670]	21	2102829		#N/A			ANKRD10	6			1
ENSDARG00000102561	AL645691.1		protein_coding	gastrula zinc finger protein XlCGF8.2DB-like [Source:NCBI gene;Acc:100536867]	4	34657691		#N/A			ANKRD11	7			1
ENSDARG00000109343	AL732488.2		protein_coding	si:rp71-1c10.10 [Source:NCBI gene;Acc:100332365]	CHR_ALT_CTG12_1_21	28962590		#N/A			ANKRD12	3			1
ENSDARG00000113720	AL732515.2		protein_coding		CHR_ALT_CTG23_2_3	16859723		#N/A			ANKRD13A	1			1
ENSDARG00000116439	AL732562.1		protein_coding	autism susceptibility candidate 2a [Source:NCBI gene;Acc:368890]	CHR_ALT_CTG10_2_4	27184128		#N/A			ANKRD13B	1			1
ENSDARG00000114774	AL732628.1		protein_coding		CHR_ALT_CTG6_1_26	29861373		#N/A			ANKRD13C	1			1
ENSDARG00000113722	AL732629.2		protein_coding		CHR_ALT_CTG12_1_3	9630489		#N/A			ANKRD13D	1			1
ENSDARG00000109395	AL772141.1		protein_coding	fibronectin type III domain containing 5a [Source:NCBI gene;Acc:795265]	CHR_ALT_CTG13_1_30	45786044		#N/A			ANKRD16	10			1
ENSDARG00000115327	AL772148.1		protein_coding		CHR_ALT_CTG24_1_21	37752317		#N/A			ANKRD17	1			1
ENSDARG00000110792	AL772241.1		protein_coding		25	13271458		#N/A			ANKRD18A	19.2			1
ENSDARG00000116162	AL772339.1		protein_coding	solute carrier family 44 (choline transporter), member 2 [Source:NCBI gene;Acc:324345]	CHR_ALT_CTG6_1_4	8283849		#N/A			ANKRD18B	19.1			1
ENSDARG00000115008	AL807739.1		protein_coding	dynein, axonemal, heavy chain 6 [Source:NCBI gene;Acc:100148193]	CHR_ALT_CTG1_1_20	22000583		#N/A			ANKRD2	13			1
ENSDARG00000110597	AL807792.2		protein_coding		CHR_ALT_CTG8_2_5	29594098		#N/A			ANKRD20A1	1			1
ENSDARG00000111472	AL807792.3		protein_coding		CHR_ALT_CTG8_1_14	29595591		#N/A			ANKRD20A2	12			1
ENSDARG00000111904	AL807792.4		protein_coding		CHR_ALT_CTG8_1_14	29637723		#N/A			ANKRD20A3	1			1
ENSDARG00000112428	AL808129.2		protein_coding		8	43852743		#N/A			ANKRD20A4	19.1			1
ENSDARG00000086880	AL831726.1		protein_coding		22	30742373		#N/A			ANKRD22	12			1
ENSDARG00000104185	AL831726.2		protein_coding	uncharacterized LOC101882696 [Source:NCBI gene;Acc:101882696]	22	30757562		#N/A			ANKRD23	15.2			1
ENSDARG00000113777	AL831730.1		protein_coding		CHR_ALT_CTG6_1_2	6334347		#N/A			ANKRD24	1			1
ENSDARG00000117002	AL831730.2		protein_coding	si:ch211-194e18.2 [Source:NCBI gene;Acc:100535478]	CHR_ALT_CTG6_1_2	6385931		#N/A			ANKRD26	12			1
ENSDARG00000110303	AL831748.1		protein_coding		CHR_ALT_CTG8_2_3	23027535		#N/A			ANKRD27	12			1
ENSDARG00000112262	AL831748.2		protein_coding		CHR_ALT_CTG8_2_3	22970189		#N/A			ANKRD28	1			1
ENSDARG00000100923	AL831768.1		protein_coding	P2Y purinoceptor 4-like [Source:NCBI gene;Acc:100534861]	5	29533717		#N/A			ANKRD29	1			1
ENSDARG00000110873	AL833789.2		protein_coding	spermatogenesis associated 20 [Source:NCBI gene;Acc:567862]	CHR_ALT_CTG12_1_19	27617702		#N/A			ANKRD30A	19.2			1
ENSDARG00000112521	AL833789.3		protein_coding	DEAH (Asp-Glu-Ala-His) box polypeptide 8 [Source:NCBI gene;Acc:606595]	CHR_ALT_CTG12_1_19	27597949		#N/A			ANKRD30B	19.2			1
ENSDARG00000113077	AL837515.1		protein_coding	platelet-derived growth factor beta polypeptide b [Source:NCBI gene;Acc:796490]	CHR_ALT_CTG3_2_2	24279177		#N/A			ANKRD30BL	12			1
ENSDARG00000114350	AL840638.2		protein_coding		11	6374448		#N/A			ANKRD31	2			1
ENSDARG00000113841	AL844172.1		protein_coding	uncharacterized LOC559910 [Source:NCBI gene;Acc:559910]	11	31869020		#N/A			ANKRD33	17			1
ENSDARG00000112020	AL844179.1		protein_coding		CHR_ALT_CTG8_1_27	46082265		#N/A			ANKRD33B	7			1
ENSDARG00000095868	AL844185.1		protein_coding		8	18515040		#N/A			ANKRD34A	12			1
ENSDARG00000114351	AL844186.1		protein_coding		17	28073062		#N/A			ANKRD34B	12			1
ENSDARG00000109446	AL844196.1		protein_coding	heparan sulfate 2-O-sulfotransferase 1b [Source:NCBI gene;Acc:100151174]	CHR_ALT_CTG6_1_22	26054445		#N/A			ANKRD34C	12			1
ENSDARG00000110643	AL844217.1		protein_coding		CHR_ALT_CTG1_1_38	35684258		#N/A			ANKRD35	1			1
ENSDARG00000115158	AL844512.1		protein_coding		CHR_ALT_CTG4_1_7	12382820		#N/A			ANKRD36	12			1
ENSDARG00000113003	AL844514.1		protein_coding		CHR_ALT_CTG1_2_8	24512341		#N/A			ANKRD36B	19.2			1
ENSDARG00000111211	AL844518.1		protein_coding	family with sequence similarity 216 member A [Source:NCBI gene;Acc:100150820]	21	17011724		#N/A			ANKRD36C	7			1
ENSDARG00000110760	AL844570.1		protein_coding		CHR_ALT_CTG14_1_3	9079125		#N/A			ANKRD37	12			1
ENSDARG00000115149	AL844570.2		protein_coding	SH2 domain containing 1A duplicate b [Source:NCBI gene;Acc:100148259]	CHR_ALT_CTG14_1_3	9117700		#N/A			ANKRD39	1			1
ENSDARG00000110541	AL844887.1		protein_coding		CHR_ALT_CTG16_1_16	33062856		#N/A			ANKRD40	6			1
ENSDARG00000112782	AL844887.2		protein_coding		CHR_ALT_CTG16_1_16	33069719		#N/A			ANKRD42	10			1
ENSDARG00000115216	AL844887.3		protein_coding	synaptosomal-associated protein 91 [Source:NCBI gene;Acc:565384]	CHR_ALT_CTG16_1_16	33008061		#N/A			ANKRD44	1			1
ENSDARG00000111038	AL844899.1		protein_coding		CHR_ALT_CTG5_2_4	28756846		#N/A			ANKRD45	6			1
ENSDARG00000113015	AL844899.2		protein_coding	serine protease inhibitor 2.1-like [Source:NCBI gene;Acc:110439158]	CHR_ALT_CTG5_2_4	28874180		#N/A			ANKRD46	9			1
ENSDARG00000116339	AL844899.3		protein_coding	si:ch211-186e20.7 [Source:NCBI gene;Acc:566630]	CHR_ALT_CTG5_2_4	28799468		#N/A			ANKRD49	1			1
ENSDARG00000113931	AL845307.1		protein_coding	serine protease HTRA2, mitochondrial-like [Source:NCBI gene;Acc:110438965]	CHR_ALT_CTG13_1_7	9505753		#N/A			ANKRD50	1			1
ENSDARG00000114504	AL845307.2		protein_coding	si:dkey-265c15.7 [Source:NCBI gene;Acc:100331350]	CHR_ALT_CTG13_1_7	9496851		#N/A			ANKRD52	12			1
ENSDARG00000114853	AL845307.3		protein_coding	serine protease HTRA2, mitochondrial-like [Source:NCBI gene;Acc:110437853]	CHR_ALT_CTG13_1_7	9524134		#N/A			ANKRD53	9			1
ENSDARG00000116563	AL845307.4		protein_coding	serine protease HTRA2, mitochondrial-like [Source:NCBI gene;Acc:562245]	CHR_ALT_CTG13_1_7	9455968		#N/A			ANKRD54	4			1
ENSDARG00000114981	AL845320.2		protein_coding		10	31344227		#N/A			ANKRD55	12			1
ENSDARG00000108467	AL845330.1		protein_coding	stonustoxin subunit beta-like [Source:NCBI gene;Acc:796214]	22	30035719		#N/A			ANKRD6	12			1
ENSDARG00000112194	AL845357.2		protein_coding		CHR_ALT_CTG23_1_32	30902613		#N/A			ANKRD60	6			1
ENSDARG00000115751	AL845357.3		protein_coding	additional sex combs like transcriptional regulator 1 [Source:NCBI gene;Acc:403066]	CHR_ALT_CTG23_1_32	30726794		#N/A			ANKRD61	15.1			1
ENSDARG00000116035	AL845357.4		protein_coding	myelin transcription factor 1a [Source:NCBI gene;Acc:557002]	CHR_ALT_CTG23_1_32	30760819		#N/A			ANKRD62	19.1			1
ENSDARG00000112578	AL845369.3		protein_coding	low-density lipoprotein receptor related-protein 13 [Source:NCBI gene;Acc:562438]	CHR_ALT_CTG5_1_3	9185022		#N/A			ANKRD63	18			1
ENSDARG00000115517	AL845369.4		protein_coding	low-density lipoprotein receptor related-protein 13 [Source:NCBI gene;Acc:562438]	CHR_ALT_CTG5_2_1	9191173		#N/A			ANKRD65	13			1
ENSDARG00000110673	AL845422.1		protein_coding		CHR_ALT_CTG23_1_32	30650572		#N/A			ANKRD66	12			1
ENSDARG00000109418	AL845437.1		protein_coding	sterile alpha motif domain containing 11 [Source:NCBI gene;Acc:569122]	CHR_ALT_CTG23_1_22	23088601		#N/A			ANKRD7	1			1
ENSDARG00000115666	AL845437.2		protein_coding	kelch-like family member 17 [Source:NCBI gene;Acc:336187]	CHR_ALT_CTG23_1_22	23187442		#N/A			ANKRD9	12			1
ENSDARG00000113196	AL928556.1		protein_coding	protein tyrosine phosphatase, receptor type, Nb [Source:NCBI gene;Acc:564351]	CHR_ALT_CTG6_1_6	13936662		#N/A			ANKS1A	7			1
ENSDARG00000113858	AL928650.4		protein_coding		1	8579197		#N/A			ANKS1B	12			1
ENSDARG00000116912	AL928657.2		protein_coding		3	40293506		#N/A			ANKS3	7			1
ENSDARG00000117157	AL928672.1		protein_coding		CHR_ALT_CTG10_1_14	18996850		#N/A			ANKS4B	12			1
ENSDARG00000115371	AL928685.3		protein_coding		22	6232552		#N/A			ANKS6	9			1
ENSDARG00000115582	AL928685.4		protein_coding		22	6323600		#N/A			ANKUB1	6			1
ENSDARG00000110561	AL928691.1		protein_coding		CHR_ALT_CTG14_1_19	24698947		#N/A			ANKZF1	2			1
ENSDARG00000112709	AL928695.1		protein_coding	ntl-dependent gene 5 [Source:NCBI gene;Acc:386628]	CHR_ALT_CTG16_1_8	13569362		#N/A			ANLN	6			1
ENSDARG00000111376	AL928701.1		protein_coding		CHR_ALT_CTG6_1_25	29295581		#N/A			ANO1	1			1
ENSDARG00000110791	AL928723.1		protein_coding	discs, large (Drosophila) homolog-associated protein 2a [Source:NCBI gene;Acc:557621]	CHR_ALT_CTG17_1_19	25099497		#N/A			ANO10	2			1
ENSDARG00000114682	AL928723.2		protein_coding	kelch repeat and BTB domain containing 11 [Source:NCBI gene;Acc:557467]	CHR_ALT_CTG17_1_19	25291206		#N/A			ANO2	7			1
ENSDARG00000115629	AL928723.3		protein_coding	Rho guanine nucleotide exchange factor (GEF) 10 [Source:NCBI gene;Acc:334278]	CHR_ALT_CTG17_1_19	25228985		#N/A			ANO3	1			1
ENSDARG00000101333	AL928808.1		protein_coding		20	17257101		#N/A			ANO4	1			1
ENSDARG00000116083	AL928863.1		protein_coding		CHR_ALT_CTG15_1_8	15215151		#N/A			ANO5	1			1
ENSDARG00000116011	AL928872.1		protein_coding		CHR_ALT_CTG6_2_14	39652718		#N/A			ANO6	1			1
ENSDARG00000112810	AL928875.1		protein_coding		5	23994038		#N/A			ANO7	1			1
ENSDARG00000109734	AL928885.1		protein_coding	SET domain containing 1A [Source:NCBI gene;Acc:556535]	CHR_ALT_CTG3_1_20	32716556		#N/A			ANO8	2			1
ENSDARG00000112583	AL928885.2		protein_coding		CHR_ALT_CTG3_1_20	32635732		#N/A			ANO9	12			1
ENSDARG00000113760	AL928885.3		protein_coding	si:dkey-16l2.16 [Source:NCBI gene;Acc:100003902]	CHR_ALT_CTG3_1_20	32664901		#N/A			ANOS1	6			1
ENSDARG00000113765	AL928885.4		protein_coding	unc-119 lipid binding chaperone B homolog 2 [Source:NCBI gene;Acc:557454]	CHR_ALT_CTG3_1_20	32616031		#N/A			ANP32A	12			1
ENSDARG00000113142	AL928908.4		protein_coding		CHR_ALT_CTG17_1_22	26792344		#N/A			ANP32B	12			1
ENSDARG00000112455	AL928954.1		protein_coding	si:ch211-127d4.3 [Source:NCBI gene;Acc:560957]	CHR_ALT_CTG5_3_3	56927703		#N/A			ANP32C	19.2			1
ENSDARG00000115352	AL928954.2		protein_coding	si:ch211-127d4.3 [Source:NCBI gene;Acc:560957]	CHR_ALT_CTG5_2_13	56914212		#N/A			ANP32D	2			1
ENSDARG00000117165	AL928954.3		protein_coding	si:ch211-127d4.3 [Source:NCBI gene;Acc:560957]	CHR_ALT_CTG5_1_54	56938511		#N/A			ANP32E	12			1
ENSDARG00000109315	AL928999.1		protein_coding	centrosomal protein 170Aa [Source:NCBI gene;Acc:557463]	CHR_ALT_CTG13_1_10	10984028		#N/A			ANPEP	1			1
ENSDARG00000113148	AL929009.2		protein_coding		24	21603588		#N/A			ANTXR1	9			1
ENSDARG00000112638	AL929022.1		protein_coding		CHR_ALT_CTG11_1_26	37803773		#N/A			ANTXR2	12			1
ENSDARG00000114152	AL929023.1		protein_coding		17	25821388		#N/A			ANTXRL	17			1
ENSDARG00000105095	AL929028.1		protein_coding		KN149688.2	16364		#N/A			ANXA1	12			1
ENSDARG00000110418	AL929032.2		protein_coding	si:dkey-4c23.3 [Source:NCBI gene;Acc:560066]	CHR_ALT_CTG22_2_4	24888649		#N/A			ANXA10	14			1
ENSDARG00000112230	AL929032.3		protein_coding	family with sequence similarity 20, member C like [Source:NCBI gene;Acc:100007251]	CHR_ALT_CTG22_1_11	24973513		#N/A			ANXA11	1			1
ENSDARG00000113486	AL929040.1		protein_coding	Bardet-Biedl syndrome 9 [Source:NCBI gene;Acc:100333716]	CHR_ALT_CTG16_1_3	6963746		#N/A			ANXA13	2			1
ENSDARG00000116451	AL929040.2		protein_coding	rho/rac guanine nucleotide exchange factor (GEF) 2 [Source:NCBI gene;Acc:561276]	CHR_ALT_CTG16_1_3	6867253		#N/A			ANXA2	1			1
ENSDARG00000112089	AL929044.1		protein_coding	kelch-like family member 2 [Source:NCBI gene;Acc:567966]	CHR_ALT_CTG1_2_3	20929114		#N/A			ANXA2R	18			1
ENSDARG00000115039	AL929044.2		protein_coding	si:dkey-253i9.4 [Source:NCBI gene;Acc:793952]	CHR_ALT_CTG1_2_3	21019884		#N/A			ANXA3	1			1
ENSDARG00000111864	AL929050.1		protein_coding	cytochrome P450, family 11, subfamily A, polypeptide 2 [Source:NCBI gene;Acc:563363]	CHR_ALT_CTG25_1_18	22293912		#N/A			ANXA4	1			1
ENSDARG00000111076	AL929075.1		protein_coding		CHR_ALT_CTG5_1_31	35885313		#N/A			ANXA5	12			1
ENSDARG00000110839	AL929090.1		protein_coding	contactin associated protein-like 5a [Source:NCBI gene;Acc:569185]	CHR_ALT_CTG9_1_10	23512498		#N/A			ANXA6	1			1
ENSDARG00000113287	AL929103.1		protein_coding	coenzyme Q8B [Source:NCBI gene;Acc:799071]	CHR_ALT_CTG15_1_7	14551580		#N/A			ANXA7	1			1
ENSDARG00000110592	AL929124.1		protein_coding		CHR_ALT_CTG3_1_8	15283406		#N/A			ANXA8	1			1
ENSDARG00000116380	AL929124.2		protein_coding	seizure related 6 homolog (mouse)-like 2 [Source:NCBI gene;Acc:557847]	CHR_ALT_CTG3_1_8	15240115		#N/A			ANXA8L1	1			1
ENSDARG00000109753	AL929190.1		protein_coding		CHR_ALT_CTG16_1_21	38317776		#N/A			ANXA9	15.2			1
ENSDARG00000106684	AL929192.1		protein_coding		22	25774750		#N/A			AOAH	3			1
ENSDARG00000113906	AL929200.1		protein_coding		CHR_ALT_CTG6_1_40	39651029		#N/A			AOC1	1			1
ENSDARG00000110666	AL929206.1		protein_coding	si:ch211-150e22.5 [Source:NCBI gene;Acc:100149667]	CHR_ALT_CTG7_1_34	40869756		#N/A			AOC2	1			1
ENSDARG00000105788	AL929208.1		protein_coding	proline-rich protein 5-like [Source:NCBI gene;Acc:101885386]	7	48705227		#N/A			AOC3	1			1
ENSDARG00000059891	AL929217.1		protein_coding	gamma-aminobutyric acid receptor subunit pi-like [Source:NCBI gene;Acc:562831]	13	51140464		#N/A			AOPEP	6			1
ENSDARG00000116464	AL929222.3		protein_coding	protein phosphatase 1, regulatory subunit 9Ba [Source:NCBI gene;Acc:558232]	CHR_ALT_CTG3_1_15	23227713		#N/A			AOX1	1			1
ENSDARG00000113232	AL929225.1		protein_coding	lipase, member Ib [Source:NCBI gene;Acc:100003046]	CHR_ALT_CTG24_2_3	24087731		#N/A			AP1AR	12			1
ENSDARG00000110265	AL929237.4		protein_coding		20	45853154		#N/A			AP1B1	1			1
ENSDARG00000113161	AL929237.5		protein_coding		CHR_ALT_CTG20_1_18	45857004		#N/A			AP1G1	1			1
ENSDARG00000113065	AL929276.1		protein_coding		22	7655271		#N/A			AP1G2	1			1
ENSDARG00000116984	AL929276.2		protein_coding		22	7668434		#N/A			AP1M1	1			1
ENSDARG00000110179	AL929305.1		protein_coding		5	23622717		#N/A			AP1M2	12			1
ENSDARG00000116967	AL929308.1		protein_coding		CHR_ALT_CTG12_1_5	11663632		#N/A			AP1S1	1			1
ENSDARG00000113025	AL929309.2		protein_coding		CHR_ALT_CTG25_1_7	14292247		#N/A			AP1S2	1			1
ENSDARG00000115675	AL929309.3		protein_coding		CHR_ALT_CTG25_2_1	14308456		#N/A			AP1S3	1			1
ENSDARG00000116154	AL929310.1		protein_coding	WSC domain containing 1b [Source:NCBI gene;Acc:565449]	CHR_ALT_CTG10_2_8	37976239		#N/A			AP2A1	1			1
ENSDARG00000111496	AL929334.1		protein_coding		13	24830737		#N/A			AP2A2	1			1
ENSDARG00000114199	AL929336.1		protein_coding	melatonin receptor 1A b [Source:NCBI gene;Acc:565718]	CHR_ALT_CTG14_1_24	30110175		#N/A			AP2B1	1			1
ENSDARG00000111219	AL929338.1		protein_coding	si:ch211-189e2.3 [Source:NCBI gene;Acc:100536102]	CHR_ALT_CTG17_1_2	6613711		#N/A			AP2M1	1			1
ENSDARG00000111486	AL929338.2		protein_coding	ankyrin repeat domain 66 [Source:NCBI gene;Acc:101886816]	CHR_ALT_CTG17_1_2	6607183		#N/A			AP2S1	1			1
ENSDARG00000112422	AL929338.3		protein_coding	tumor protein p53 inducible protein 3 [Source:NCBI gene;Acc:796473]	CHR_ALT_CTG17_1_2	6511415		#N/A			AP3B1	1			1
ENSDARG00000113113	AL929345.1		protein_coding		23	12062294		#N/A			AP3B2	1			1
ENSDARG00000114343	AL929346.1		protein_coding	high density lipoprotein binding protein b [Source:NCBI gene;Acc:555414]	CHR_ALT_CTG12_1_11	22399444		#N/A			AP3D1	1			1
ENSDARG00000116566	AL929346.2		protein_coding	neuralized E3 ubiquitin protein ligase 4 [Source:NCBI gene;Acc:555331]	CHR_ALT_CTG12_1_11	22443379		#N/A			AP3M1	1			1
ENSDARG00000112567	AL929374.1		protein_coding	neuropeptide FF receptor 2a [Source:NCBI gene;Acc:560955]	CHR_ALT_CTG5_1_47	45626131		#N/A			AP3M2	1			1
ENSDARG00000111953	AL929435.2		protein_coding		20	46614805		#N/A			AP3S1	1			1
ENSDARG00000113705	AL929453.1		protein_coding	NIM1 serine/threonine protein kinase [Source:NCBI gene;Acc:100536336]	CHR_ALT_CTG8_1_18	31387563		#N/A			AP3S2	1			1
ENSDARG00000115950	AL929453.2		protein_coding		8	31349522		#N/A			AP4B1	2			1
ENSDARG00000113573	AL929458.1		protein_coding	si:ch211-173n18.4 [Source:NCBI gene;Acc:569046]	CHR_ALT_CTG6_1_40	39504406		#N/A			AP4E1	1			1
ENSDARG00000116930	AL929458.2		protein_coding	si:ch211-173n18.3 [Source:NCBI gene;Acc:569089]	CHR_ALT_CTG6_1_40	39499621		#N/A			AP4M1	2			1
ENSDARG00000109816	AL929502.1		protein_coding	hemicentin-2 [Source:NCBI gene;Acc:100334281]	CHR_ALT_CTG16_1_7	11958911		#N/A			AP4S1	2			1
ENSDARG00000113716	AL929502.2		protein_coding	hemicentin-2 [Source:NCBI gene;Acc:100334281]	CHR_ALT_CTG16_1_7	11948707		#N/A			AP5B1	3			1
ENSDARG00000115440	AL929502.3		protein_coding	prolyl 3-hydroxylase 3 [Source:NCBI gene;Acc:553311]	CHR_ALT_CTG16_1_7	11996808		#N/A			AP5M1	2			1
ENSDARG00000109571	AL929507.1		protein_coding		CHR_ALT_CTG20_1_18	46054269		#N/A			AP5S1	9			1
ENSDARG00000115050	AL929507.2		protein_coding		CHR_ALT_CTG20_2_3	46073680		#N/A			AP5Z1	2			1
ENSDARG00000116663	AL929507.3		protein_coding	syntaxin 7-like [Source:NCBI gene;Acc:562669]	CHR_ALT_CTG20_1_18	46197460		#N/A			APAF1	1			1
ENSDARG00000109453	AL929508.1		protein_coding	leucine rich repeat containing 38a [Source:NCBI gene;Acc:567935]	CHR_ALT_CTG23_1_19	21753206		#N/A			APBA1	6			1
ENSDARG00000110397	AL929508.2		protein_coding	eph receptor B2a [Source:NCBI gene;Acc:562176]	CHR_ALT_CTG23_1_19	21775487		#N/A			APBA2	6			1
ENSDARG00000113650	AL929509.1		protein_coding		CHR_ALT_CTG22_1_24	31011728		#N/A			APBA3	6			1
ENSDARG00000115525	AL929520.3		protein_coding		3	709393		#N/A			APBB1	6			1
ENSDARG00000112950	AL929522.1		protein_coding	neurotensin receptor 1 (high affinity) [Source:NCBI gene;Acc:569344]	CHR_ALT_CTG23_1_13	16430700		#N/A			APBB1IP	4			1
ENSDARG00000110669	AL929536.1		protein_coding		CHR_ALT_CTG13_1_1	852468		#N/A			APBB2	6			1
ENSDARG00000112023	AL929536.2		protein_coding		CHR_ALT_CTG13_1_1	874586		#N/A			APBB3	12			1
ENSDARG00000113831	AL929536.3		protein_coding		CHR_ALT_CTG13_1_1	837931		#N/A			APC	6			1
ENSDARG00000114498	AL929536.4		protein_coding		CHR_ALT_CTG13_1_1	870023		#N/A			APC2	12			1
ENSDARG00000115762	AL929536.5		protein_coding		13	866293		#N/A			APCDD1	6			1
ENSDARG00000117000	AL929536.6		protein_coding		13	861730		#N/A			APCDD1L	6			1
ENSDARG00000113516	AL929549.1		protein_coding		CHR_ALT_CTG5_1_26	33067396		#N/A			APCS	12			1
ENSDARG00000113959	AL929549.2		protein_coding		CHR_ALT_CTG5_1_26	33034715		#N/A			APEH	1			1
ENSDARG00000114788	AL929596.1		protein_coding	kelch domain containing 8A [Source:NCBI gene;Acc:794258]	CHR_ALT_CTG11_1_26	38016242		#N/A			APELA	12			1
ENSDARG00000114302	AL935027.1		protein_coding		CHR_ALT_CTG11_1_1	4293288		#N/A			APEX1	1			1
ENSDARG00000115740	AL935041.1		protein_coding	si:ch211-148f13.1 [Source:NCBI gene;Acc:561852]	CHR_ALT_CTG3_1_25	51009387		#N/A			APEX2	2			1
ENSDARG00000088051	AL935044.1		protein_coding	zinc finger protein 658B-like [Source:NCBI gene;Acc:100537716]	3	11371786		#N/A			APH1A	2			1
ENSDARG00000100113	AL935044.2		protein_coding		3	11306799		#N/A			APH1B	2			1
ENSDARG00000099693	AL935065.1		protein_coding	uncharacterized LOC567472 [Source:NCBI gene;Acc:567472]	5	37817870		#N/A			API5	2			1
ENSDARG00000088121	AL935125.1		protein_coding		7	67253561		#N/A			APIP	1			1
ENSDARG00000111309	AL935126.2		protein_coding		7	47372795		#N/A			APLF	6			1
ENSDARG00000112812	AL935146.1		protein_coding	epidermal growth factor receptor pathway substrate 15-like 1a [Source:NCBI gene;Acc:568170]	CHR_ALT_CTG22_1_2	15913756		#N/A			APLN	15.2			1
ENSDARG00000110599	AL935173.1		protein_coding		CHR_ALT_CTG1_1_36	33997905		#N/A			APLNR	12			1
ENSDARG00000109674	AL935174.1		protein_coding		CHR_ALT_CTG17_2_4	23237239		#N/A			APLP1	6			1
ENSDARG00000110498	AL935174.2		protein_coding	family with sequence similarity 98, member A [Source:NCBI gene;Acc:559900]	CHR_ALT_CTG17_2_4	23212727		#N/A			APLP2	6			1
ENSDARG00000112088	AL935174.3		protein_coding		17	23237239		#N/A			APMAP	1			1
ENSDARG00000115129	AL935174.4		protein_coding		17	23255365		#N/A			APOA1	13			1
ENSDARG00000115467	AL935174.5		protein_coding		CHR_ALT_CTG17_2_4	23255365		#N/A			APOA2	15.2			1
ENSDARG00000113416	AL935182.1		protein_coding	transmembrane protein with EGF-like and two follistatin-like domains 2b [Source:NCBI gene;Acc:797681]	CHR_ALT_CTG6_1_5	8759889		#N/A			APOA4	12			1
ENSDARG00000025046	AL935186.1		protein_coding		4	77709678		#N/A			APOA5	14			1
ENSDARG00000115988	AL935186.10		protein_coding		4	77557112		#N/A			APOB	7			1
ENSDARG00000109223	AL935186.3		protein_coding		CHR_ALT_CTG4_1_15	77551100		#N/A			APOBEC1	15.2			1
ENSDARG00000110268	AL935186.4		protein_coding		CHR_ALT_CTG4_1_15	77562651		#N/A			APOBEC2	12			1
ENSDARG00000111118	AL935186.5		protein_coding		CHR_ALT_CTG4_1_15	77561226		#N/A			APOBEC3A	19.2			1
ENSDARG00000112275	AL935186.6		protein_coding		4	77551100		#N/A			APOBEC3B	19.2			1
ENSDARG00000112284	AL935186.7		protein_coding		CHR_ALT_CTG4_1_15	77557112		#N/A			APOBEC3C	19.1			1
ENSDARG00000113671	AL935186.8		protein_coding		4	77562651		#N/A			APOBEC3D	19.2			1
ENSDARG00000115978	AL935186.9		protein_coding		4	77561226		#N/A			APOBEC3F	19.2			1
ENSDARG00000109242	AL935187.1		protein_coding		CHR_ALT_CTG4_2_2	22819431		#N/A			APOBEC3G	17			1
ENSDARG00000114635	AL935188.1		protein_coding	FERM domain-containing protein 7-like [Source:NCBI gene;Acc:557811]	CHR_ALT_CTG1_1_3	10336681		#N/A			APOBEC3H	17			1
ENSDARG00000110858	AL935192.1		protein_coding		CHR_ALT_CTG2_1_9	44260199		#N/A			APOBEC4	13			1
ENSDARG00000110988	AL935193.1		protein_coding	Ras converting CAAX endopeptidase 1a [Source:NCBI gene;Acc:557720]	CHR_ALT_CTG7_1_12	18186116		#N/A			APOBR	17			1
ENSDARG00000111338	AL935193.2		protein_coding	pellino E3 ubiquitin protein ligase family member 3 [Source:NCBI gene;Acc:100331601]	CHR_ALT_CTG7_1_12	18122532		#N/A			APOC1	15.2			1
ENSDARG00000110587	AL935195.1		protein_coding	dopamine receptor D1a [Source:NCBI gene;Acc:792634]	CHR_ALT_CTG14_1_19	24042760		#N/A			APOC2	15.1			1
ENSDARG00000110728	AL935195.2		protein_coding		14	24075254		#N/A			APOC3	15.2			1
ENSDARG00000077746	AL935199.1		protein_coding	glucose-dependent insulinotropic receptor-like [Source:NCBI gene;Acc:100001479]	21	38634296		#N/A			APOC4	17			1
ENSDARG00000113092	AL935199.2		protein_coding	glucose-dependent insulinotropic receptor-like [Source:NCBI gene;Acc:100001479]	CHR_ALT_CTG21_1_20	38635142		#N/A			APOD	1			1
ENSDARG00000113710	AL935211.1		protein_coding		CHR_ALT_CTG3_1_28	52275691		#N/A			APOE	12			1
ENSDARG00000115053	AL935292.1		protein_coding		9	19326099		#N/A			APOF	12			1
ENSDARG00000117090	AL935298.1		protein_coding	DEAH (Asp-Glu-Ala-Asp/His) box polypeptide 57 [Source:NCBI gene;Acc:555250]	CHR_ALT_CTG13_2_1	8318093		#N/A			APOH	12			1
ENSDARG00000116807	AL935299.1		protein_coding		6	27696323		#N/A			APOL1	12			1
ENSDARG00000098661	AL935300.3		protein_coding	gastrula zinc finger protein XlCGF49.1-like [Source:NCBI gene;Acc:101885450]	2	927204		#N/A			APOL2	12			1
ENSDARG00000109705	AL935304.1		protein_coding		CHR_ALT_CTG14_1_6	11942622		#N/A			APOL3	19.2			1
ENSDARG00000110638	AL935332.1		protein_coding		CHR_ALT_CTG18_1_29	26740175		#N/A			APOL4	19.1			1
ENSDARG00000109876	AL935333.1		protein_coding	bromodomain and WD repeat domain containing 3 [Source:NCBI gene;Acc:553209]	CHR_ALT_CTG5_1_13	22965280		#N/A			APOL5	17			1
ENSDARG00000110391	AL935333.2		protein_coding		CHR_ALT_CTG5_1_13	22962385		#N/A			APOL6	12			1
ENSDARG00000110657	AL935333.3		protein_coding		CHR_ALT_CTG5_1_13	22868514		#N/A			APOLD1	13			1
ENSDARG00000113999	AL935333.4		protein_coding		CHR_ALT_CTG5_1_13	23024946		#N/A			APOM	13			1
ENSDARG00000115820	AL935333.5		protein_coding	cyclic nucleotide-gated cation channel-like [Source:NCBI gene;Acc:103911065]	CHR_ALT_CTG5_1_13	23012529		#N/A			APOO	12			1
ENSDARG00000111453	AL935335.1		protein_coding	pleckstrin homology domain containing, family G (with RhoGef domain) member 2 [Source:NCBI gene;Acc:565988]	CHR_ALT_CTG15_1_15	20333661		#N/A			APOOL	12			1
ENSDARG00000116779	AL935335.2		protein_coding	ribonuclease T2, like [Source:NCBI gene;Acc:553485]	CHR_ALT_CTG15_1_15	20423816		#N/A			APOPT1	7			1
ENSDARG00000115679	AL953841.3		protein_coding	CREB binding protein a [Source:NCBI gene;Acc:566841]	CHR_ALT_CTG22_1_16	26734785		#N/A			APP	6			1
ENSDARG00000109448	AL953843.1		protein_coding		CHR_ALT_CTG22_1_8	21674285		#N/A			APPBP2	6			1
ENSDARG00000111131	AL953852.1		protein_coding	si:dkey-178o16.4 [Source:NCBI gene;Acc:100534787]	CHR_ALT_CTG6_1_41	43229627		#N/A			APPL1	9			1
ENSDARG00000100195	AL953858.1		protein_coding		19	46824723		#N/A			APPL2	12			1
ENSDARG00000109438	AL953865.1		protein_coding		1	40181404		#N/A			APRG1	19.1			1
ENSDARG00000113653	AL953865.2		protein_coding	si:ch211-113e8.3 [Source:NCBI gene;Acc:556048]	CHR_ALT_CTG1_1_41	40207970		#N/A			APRT	1			1
ENSDARG00000111337	AL953877.1		protein_coding		CHR_ALT_CTG9_1_13	27344717		#N/A			APTX	1			1
ENSDARG00000114535	AL953877.2		protein_coding		CHR_ALT_CTG9_1_13	27350987		#N/A			AQP1	1			1
ENSDARG00000116323	AL953878.1		protein_coding		CHR_ALT_CTG3_1_4	8147083		#N/A			AQP10	1			1
ENSDARG00000113954	AL953891.1		protein_coding	microtubule associated serine/threonine kinase 2 [Source:NCBI gene;Acc:100001267]	CHR_ALT_CTG6_3_4	33660673		#N/A			AQP11	6			1
ENSDARG00000112712	AL953903.4		protein_coding	GRAM domain containing 1Ba [Source:NCBI gene;Acc:568698]	CHR_ALT_CTG10_1_35	40234703		#N/A			AQP12A	6			1
ENSDARG00000116702	AL953905.1		protein_coding		CHR_ALT_CTG17_1_12	21174970		#N/A			AQP12B	12			1
ENSDARG00000113960	AL953907.2		protein_coding		3	3281734		#N/A			AQP2	1			1
ENSDARG00000110161	AL954130.1		protein_coding		CHR_ALT_CTG16_1_19	37885620		#N/A			AQP3	1			1
ENSDARG00000115449	AL954130.2		protein_coding	melanocortin 2 receptor accessory protein 2a [Source:NCBI gene;Acc:100003330]	CHR_ALT_CTG16_1_19	37941410		#N/A			AQP4	1			1
ENSDARG00000114144	AL954133.1		protein_coding	lactamase, beta-like 1a [Source:NCBI gene;Acc:568717]	CHR_ALT_CTG23_2_5	21965814		#N/A			AQP5	1			1
ENSDARG00000110662	AL954137.1		protein_coding		11	40573943		#N/A			AQP6	1			1
ENSDARG00000114408	AL954137.2		protein_coding		11	40617896		#N/A			AQP7	3			1
ENSDARG00000038891	AL954146.1		protein_coding	trypsin I-P1-like [Source:NCBI gene;Acc:560023]	23	37444933		#N/A			AQP8	1			1
ENSDARG00000114025	AL954180.1		protein_coding	protein kinase C, epsilon b [Source:NCBI gene;Acc:100332055]	CHR_ALT_CTG13_1_5	8453899		#N/A			AQP9	1			1
ENSDARG00000114624	AL954337.1		protein_coding	acyl-CoA synthetase family member 3 [Source:NCBI gene;Acc:562292]	CHR_ALT_CTG7_1_42	55973453		#N/A			AQR	2			1
ENSDARG00000078364	AL954361.1		protein_coding	epoxide hydrolase 4-like [Source:NCBI gene;Acc:570571]	3	53097587		#N/A			AR	12			1
ENSDARG00000112499	AL954372.1		protein_coding		CHR_ALT_CTG15_1_11	16118756		#N/A			ARAF	12			1
ENSDARG00000109752	AL954383.1		protein_coding	family with sequence similarity 98, member A [Source:NCBI gene;Acc:559900]	CHR_ALT_CTG17_1_16	23198316		#N/A			ARAP1	12			1
ENSDARG00000114996	AL954383.2		protein_coding		CHR_ALT_CTG17_1_16	23242420		#N/A			ARAP2	4			1
ENSDARG00000109461	AL954386.1		protein_coding	F-box and WD repeat domain containing 7 [Source:NCBI gene;Acc:564991]	CHR_ALT_CTG1_2_8	24854115		#N/A			ARAP3	12			1
ENSDARG00000114438	AL954634.1		protein_coding	si:dkey-160o24.3 [Source:NCBI gene;Acc:558930]	CHR_ALT_CTG14_1_1	8447125		#N/A			ARC	13			1
ENSDARG00000109971	AL954637.1		protein_coding	peroxisomal biogenesis factor 5-like a [Source:NCBI gene;Acc:557009]	CHR_ALT_CTG6_4_1	29477812		#N/A			ARCN1	1			1
ENSDARG00000110029	AL954637.2		protein_coding	peroxisomal biogenesis factor 5-like a [Source:NCBI gene;Acc:557009]	CHR_ALT_CTG6_2_9	29477812		#N/A			AREG	14			1
ENSDARG00000112628	AL954637.3		protein_coding	peroxisomal biogenesis factor 5-like a [Source:NCBI gene;Acc:557009]	CHR_ALT_CTG6_3_3	29477812		#N/A			AREL1	6			1
ENSDARG00000113047	AL954648.1		protein_coding	spastic paraplegia 7 [Source:NCBI gene;Acc:794740]	CHR_ALT_CTG7_2_7	56154056		#N/A			ARF1	1			1
ENSDARG00000113152	AL954648.2		protein_coding	spastic paraplegia 7 [Source:NCBI gene;Acc:794740]	CHR_ALT_CTG7_1_42	56188155		#N/A			ARF3	1			1
ENSDARG00000116201	AL954670.1		protein_coding		CHR_ALT_CTG1_2_12	34208786		#N/A			ARF4	1			1
ENSDARG00000112674	AL954682.1		protein_coding		12	35947865		#N/A			ARF5	1			1
ENSDARG00000109400	AL954692.1		protein_coding	methyltransferase like 17 [Source:NCBI gene;Acc:386901]	CHR_ALT_CTG2_1_2	37827668		#N/A			ARF6	1			1
ENSDARG00000078442	AL954696.1		protein_coding	NOP9 nucleolar protein [Source:NCBI gene;Acc:100332577]	2	58345157		#N/A			ARFGAP1	1			1
ENSDARG00000112784	AL954724.1		protein_coding	uncharacterized LOC100006761 [Source:NCBI gene;Acc:100006761]	CHR_ALT_CTG16_1_22	41804772		#N/A			ARFGAP2	1			1
ENSDARG00000113028	AL954725.1		protein_coding	si:rp71-79p20.2 [Source:NCBI gene;Acc:368491]	CHR_ALT_CTG23_1_10	14677718		#N/A			ARFGAP3	1			1
ENSDARG00000110261	AL954740.1		protein_coding	glutaminase 2a (liver, mitochondrial) [Source:NCBI gene;Acc:100006303]	CHR_ALT_CTG8_1_5	21151115		#N/A			ARFGEF1	1			1
ENSDARG00000110982	AL954740.2		protein_coding	si:dkeyp-82a1.6 [Source:NCBI gene;Acc:100005391]	CHR_ALT_CTG8_1_5	21047573		#N/A			ARFGEF2	1			1
ENSDARG00000113478	AL954740.3		protein_coding		CHR_ALT_CTG8_1_5	21052660		#N/A			ARFGEF3	6			1
ENSDARG00000115737	AL954741.2		protein_coding		22	1560991		#N/A			ARFIP1	4			1
ENSDARG00000111428	AL954820.1		protein_coding	phosphofructokinase, platelet b [Source:NCBI gene;Acc:561416]	CHR_ALT_CTG2_1_11	48067286		#N/A			ARFIP2	4			1
ENSDARG00000115682	AL954820.2		protein_coding		CHR_ALT_CTG2_1_11	48017855		#N/A			ARFRP1	2			1
ENSDARG00000110404	AL954848.1		protein_coding		4	12702440		#N/A			ARG1	1			1
ENSDARG00000099370	AL954861.2		protein_coding		6	52756334		#N/A			ARG2	1			1
ENSDARG00000100372	alad		protein_coding	aminolevulinate dehydratase [Source:ZFIN;Acc:ZDB-GENE-050417-123]	5	54482325		1			ARGFX	17			1
ENSDARG00000021059	alas1		protein_coding	aminolevulinate, delta-, synthase 1 [Source:ZFIN;Acc:ZDB-GENE-001229-2]	11	260763		1			ARGLU1	2			1
ENSDARG00000038643	alas2		protein_coding	aminolevulinate, delta-, synthase 2 [Source:ZFIN;Acc:ZDB-GENE-001229-1]	8	21353878		1			ARHGAP1	3			1
ENSDARG00000113125	alas2		protein_coding	aminolevulinate, delta-, synthase 2 [Source:ZFIN;Acc:ZDB-GENE-001229-1]	CHR_ALT_CTG8_1_6	21356031		1			ARHGAP10	12			1
ENSDARG00000026531	alcama		protein_coding	activated leukocyte cell adhesion molecule a [Source:ZFIN;Acc:ZDB-GENE-990415-30]	10	28731749		#N/A			ARHGAP11A	6			1
ENSDARG00000116648	alcama		protein_coding	activated leukocyte cell adhesion molecule a [Source:ZFIN;Acc:ZDB-GENE-990415-30]	CHR_ALT_CTG10_2_5	28718781		#N/A			ARHGAP11B	9			1
ENSDARG00000058538	alcamb		protein_coding	activated leukocyte cell adhesion molecule b [Source:ZFIN;Acc:ZDB-GENE-030131-1768]	15	19838458		#N/A			ARHGAP12	12			1
ENSDARG00000037935	aldh16a1		protein_coding	aldehyde dehydrogenase 16 family, member A1 [Source:ZFIN;Acc:ZDB-GENE-070112-2062]	3	32080403		1			ARHGAP15	3			1
ENSDARG00000099579	aldh18a1		protein_coding	aldehyde dehydrogenase 18 family, member A1 [Source:ZFIN;Acc:ZDB-GENE-030131-5602]	12	30788912		1			ARHGAP17	3			1
ENSDARG00000053493	aldh1a2		protein_coding	aldehyde dehydrogenase 1 family, member A2 [Source:ZFIN;Acc:ZDB-GENE-011010-3]	7	30326184		1			ARHGAP18	6			1
ENSDARG00000113122	aldh1a2		protein_coding	aldehyde dehydrogenase 1 family, member A2 [Source:ZFIN;Acc:ZDB-GENE-011010-3]	CHR_ALT_CTG7_1_26	30333315		1			ARHGAP19	6			1
ENSDARG00000076933	aldh1a3		protein_coding	aldehyde dehydrogenase 1 family, member A3 [Source:ZFIN;Acc:ZDB-GENE-061128-2]	7	9721385		1			ARHGAP20	6			1
ENSDARG00000077004	aldh1l1		protein_coding	aldehyde dehydrogenase 1 family, member L1 [Source:ZFIN;Acc:ZDB-GENE-100519-4]	6	22068589		1			ARHGAP21	3			1
ENSDARG00000114342	aldh1l1		protein_coding	aldehyde dehydrogenase 1 family, member L1 [Source:ZFIN;Acc:ZDB-GENE-100519-4]	CHR_ALT_CTG6_1_13	22064664		1			ARHGAP22	12			1
ENSDARG00000070230	aldh1l2		protein_coding	aldehyde dehydrogenase 1 family, member L2 [Source:ZFIN;Acc:ZDB-GENE-100426-6]	4	9028819		6			ARHGAP23	3			1
ENSDARG00000089924	aldh2.1		protein_coding	aldehyde dehydrogenase 2 family member, tandem duplicate 1 [Source:ZFIN;Acc:ZDB-GENE-040426-1262]	5	69574677		#N/A			ARHGAP24	2			1
ENSDARG00000028087	aldh2.2		protein_coding	aldehyde dehydrogenase 2 family member, tandem duplicate 2 [Source:ZFIN;Acc:ZDB-GENE-030326-5]	5	69597166		#N/A			ARHGAP25	12			1
ENSDARG00000074791	aldh3a1		protein_coding	aldehyde dehydrogenase 3 family, member A1 [Source:ZFIN;Acc:ZDB-GENE-120823-1]	15	20799943		1			ARHGAP26	3			1
ENSDARG00000028259	aldh3a2a		protein_coding	aldehyde dehydrogenase 3 family, member A2a [Source:ZFIN;Acc:ZDB-GENE-040718-74]	15	20830146		#N/A			ARHGAP27	1			1
ENSDARG00000029381	aldh3a2b		protein_coding	aldehyde dehydrogenase 3 family, member A2b [Source:ZFIN;Acc:ZDB-GENE-040912-103]	21	39029713		#N/A			ARHGAP28	12			1
ENSDARG00000013839	aldh3b1		protein_coding	aldehyde dehydrogenase 3 family, member B1 [Source:ZFIN;Acc:ZDB-GENE-021120-3]	3	34120191		1			ARHGAP29	3			1
ENSDARG00000035606	aldh3b2		protein_coding	aldehyde dehydrogenase 3 family, member B2 [Source:ZFIN;Acc:ZDB-GENE-060531-79]	5	19477555		1			ARHGAP30	13			1
ENSDARG00000038207	aldh4a1		protein_coding	aldehyde dehydrogenase 4 family, member A1 [Source:ZFIN;Acc:ZDB-GENE-040426-1179]	11	41936435		1			ARHGAP31	12			1
ENSDARG00000076544	aldh5a1		protein_coding	aldehyde dehydrogenase 5 family, member A1 (succinate-semialdehyde dehydrogenase) [Source:ZFIN;Acc:ZDB-GENE-070228-2]	16	36934183		1			ARHGAP32	7			1
ENSDARG00000113300	aldh5a1		protein_coding	aldehyde dehydrogenase 5 family, member A1 (succinate-semialdehyde dehydrogenase) [Source:ZFIN;Acc:ZDB-GENE-070228-2]	CHR_ALT_CTG16_1_18	36933576		1			ARHGAP33	13			1
ENSDARG00000053485	aldh6a1		protein_coding	aldehyde dehydrogenase 6 family, member A1 [Source:ZFIN;Acc:ZDB-GENE-030131-9192]	17	45071531		1			ARHGAP35	6			1
ENSDARG00000018426	aldh7a1		protein_coding	aldehyde dehydrogenase 7 family, member A1 [Source:ZFIN;Acc:ZDB-GENE-030131-6129]	10	16006905		1			ARHGAP36	3			1
ENSDARG00000036776	aldh8a1		protein_coding	aldehyde dehydrogenase 8 family, member A1 [Source:ZFIN;Acc:ZDB-GENE-040912-3]	23	31752604		1			ARHGAP39	1			1
ENSDARG00000115119	aldh8a1		protein_coding	aldehyde dehydrogenase 8 family, member A1 [Source:ZFIN;Acc:ZDB-GENE-040912-3]	CHR_ALT_CTG23_1_34	31745895		1			ARHGAP4	17			1
ENSDARG00000069100	aldh9a1a.1		protein_coding	aldehyde dehydrogenase 9 family, member A1a, tandem duplicate 1 [Source:ZFIN;Acc:ZDB-GENE-030131-1257]	8	21094884		#N/A			ARHGAP40	12			1
ENSDARG00000114905	aldh9a1a.1		protein_coding	aldehyde dehydrogenase 9 family, member A1a, tandem duplicate 1 [Source:ZFIN;Acc:ZDB-GENE-030131-1257]	CHR_ALT_CTG8_1_5	21077712		#N/A			ARHGAP42	12			1
ENSDARG00000055331	aldh9a1a.2		protein_coding	aldehyde dehydrogenase 9 family, member A1a, tandem duplicate 2 [Source:ZFIN;Acc:ZDB-GENE-081104-507]	8	21082361		#N/A			ARHGAP44	3			1
ENSDARG00000117162	aldh9a1a.2		protein_coding	aldehyde dehydrogenase 9 family, member A1a, tandem duplicate 2 [Source:ZFIN;Acc:ZDB-GENE-081104-507]	CHR_ALT_CTG8_1_5	21065274		#N/A			ARHGAP45	3			1
ENSDARG00000037061	aldh9a1b		protein_coding	aldehyde dehydrogenase 9 family, member A1b [Source:ZFIN;Acc:ZDB-GENE-040120-5]	2	6067371		#N/A			ARHGAP5	6			1
ENSDARG00000011665	aldoaa		protein_coding	aldolase a, fructose-bisphosphate, a [Source:ZFIN;Acc:ZDB-GENE-030131-8369]	3	39566999		#N/A			ARHGAP6	3			1
ENSDARG00000034470	aldoab		protein_coding	aldolase a, fructose-bisphosphate, b [Source:ZFIN;Acc:ZDB-GENE-040426-2299]	12	4052180		#N/A			ARHGAP8	14			1
ENSDARG00000053684	aldob		protein_coding	aldolase b, fructose-bisphosphate [Source:ZFIN;Acc:ZDB-GENE-030131-383]	14	21106444		1			ARHGAP9	12			1
ENSDARG00000057661	aldoca		protein_coding	aldolase C, fructose-bisphosphate, a [Source:ZFIN;Acc:ZDB-GENE-050706-128]	15	16079586		#N/A			ARHGDIA	1			1
ENSDARG00000111344	aldoca		protein_coding	aldolase C, fructose-bisphosphate, a [Source:ZFIN;Acc:ZDB-GENE-050706-128]	CHR_ALT_CTG15_1_11	16074744		#N/A			ARHGDIB	1			1
ENSDARG00000019702	aldocb		protein_coding	aldolase C, fructose-bisphosphate, b [Source:ZFIN;Acc:ZDB-GENE-030821-1]	21	39608637		#N/A			ARHGDIG	1			1
ENSDARG00000054963	alg1		protein_coding	ALG1, chitobiosyldiphosphodolichol beta-mannosyltransferase [Source:ZFIN;Acc:ZDB-GENE-030131-6093]	3	28860283		1			ARHGEF1	12			1
ENSDARG00000053917	alg10		protein_coding	asparagine-linked glycosylation 10 [Source:ZFIN;Acc:ZDB-GENE-110310-8]	4	28374628		2			ARHGEF10	6			1
ENSDARG00000031202	alg11		protein_coding	asparagine-linked glycosylation 11 (alpha-1,2-mannosyltransferase) [Source:ZFIN;Acc:ZDB-GENE-030131-7282]	1	29750937		1			ARHGEF10L	7			1
ENSDARG00000110001	alg11		protein_coding	asparagine-linked glycosylation 11 (alpha-1,2-mannosyltransferase) [Source:ZFIN;Acc:ZDB-GENE-030131-7282]	CHR_ALT_CTG1_1_30	29757341		1			ARHGEF11	3			1
ENSDARG00000041199	alg12		protein_coding	ALG12, alpha-1,6-mannosyltransferase [Source:ZFIN;Acc:ZDB-GENE-041210-295]	4	27100528		2			ARHGEF12	12			1
ENSDARG00000111299	alg12		protein_coding	ALG12, alpha-1,6-mannosyltransferase [Source:ZFIN;Acc:ZDB-GENE-041210-295]	CHR_ALT_CTG4_1_12	27100548		2			ARHGEF15	12			1
ENSDARG00000054374	alg13		protein_coding	ALG13, UDP-N-acetylglucosaminyltransferase subunit [Source:ZFIN;Acc:ZDB-GENE-060307-1]	21	34233492		12			ARHGEF16	12			1
ENSDARG00000103093	alg14		protein_coding	ALG14, UDP-N-acetylglucosaminyltransferase subunit [Source:ZFIN;Acc:ZDB-GENE-041010-195]	24	31201195		1			ARHGEF17	6			1
ENSDARG00000114160	alg14		protein_coding	ALG14, UDP-N-acetylglucosaminyltransferase subunit [Source:ZFIN;Acc:ZDB-GENE-041010-195]	CHR_ALT_CTG24_1_19	31201232		1			ARHGEF18	3			1
ENSDARG00000116808	alg14		protein_coding	ALG14, UDP-N-acetylglucosaminyltransferase subunit [Source:ZFIN;Acc:ZDB-GENE-041010-195]	CHR_ALT_CTG24_2_5	31201232		1			ARHGEF19	12			1
ENSDARG00000070399	alg2		protein_coding	asparagine-linked glycosylation 2 (alpha-1,3-mannosyltransferase) [Source:ZFIN;Acc:ZDB-GENE-060502-2]	16	27215938		1			ARHGEF2	12			1
ENSDARG00000053155	alg3		protein_coding	asparagine-linked glycosylation 3 (alpha-1,3-mannosyltransferase) [Source:ZFIN;Acc:ZDB-GENE-050522-334]	2	44972720		1			ARHGEF25	7			1
ENSDARG00000061235	alg5		protein_coding	asparagine-linked glycosylation 5 (dolichyl-phosphate beta-glucosyltransferase) [Source:ZFIN;Acc:ZDB-GENE-030131-6586]	10	34984617		1			ARHGEF26	12			1
ENSDARG00000017617	alg6		protein_coding	asparagine-linked glycosylation 6 (alpha-1,3,-glucosyltransferase) [Source:ZFIN;Acc:ZDB-GENE-040808-45]	6	32065094		2			ARHGEF28	6			1
ENSDARG00000044627	alg8		protein_coding	ALG8, alpha-1,3-glucosyltransferase [Source:ZFIN;Acc:ZDB-GENE-030131-5812]	21	22892836		2			ARHGEF3	12			1
ENSDARG00000114612	alg8		protein_coding	ALG8, alpha-1,3-glucosyltransferase [Source:ZFIN;Acc:ZDB-GENE-030131-5812]	CHR_ALT_CTG21_1_14	22895029		2			ARHGEF33	18			1
ENSDARG00000012840	alg9		protein_coding	ALG9, alpha-1,2-mannosyltransferase [Source:ZFIN;Acc:ZDB-GENE-040426-1270]	5	57743815		1			ARHGEF35	15.2			1
ENSDARG00000095833	alk		protein_coding	ALK receptor tyrosine kinase [Source:ZFIN;Acc:ZDB-GENE-031027-1]	17	47187870		2			ARHGEF37	3			1
ENSDARG00000074387	alkal1		protein_coding	ALK and LTK ligand 1 [Source:ZFIN;Acc:ZDB-GENE-110411-243]	8	18460807		12			ARHGEF38	10			1
ENSDARG00000091073	alkal2a		protein_coding	ALK and LTK ligand 2a [Source:ZFIN;Acc:ZDB-GENE-100922-116]	23	35545064		#N/A			ARHGEF39	12			1
ENSDARG00000042815	alkal2b		protein_coding	ALK and LTK ligand 2b [Source:ZFIN;Acc:ZDB-GENE-111115-2]	17	30661348		#N/A			ARHGEF4	6			1
ENSDARG00000071164	alkbh1		protein_coding	alkB homolog 1, histone H2A dioxygenase [Source:ZFIN;Acc:ZDB-GENE-050522-196]	17	17764979		1			ARHGEF40	15.2			1
ENSDARG00000059856	alkbh2		protein_coding	alkB homolog 2, alpha-ketoglutarate-dependent dioxygenase [Source:ZFIN;Acc:ZDB-GENE-060526-327]	5	41800082		2			ARHGEF5	4			1
ENSDARG00000115064	alkbh2		protein_coding	alkB homolog 2, alpha-ketoglutarate-dependent dioxygenase [Source:ZFIN;Acc:ZDB-GENE-060526-327]	CHR_ALT_CTG5_1_42	41800143		2			ARHGEF6	7			1
ENSDARG00000045606	alkbh3		protein_coding	alkB homolog 3, alpha-ketoglutarate-dependent dioxygenase [Source:ZFIN;Acc:ZDB-GENE-040801-254]	25	30233638		1			ARHGEF7	12			1
ENSDARG00000097208	alkbh3		protein_coding	alkB homolog 3, alpha-ketoglutarate-dependent dioxygenase [Source:ZFIN;Acc:ZDB-GENE-040801-254]	25	30298377		1			ARHGEF9	12			1
ENSDARG00000052247	alkbh4		protein_coding	alkB homolog 4, lysine demthylase [Source:ZFIN;Acc:ZDB-GENE-060526-275]	5	61467618		1			ARID1A	7			1
ENSDARG00000063003	alkbh5		protein_coding	alkB homolog 5, RNA demethylase [Source:ZFIN;Acc:ZDB-GENE-061013-602]	1	8508753		2			ARID1B	7			1
ENSDARG00000077253	alkbh6		protein_coding	alkB homolog 6 [Source:ZFIN;Acc:ZDB-GENE-060407-1]	5	36650064		2			ARID2	3			1
ENSDARG00000037906	alkbh7		protein_coding	alkB homolog 7 [Source:ZFIN;Acc:ZDB-GENE-050417-78]	3	33918510		1			ARID3A	12			1
ENSDARG00000060256	alkbh8		protein_coding	alkB homolog 8, tRNA methyltransferase [Source:ZFIN;Acc:ZDB-GENE-100922-251]	16	42156064		1			ARID3B	12			1
ENSDARG00000042562	allc		protein_coding	allantoicase [Source:ZFIN;Acc:ZDB-GENE-040718-471]	20	30355436		1			ARID3C	6			1
ENSDARG00000074779	alms1		protein_coding	Alstrom syndrome protein 1 [Source:ZFIN;Acc:ZDB-GENE-030131-4837]	13	9368619		6			ARID4A	6			1
ENSDARG00000069463	alox12		protein_coding	arachidonate 12-lipoxygenase [Source:ZFIN;Acc:ZDB-GENE-030131-1452]	7	26029672		1			ARID4B	7			1
ENSDARG00000057273	alox5a		protein_coding	arachidonate 5-lipoxygenase a [Source:ZFIN;Acc:ZDB-GENE-090311-47]	13	18128275		#N/A			ARID5A	15.2			1
ENSDARG00000110148	alox5a		protein_coding	arachidonate 5-lipoxygenase a [Source:ZFIN;Acc:ZDB-GENE-090311-47]	CHR_ALT_CTG13_1_16	18129342		#N/A			ARID5B	6			1
ENSDARG00000054755	alox5ap		protein_coding	arachidonate 5-lipoxygenase-activating protein [Source:ZFIN;Acc:ZDB-GENE-030131-9322]	10	36458563		12			ARIH1	1			1
ENSDARG00000113460	alox5ap		protein_coding	arachidonate 5-lipoxygenase-activating protein [Source:ZFIN;Acc:ZDB-GENE-030131-9322]	CHR_ALT_CTG10_1_33	36467766		12			ARIH2	6			1
ENSDARG00000043085	alox5b.1		protein_coding	arachidonate 5-lipoxygenase b, tandem duplicate 1 [Source:ZFIN;Acc:ZDB-GENE-131219-3]	15	942531		#N/A			ARIH2OS	19.2			1
ENSDARG00000043089	alox5b.2		protein_coding	arachidonate 5-lipoxygenase b, tandem duplicate 2 [Source:ZFIN;Acc:ZDB-GENE-060623-19]	15	963292		#N/A			ARL1	1			1
ENSDARG00000069966	alox5b.3		protein_coding	arachidonate 5-lipoxygenase b, tandem duplicate 3 [Source:ZFIN;Acc:ZDB-GENE-050522-330]	15	590670		#N/A			ARL10	9			1
ENSDARG00000098063	alp3		protein_coding	alkaline phosphatase 3 [Source:ZFIN;Acc:ZDB-GENE-120919-1]	15	44618623		#N/A			ARL11	12			1
ENSDARG00000015273	alpi.1		protein_coding	alkaline phosphatase, intestinal, tandem duplicate 1 [Source:ZFIN;Acc:ZDB-GENE-050327-78]	22	38762693		#N/A			ARL13A	1			1
ENSDARG00000053774	alpi.2		protein_coding	alkaline phosphatase, intestinal, tandem duplicate 2 [Source:ZFIN;Acc:ZDB-GENE-050626-142]	22	38778649		#N/A			ARL13B	1			1
ENSDARG00000079637	alpk2		protein_coding	alpha-kinase 2 [Source:ZFIN;Acc:ZDB-GENE-030131-1868]	21	10866421		15.1			ARL14	12			1
ENSDARG00000078989	alpk3a		protein_coding	alpha-kinase 3a [Source:ZFIN;Acc:ZDB-GENE-050419-48]	18	26719787		#N/A			ARL14EP	6			1
ENSDARG00000105630	alpk3b		protein_coding	alpha-kinase 3b [Source:ZFIN;Acc:ZDB-GENE-121101-3]	7	30109990		#N/A			ARL14EPL	7			1
ENSDARG00000015546	alpl		protein_coding	alkaline phosphatase, liver/bone/kidney [Source:ZFIN;Acc:ZDB-GENE-040420-1]	11	27968834		1			ARL15	6			1
ENSDARG00000075111	als2a		protein_coding	amyotrophic lateral sclerosis 2a (juvenile) [Source:ZFIN;Acc:ZDB-GENE-070402-2]	9	13628635		#N/A			ARL16	1			1
ENSDARG00000076924	als2b		protein_coding	amyotrophic lateral sclerosis 2b (juvenile) [Source:ZFIN;Acc:ZDB-GENE-080929-1]	6	9793495		#N/A			ARL17A	19.2			1
ENSDARG00000062824	alx1		protein_coding	ALX homeobox 1 [Source:ZFIN;Acc:ZDB-GENE-050419-191]	18	16246806		12			ARL17B	19.2			1
ENSDARG00000115230	alx1		protein_coding	ALX homeobox 1 [Source:ZFIN;Acc:ZDB-GENE-050419-191]	CHR_ALT_CTG18_2_5	16255035		12			ARL2	1			1
ENSDARG00000110530	alx1		protein_coding	ALX homeobox 1 [Source:ZFIN;Acc:ZDB-GENE-050419-191]	CHR_ALT_CTG18_1_16	16255515		12			ARL2BP	1			1
ENSDARG00000088332	alx4a		protein_coding	ALX homeobox 4a [Source:ZFIN;Acc:ZDB-GENE-070712-3]	7	26893688		#N/A			ARL3	1			1
ENSDARG00000074442	alx4b		protein_coding	ALX homeobox 4b [Source:ZFIN;Acc:ZDB-GENE-050208-140]	18	38321039		#N/A			ARL4A	1			1
ENSDARG00000077732	alyref		protein_coding	Aly/REF export factor [Source:ZFIN;Acc:ZDB-GENE-070928-29]	3	59880317		2			ARL4C	6			1
ENSDARG00000057435	amacr		protein_coding	alpha-methylacyl-CoA racemase [Source:ZFIN;Acc:ZDB-GENE-050522-484]	21	19418563		1			ARL4D	12			1
ENSDARG00000117070	amacr		protein_coding	alpha-methylacyl-CoA racemase [Source:ZFIN;Acc:ZDB-GENE-050522-484]	CHR_ALT_CTG21_1_10	19421492		1			ARL5A	1			1
ENSDARG00000075598	ambn		protein_coding	ameloblastin [Source:ZFIN;Acc:ZDB-GENE-090313-258]	1	43926153		13			ARL5B	1			1
ENSDARG00000004296	ambp		protein_coding	alpha-1-microglobulin/bikunin precursor [Source:ZFIN;Acc:ZDB-GENE-040426-1608]	10	10801564		12			ARL5C	1			1
ENSDARG00000112731	ambp		protein_coding	alpha-1-microglobulin/bikunin precursor [Source:ZFIN;Acc:ZDB-GENE-040426-1608]	CHR_ALT_CTG10_1_11	10814441		12			ARL6	1			1
ENSDARG00000008322	ambra1a		protein_coding	autophagy/beclin-1 regulator 1a [Source:ZFIN;Acc:ZDB-GENE-111104-2]	7	39255781		#N/A			ARL6IP1	7			1
ENSDARG00000039878	ambra1b		protein_coding	autophagy/beclin-1 regulator 1b [Source:ZFIN;Acc:ZDB-GENE-050208-235]	25	7888019		#N/A			ARL6IP4	3			1
ENSDARG00000043856	amd1		protein_coding	adenosylmethionine decarboxylase 1 [Source:ZFIN;Acc:ZDB-GENE-040426-760]	20	2950005		1			ARL6IP5	6			1
ENSDARG00000111778	amd1		protein_coding	adenosylmethionine decarboxylase 1 [Source:ZFIN;Acc:ZDB-GENE-040426-760]	CHR_ALT_CTG20_1_1	2951994		1			ARL6IP6	15.2			1
ENSDARG00000007366	AMDHD1		protein_coding	si:ch73-71d17.1 [Source:ZFIN;Acc:ZDB-GENE-160728-110]	7	19389304	AMDHD1	1			ARL8A	1			1
ENSDARG00000100376	amdhd2		protein_coding	amidohydrolase domain containing 2 [Source:ZFIN;Acc:ZDB-GENE-040426-1871]	3	13523773		1			ARL8B	1			1
ENSDARG00000117033	amer1		protein_coding	APC membrane recruitment protein 1 [Source:ZFIN;Acc:ZDB-GENE-070719-2]	CHR_ALT_CTG5_1_11	22014356		15.2			ARL9	12			1
ENSDARG00000079624	amer1		protein_coding	APC membrane recruitment protein 1 [Source:ZFIN;Acc:ZDB-GENE-070719-2]	5	22011575		15.2			ARMC1	3			1
ENSDARG00000075222	amer2		protein_coding	APC membrane recruitment protein 2 [Source:ZFIN;Acc:ZDB-GENE-070719-5]	24	25069609		12			ARMC10	6			1
ENSDARG00000020218	amfra		protein_coding	autocrine motility factor receptor a [Source:ZFIN;Acc:ZDB-GENE-040426-2190]	25	36197733		#N/A			ARMC12	15.1			1
ENSDARG00000105578	amfrb		protein_coding	autocrine motility factor receptor b [Source:ZFIN;Acc:ZDB-GENE-130530-643]	7	35245607		#N/A			ARMC2	4			1
ENSDARG00000014357	amh		protein_coding	anti-Mullerian hormone [Source:ZFIN;Acc:ZDB-GENE-050706-192]	22	20747182		12			ARMC3	1			1
ENSDARG00000079620	amigo1		protein_coding	adhesion molecule with Ig-like domain 1 [Source:ZFIN;Acc:ZDB-GENE-060503-114]	8	25117390		12			ARMC4	1			1
ENSDARG00000074469	amigo3		protein_coding	adhesion molecule with Ig-like domain 3 [Source:ZFIN;Acc:ZDB-GENE-050208-449]	22	34430310		12			ARMC5	6			1
ENSDARG00000012892	ammecr1		protein_coding	Alport syndrome, mental retardation, midface hypoplasia and elliptocytosis chromosomal region gene 1 homolog (human) [Source:ZFIN;Acc:ZDB-GENE-040426-1533]	21	44709280		1			ARMC6	2			1
ENSDARG00000062947	amn		protein_coding	amnion associated transmembrane protein [Source:ZFIN;Acc:ZDB-GENE-060810-59]	3	56876280		7			ARMC7	2			1
ENSDARG00000070478	amn1		protein_coding	antagonist of mitotic exit network 1 homolog (S. cerevisiae) [Source:ZFIN;Acc:ZDB-GENE-060825-13]	25	28893615		6			ARMC8	2			1
ENSDARG00000111705	amn1		protein_coding	antagonist of mitotic exit network 1 homolog (S. cerevisiae) [Source:ZFIN;Acc:ZDB-GENE-060825-13]	CHR_ALT_CTG25_1_23	28902867		6			ARMC9	1			1
ENSDARG00000078335	amot		protein_coding	angiomotin [Source:ZFIN;Acc:ZDB-GENE-030131-7487]	21	37477001		7			ARMCX1	17			1
ENSDARG00000019442	AMOTL1		protein_coding	angiomotin like 1 [Source:NCBI gene;Acc:101884950]	15	2820768	AMOTL1	7			ARMCX2	17			1
ENSDARG00000061923	amotl2a		protein_coding	angiomotin like 2a [Source:ZFIN;Acc:ZDB-GENE-030131-9770]	6	27991943		#N/A			ARMCX3	17			1
ENSDARG00000061948	amotl2b		protein_coding	angiomotin like 2b [Source:ZFIN;Acc:ZDB-GENE-061103-307]	2	22851832		#N/A			ARMCX4	19.1			1
ENSDARG00000033832	ampd1		protein_coding	adenosine monophosphate deaminase 1 (isoform M) [Source:ZFIN;Acc:ZDB-GENE-040426-1906]	8	11080571		1			ARMCX5	17			1
ENSDARG00000104491	ampd2a		protein_coding	adenosine monophosphate deaminase 2a [Source:ZFIN;Acc:ZDB-GENE-091204-4]	22	1205787		#N/A			ARMCX6	12			1
ENSDARG00000029952	ampd2b		protein_coding	adenosine monophosphate deaminase 2b [Source:ZFIN;Acc:ZDB-GENE-070713-5]	8	25247245		#N/A			ARMS2	19.2			1
ENSDARG00000005800	ampd3a		protein_coding	adenosine monophosphate deaminase 3a [Source:ZFIN;Acc:ZDB-GENE-110407-2]	7	66836476		#N/A			ARMT1	1			1
ENSDARG00000032469	ampd3b		protein_coding	adenosine monophosphate deaminase 3b [Source:ZFIN;Acc:ZDB-GENE-030131-5929]	18	16762806		#N/A			ARNT	6			1
ENSDARG00000117191	ampd3b		protein_coding	adenosine monophosphate deaminase 3b [Source:ZFIN;Acc:ZDB-GENE-030131-5929]	CHR_ALT_CTG18_1_17	16790402		#N/A			ARNT2	6			1
ENSDARG00000007663	amph		protein_coding	amphiphysin [Source:ZFIN;Acc:ZDB-GENE-040426-1711]	2	31891335		12			ARNTL	6			1
ENSDARG00000010862	amt		protein_coding	aminomethyltransferase [Source:ZFIN;Acc:ZDB-GENE-041010-114]	8	26396552		1			ARNTL2	6			1
ENSDARG00000113280	amt		protein_coding	aminomethyltransferase [Source:ZFIN;Acc:ZDB-GENE-041010-114]	CHR_ALT_CTG8_1_11	26400505		1			ARPC1A	1			1
ENSDARG00000013856	amy2a		protein_coding	amylase, alpha 2A (pancreatic) [Source:ZFIN;Acc:ZDB-GENE-040426-2393]	2	15612755		1			ARPC1B	1			1
ENSDARG00000075687	anapc1		protein_coding	anaphase promoting complex subunit 1 [Source:ZFIN;Acc:ZDB-GENE-081107-12]	13	47007075		1			ARPC2	1			1
ENSDARG00000090152	anapc10		protein_coding	anaphase promoting complex subunit 10 [Source:ZFIN;Acc:ZDB-GENE-060224-2]	23	43718115		1			ARPC3	1			1
ENSDARG00000102531	anapc11		protein_coding	APC11 anaphase promoting complex subunit 11 homolog (yeast) [Source:ZFIN;Acc:ZDB-GENE-061013-383]	6	18244220		1			ARPC4	1			1
ENSDARG00000116987	anapc11		protein_coding	APC11 anaphase promoting complex subunit 11 homolog (yeast) [Source:ZFIN;Acc:ZDB-GENE-061013-383]	CHR_ALT_CTG6_1_14	18239437		1			ARPC4-TTLL3	3			1
ENSDARG00000078435	anapc13		protein_coding	anaphase promoting complex subunit 13 [Source:ZFIN;Acc:ZDB-GENE-091204-298]	21	24536233		7			ARPC5	1			1
ENSDARG00000101285	anapc15		protein_coding	anaphase promoting complex subunit 15 [Source:ZFIN;Acc:ZDB-GENE-060825-43]	15	47334247		9			ARPC5L	1			1
ENSDARG00000013822	anapc16		protein_coding	anaphase promoting complex subunit 16 [Source:ZFIN;Acc:ZDB-GENE-050417-430]	12	48319221		12			ARPIN	3			1
ENSDARG00000105035	anapc2		protein_coding	anaphase promoting complex subunit 2 [Source:ZFIN;Acc:ZDB-GENE-081104-256]	5	54555567		1			ARPP19	3			1
ENSDARG00000032237	anapc4		protein_coding	anaphase promoting complex subunit 4 [Source:ZFIN;Acc:ZDB-GENE-041212-10]	20	23475381		2			ARPP21	2			1
ENSDARG00000008461	anapc5		protein_coding	anaphase promoting complex subunit 5 [Source:ZFIN;Acc:ZDB-GENE-030131-1574]	8	40185600		2			ARR3	4			1
ENSDARG00000063005	anapc7		protein_coding	anaphase promoting complex subunit 7 [Source:ZFIN;Acc:ZDB-GENE-081104-113]	8	11746483		2			ARRB1	4			1
ENSDARG00000088514	and1		protein_coding	actinodin1 [Source:ZFIN;Acc:ZDB-GENE-030131-9105]	24	26277390		#N/A			ARRB2	4			1
ENSDARG00000079302	and2		protein_coding	actinodin2 [Source:ZFIN;Acc:ZDB-GENE-041105-2]	2	31762852		#N/A			ARRDC1	12			1
ENSDARG00000056873	and3		protein_coding	actinodin3 [Source:ZFIN;Acc:ZDB-GENE-040724-185]	10	22848556		#N/A			ARRDC2	12			1
ENSDARG00000077567	angel1		protein_coding	angel homolog 1 (Drosophila) [Source:ZFIN;Acc:ZDB-GENE-111020-12]	17	52612866		1			ARRDC3	7			1
ENSDARG00000016743	angel2		protein_coding	angel homolog 2 (Drosophila) [Source:ZFIN;Acc:ZDB-GENE-030131-6498]	20	37920096		2			ARRDC4	13			1
ENSDARG00000030364	angpt1		protein_coding	angiopoietin 1 [Source:ZFIN;Acc:ZDB-GENE-010817-1]	19	46812272		12			ARRDC5	17			1
ENSDARG00000014946	angpt2a		protein_coding	angiopoietin 2a [Source:ZFIN;Acc:ZDB-GENE-121101-1]	13	6295173		#N/A			ARSA	1			1
ENSDARG00000053906	angpt2b		protein_coding	angiopoietin 2b [Source:ZFIN;Acc:ZDB-GENE-010817-2]	19	35799384		#N/A			ARSB	1			1
ENSDARG00000076787	angpt4		protein_coding	angiopoietin 4 [Source:ZFIN;Acc:ZDB-GENE-110104-1]	6	51932267		15.2			ARSD	1			1
ENSDARG00000012071	angptl1a		protein_coding	angiopoietin-like 1a [Source:ZFIN;Acc:ZDB-GENE-040724-269]	20	15982482		#N/A			ARSE	1			1
ENSDARG00000100159	angptl1b		protein_coding	angiopoietin-like 1b [Source:ZFIN;Acc:ZDB-GENE-030131-6243]	2	97692		#N/A			ARSF	1			1
ENSDARG00000024030	angptl2a		protein_coding	angiopoietin-like 2a [Source:ZFIN;Acc:ZDB-GENE-080721-15]	5	4806851		#N/A			ARSG	4			1
ENSDARG00000068369	angptl2b		protein_coding	angiopoietin-like 2b [Source:ZFIN;Acc:ZDB-GENE-050624-1]	8	33035709		#N/A			ARSH	1			1
ENSDARG00000044365	angptl3		protein_coding	angiopoietin-like 3 [Source:ZFIN;Acc:ZDB-GENE-010817-3]	6	32344197		12			ARSI	1			1
ENSDARG00000035859	angptl4		protein_coding	angiopoietin-like 4 [Source:ZFIN;Acc:ZDB-GENE-041111-222]	2	24536762		12			ARSJ	1			1
ENSDARG00000056630	angptl5		protein_coding	angiopoietin-like 5 [Source:ZFIN;Acc:ZDB-GENE-030131-5054]	21	22820970		12			ARSK	1			1
ENSDARG00000020265	angptl6		protein_coding	angiopoietin-like 6 [Source:ZFIN;Acc:ZDB-GENE-030131-9735]	3	54524227		15.2			ART1	12			1
ENSDARG00000027582	angptl7		protein_coding	angiopoietin-like 7 [Source:ZFIN;Acc:ZDB-GENE-041010-175]	8	46217861		12			ART3	15.2			1
ENSDARG00000110344	angptl7		protein_coding	angiopoietin-like 7 [Source:ZFIN;Acc:ZDB-GENE-041010-175]	CHR_ALT_CTG8_1_27	46213542		12			ART4	14			1
ENSDARG00000059093	ank1a		protein_coding	ankyrin 1, erythrocytic a [Source:ZFIN;Acc:ZDB-GENE-041010-44]	5	68899473		#N/A			ART5	12			1
ENSDARG00000092143	ank1a		protein_coding	ankyrin 1, erythrocytic a [Source:ZFIN;Acc:ZDB-GENE-041010-44]	5	68900506		#N/A			ARTN	12			1
ENSDARG00000074777	ank1b		protein_coding	ankyrin 1, erythrocytic b [Source:ZFIN;Acc:ZDB-GENE-091113-6]	21	21027375		#N/A			ARV1	2			1
ENSDARG00000009026	ank2a		protein_coding	ankyrin 2a, neuronal [Source:ZFIN;Acc:ZDB-GENE-111215-3]	1	14073891		#N/A			ARVCF	6			1
ENSDARG00000043313	ank2b		protein_coding	ankyrin 2b, neuronal [Source:ZFIN;Acc:ZDB-GENE-041010-165]	7	57886148		#N/A			ARX	7			1
ENSDARG00000077582	ank3b		protein_coding	ankyrin 3b [Source:ZFIN;Acc:ZDB-GENE-060621-2]	12	7757663		#N/A			AS3MT	1			1
ENSDARG00000061736	ank3b		protein_coding	ankyrin 3b [Source:ZFIN;Acc:ZDB-GENE-060621-2]	17	20701582		#N/A			ASAH1	4			1
ENSDARG00000110151	ank3b		protein_coding	ankyrin 3b [Source:ZFIN;Acc:ZDB-GENE-060621-2]	12	7653863		#N/A			ASAH2	1			1
ENSDARG00000000516	ankar		protein_coding	ankyrin and armadillo repeat containing [Source:ZFIN;Acc:ZDB-GENE-030616-533]	9	41045874		6			ASAH2B	17			1
ENSDARG00000098647	ankdd1a		protein_coding	ankyrin repeat and death domain containing 1A [Source:ZFIN;Acc:ZDB-GENE-070615-8]	7	13582256		7			ASAP1	1			1
ENSDARG00000025866	ankdd1b		protein_coding	ankyrin repeat and death domain containing 1B [Source:ZFIN;Acc:ZDB-GENE-060526-136]	5	45918680		12			ASAP2	1			1
ENSDARG00000019135	ankef1a		protein_coding	ankyrin repeat and EF-hand domain containing 1a [Source:ZFIN;Acc:ZDB-GENE-041001-196]	20	34868933		#N/A			ASAP3	1			1
ENSDARG00000060211	ankef1b		protein_coding	ankyrin repeat and EF-hand domain containing 1b [Source:ZFIN;Acc:ZDB-GENE-060810-68]	17	12397033		#N/A			ASB1	7			1
ENSDARG00000060941	ANKFN1		protein_coding	si:ch211-277e21.2 [Source:ZFIN;Acc:ZDB-GENE-130603-21]	12	32292564	ANKFN1	4			ASB10	12			1
ENSDARG00000061013	ankfy1		protein_coding	ankyrin repeat and FYVE domain containing 1 [Source:ZFIN;Acc:ZDB-GENE-041222-1]	5	30996322		1			ASB11	14			1
ENSDARG00000111387	ankfy1		protein_coding	ankyrin repeat and FYVE domain containing 1 [Source:ZFIN;Acc:ZDB-GENE-041222-1]	CHR_ALT_CTG5_1_22	30998208		1			ASB12	12			1
ENSDARG00000071724	ankha		protein_coding	ANKH inorganic pyrophosphate transport regulator a [Source:ZFIN;Acc:ZDB-GENE-050913-33]	24	10349147		#N/A			ASB13	12			1
ENSDARG00000014969	ankhb		protein_coding	ANKH inorganic pyrophosphate transport regulator b [Source:ZFIN;Acc:ZDB-GENE-030131-2458]	2	31948352		#N/A			ASB14	12			1
ENSDARG00000077860	ankhd1		protein_coding	ankyrin repeat and KH domain containing 1 [Source:ZFIN;Acc:ZDB-GENE-090421-1]	21	26408016		1			ASB15	12			1
ENSDARG00000060768	ankib1a		protein_coding	ankyrin repeat and IBR domain containing 1a [Source:ZFIN;Acc:ZDB-GENE-060503-156]	19	43905671		#N/A			ASB16	12			1
ENSDARG00000076829	ankib1b		protein_coding	ankyrin repeat and IBR domain containing 1b [Source:ZFIN;Acc:ZDB-GENE-100920-6]	16	16041643		#N/A			ASB17	15.1			1
ENSDARG00000056921	ankk1		protein_coding	ankyrin repeat and kinase domain containing 1 [Source:ZFIN;Acc:ZDB-GENE-071015-4]	15	22014029		1			ASB18	9			1
ENSDARG00000035607	ankle2		protein_coding	ankyrin repeat and LEM domain containing 2 [Source:ZFIN;Acc:ZDB-GENE-030131-6090]	5	18943043		7			ASB2	10			1
ENSDARG00000062702	ankmy1		protein_coding	ankyrin repeat and MYND domain containing 1 [Source:ZFIN;Acc:ZDB-GENE-050208-740]	22	15552025		9			ASB3	12			1
ENSDARG00000005948	ankmy2a		protein_coding	ankyrin repeat and MYND domain containing 2a [Source:ZFIN;Acc:ZDB-GENE-030131-6321]	15	34573311		#N/A			ASB4	12			1
ENSDARG00000093668	ankmy2b		protein_coding	ankyrin repeat and MYND domain containing 2b [Source:ZFIN;Acc:ZDB-GENE-060503-558]	19	31043002		#N/A			ASB5	12			1
ENSDARG00000035399	ankra2		protein_coding	ankyrin repeat, family A (RFXANK-like), 2 [Source:ZFIN;Acc:ZDB-GENE-040426-2141]	5	34981584		12			ASB6	12			1
ENSDARG00000111289	ankra2		protein_coding	ankyrin repeat, family A (RFXANK-like), 2 [Source:ZFIN;Acc:ZDB-GENE-040426-2141]	CHR_ALT_CTG5_1_29	35005466		12			ASB7	9			1
ENSDARG00000037100	ankrd10a		protein_coding	ankyrin repeat domain 10a [Source:ZFIN;Acc:ZDB-GENE-040426-700]	1	29140884		#N/A			ASB8	7			1
ENSDARG00000004771	ankrd10b		protein_coding	ankyrin repeat domain 10b [Source:ZFIN;Acc:ZDB-GENE-061013-49]	9	8929764		#N/A			ASB9	12			1
ENSDARG00000051886	ankrd11		protein_coding	ankyrin repeat domain 11 [Source:ZFIN;Acc:ZDB-GENE-030131-3932]	7	56253914		7			ASCC1	2			1
ENSDARG00000052419	ankrd12		protein_coding	ankyrin repeat domain 12 [Source:ZFIN;Acc:ZDB-GENE-040426-846]	2	54696042		3			ASCC2	2			1
ENSDARG00000061901	ankrd13a		protein_coding	ankyrin repeat domain 13A [Source:ZFIN;Acc:ZDB-GENE-030131-1833]	5	19933356		1			ASCC3	1			1
ENSDARG00000014652	ankrd13b		protein_coding	ankyrin repeat domain 13B [Source:ZFIN;Acc:ZDB-GENE-050913-151]	15	28482862		1			ASCL1	7			1
ENSDARG00000103831	ankrd13c		protein_coding	ankyrin repeat domain 13C [Source:ZFIN;Acc:ZDB-GENE-030131-3892]	11	45401608		1			ASCL2	7			1
ENSDARG00000098140	ankrd13d		protein_coding	ankyrin repeat domain 13 family, member D [Source:ZFIN;Acc:ZDB-GENE-101007-3]	14	21783229		1			ASCL3	7			1
ENSDARG00000003822	ankrd16		protein_coding	ankyrin repeat domain 16 [Source:ZFIN;Acc:ZDB-GENE-041210-253]	4	11458078		10			ASCL4	6			1
ENSDARG00000113646	ankrd16		protein_coding	ankyrin repeat domain 16 [Source:ZFIN;Acc:ZDB-GENE-041210-253]	CHR_ALT_CTG4_1_6	11449499		10			ASCL5	19.1			1
ENSDARG00000075263	ankrd1a		protein_coding	ankyrin repeat domain 1a (cardiac muscle) [Source:ZFIN;Acc:ZDB-GENE-100405-1]	17	23462972		#N/A			ASF1A	1			1
ENSDARG00000076192	ankrd1b		protein_coding	ankyrin repeat domain 1b (cardiac muscle) [Source:ZFIN;Acc:ZDB-GENE-070820-13]	12	16440708		#N/A			ASF1B	1			1
ENSDARG00000002722	ankrd2		protein_coding	ankyrin repeat domain 2 (stretch responsive muscle) [Source:ZFIN;Acc:ZDB-GENE-090313-383]	13	40729618		13			ASGR1	17			1
ENSDARG00000002298	ankrd22		protein_coding	ankyrin repeat domain 22 [Source:ZFIN;Acc:ZDB-GENE-040426-1120]	12	17154655		12			ASGR2	17			1
ENSDARG00000062103	ankrd24		protein_coding	ankyrin repeat domain 24 [Source:ZFIN;Acc:ZDB-GENE-050208-747]	22	21359164		1			ASH1L	12			1
ENSDARG00000089207	ankrd27		protein_coding	ankyrin repeat domain 27 (VPS9 domain) [Source:ZFIN;Acc:ZDB-GENE-121105-1]	25	36405021		12			ASH2L	2			1
ENSDARG00000009023	ankrd28b		protein_coding	ankyrin repeat domain 28b [Source:ZFIN;Acc:ZDB-GENE-070622-4]	16	20055878		#N/A			ASIC1	6			1
ENSDARG00000057159	ankrd29		protein_coding	ankyrin repeat domain 29 [Source:ZFIN;Acc:ZDB-GENE-050208-655]	22	16418688		1			ASIC2	6			1
ENSDARG00000112325	ankrd29		protein_coding	ankyrin repeat domain 29 [Source:ZFIN;Acc:ZDB-GENE-050208-655]	CHR_ALT_CTG22_1_3	16493276		1			ASIC3	6			1
ENSDARG00000112162	ankrd31		protein_coding	ankyrin repeat domain 31 [Source:ZFIN;Acc:ZDB-GENE-050417-473]	CHR_ALT_CTG5_1_49	51007524		2			ASIC4	6			1
ENSDARG00000052731	ankrd31		protein_coding	ankyrin repeat domain 31 [Source:ZFIN;Acc:ZDB-GENE-050417-473]	5	51001985		2			ASIC5	7			1
ENSDARG00000055638	ankrd33aa		protein_coding	ankyrin repeat domain 33Aa [Source:ZFIN;Acc:ZDB-GENE-080520-2]	23	27862807		#N/A			ASIP	12			1
ENSDARG00000002508	ankrd33ab		protein_coding	ankyrin repeat domain 33Ab [Source:ZFIN;Acc:ZDB-GENE-100729-1]	6	39279104		#N/A			ASL	1			1
ENSDARG00000058357	ankrd33ba		protein_coding	ankyrin repeat domain 33ba [Source:ZFIN;Acc:ZDB-GENE-040724-39]	24	22039964		#N/A			ASMT	1			1
ENSDARG00000015589	ankrd33bb		protein_coding	ankyrin repeat domain 33Bb [Source:ZFIN;Acc:ZDB-GENE-070912-531]	2	30531726		#N/A			ASMTL	1			1
ENSDARG00000077086	ankrd34ba		protein_coding	ankyrin repeat domain 34Ba [Source:ZFIN;Acc:ZDB-GENE-091118-17]	10	3031636		#N/A			ASNA1	1			1
ENSDARG00000061641	ankrd34bb		protein_coding	ankyrin repeat domain 34Bb [Source:ZFIN;Acc:ZDB-GENE-060526-101]	5	26156079		#N/A			ASNS	1			1
[truncated: 29,001 more rows]

## Sheet: for pivot
Gene stable ID	Gene name		Gene type	Gene description	Chromosome/scaffold name	Gene start (bp)	HGNC symbol	AGE
[truncated: 9,504 more rows]

[truncated: 3 more sheets: curated for pivot, MAD CALCULATIONS, SPEARMEN]
